# Supplementary material for: Detecting protein complexes with multiple properties by an adaptive harmony search algorithm
Source: BMC Bioinformatics. 2022 Oct 7;23:414. doi: 10.1186/s12859-022-04923-4 (PMC9541083; doi:10.1186/s12859-022-04923-4)
Supplement: Supplementary file 8 — Additional file 8. Go slim mapping. [file 12859_2022_4923_MOESM8_ESM.txt]

YNR032C-A	YJL049W	0	0	0
YER154W	YOL053W	0	0	0
YER154W	YDL183C	0	0	0
YER154W	YGR053C	0	0	0
YBR185C	YOL053W	0	0	0
YBR185C	YDL183C	0	0	0
YBR185C	YGR053C	0	0	0
YGL207W	YPL150W	0	0	0
YJR072C	YLR243W	0	0	0
YLR336C	YOR287C	0	0	0
YNL169C	YNL050C	0	0	0
YNL169C	YGL140C	0	0	0
YNL169C	YDR475C	0	0	0
YNL169C	YBL071C-B	0	0	0
YDR098C	YIL151C	0	0	0
YER174C	YIL151C	0	0	0
YDL042C	YMR130W	0	0	0
YLR442C	YMR130W	0	0	0
YDR227W	YMR130W	0	0	0
YGL168W	YDR291W	0	0	0
YDR419W	YMR130W	0	0	0
YHR029C	YDR291W	0	0	0
YMR130W	YLR320W	0	0	0
YMR130W	YBR098W	0	0	0
YMR130W	YPL194W	0	0	0
YMR130W	YLR418C	0	0	0
YMR130W	YPR120C	0	0	0
YMR130W	YAL040C	0	0	0
YDR486C	YKL072W	0	0	0
YKL002W	YJL049W	0	0	0
YKR093W	YDR319C	0	0	0
YML092C	YCR076C	0	0	0
YMR165C	YJL049W	0	0	0
YIL040W	YJL049W	0	0	0
YMR063W	YDR291W	0	0	0
YOR237W	YDR291W	0	0	0
YIL021W	YLR243W	0	0	0
YIL021W	YMR185W	0	0	0
YIL021W	YBL036C	0	0	0
YLR243W	YLR293C	0	0	0
YML028W	YMR102C	0	0	0
YDR293C	YHL046C	0	0	0
YDR293C	YIL060W	0	0	0
YDR293C	YGR146C	0	0	0
YDR293C	YPL279C	0	0	0
YMR185W	YLR293C	0	0	0
YBR106W	YLR065C	0	0	0
YBR106W	YDR319C	0	0	0
YLR065C	YDR291W	0	0	0
YLR065C	YMR190C	0	0	0
YJL049W	YHR004C	0	0	0
YJL049W	YMR190C	0	0	0
YJL049W	YDR291W	0	0	0
YJL049W	YMR047C	0	0	0
YJL049W	YML034W	0	0	0
YDR499W	YDR282C	0	0	0
YDR499W	YMR018W	0	0	0
YNL271C	YGL015C	0	0	0
YGL015C	YMR032W	0	0	0
YBL086C	YDR096W	0	0	0
YPL199C	YKL090W	0	0	0
YLR293C	YJR083C	0	0	0
YLR104W	YDR291W	0	0	0
YKL104C	YNL077W	0	0	0
YGR270W	YDR374W-A	0	0	0
YMR190C	YBL081W	0	0	0
YMR190C	YCR050C	0	0	0
YMR190C	YIL152W	0	0	0
YMR190C	YJL037W	0	0	0
YMR190C	YOR093C	0	0	0
YMR190C	YER128W	0	0	0
YMR190C	YPL034W	0	0	0
YMR190C	YPR089W	0	0	0
YMR190C	YDR109C	0	0	0
YMR190C	YHR035W	0	0	0
YMR190C	YKL098W	0	0	0
YMR190C	YAR028W	0	0	0
YMR190C	YBR246W	0	0	0
YMR190C	YIL060W	0	0	0
YMR190C	YJL077C	0	0	0
YMR190C	YNL050C	0	0	0
YMR190C	YBL089W	0	0	0
YMR190C	YCL001W-A	0	0	0
YMR190C	YDL183C	0	0	0
YMR190C	YDL237W	0	0	0
YMR190C	YDL241W	0	0	0
YMR190C	YER187W	0	0	0
YMR190C	YMR018W	0	0	0
YMR190C	YMR085W	0	0	0
YMR190C	YMR102C	0	0	0
YMR190C	YMR107W	0	0	0
YMR190C	YOL036W	0	0	0
YMR190C	YOR183W	0	0	0
YMR190C	YPL165C	0	0	0
YMR190C	YDR124W	0	0	0
YMR190C	YGR026W	0	0	0
YMR190C	YJL160C	0	0	0
YMR190C	YML020W	0	0	0
YMR190C	YMR147W	0	0	0
YMR190C	YMR155W	0	0	0
YMR190C	YMR158C-A	0	0	0
YMR190C	YMR181C	0	0	0
YMR190C	YMR187C	0	0	0
YMR190C	YMR206W	0	0	0
YMR190C	YMR262W	0	0	0
YMR190C	YMR265C	0	0	0
YMR190C	YPL056C	0	0	0
YMR190C	YBR033W	0	0	0
YMR190C	YER121W	0	0	0
YMR190C	YHR126C	0	0	0
YMR190C	YML002W	0	0	0
YMR190C	YNL034W	0	0	0
YMR190C	YPR153W	0	0	0
YMR190C	YAR023C	0	0	0
YMR190C	YBR225W	0	0	0
YMR190C	YIL024C	0	0	0
YMR190C	YJR124C	0	0	0
YMR190C	YER085C	0	0	0
YMR190C	YER093C-A	0	0	0
YMR190C	YGL262W	0	0	0
YMR190C	YGR067C	0	0	0
YMR190C	YHL012W	0	0	0
YMR190C	YHL046C	0	0	0
YMR190C	YLR446W	0	0	0
YMR190C	YLR460C	0	0	0
YMR190C	YMR034C	0	0	0
YMR190C	YNL011C	0	0	0
YMR190C	YOL053W	0	0	0
YMR190C	YOR012W	0	0	0
YMR190C	YPL041C	0	0	0
YMR190C	YBR220C	0	0	0
YMR190C	YIR016W	0	0	0
YMR190C	YLR125W	0	0	0
YMR190C	YOR104W	0	0	0
YMR190C	YOR114W	0	0	0
YMR190C	YPL054W	0	0	0
YMR190C	YDL176W	0	0	0
YMR190C	YGL176C	0	0	0
YMR190C	YGL228W	0	0	0
YMR190C	YGR066C	0	0	0
YMR190C	YHR032W	0	0	0
YMR190C	YLR445W	0	0	0
YMR190C	YOR008C-A	0	0	0
YMR190C	YBR157C	0	0	0
YMR190C	YFL012W	0	0	0
YMR190C	YGL235W	0	0	0
YMR190C	YGR146C	0	0	0
YMR190C	YKL039W	0	0	0
YMR190C	YOR365C	0	0	0
YMR190C	YPR084W	0	0	0
YMR190C	YJR141W	0	0	0
YGR264C	YDR524C-B	0	0	0
YGR264C	YLR342W-A	0	0	0
YLR203C	YOL053W	0	0	0
YLR203C	YDL183C	0	0	0
YPL150W	YNL016W	0	0	0
YMR102C	YDR326C	0	0	0
YMR102C	YHR080C	0	0	0
YMR102C	YDR291W	0	0	0
YMR102C	YNL016W	0	0	0
YGL227W	YLR149C	0	0	0
YLR149C	YNL016W	0	0	0
YDR275W	YER039C	0	0	0
YDR275W	YGL257C	0	0	0
YER039C	YGL225W	0	0	0
YLR281C	YOL114C	0	0	0
YOR008C	YDR319C	0	0	0
YGL122C	YIL002W-A	0	0	0
YLR277C	YJR141W	0	0	0
YMR096W	YDR291W	0	0	0
YMR018W	YDR291W	0	0	0
YDR447C	YDR319C	0	0	0
YHL023C	YDR291W	0	0	0
YLL035W	YDR291W	0	0	0
YMR047C	YLR312C	0	0	0
YHL046C	YDR291W	0	0	0
YIL060W	YDR291W	0	0	0
YPR065W	YEL035C	0	0	0
YJR120W	YDR291W	0	0	0
YDL232W	YDR319C	0	0	0
YGR146C	YDR291W	0	0	0
YDR096W	YDL237W	0	0	0
YDR096W	YBL081W	0	0	0
YPR164W	YDR291W	0	0	0
YGL126W	YDR319C	0	0	0
YGL126W	YKL039W	0	0	0
YGL126W	YGR127W	0	0	0
YDR319C	YDL212W	0	0	0
YDR319C	YDR524C	0	0	0
YDR319C	YNR061C	0	0	0
YDR319C	YDR508C	0	0	0
YDR319C	YDR345C	0	0	0
YDR319C	YDL210W	0	0	0
YDR319C	YJR001W	0	0	0
YDR319C	YHR026W	0	0	0
YDR319C	YMR243C	0	0	0
YDR319C	YDR033W	0	0	0
YKL039W	YDR291W	0	0	0
YBR069C	YHR032W	0	0	0
YBL078C	YLR312C	0	0	0
YBL078C	YOL083W	0	0	0
YNL320W	YKR004C	0	0	0
YNL077W	YPL098C	0	0	0
YNL077W	YKL133C	0	0	0
YNL077W	YMR029C	0	0	0
YBL089W	YDR291W	0	0	0
YNL050C	YDR291W	0	0	0
YEL035C	YMR070W	0	0	0
YLR350W	YOL073C	0	0	0
YPL175W	YIL102C-A	0	0	0
YJL174W	YBR225W	0	0	0
YJL174W	YDR291W	0	0	0
YBR225W	YDR291W	0	0	0
YBR225W	YNL016W	0	0	0
YHR134W	YDR291W	0	0	0
YDR326C	YKL121W	0	0	0
YHR080C	YKL121W	0	0	0
YOR152C	YLR312C	0	0	0
YML091C	YNL295W	0	0	0
YPL215W	YOL053W	0	0	0
YPL215W	YDL183C	0	0	0
YOL053W	YDR405W	0	0	0
YOL053W	YDR291W	0	0	0
YOL053W	YNL016W	0	0	0
YDL183C	YDR405W	0	0	0
YDL183C	YLR312W-A	0	0	0
YDL183C	YLR439W	0	0	0
YDL183C	YDR291W	0	0	0
YPL118W	YNL295W	0	0	0
YGR053C	YDR405W	0	0	0
YLR381W	YDR374W-A	0	0	0
YDR291W	YFL010W-A	0	0	0
YDR291W	YOR093C	0	0	0
YDR291W	YPR084W	0	0	0
YDR291W	YKL093W	0	0	0
YDR291W	YJL205C	0	0	0
YDR291W	YGR168C	0	0	0
YDR291W	YLL025W	0	0	0
YDR291W	YCL001W-A	0	0	0
YDR291W	YDL237W	0	0	0
YDR291W	YDL241W	0	0	0
YDR291W	YDR512C	0	0	0
YDR291W	YER187W	0	0	0
YDR291W	YJR126C	0	0	0
YDR291W	YMR085W	0	0	0
YDR291W	YMR100W	0	0	0
YDR291W	YMR107W	0	0	0
YDR291W	YNL145W	0	0	0
YDR291W	YOL036W	0	0	0
YDR291W	YOR183W	0	0	0
YDR291W	YPL165C	0	0	0
YDR291W	YBR076W	0	0	0
YDR291W	YBR246W	0	0	0
YDR291W	YDR124W	0	0	0
YDR291W	YGR026W	0	0	0
YDR291W	YGR141W	0	0	0
YDR291W	YHL043W	0	0	0
YDR291W	YIL152W	0	0	0
YDR291W	YJL038C	0	0	0
YDR291W	YJL160C	0	0	0
YDR291W	YML020W	0	0	0
YDR291W	YMR147W	0	0	0
YDR291W	YMR155W	0	0	0
YDR291W	YMR158C-A	0	0	0
YDR291W	YMR181C	0	0	0
YDR291W	YMR187C	0	0	0
YDR291W	YMR191W	0	0	0
YDR291W	YMR206W	0	0	0
YDR291W	YMR262W	0	0	0
YDR291W	YMR265C	0	0	0
YDR291W	YPL034W	0	0	0
YDR291W	YPL056C	0	0	0
YDR291W	YBR033W	0	0	0
YDR291W	YCR050C	0	0	0
YDR291W	YER121W	0	0	0
YDR291W	YGR068C	0	0	0
YDR291W	YHR126C	0	0	0
YDR291W	YML002W	0	0	0
YDR291W	YMR029C	0	0	0
YDR291W	YNL034W	0	0	0
YDR291W	YOR030W	0	0	0
YDR291W	YOR043W	0	0	0
YDR291W	YPR153W	0	0	0
YDR291W	YPR089W	0	0	0
YDR291W	YAR023C	0	0	0
YDR291W	YBL049W	0	0	0
YDR291W	YER128W	0	0	0
YDR291W	YER180C	0	0	0
YDR291W	YIL024C	0	0	0
YDR291W	YJR124C	0	0	0
YDR291W	YNL127W	0	0	0
YDR291W	YOR313C	0	0	0
YDR291W	YER085C	0	0	0
YDR291W	YER093C-A	0	0	0
YDR291W	YGL262W	0	0	0
YDR291W	YGR067C	0	0	0
YDR291W	YHL012W	0	0	0
YDR291W	YLR219W	0	0	0
YDR291W	YLR446W	0	0	0
YDR291W	YLR460C	0	0	0
YDR291W	YMR034C	0	0	0
YDR291W	YNL011C	0	0	0
YDR291W	YOR012W	0	0	0
YDR291W	YPL041C	0	0	0
YDR291W	YPL187W	0	0	0
YDR291W	YBR220C	0	0	0
YDR291W	YIR016W	0	0	0
YDR291W	YLR125W	0	0	0
YDR291W	YOR104W	0	0	0
YDR291W	YOR114W	0	0	0
YDR291W	YPL054W	0	0	0
YDR291W	YBL081W	0	0	0
YDR291W	YDL176W	0	0	0
YDR291W	YGL176C	0	0	0
YDR291W	YGL228W	0	0	0
YDR291W	YGR066C	0	0	0
YDR291W	YHR032W	0	0	0
YDR291W	YLR445W	0	0	0
YDR291W	YOR008C-A	0	0	0
YDR291W	YBR157C	0	0	0
YDR291W	YFL012W	0	0	0
YDR291W	YGL235W	0	0	0
YDR291W	YJL077C	0	0	0
YDR291W	YOR365C	0	0	0
YDR291W	YJR141W	0	0	0
YOR093C	YNL016W	0	0	0
YKL197C	YJL185C	0	0	0
YML035C	YHR032W	0	0	0
YOR242C	YGR273C	0	0	0
YPR183W	YIL102C-A	0	0	0
YBR082C	YJR141W	0	0	0
YJR141W	YBR173C	0	0	0
YJR141W	YKL059C	0	0	0
YPL204W	YJL185C	0	0	0
YNL016W	YAL034C	0	0	0
YNL016W	YBR007C	0	0	0
YNL016W	YFL042C	0	0	0
YNL016W	YNL193W	0	0	0
YNL016W	YML119W	0	0	0
YNR032C-A	YDR539W	0.017693444	0	0
YGL207W	YNR048W	0.017693444	0	0
YGL207W	YHR048W	0.017693444	0	0
YFL034W	YDR291W	0.017693444	0	0
YFL034W	YMR190C	0.017693444	0	0
YKR093W	YDR291W	0.017693444	0	0
YDL223C	YDR291W	0.017693444	0	0
YHR094C	YGR092W	0.017693444	0	0
YHR094C	YGL126W	0.017693444	0	0
YER114C	YMR124W	0.017693444	0	0
YBR086C	YDR291W	0.017693444	0	0
YDR069C	YFR029W	0.017693444	0	0
YHL031C	YDR291W	0.017693444	0	0
YFL031W	YDR348C	0.017693444	0	0
YGR009C	YDR291W	0.017693444	0	0
YDR164C	YDR291W	0.017693444	0	0
YMR124W	YBL085W	0.017693444	0	0
YDR293C	YNR072W	0.017693444	0	0
YDR293C	YOR009W	0.017693444	0	0
YDR293C	YLR040C	0.017693444	0	0
YDR293C	YHL036W	0.017693444	0	0
YDR293C	YBR016W	0.017693444	0	0
YDR414C	YDR291W	0.017693444	0	0
YDR414C	YMR010W	0.017693444	0	0
YLR371W	YDR291W	0.017693444	0	0
YNL307C	YNL077W	0.017693444	0	0
YMR190C	YBR016W	0.017693444	0	0
YMR190C	YNL095C	0.017693444	0	0
YMR190C	YOL159C	0.017693444	0	0
YMR190C	YOL162W	0.017693444	0	0
YMR190C	YHL036W	0.017693444	0	0
YMR190C	YGL114W	0.017693444	0	0
YMR190C	YIL166C	0.017693444	0	0
YMR190C	YGL258W	0.017693444	0	0
YMR190C	YGL146C	0.017693444	0	0
YMR190C	YMR148W	0.017693444	0	0
YMR190C	YMR175W	0.017693444	0	0
YMR190C	YNR062C	0.017693444	0	0
YMR190C	YOR192C	0.017693444	0	0
YMR190C	YDL012C	0.017693444	0	0
YMR190C	YGR131W	0.017693444	0	0
YMR190C	YHL044W	0.017693444	0	0
YMR190C	YIL011W	0.017693444	0	0
YMR190C	YLR037C	0.017693444	0	0
YMR190C	YNR066C	0.017693444	0	0
YMR190C	YGR089W	0.017693444	0	0
YMR190C	YGR289C	0.017693444	0	0
YMR190C	YKR102W	0.017693444	0	0
YMR190C	YNR072W	0.017693444	0	0
YMR190C	YJL108C	0.017693444	0	0
YMR190C	YOR306C	0.017693444	0	0
YMR190C	YPL264C	0.017693444	0	0
YLR110C	YDR291W	0.017693444	0	0
YKL096W-A	YDR275W	0.017693444	0	0
YHR184W	YDR291W	0.017693444	0	0
YHR048W	YDR291W	0.017693444	0	0
YDR275W	YLR307W	0.017693444	0	0
YOL105C	YDR291W	0.017693444	0	0
YDR348C	YBL078C	0.017693444	0	0
YLR373C	YDR291W	0.017693444	0	0
YLR373C	YNL077W	0.017693444	0	0
YLR452C	YDR291W	0.017693444	0	0
YML123C	YDR291W	0.017693444	0	0
YFL026W	YNL077W	0.017693444	0	0
YIL123W	YDR291W	0.017693444	0	0
YLR081W	YDR291W	0.017693444	0	0
YNR072W	YDR291W	0.017693444	0	0
YDR441C	YBR069C	0.017693444	0	0
YGR014W	YDR291W	0.017693444	0	0
YHL036W	YDR291W	0.017693444	0	0
YBR016W	YDR291W	0.017693444	0	0
YGR055W	YDR291W	0.017693444	0	0
YGL126W	YHR092C	0.017693444	0	0
YBR068C	YDR291W	0.017693444	0	0
YDR345C	YNL077W	0.017693444	0	0
YBL078C	YOR152C	0.017693444	0	0
YNL077W	YIL015W	0.017693444	0	0
YNL077W	YOR212W	0.017693444	0	0
YNL077W	YLR300W	0.017693444	0	0
YBR058C-A	YDR291W	0.017693444	0	0
YMR010W	YJL198W	0.017693444	0	0
YMR010W	YCR037C	0.017693444	0	0
YDR487C	YOR306C	0.017693444	0	0
YOR306C	YDR291W	0.017693444	0	0
YDR291W	YDL035C	0.017693444	0	0
YDR291W	YGL114W	0.017693444	0	0
YDR291W	YMR011W	0.017693444	0	0
YDR291W	YAL024C	0.017693444	0	0
YDR291W	YDL199C	0.017693444	0	0
YDR291W	YDL231C	0.017693444	0	0
YDR291W	YGL032C	0.017693444	0	0
YDR291W	YGL258W	0.017693444	0	0
YDR291W	YML006C	0.017693444	0	0
YDR291W	YNL142W	0.017693444	0	0
YDR291W	YNR049C	0.017693444	0	0
YDR291W	YOR242C	0.017693444	0	0
YDR291W	YBR180W	0.017693444	0	0
YDR291W	YDR107C	0.017693444	0	0
YDR291W	YGL146C	0.017693444	0	0
YDR291W	YGL255W	0.017693444	0	0
YDR291W	YGR197C	0.017693444	0	0
YDR291W	YGR238C	0.017693444	0	0
YDR291W	YKL164C	0.017693444	0	0
YDR291W	YLR092W	0.017693444	0	0
YDR291W	YML047C	0.017693444	0	0
YDR291W	YMR148W	0.017693444	0	0
YDR291W	YMR175W	0.017693444	0	0
YDR291W	YMR266W	0.017693444	0	0
YDR291W	YNR062C	0.017693444	0	0
YDR291W	YOR192C	0.017693444	0	0
YDR291W	YOR301W	0.017693444	0	0
YDR291W	YCL025C	0.017693444	0	0
YDR291W	YKR050W	0.017693444	0	0
YDR291W	YBR301W	0.017693444	0	0
YDR291W	YDL012C	0.017693444	0	0
YDR291W	YDL039C	0.017693444	0	0
YDR291W	YDR387C	0.017693444	0	0
YDR291W	YDR420W	0.017693444	0	0
YDR291W	YDR461W	0.017693444	0	0
YDR291W	YGR131W	0.017693444	0	0
YDR291W	YHL044W	0.017693444	0	0
YDR291W	YIL011W	0.017693444	0	0
YDR291W	YLR037C	0.017693444	0	0
YDR291W	YMR017W	0.017693444	0	0
YDR291W	YNR066C	0.017693444	0	0
YDR291W	YPL156C	0.017693444	0	0
YDR291W	YPR194C	0.017693444	0	0
YDR291W	YDR497C	0.017693444	0	0
YDR291W	YER145C	0.017693444	0	0
YDR291W	YGR089W	0.017693444	0	0
YDR291W	YGR289C	0.017693444	0	0
YDR291W	YKL163W	0.017693444	0	0
YDR291W	YKR102W	0.017693444	0	0
YDR291W	YJL108C	0.017693444	0	0
YDR291W	YKL096W	0.017693444	0	0
YDR291W	YLR130C	0.017693444	0	0
YDR291W	YPL027W	0.017693444	0	0
YDR291W	YPL265W	0.017693444	0	0
YDR291W	YCR021C	0.017693444	0	0
YDR291W	YJL198W	0.017693444	0	0
YDR291W	YNL095C	0.017693444	0	0
YDR291W	YDR089W	0.017693444	0	0
YDR291W	YPL264C	0.017693444	0	0
YDR291W	YER136W	0.017693444	0	0
YGL114W	YNL016W	0.017693444	0	0
YGL075C	YAL063C	0.017693444	0	0
YGL075C	YJL156C	0.017693444	0	0
YER064C	YOL020W	0.017693444	0	0
YDR539W	YMR190C	0.026530917	0	0
YDR539W	YDR291W	0.026530917	0	0
YNL076W	YDR291W	0.026530917	0	0
YGL207W	YLR422W	0.026530917	0	0
YGL207W	YMR196W	0.026530917	0	0
YGL207W	YPL070W	0.026530917	0	0
YLR114C	YDR291W	0.026530917	0	0
YGR187C	YDR291W	0.026530917	0	0
YGR187C	YMR190C	0.026530917	0	0
YLR192C	YDR291W	0.026530917	0	0
YFL023W	YDR291W	0.026530917	0	0
YBR143C	YDR291W	0.026530917	0	0
YKR084C	YDR291W	0.026530917	0	0
YIL154C	YDR291W	0.026530917	0	0
YHR158C	YDR291W	0.026530917	0	0
YDR052C	YDR291W	0.026530917	0	0
YBR102C	YDR291W	0.026530917	0	0
YMR144W	YGR264C	0.026530917	0	0
YLR421C	YDR291W	0.026530917	0	0
YHR077C	YDR291W	0.026530917	0	0
YJL095W	YPR096C	0.026530917	0	0
YOR035C	YDR291W	0.026530917	0	0
YNL064C	YDR291W	0.026530917	0	0
YMR124W	YDR291W	0.026530917	0	0
YMR124W	YMR190C	0.026530917	0	0
YDR293C	YEL044W	0.026530917	0	0
YGL251C	YKL215C	0.026530917	0	0
YPL239W	YDR291W	0.026530917	0	0
YOL098C	YDR291W	0.026530917	0	0
YOL098C	YMR190C	0.026530917	0	0
YJL217W	YMR190C	0.026530917	0	0
YPL037C	YDR291W	0.026530917	0	0
YDL092W	YDR291W	0.026530917	0	0
YPR088C	YDR291W	0.026530917	0	0
YOR260W	YDR291W	0.026530917	0	0
YOR262W	YDR291W	0.026530917	0	0
YMR309C	YDR291W	0.026530917	0	0
YMR190C	YGR173W	0.026530917	0	0
YMR190C	YHL029C	0.026530917	0	0
YMR190C	YBR194W	0.026530917	0	0
YMR190C	YIL057C	0.026530917	0	0
YMR190C	YLR177W	0.026530917	0	0
YMR190C	YLR225C	0.026530917	0	0
YMR190C	YML096W	0.026530917	0	0
YMR190C	YBR071W	0.026530917	0	0
YMR190C	YGR237C	0.026530917	0	0
YMR190C	YGL036W	0.026530917	0	0
YMR190C	YDL218W	0.026530917	0	0
YMR190C	YIL161W	0.026530917	0	0
YMR190C	YMR132C	0.026530917	0	0
YMR190C	YMR196W	0.026530917	0	0
YMR190C	YMR253C	0.026530917	0	0
YMR190C	YMR259C	0.026530917	0	0
YMR190C	YOR238W	0.026530917	0	0
YMR190C	YDR525W-A	0.026530917	0	0
YMR190C	YNL056W	0.026530917	0	0
YMR190C	YPL263C	0.026530917	0	0
YMR190C	YJR149W	0.026530917	0	0
YMR190C	YOR059C	0.026530917	0	0
YMR190C	YLR414C	0.026530917	0	0
YMR190C	YNR029C	0.026530917	0	0
YMR190C	YGR196C	0.026530917	0	0
YMR190C	YJR154W	0.026530917	0	0
YMR190C	YOR220W	0.026530917	0	0
YMR190C	YPL184C	0.026530917	0	0
YMR190C	YBL107C	0.026530917	0	0
YMR190C	YFR006W	0.026530917	0	0
YMR190C	YLR211C	0.026530917	0	0
YMR190C	YPR147C	0.026530917	0	0
YMR190C	YBR233W	0.026530917	0	0
YMR190C	YKR074W	0.026530917	0	0
YGL105W	YDR291W	0.026530917	0	0
YAL031C	YDR291W	0.026530917	0	0
YDR139C	YDR291W	0.026530917	0	0
YMR012W	YDR291W	0.026530917	0	0
YMR140W	YDR291W	0.026530917	0	0
YMR196W	YDR291W	0.026530917	0	0
YNR051C	YDR291W	0.026530917	0	0
YDR172W	YDR291W	0.026530917	0	0
YOR361C	YDR291W	0.026530917	0	0
YPR185W	YDR291W	0.026530917	0	0
YDR275W	YGR189C	0.026530917	0	0
YDR168W	YDR291W	0.026530917	0	0
YKL204W	YDR291W	0.026530917	0	0
YDL147W	YDR291W	0.026530917	0	0
YLR200W	YDR291W	0.026530917	0	0
YDL135C	YDR291W	0.026530917	0	0
YPR042C	YDR291W	0.026530917	0	0
YDR389W	YDR291W	0.026530917	0	0
YDL097C	YDR291W	0.026530917	0	0
YDL143W	YDR291W	0.026530917	0	0
YDR188W	YDR291W	0.026530917	0	0
YDR394W	YNL077W	0.026530917	0	0
YDR525W-A	YDR291W	0.026530917	0	0
YMR316W	YDR291W	0.026530917	0	0
YCL037C	YDR291W	0.026530917	0	0
YMR174C	YDR291W	0.026530917	0	0
YPL184C	YDR291W	0.026530917	0	0
YBL101C	YDR291W	0.026530917	0	0
YLR414C	YDR291W	0.026530917	0	0
YDR166C	YDR291W	0.026530917	0	0
YBL051C	YDR291W	0.026530917	0	0
YMR275C	YDR291W	0.026530917	0	0
YBL107C	YDR291W	0.026530917	0	0
YJL101C	YPL222W	0.026530917	0	0
YJL101C	YNL320W	0.026530917	0	0
YJL101C	YMR031C	0.026530917	0	0
YJL101C	YNL077W	0.026530917	0	0
YNL077W	YMR285C	0.026530917	0	0
YNL077W	YLR144C	0.026530917	0	0
YBR137W	YDR291W	0.026530917	0	0
YER093C	YDR291W	0.026530917	0	0
YDR291W	YNR029C	0.026530917	0	0
YDR291W	YGR173W	0.026530917	0	0
YDR291W	YLR199C	0.026530917	0	0
YDR291W	YGR237C	0.026530917	0	0
YDR291W	YHL029C	0.026530917	0	0
YDR291W	YLR225C	0.026530917	0	0
YDR291W	YBR200W	0.026530917	0	0
YDR291W	YCL032W	0.026530917	0	0
YDR291W	YDL218W	0.026530917	0	0
YDR291W	YDL224C	0.026530917	0	0
YDR291W	YDL234C	0.026530917	0	0
YDR291W	YFR048W	0.026530917	0	0
YDR291W	YLL046C	0.026530917	0	0
YDR291W	YML094W	0.026530917	0	0
YDR291W	YMR068W	0.026530917	0	0
YDR291W	YMR073C	0.026530917	0	0
YDR291W	YMR095C	0.026530917	0	0
YDR291W	YMR312W	0.026530917	0	0
YDR291W	YNL153C	0.026530917	0	0
YDR291W	YPL101W	0.026530917	0	0
YDR291W	YPL144W	0.026530917	0	0
YDR291W	YPL183C	0.026530917	0	0
YDR291W	YBR050C	0.026530917	0	0
YDR291W	YBR094W	0.026530917	0	0
YDR291W	YDL117W	0.026530917	0	0
YDR291W	YDL179W	0.026530917	0	0
YDR291W	YGL215W	0.026530917	0	0
YDR291W	YIL161W	0.026530917	0	0
YDR291W	YKL206C	0.026530917	0	0
YDR291W	YLL029W	0.026530917	0	0
YDR291W	YLR313C	0.026530917	0	0
YDR291W	YML066C	0.026530917	0	0
YDR291W	YMR132C	0.026530917	0	0
YDR291W	YMR253C	0.026530917	0	0
YDR291W	YMR259C	0.026530917	0	0
YDR291W	YOR238W	0.026530917	0	0
YDR291W	YBR071W	0.026530917	0	0
YDR291W	YLR224W	0.026530917	0	0
YDR291W	YLR341W	0.026530917	0	0
YDR291W	YNL056W	0.026530917	0	0
YDR291W	YPL263C	0.026530917	0	0
YDR291W	YIL057C	0.026530917	0	0
YDR291W	YJR149W	0.026530917	0	0
YDR291W	YML096W	0.026530917	0	0
YDR291W	YOR059C	0.026530917	0	0
YDR291W	YCR061W	0.026530917	0	0
YDR291W	YGR268C	0.026530917	0	0
YDR291W	YIL135C	0.026530917	0	0
YDR291W	YKR100C	0.026530917	0	0
YDR291W	YLR054C	0.026530917	0	0
YDR291W	YML111W	0.026530917	0	0
YDR291W	YGR196C	0.026530917	0	0
YDR291W	YJL144W	0.026530917	0	0
YDR291W	YJR154W	0.026530917	0	0
YDR291W	YKL151C	0.026530917	0	0
YDR291W	YOR220W	0.026530917	0	0
YDR291W	YPL032C	0.026530917	0	0
YDR291W	YBR212W	0.026530917	0	0
YDR291W	YCR020C	0.026530917	0	0
YDR291W	YFR006W	0.026530917	0	0
YDR291W	YGR122W	0.026530917	0	0
YDR291W	YIL103W	0.026530917	0	0
YDR291W	YLR211C	0.026530917	0	0
YDR291W	YML036W	0.026530917	0	0
YDR291W	YPR147C	0.026530917	0	0
YDR291W	YBR233W	0.026530917	0	0
YDR291W	YGR250C	0.026530917	0	0
YDR291W	YKR074W	0.026530917	0	0
YDR291W	YBR155W	0.026530917	0	0
YDR291W	YOR057W	0.026530917	0	0
YDR291W	YML105C	0.026530917	0	0
YDR291W	YPR055W	0.026530917	0	0
YDR291W	YLR166C	0.026530917	0	0
YDR291W	YKL189W	0.026530917	0	0
YDR291W	YLR215C	0.026530917	0	0
YDR291W	YLR436C	0.026530917	0	0
YDR291W	YJL085W	0.026530917	0	0
YDR291W	YGR229C	0.026530917	0	0
YDR291W	YNL091W	0.026530917	0	0
YDR159W	YPL074W	0.026530917	0	0
YBL047C	YNL215W	0.054227174	0	0
YIL138C	YDR291W	0.054227174	0	0
YIR012W	YDR291W	0.054227174	0	0
YNL079C	YDR291W	0.054227174	0	0
YLR340W	YDR291W	0.054227174	0	0
YAL003W	YDR291W	0.054227174	0	0
YIR003W	YDR291W	0.054227174	0	0
YNL067W	YDR291W	0.054227174	0	0
YDR388W	YDR291W	0.054227174	0	0
YOR122C	YDR291W	0.054227174	0	0
YJR076C	YDR291W	0.054227174	0	0
YLR430W	YJR014W	0.054227174	0	0
YDR171W	YPR158W	0.054227174	0	0
YLR337C	YDR291W	0.054227174	0	0
YPL220W	YDR291W	0.054227174	0	0
YDR186C	YDR291W	0.054227174	0	0
YMR194W	YDR291W	0.054227174	0	0
YLL003W	YDR291W	0.054227174	0	0
YPL124W	YDR291W	0.054227174	0	0
YKL042W	YDR291W	0.054227174	0	0
YBR031W	YDR291W	0.054227174	0	0
YPR043W	YDR291W	0.054227174	0	0
YLR314C	YDR291W	0.054227174	0	0
YLL045C	YDR291W	0.054227174	0	0
YGL031C	YDR291W	0.054227174	0	0
YLR185W	YDR291W	0.054227174	0	0
YDL081C	YDR291W	0.054227174	0	0
YOL039W	YDR291W	0.054227174	0	0
YLR388W	YDR291W	0.054227174	0	0
YLR448W	YDR291W	0.054227174	0	0
YPL079W	YDR291W	0.054227174	0	0
YLR029C	YDR291W	0.054227174	0	0
YBL034C	YDR291W	0.054227174	0	0
YBR156C	YDR291W	0.054227174	0	0
YBR118W	YDR291W	0.054227174	0	0
YDL130W	YDR291W	0.054227174	0	0
YMR230W	YDR291W	0.054227174	0	0
YML063W	YDR291W	0.054227174	0	0
YBR189W	YDR291W	0.054227174	0	0
YIL133C	YDR291W	0.054227174	0	0
YLR061W	YDR291W	0.054227174	0	0
YBL027W	YDR291W	0.054227174	0	0
YBR084C-A	YDR291W	0.054227174	0	0
YGR034W	YDR291W	0.054227174	0	0
YBR048W	YDR291W	0.054227174	0	0
YGR085C	YPR158W	0.054227174	0	0
YGR085C	YDR291W	0.054227174	0	0
YNL096C	YDR291W	0.054227174	0	0
YPR171W	YDR291W	0.054227174	0	0
YHL033C	YDR291W	0.054227174	0	0
YEL054C	YDR291W	0.054227174	0	0
YPL090C	YDR291W	0.054227174	0	0
YCR031C	YDR291W	0.054227174	0	0
YHR203C	YDR291W	0.054227174	0	0
YBR181C	YDR291W	0.054227174	0	0
YBL072C	YDR291W	0.054227174	0	0
YGR118W	YDR291W	0.054227174	0	0
YOL121C	YDR291W	0.054227174	0	0
YBR079C	YDR291W	0.054227174	0	0
YDL061C	YDR291W	0.054227174	0	0
YJR007W	YDR291W	0.054227174	0	0
YLR315W	YDR291W	0.054227174	0	0
YFR031C-A	YDR291W	0.054227174	0	0
YNL069C	YPR158W	0.054227174	0	0
YDL136W	YDR291W	0.054227174	0	0
YHR021C	YDR291W	0.054227174	0	0
YLR325C	YDR291W	0.054227174	0	0
YPR158W	YBR191W	0.054227174	0	0
YBR234C	YDR291W	0.054227174	0	0
YOR181W	YDR291W	0.054227174	0	0
YGR059W	YDR291W	0.054227174	0	0
YBR109C	YDR291W	0.054227174	0	0
YNL077W	YJL042W	0.054227174	0	0
YLR206W	YDR291W	0.054227174	0	0
YDL161W	YDR291W	0.054227174	0	0
YCR077C	YDR291W	0.054227174	0	0
YCL016C	YDR291W	0.054227174	0	0
YHR191C	YDR291W	0.054227174	0	0
YDR291W	YBL087C	0.054227174	0	0
YDR291W	YKL006W	0.054227174	0	0
YDR291W	YHR061C	0.054227174	0	0
YDR291W	YJR094W-A	0.054227174	0	0
YDR291W	YDL082W	0.054227174	0	0
YDR291W	YDL239C	0.054227174	0	0
YDR291W	YDR471W	0.054227174	0	0
YDR291W	YGL170C	0.054227174	0	0
YDR291W	YMR040W	0.054227174	0	0
YDR291W	YMR086W	0.054227174	0	0
YDR291W	YNL094W	0.054227174	0	0
YDR291W	YOR293W	0.054227174	0	0
YDR291W	YOR312C	0.054227174	0	0
YDR291W	YJL213W	0.054227174	0	0
YDR291W	YLL049W	0.054227174	0	0
YDR291W	YLR333C	0.054227174	0	0
YDR291W	YMR055C	0.054227174	0	0
YDR291W	YOL091W	0.054227174	0	0
YDR291W	YPR096C	0.054227174	0	0
YDR291W	YBR267W	0.054227174	0	0
YDR291W	YDR500C	0.054227174	0	0
YDR291W	YIL159W	0.054227174	0	0
YDR291W	YOR182C	0.054227174	0	0
YDR291W	YPR148C	0.054227174	0	0
YDR291W	YGR148C	0.054227174	0	0
YDR291W	YJL177W	0.054227174	0	0
YDR291W	YJL191W	0.054227174	0	0
YDR291W	YMR295C	0.054227174	0	0
YDR291W	YCR009C	0.054227174	0	0
YDR291W	YDR117C	0.054227174	0	0
YDR291W	YHL013C	0.054227174	0	0
YDR291W	YOL070C	0.054227174	0	0
YDR291W	YOR177C	0.054227174	0	0
YDR291W	YJL136C	0.054227174	0	0
YDR291W	YHR172W	0.054227174	0	0
YDR291W	YLL050C	0.054227174	0	0
YDR291W	YPL255W	0.054227174	0	0
YDR291W	YLR212C	0.054227174	0	0
YDR291W	YNL138W	0.054227174	0	0
YDR291W	YHR170W	0.054227174	0	0
YDR291W	YLL038C	0.054227174	0	0
YJR072C	YDR527W	0.058813611	0	0
YJR072C	YOR262W	0.058813611	0	0
YNL099C	YNL016W	0.058813611	0	0
YHR158C	YMR124W	0.058813611	0	0
YMR124W	YMR304W	0.058813611	0	0
YDR293C	YKR041W	0.058813611	0	0
YDR293C	YDR525W-A	0.058813611	0	0
YDR293C	YFR017C	0.058813611	0	0
YDR293C	YPL184C	0.058813611	0	0
YDR293C	YBR194W	0.058813611	0	0
YDR293C	YLR414C	0.058813611	0	0
YLR293C	YPL070W	0.058813611	0	0
YLR293C	YOL098C	0.058813611	0	0
YLR293C	YJL217W	0.058813611	0	0
YPL070W	YDR140W	0.058813611	0	0
YPL070W	YNL016W	0.058813611	0	0
YOL098C	YDR140W	0.058813611	0	0
YGR264C	YLR287C	0.058813611	0	0
YGR264C	YDL129W	0.058813611	0	0
YGR237C	YNL016W	0.058813611	0	0
YLR225C	YNL016W	0.058813611	0	0
YGR250C	YDR140W	0.058813611	0	0
YGR271W	YGL110C	0.058813611	0	0
YDR140W	YCR054C	0.058813611	0	0
YDR140W	YBL104C	0.058813611	0	0
YML017W	YNL016W	0.058813611	0	0
YNL016W	YKL023W	0.058813611	0	0
YNL016W	YNL023C	0.058813611	0	0
YNL016W	YML131W	0.058813611	0	0
YNL016W	YDR222W	0.058813611	0	0
YNL016W	YLR427W	0.058813611	0	0
YNL016W	YLR072W	0.058813611	0	0
YGR187C	YAL005C	0.063869073	0	0
YJR072C	YIL106W	0.063869073	0	0
YBL047C	YHR192W	0.063869073	0	0
YIR012W	YNL077W	0.063869073	0	0
YNL169C	YDR186C	0.063869073	0	0
YNL169C	YKL222C	0.063869073	0	0
YNL169C	YBR138C	0.063869073	0	0
YNL169C	YDR444W	0.063869073	0	0
YOR298C-A	YDR266C	0.063869073	0	0
YNL178W	YNL077W	0.063869073	0	0
YDR266C	YJL192C	0.063869073	0	0
YDR001C	YNL077W	0.063869073	0	0
YAR019C	YMR027W	0.063869073	0	0
YML064C	YMR027W	0.063869073	0	0
YOR373W	YNL077W	0.063869073	0	0
YML092C	YOL154W	0.063869073	0	0
YLL021W	YMR124W	0.063869073	0	0
YLR244C	YNL077W	0.063869073	0	0
YDR071C	YNL077W	0.063869073	0	0
YOR362C	YNL077W	0.063869073	0	0
YNL197C	YPL074W	0.063869073	0	0
YER120W	YMR124W	0.063869073	0	0
YDR186C	YBR106W	0.063869073	0	0
YDR186C	YDR293C	0.063869073	0	0
YMR124W	YPL115C	0.063869073	0	0
YMR124W	YLR319C	0.063869073	0	0
YMR124W	YER149C	0.063869073	0	0
YMR124W	YNL077W	0.063869073	0	0
YKL184W	YNR055C	0.063869073	0	0
YAL005C	YMR196W	0.063869073	0	0
YAL005C	YNR034W-A	0.063869073	0	0
YML056C	YNL077W	0.063869073	0	0
YPR102C	YNL077W	0.063869073	0	0
YDR293C	YNR002C	0.063869073	0	0
YDR293C	YMR195W	0.063869073	0	0
YDR293C	YIL134W	0.063869073	0	0
YDR293C	YOL084W	0.063869073	0	0
YDR293C	YBR262C	0.063869073	0	0
YDR293C	YKR013W	0.063869073	0	0
YDR293C	YMR194C-B	0.063869073	0	0
YDR293C	YNL208W	0.063869073	0	0
YGL173C	YNL077W	0.063869073	0	0
YLR383W	YFR016C	0.063869073	0	0
YLR383W	YCL028W	0.063869073	0	0
YLR167W	YNL077W	0.063869073	0	0
YPR043W	YPL074W	0.063869073	0	0
YGR253C	YNL077W	0.063869073	0	0
YNL007C	YNL255C	0.063869073	0	0
YPR103W	YNL077W	0.063869073	0	0
YMR304W	YNL077W	0.063869073	0	0
YLL045C	YNL077W	0.063869073	0	0
YDL081C	YNL077W	0.063869073	0	0
YPL079W	YPL074W	0.063869073	0	0
YOR007C	YER087C-B	0.063869073	0	0
YOR007C	YLR078C	0.063869073	0	0
YDL130W	YNL077W	0.063869073	0	0
YML063W	YNL077W	0.063869073	0	0
YIL018W	YNL077W	0.063869073	0	0
YLR061W	YPL074W	0.063869073	0	0
YBR084C-A	YNL077W	0.063869073	0	0
YGL123W	YOL022C	0.063869073	0	0
YHL033C	YNL077W	0.063869073	0	0
YER102W	YNL077W	0.063869073	0	0
YPL090C	YPL074W	0.063869073	0	0
YGR135W	YNL077W	0.063869073	0	0
YHR013C	YNL077W	0.063869073	0	0
YKL204W	YPL074W	0.063869073	0	0
YDL147W	YNL077W	0.063869073	0	0
YJL143W	YBL107C	0.063869073	0	0
YMR246W	YNL077W	0.063869073	0	0
YMR247C	YGL110C	0.063869073	0	0
YER021W	YNL077W	0.063869073	0	0
YGL135W	YNL077W	0.063869073	0	0
YDL097C	YNL077W	0.063869073	0	0
YKL145W	YNL077W	0.063869073	0	0
YOR117W	YNL077W	0.063869073	0	0
YDR096W	YOL070C	0.063869073	0	0
YDR096W	YML017W	0.063869073	0	0
YDR096W	YOL087C	0.063869073	0	0
YDR096W	YGR237C	0.063869073	0	0
YNL077W	YIL064W	0.063869073	0	0
YNL077W	YLR143W	0.063869073	0	0
YNL077W	YJR086W	0.063869073	0	0
YNL077W	YHL013C	0.063869073	0	0
YNL077W	YAL049C	0.063869073	0	0
YNL077W	YIL074C	0.063869073	0	0
YNL077W	YDR283C	0.063869073	0	0
YNL077W	YPL015C	0.063869073	0	0
YNL077W	YOL022C	0.063869073	0	0
YNL077W	YNL212W	0.063869073	0	0
YNL077W	YDR127W	0.063869073	0	0
YNL077W	YOR081C	0.063869073	0	0
YNL077W	YLR017W	0.063869073	0	0
YNL077W	YNR035C	0.063869073	0	0
YNL077W	YGL110C	0.063869073	0	0
YNL077W	YNL085W	0.063869073	0	0
YNL077W	YNL126W	0.063869073	0	0
YNL077W	YAL047C	0.063869073	0	0
YNL077W	YDR412W	0.063869073	0	0
YNL077W	YFR050C	0.063869073	0	0
YNL077W	YMR314W	0.063869073	0	0
YNL077W	YOR182C	0.063869073	0	0
YNL077W	YDL082W	0.063869073	0	0
YNL077W	YJR094W-A	0.063869073	0	0
YNL077W	YPL141C	0.063869073	0	0
YNL077W	YCL028W	0.063869073	0	0
YNL077W	YBL104C	0.063869073	0	0
YNL077W	YDL052C	0.063869073	0	0
YNL077W	YLR436C	0.063869073	0	0
YNL077W	YGR184C	0.063869073	0	0
YPR096C	YBR020W	0.063869073	0	0
YBR267W	YPL074W	0.063869073	0	0
YGR271W	YKR023W	0.063869073	0	0
YDR140W	YLL032C	0.063869073	0	0
YDL022W	YCL056C	0.063869073	0	0
YCL056C	YPL112C	0.063869073	0	0
YGR048W	YDR291W	0.06481985	0	0
YPL135W	YDR291W	0.06481985	0	0
YLR360W	YDR291W	0.06481985	0	0
YNR006W	YDR291W	0.06481985	0	0
YNL006W	YDR291W	0.06481985	0	0
YMR302C	YDR291W	0.06481985	0	0
YBR185C	YDR291W	0.06481985	0	0
YGL207W	YBR129C	0.06481985	0	0
YGL207W	YKL077W	0.06481985	0	0
YGL207W	YOR086C	0.06481985	0	0
YGL207W	YOR350C	0.06481985	0	0
YGL207W	YPR004C	0.06481985	0	0
YPL004C	YDR291W	0.06481985	0	0
YJL123C	YLR293C	0.06481985	0	0
YFR051C	YDR291W	0.06481985	0	0
YJR125C	YDR291W	0.06481985	0	0
YNL169C	YEL007W	0.06481985	0	0
YGL219C	YDR291W	0.06481985	0	0
YDL077C	YDR291W	0.06481985	0	0
YHR215W	YDR110W	0.06481985	0	0
YDL149W	YNL183C	0.06481985	0	0
YDL149W	YDR291W	0.06481985	0	0
YLR378C	YDR291W	0.06481985	0	0
YGL195W	YDR291W	0.06481985	0	0
YBR105C	YDR291W	0.06481985	0	0
YDR486C	YKR075C	0.06481985	0	0
YML071C	YDR291W	0.06481985	0	0
YKL041W	YDR291W	0.06481985	0	0
YIL106W	YOR324C	0.06481985	0	0
YPL085W	YDR291W	0.06481985	0	0
YIL022W	YDR291W	0.06481985	0	0
YDR141C	YDR291W	0.06481985	0	0
YNR013C	YDR291W	0.06481985	0	0
YOL025W	YDR291W	0.06481985	0	0
YLR393W	YDR291W	0.06481985	0	0
YGL020C	YDR291W	0.06481985	0	0
YER083C	YDR291W	0.06481985	0	0
YDR294C	YNL077W	0.06481985	0	0
YNL051W	YDR291W	0.06481985	0	0
YNL041C	YDR291W	0.06481985	0	0
YGL005C	YDR291W	0.06481985	0	0
YLR087C	YDR291W	0.06481985	0	0
YOR070C	YDR291W	0.06481985	0	0
YFL031W	YHR199C	0.06481985	0	0
YIL090W	YDR291W	0.06481985	0	0
YLR268W	YDR291W	0.06481985	0	0
YDR108W	YDR291W	0.06481985	0	0
YGL212W	YDR291W	0.06481985	0	0
YDR080W	YDR291W	0.06481985	0	0
YDR150W	YDR291W	0.06481985	0	0
YOR254C	YDR291W	0.06481985	0	0
YMR183C	YDR291W	0.06481985	0	0
YNR055C	YOL052C	0.06481985	0	0
YIL021W	YGL221C	0.06481985	0	0
YIL021W	YLR454W	0.06481985	0	0
YAL005C	YDL157C	0.06481985	0	0
YAL005C	YDR493W	0.06481985	0	0
YJR143C	YNL077W	0.06481985	0	0
YMR060C	YDR291W	0.06481985	0	0
YJR044C	YDR291W	0.06481985	0	0
YJL036W	YDR291W	0.06481985	0	0
YDR213W	YDR326C	0.06481985	0	0
YLR220W	YNL077W	0.06481985	0	0
YPL195W	YDR291W	0.06481985	0	0
YLR170C	YDR291W	0.06481985	0	0
YOR106W	YDR291W	0.06481985	0	0
YLR093C	YDR291W	0.06481985	0	0
YNL287W	YNL077W	0.06481985	0	0
YCR075C	YMR010W	0.06481985	0	0
YJR031C	YDR291W	0.06481985	0	0
YDL145C	YDR291W	0.06481985	0	0
YDL145C	YNL077W	0.06481985	0	0
YML012W	YDR291W	0.06481985	0	0
YJL207C	YDR291W	0.06481985	0	0
YFR011C	YDR291W	0.06481985	0	0
YFR011C	YMR190C	0.06481985	0	0
YOL062C	YDR291W	0.06481985	0	0
YDL240W	YDR291W	0.06481985	0	0
YAL056W	YDR291W	0.06481985	0	0
YOL081W	YDR291W	0.06481985	0	0
YLR293C	YMR157C	0.06481985	0	0
YLR293C	YOR215C	0.06481985	0	0
YMR214W	YDR291W	0.06481985	0	0
YDR182W	YDR291W	0.06481985	0	0
YMR157C	YDR291W	0.06481985	0	0
YMR157C	YMR190C	0.06481985	0	0
YOR215C	YDR291W	0.06481985	0	0
YOR215C	YMR190C	0.06481985	0	0
YMR190C	YGL198W	0.06481985	0	0
YMR190C	YJL171C	0.06481985	0	0
YMR190C	YBR147W	0.06481985	0	0
YMR190C	YHR045W	0.06481985	0	0
YMR190C	YHR162W	0.06481985	0	0
YMR190C	YHR202W	0.06481985	0	0
YMR190C	YML030W	0.06481985	0	0
YMR190C	YNR018W	0.06481985	0	0
YMR190C	YDL211C	0.06481985	0	0
YMR190C	YGR031W	0.06481985	0	0
YMR190C	YGR236C	0.06481985	0	0
YMR190C	YIL134W	0.06481985	0	0
YMR190C	YML037C	0.06481985	0	0
YMR190C	YMR010W	0.06481985	0	0
YMR190C	YMR031C	0.06481985	0	0
YMR190C	YMR221C	0.06481985	0	0
YMR190C	YNL144C	0.06481985	0	0
YMR190C	YNL146W	0.06481985	0	0
YMR190C	YOL084W	0.06481985	0	0
YMR190C	YDL180W	0.06481985	0	0
YMR190C	YJL094C	0.06481985	0	0
YMR190C	YKL061W	0.06481985	0	0
YMR190C	YGL085W	0.06481985	0	0
YMR190C	YJR003C	0.06481985	0	0
YMR190C	YLR290C	0.06481985	0	0
YMR190C	YNL122C	0.06481985	0	0
YMR190C	YHR198C	0.06481985	0	0
YMR190C	YKL077W	0.06481985	0	0
YMR190C	YGL083W	0.06481985	0	0
YMR190C	YGR235C	0.06481985	0	0
YMR190C	YHL014C	0.06481985	0	0
YMR190C	YHR059W	0.06481985	0	0
YMR190C	YJR100C	0.06481985	0	0
YMR190C	YML101C	0.06481985	0	0
YMR190C	YNR040W	0.06481985	0	0
YMR190C	YLR281C	0.06481985	0	0
YMR190C	YBR187W	0.06481985	0	0
YMR190C	YDR493W	0.06481985	0	0
YMR190C	YGL010W	0.06481985	0	0
YMR190C	YIL067C	0.06481985	0	0
YMR190C	YJR098C	0.06481985	0	0
YMR190C	YOR271C	0.06481985	0	0
YMR190C	YDR049W	0.06481985	0	0
YMR190C	YGR125W	0.06481985	0	0
YDR077W	YDR291W	0.06481985	0	0
YKL056C	YDR291W	0.06481985	0	0
YNL121C	YDR291W	0.06481985	0	0
YNL070W	YDR291W	0.06481985	0	0
YGR008C	YDR291W	0.06481985	0	0
YFL004W	YNL077W	0.06481985	0	0
YBR127C	YNL077W	0.06481985	0	0
YGL197W	YDR291W	0.06481985	0	0
YKL077W	YDR291W	0.06481985	0	0
YKL077W	YNL016W	0.06481985	0	0
YMR115W	YDR291W	0.06481985	0	0
YMR192W	YDR291W	0.06481985	0	0
YER048C	YNL268W	0.06481985	0	0
YML026C	YDR291W	0.06481985	0	0
YPR181C	YDR291W	0.06481985	0	0
YOR228C	YDR291W	0.06481985	0	0
YPL218W	YMR010W	0.06481985	0	0
YNR026C	YDR291W	0.06481985	0	0
YKR068C	YDR291W	0.06481985	0	0
YBR254C	YDR291W	0.06481985	0	0
YML077W	YDR291W	0.06481985	0	0
YLR281C	YDR291W	0.06481985	0	0
YOR008C	YDR291W	0.06481985	0	0
YER155C	YDR291W	0.06481985	0	0
YGL221C	YNL016W	0.06481985	0	0
YGL122C	YMR066W	0.06481985	0	0
YGR231C	YDR291W	0.06481985	0	0
YJR091C	YDR291W	0.06481985	0	0
YBR170C	YDR291W	0.06481985	0	0
YBR170C	YNL077W	0.06481985	0	0
YOR334W	YDR291W	0.06481985	0	0
YOR297C	YDR291W	0.06481985	0	0
YBR131W	YDR291W	0.06481985	0	0
YMR247C	YKR023W	0.06481985	0	0
YJR077C	YDR291W	0.06481985	0	0
YLR193C	YDR291W	0.06481985	0	0
YGR157W	YNL077W	0.06481985	0	0
YPL164C	YJL066C	0.06481985	0	0
YPL164C	YBL095W	0.06481985	0	0
YPL164C	YER080W	0.06481985	0	0
YPL164C	YDL027C	0.06481985	0	0
YPL164C	YBR287W	0.06481985	0	0
YPL164C	YNR040W	0.06481985	0	0
YOR017W	YDR291W	0.06481985	0	0
YHR186C	YDR291W	0.06481985	0	0
YPL180W	YDR291W	0.06481985	0	0
YFR021W	YDR291W	0.06481985	0	0
YGR142W	YPR158W	0.06481985	0	0
YKR042W	YDR291W	0.06481985	0	0
YMR195W	YDR291W	0.06481985	0	0
YLR190W	YDR291W	0.06481985	0	0
YIL134W	YDR291W	0.06481985	0	0
YBR162C	YDR291W	0.06481985	0	0
YJL158C	YDR291W	0.06481985	0	0
YOL084W	YDR291W	0.06481985	0	0
YDL222C	YDR291W	0.06481985	0	0
YDL104C	YDR291W	0.06481985	0	0
YOR065W	YDR291W	0.06481985	0	0
YMR052W	YDR291W	0.06481985	0	0
YBR238C	YDR291W	0.06481985	0	0
YGR077C	YDR291W	0.06481985	0	0
YBR291C	YDR291W	0.06481985	0	0
YLR084C	YDR291W	0.06481985	0	0
YDR096W	YEL001C	0.06481985	0	0
YKL006C-A	YDR291W	0.06481985	0	0
YLR455W	YBR002C	0.06481985	0	0
YLR330W	YDR291W	0.06481985	0	0
YOR087W	YDR291W	0.06481985	0	0
YOR322C	YDR291W	0.06481985	0	0
YGL126W	YLR151C	0.06481985	0	0
YGL126W	YIR014W	0.06481985	0	0
YGL126W	YNR061C	0.06481985	0	0
YGL126W	YNL268W	0.06481985	0	0
YGL126W	YDR352W	0.06481985	0	0
YNL111C	YDR291W	0.06481985	0	0
YGL065C	YNL077W	0.06481985	0	0
YDR508C	YGR038W	0.06481985	0	0
YMR243C	YDR291W	0.06481985	0	0
YMR243C	YNL077W	0.06481985	0	0
YLR023C	YDR291W	0.06481985	0	0
YBL078C	YDR291W	0.06481985	0	0
YHL021C	YDR291W	0.06481985	0	0
YMR031C	YDR291W	0.06481985	0	0
YNL077W	YGR284C	0.06481985	0	0
YNL077W	YGL012W	0.06481985	0	0
YNL077W	YDL122W	0.06481985	0	0
YNL077W	YGR198W	0.06481985	0	0
YNL077W	YJR088C	0.06481985	0	0
YNL077W	YDR238C	0.06481985	0	0
YNL077W	YIL076W	0.06481985	0	0
YNL077W	YDL128W	0.06481985	0	0
YNL077W	YMR079W	0.06481985	0	0
YNL077W	YLL023C	0.06481985	0	0
YNL077W	YOR270C	0.06481985	0	0
YNL077W	YGL006W	0.06481985	0	0
YNL077W	YAL026C	0.06481985	0	0
YNL077W	YDR481C	0.06481985	0	0
YNL077W	YGL137W	0.06481985	0	0
YNL077W	YJL183W	0.06481985	0	0
YNL077W	YPL050C	0.06481985	0	0
YPL170W	YDR291W	0.06481985	0	0
YDR057W	YDR291W	0.06481985	0	0
YCL063W	YDR291W	0.06481985	0	0
YKL146W	YDR291W	0.06481985	0	0
YPR079W	YDR291W	0.06481985	0	0
YBR172C	YDR291W	0.06481985	0	0
YDL226C	YDR291W	0.06481985	0	0
YGL137W	YDR291W	0.06481985	0	0
YIL076W	YDR291W	0.06481985	0	0
YKR039W	YDR291W	0.06481985	0	0
YMR010W	YDR291W	0.06481985	0	0
YBL040C	YDR291W	0.06481985	0	0
YGR172C	YDR291W	0.06481985	0	0
YGL198W	YDR291W	0.06481985	0	0
YGL023C	YDR291W	0.06481985	0	0
YLR386W	YDR291W	0.06481985	0	0
YGR174C	YDR291W	0.06481985	0	0
YDL195W	YDR291W	0.06481985	0	0
YML013W	YDR291W	0.06481985	0	0
YIR033W	YDR291W	0.06481985	0	0
YIL157C	YDR291W	0.06481985	0	0
YLR077W	YNL016W	0.06481985	0	0
YBR227C	YDR291W	0.06481985	0	0
YNL083W	YDR291W	0.06481985	0	0
YDL027C	YNL016W	0.06481985	0	0
YHL014C	YDR291W	0.06481985	0	0
YNR040W	YDR291W	0.06481985	0	0
YDR494W	YDR291W	0.06481985	0	0
YHR059W	YDR291W	0.06481985	0	0
YMR241W	YDR291W	0.06481985	0	0
YCR071C	YDR291W	0.06481985	0	0
YDR393W	YDR291W	0.06481985	0	0
YMR166C	YDR291W	0.06481985	0	0
YKL167C	YDR291W	0.06481985	0	0
YMR066W	YNL016W	0.06481985	0	0
YJR100C	YDR291W	0.06481985	0	0
YJR100C	YNL016W	0.06481985	0	0
YDR116C	YDR291W	0.06481985	0	0
YNL122C	YDR291W	0.06481985	0	0
YGR235C	YDR291W	0.06481985	0	0
YBR122C	YDR291W	0.06481985	0	0
YKL027W	YDR291W	0.06481985	0	0
YPR134W	YDR291W	0.06481985	0	0
YMR177W	YDR291W	0.06481985	0	0
YER077C	YNL016W	0.06481985	0	0
YJL104W	YDR291W	0.06481985	0	0
YLR291C	YDR291W	0.06481985	0	0
YMR264W	YDR291W	0.06481985	0	0
YMR197C	YDR291W	0.06481985	0	0
YDR291W	YJR118C	0.06481985	0	0
YDR291W	YML038C	0.06481985	0	0
YDR291W	YMR026C	0.06481985	0	0
YDR291W	YMR204C	0.06481985	0	0
YDR291W	YNL080C	0.06481985	0	0
YDR291W	YHR017W	0.06481985	0	0
YDR291W	YJR054W	0.06481985	0	0
YDR291W	YNR018W	0.06481985	0	0
YDR291W	YMR065W	0.06481985	0	0
YDR291W	YMR163C	0.06481985	0	0
YDR291W	YJR003C	0.06481985	0	0
YDR291W	YKR016W	0.06481985	0	0
YDR291W	YKR065C	0.06481985	0	0
YDR291W	YLR346C	0.06481985	0	0
YDR291W	YBR077C	0.06481985	0	0
YDR291W	YDL181W	0.06481985	0	0
YDR291W	YDL211C	0.06481985	0	0
YDR291W	YER153C	0.06481985	0	0
YDR291W	YGR031W	0.06481985	0	0
YDR291W	YGR105W	0.06481985	0	0
YDR291W	YGR236C	0.06481985	0	0
YDR291W	YJL210W	0.06481985	0	0
YDR291W	YKL137W	0.06481985	0	0
YDR291W	YLR001C	0.06481985	0	0
YDR291W	YLR251W	0.06481985	0	0
YDR291W	YML029W	0.06481985	0	0
YDR291W	YML030W	0.06481985	0	0
YDR291W	YML037C	0.06481985	0	0
YDR291W	YML052W	0.06481985	0	0
YDR291W	YML067C	0.06481985	0	0
YDR291W	YML081C-A	0.06481985	0	0
YDR291W	YML128C	0.06481985	0	0
YDR291W	YMR056C	0.06481985	0	0
YDR291W	YMR221C	0.06481985	0	0
YDR291W	YNL144C	0.06481985	0	0
YDR291W	YNL146W	0.06481985	0	0
YDR291W	YNL156C	0.06481985	0	0
YDR291W	YOL008W	0.06481985	0	0
YDR291W	YOL044W	0.06481985	0	0
YDR291W	YPL207W	0.06481985	0	0
YDR291W	YAR031W	0.06481985	0	0
YDR291W	YBR171W	0.06481985	0	0
YDR291W	YBR201W	0.06481985	0	0
YDR291W	YCL069W	0.06481985	0	0
YDR291W	YDL180W	0.06481985	0	0
YDR291W	YDR100W	0.06481985	0	0
YDR291W	YDR125C	0.06481985	0	0
YDR291W	YDR128W	0.06481985	0	0
YDR291W	YDR411C	0.06481985	0	0
YDR291W	YIL077C	0.06481985	0	0
YDR291W	YIL173W	0.06481985	0	0
YDR291W	YJL094C	0.06481985	0	0
YDR291W	YJL145W	0.06481985	0	0
YDR291W	YKL061W	0.06481985	0	0
YDR291W	YLL023C	0.06481985	0	0
YDR291W	YLR178C	0.06481985	0	0
YDR291W	YLR404W	0.06481985	0	0
YDR291W	YMR171C	0.06481985	0	0
YDR291W	YMR188C	0.06481985	0	0
YDR291W	YMR251W-A	0.06481985	0	0
YDR291W	YMR282C	0.06481985	0	0
YDR291W	YNR045W	0.06481985	0	0
YDR291W	YOR188W	0.06481985	0	0
YDR291W	YBR132C	0.06481985	0	0
YDR291W	YBR210W	0.06481985	0	0
YDR291W	YDL119C	0.06481985	0	0
YDR291W	YDR046C	0.06481985	0	0
YDR291W	YGL085W	0.06481985	0	0
YDR291W	YGL226W	0.06481985	0	0
YDR291W	YGR144W	0.06481985	0	0
YDR291W	YIL027C	0.06481985	0	0
YDR291W	YJL117W	0.06481985	0	0
YDR291W	YLR290C	0.06481985	0	0
YDR291W	YLR370C	0.06481985	0	0
YDR291W	YMR088C	0.06481985	0	0
YDR291W	YMR123W	0.06481985	0	0
YDR291W	YNL081C	0.06481985	0	0
YDR291W	YOL018C	0.06481985	0	0
YDR291W	YPR020W	0.06481985	0	0
YDR291W	YPR149W	0.06481985	0	0
YDR291W	YBR147W	0.06481985	0	0
YDR291W	YER113C	0.06481985	0	0
YDR291W	YGR181W	0.06481985	0	0
YDR291W	YHR133C	0.06481985	0	0
YDR291W	YHR198C	0.06481985	0	0
YDR291W	YKL064W	0.06481985	0	0
YDR291W	YKL175W	0.06481985	0	0
YDR291W	YLR238W	0.06481985	0	0
YDR291W	YMR152W	0.06481985	0	0
YDR291W	YNL003C	0.06481985	0	0
YDR291W	YOL107W	0.06481985	0	0
YDR291W	YOR227W	0.06481985	0	0
YDR291W	YBR085W	0.06481985	0	0
YDR291W	YDR492W	0.06481985	0	0
YDR291W	YGL083W	0.06481985	0	0
YDR291W	YGL211W	0.06481985	0	0
YDR291W	YJL073W	0.06481985	0	0
YDR291W	YJL171C	0.06481985	0	0
YDR291W	YLR080W	0.06481985	0	0
YDR291W	YLR191W	0.06481985	0	0
YDR291W	YML101C	0.06481985	0	0
YDR291W	YNL044W	0.06481985	0	0
YDR291W	YNL046W	0.06481985	0	0
YDR291W	YNL049C	0.06481985	0	0
YDR291W	YOL137W	0.06481985	0	0
YDR291W	YPL137C	0.06481985	0	0
YDR291W	YDR032C	0.06481985	0	0
YDR291W	YDR119W	0.06481985	0	0
YDR291W	YGR049W	0.06481985	0	0
YDR291W	YGR206W	0.06481985	0	0
YDR291W	YGR266W	0.06481985	0	0
YDR291W	YKR019C	0.06481985	0	0
YDR291W	YKR027W	0.06481985	0	0
YDR291W	YML048W	0.06481985	0	0
YDR291W	YMR160W	0.06481985	0	0
YDR291W	YOL031C	0.06481985	0	0
YDR291W	YOR285W	0.06481985	0	0
YDR291W	YPL162C	0.06481985	0	0
YDR291W	YBR187W	0.06481985	0	0
YDR291W	YDL128W	0.06481985	0	0
YDR291W	YDR493W	0.06481985	0	0
YDR291W	YHR150W	0.06481985	0	0
YDR291W	YKR020W	0.06481985	0	0
YDR291W	YOL092W	0.06481985	0	0
YDR291W	YPL163C	0.06481985	0	0
YDR291W	YAL007C	0.06481985	0	0
YDR291W	YBR168W	0.06481985	0	0
YDR291W	YFL011W	0.06481985	0	0
YDR291W	YGL010W	0.06481985	0	0
YDR291W	YGL139W	0.06481985	0	0
YDR291W	YIL067C	0.06481985	0	0
YDR291W	YJR034W	0.06481985	0	0
YDR291W	YJR098C	0.06481985	0	0
YDR291W	YOR271C	0.06481985	0	0
YDR291W	YPL249C	0.06481985	0	0
YDR291W	YLR026C	0.06481985	0	0
YDR291W	YDL065C	0.06481985	0	0
YDR291W	YDL217C	0.06481985	0	0
YDR291W	YDR189W	0.06481985	0	0
YDR291W	YGR120C	0.06481985	0	0
YDR291W	YGR125W	0.06481985	0	0
YDR291W	YHR101C	0.06481985	0	0
YDR291W	YOR020C	0.06481985	0	0
YDR291W	YOR075W	0.06481985	0	0
YDR291W	YLR008C	0.06481985	0	0
YDR291W	YMR200W	0.06481985	0	0
YDR291W	YAL002W	0.06481985	0	0
YDR291W	YIL062C	0.06481985	0	0
YDR291W	YIL109C	0.06481985	0	0
YDR291W	YDL058W	0.06481985	0	0
YDR291W	YPL010W	0.06481985	0	0
YDR128W	YDR140W	0.06481985	0	0
YIL077C	YNL016W	0.06481985	0	0
YKL004W	YGR038W	0.06481985	0	0
YKR023W	YNL016W	0.06481985	0	0
YIR024C	YNL016W	0.06481985	0	0
YEL001C	YNL016W	0.06481985	0	0
YNL016W	YFL046W	0.06481985	0	0
YNL016W	YDR505C	0.06481985	0	0
YNL016W	YPR114W	0.06481985	0	0
YNL016W	YLR419W	0.06481985	0	0
YNL192W	YDR275W	0.091815765	0	0
YDR275W	YBR023C	0.091815765	0	0
YDR316W	YNL016W	0.10842611	0	0
YGL207W	YBR024W	0.117746131	0	0
YDL137W	YOR228C	0.117746131	0	0
YOR291W	YPL164C	0.117746131	0	0
YDL192W	YOR228C	0.117746131	0	0
YJR123W	YDL123W	0.117746131	0	0
YMR190C	YHR017W	0.117746131	0	0
YMR190C	YOL107W	0.117746131	0	0
YMR190C	YLR001C	0.117746131	0	0
YMR190C	YDR128W	0.117746131	0	0
YMR190C	YJL145W	0.117746131	0	0
YMR190C	YMR166C	0.117746131	0	0
YMR190C	YMR195W	0.117746131	0	0
YMR190C	YDL119C	0.117746131	0	0
YMR190C	YMR088C	0.117746131	0	0
YMR190C	YOL137W	0.117746131	0	0
YMR190C	YGR266W	0.117746131	0	0
YMR190C	YMR160W	0.117746131	0	0
YMR190C	YOR228C	0.117746131	0	0
YMR190C	YOR285W	0.117746131	0	0
YMR190C	YPL162C	0.117746131	0	0
YMR190C	YOL092W	0.117746131	0	0
YMR190C	YKL027W	0.117746131	0	0
YPL270W	YNL016W	0.117746131	0	0
YDR128W	YNL016W	0.117746131	0	0
YNL016W	YIL136W	0.117746131	0	0
YNL016W	YAL008W	0.117746131	0	0
YNL016W	YJR095W	0.117746131	0	0
YNL016W	YBR230C	0.117746131	0	0
YBL103C	YDR291W	0.128367254	0	0
YMR235C	YDR291W	0.128367254	0	0
YPL190C	YDR291W	0.128367254	0	0
YDR346C	YLR293C	0.128367254	0	0
YNL207W	YNL077W	0.128367254	0	0
YLR435W	YDR291W	0.128367254	0	0
YLR435W	YNL077W	0.128367254	0	0
YDL070W	YDR098C	0.128367254	0	0
YDL070W	YER174C	0.128367254	0	0
YDL070W	YDR291W	0.128367254	0	0
YMR025W	YDR291W	0.128367254	0	0
YDL059C	YDR291W	0.128367254	0	0
YDR386W	YHR146W	0.128367254	0	0
YDR098C	YKR096W	0.128367254	0	0
YER174C	YKR096W	0.128367254	0	0
YDR006C	YDR291W	0.128367254	0	0
YML011C	YDR291W	0.128367254	0	0
YML011C	YNL077W	0.128367254	0	0
YLR320W	YDR291W	0.128367254	0	0
YBR098W	YHR146W	0.128367254	0	0
YOR269W	YDR291W	0.128367254	0	0
YJL168C	YLR455W	0.128367254	0	0
YIR006C	YDR291W	0.128367254	0	0
YLR003C	YDR291W	0.128367254	0	0
YLR003C	YNL077W	0.128367254	0	0
YKL213C	YDR291W	0.128367254	0	0
YMR001C	YMR144W	0.128367254	0	0
YMR144W	YDR291W	0.128367254	0	0
YMR039C	YDR291W	0.128367254	0	0
YLR430W	YNL077W	0.128367254	0	0
YGR072W	YDR291W	0.128367254	0	0
YER161C	YDR291W	0.128367254	0	0
YFL031W	YDL053C	0.128367254	0	0
YEL007W	YAL005C	0.128367254	0	0
YAL005C	YDL144C	0.128367254	0	0
YAL005C	YOR289W	0.128367254	0	0
YAL005C	YBR085C-A	0.128367254	0	0
YAL005C	YLR179C	0.128367254	0	0
YMR136W	YDR291W	0.128367254	0	0
YDL105W	YDR291W	0.128367254	0	0
YLR007W	YDR291W	0.128367254	0	0
YML023C	YDR291W	0.128367254	0	0
YGR178C	YDR291W	0.128367254	0	0
YMR280C	YDR291W	0.128367254	0	0
YOL067C	YDR291W	0.128367254	0	0
YOL034W	YDR291W	0.128367254	0	0
YOL034W	YNL077W	0.128367254	0	0
YLR383W	YDR291W	0.128367254	0	0
YLR383W	YOR131C	0.128367254	0	0
YLR022C	YDR291W	0.128367254	0	0
YML058W	YDR291W	0.128367254	0	0
YHR137W	YNL077W	0.128367254	0	0
YCR059C	YDR291W	0.128367254	0	0
YJR094C	YDR291W	0.128367254	0	0
YDL007W	YNL077W	0.128367254	0	0
YLR293C	YGL164C	0.128367254	0	0
YLR293C	YDL156W	0.128367254	0	0
YLR293C	YNL215W	0.128367254	0	0
YLR293C	YIL130W	0.128367254	0	0
YLR293C	YMR019W	0.128367254	0	0
YOR230W	YDR291W	0.128367254	0	0
YMR308C	YDR291W	0.128367254	0	0
YNL141W	YNL077W	0.128367254	0	0
YML085C	YNL077W	0.128367254	0	0
YFL037W	YDR291W	0.128367254	0	0
YHR122W	YDR291W	0.128367254	0	0
YML124C	YDR291W	0.128367254	0	0
YGR270W	YNL077W	0.128367254	0	0
YNL215W	YNL077W	0.128367254	0	0
YHR206W	YDR291W	0.128367254	0	0
YLR082C	YDR291W	0.128367254	0	0
YPL116W	YNL077W	0.128367254	0	0
YDR464W	YNL077W	0.128367254	0	0
YDR180W	YDR291W	0.128367254	0	0
YDR180W	YNL077W	0.128367254	0	0
YHR081W	YDR291W	0.128367254	0	0
YOL139C	YDR291W	0.128367254	0	0
YFR046C	YDR291W	0.128367254	0	0
YNL068C	YDR291W	0.128367254	0	0
YKL043W	YDR291W	0.128367254	0	0
YKL015W	YDR291W	0.128367254	0	0
YGR195W	YDR291W	0.128367254	0	0
YDL111C	YDR291W	0.128367254	0	0
YDL111C	YNL077W	0.128367254	0	0
YHR069C	YNL077W	0.128367254	0	0
YGL227W	YDR291W	0.128367254	0	0
YOR066W	YDR291W	0.128367254	0	0
YOR144C	YDR291W	0.128367254	0	0
YNL157W	YGL190C	0.128367254	0	0
YNL157W	YDR291W	0.128367254	0	0
YGL190C	YHR132W-A	0.128367254	0	0
YHR132W-A	YDR291W	0.128367254	0	0
YDR179C	YDR291W	0.128367254	0	0
YNL004W	YDR291W	0.128367254	0	0
YPL212C	YNL077W	0.128367254	0	0
YOR051C	YNL077W	0.128367254	0	0
YPL055C	YDR291W	0.128367254	0	0
YCR051W	YNL077W	0.128367254	0	0
YFR005C	YDR291W	0.128367254	0	0
YHR154W	YDR291W	0.128367254	0	0
YPL012W	YDR291W	0.128367254	0	0
YPL012W	YNL077W	0.128367254	0	0
YHL030W	YDR291W	0.128367254	0	0
YDR161W	YDR291W	0.128367254	0	0
YDR161W	YNL077W	0.128367254	0	0
YDL053C	YDR291W	0.128367254	0	0
YDL053C	YDR096W	0.128367254	0	0
YDL053C	YNL077W	0.128367254	0	0
YDR540C	YDR291W	0.128367254	0	0
YGL073W	YDR291W	0.128367254	0	0
YMR247C	YNL077W	0.128367254	0	0
YDL126C	YNL077W	0.128367254	0	0
YPR108W	YNL077W	0.128367254	0	0
YPL048W	YDR291W	0.128367254	0	0
YOR259C	YNL077W	0.128367254	0	0
YGL048C	YNL077W	0.128367254	0	0
YJL157C	YDR291W	0.128367254	0	0
YLR079W	YDR291W	0.128367254	0	0
YDR130C	YDR291W	0.128367254	0	0
YIL101C	YDR291W	0.128367254	0	0
YNR009W	YDR291W	0.128367254	0	0
YLR131C	YDR291W	0.128367254	0	0
YDL020C	YDR291W	0.128367254	0	0
YDR423C	YDR291W	0.128367254	0	0
YHR040W	YDR291W	0.128367254	0	0
YIL132C	YDR291W	0.128367254	0	0
YBL007C	YDR291W	0.128367254	0	0
YKR041W	YDR291W	0.128367254	0	0
YJR147W	YDR291W	0.128367254	0	0
YPL256C	YDR291W	0.128367254	0	0
YFL021W	YDR291W	0.128367254	0	0
YDR096W	YJR055W	0.128367254	0	0
YDR096W	YPL247C	0.128367254	0	0
YDR096W	YHR097C	0.128367254	0	0
YIL050W	YDR291W	0.128367254	0	0
YBR150C	YDR291W	0.128367254	0	0
YIR023W	YDR291W	0.128367254	0	0
YLR455W	YNL077W	0.128367254	0	0
YML121W	YDR291W	0.128367254	0	0
YGR044C	YDR291W	0.128367254	0	0
YHL027W	YDR291W	0.128367254	0	0
YOR275C	YDR291W	0.128367254	0	0
YNL077W	YDR291W	0.128367254	0	0
YNL077W	YER012W	0.128367254	0	0
YNL077W	YMR111C	0.128367254	0	0
YNL077W	YGL141W	0.128367254	0	0
YNL077W	YKR011C	0.128367254	0	0
YNL077W	YDL006W	0.128367254	0	0
YNL077W	YOR252W	0.128367254	0	0
YNL077W	YER062C	0.128367254	0	0
YNL077W	YMR310C	0.128367254	0	0
YNL077W	YPR008W	0.128367254	0	0
YNL077W	YGL101W	0.128367254	0	0
YNL077W	YER126C	0.128367254	0	0
YNL077W	YER142C	0.128367254	0	0
YNL077W	YPL245W	0.128367254	0	0
YNL077W	YGR245C	0.128367254	0	0
YNL077W	YGR071C	0.128367254	0	0
YNL077W	YDR111C	0.128367254	0	0
YNL077W	YER163C	0.128367254	0	0
YNL077W	YOR131C	0.128367254	0	0
YNL077W	YJR070C	0.128367254	0	0
YNL077W	YGR218W	0.128367254	0	0
YMR021C	YDR291W	0.128367254	0	0
YPR119W	YDR291W	0.128367254	0	0
YGR245C	YDR291W	0.128367254	0	0
YER126C	YDR291W	0.128367254	0	0
YKL053C-A	YDR291W	0.128367254	0	0
YMR179W	YDR291W	0.128367254	0	0
YPL230W	YDR291W	0.128367254	0	0
YCR060W	YDR291W	0.128367254	0	0
YMR037C	YDR291W	0.128367254	0	0
YKL062W	YDR291W	0.128367254	0	0
YKR099W	YDR291W	0.128367254	0	0
YMR070W	YDR291W	0.128367254	0	0
YDR081C	YDR291W	0.128367254	0	0
YHL006C	YDR291W	0.128367254	0	0
YGR218W	YDR291W	0.128367254	0	0
YLR310C	YDR291W	0.128367254	0	0
YHR034C	YDR291W	0.128367254	0	0
YDR291W	YBL031W	0.128367254	0	0
YDR291W	YDL155W	0.128367254	0	0
YDR291W	YGL222C	0.128367254	0	0
YDR291W	YGR058W	0.128367254	0	0
YDR291W	YMR038C	0.128367254	0	0
YDR291W	YJR084W	0.128367254	0	0
YDR291W	YPR045C	0.128367254	0	0
YDR291W	YBR165W	0.128367254	0	0
YDR291W	YBR297W	0.128367254	0	0
YDR291W	YDL233W	0.128367254	0	0
YDR291W	YER079W	0.128367254	0	0
YDR291W	YGL174W	0.128367254	0	0
YDR291W	YGR161C	0.128367254	0	0
YDR291W	YHR194W	0.128367254	0	0
YDR291W	YIL017C	0.128367254	0	0
YDR291W	YJL110C	0.128367254	0	0
YDR291W	YLR376C	0.128367254	0	0
YDR291W	YML076C	0.128367254	0	0
YDR291W	YML109W	0.128367254	0	0
YDR291W	YMR067C	0.128367254	0	0
YDR291W	YMR092C	0.128367254	0	0
YDR291W	YOL108C	0.128367254	0	0
YDR291W	YPL024W	0.128367254	0	0
YDR291W	YPL260W	0.128367254	0	0
YDR291W	YAL027W	0.128367254	0	0
YDR291W	YDR099W	0.128367254	0	0
YDR291W	YGL101W	0.128367254	0	0
YDR291W	YGR017W	0.128367254	0	0
YDR291W	YGR111W	0.128367254	0	0
YDR291W	YHR006W	0.128367254	0	0
YDR291W	YLR098C	0.128367254	0	0
YDR291W	YLR228C	0.128367254	0	0
YDR291W	YMR135C	0.128367254	0	0
YDR291W	YMR164C	0.128367254	0	0
YDR291W	YMR178W	0.128367254	0	0
YDR291W	YMR182C	0.128367254	0	0
YDR291W	YMR199W	0.128367254	0	0
YDR291W	YMR258C	0.128367254	0	0
YDR291W	YMR276W	0.128367254	0	0
YDR291W	YOL089C	0.128367254	0	0
YDR291W	YOR129C	0.128367254	0	0
YDR291W	YOR355W	0.128367254	0	0
YDR291W	YOR359W	0.128367254	0	0
YDR291W	YPL245W	0.128367254	0	0
YDR291W	YPR040W	0.128367254	0	0
YDR291W	YFL010C	0.128367254	0	0
YDR291W	YFR034C	0.128367254	0	0
YDR291W	YGR108W	0.128367254	0	0
YDR291W	YGR233C	0.128367254	0	0
YDR291W	YMR030W	0.128367254	0	0
YDR291W	YMR114C	0.128367254	0	0
YDR291W	YMR310C	0.128367254	0	0
YDR291W	YOL032W	0.128367254	0	0
YDR291W	YDR123C	0.128367254	0	0
YDR291W	YGL241W	0.128367254	0	0
YDR291W	YGL250W	0.128367254	0	0
YDR291W	YIL056W	0.128367254	0	0
YDR291W	YML113W	0.128367254	0	0
YDR291W	YOL001W	0.128367254	0	0
YDR291W	YBR240C	0.128367254	0	0
YDR291W	YDR514C	0.128367254	0	0
YDR291W	YJL089W	0.128367254	0	0
YDR291W	YKR064W	0.128367254	0	0
YDR291W	YLR271W	0.128367254	0	0
YDR291W	YLR384C	0.128367254	0	0
YDR291W	YML108W	0.128367254	0	0
YDR291W	YMR111C	0.128367254	0	0
YDR291W	YMR311C	0.128367254	0	0
YDR291W	YOL028C	0.128367254	0	0
YDR291W	YOR006C	0.128367254	0	0
YDR291W	YOR052C	0.128367254	0	0
YDR291W	YPL161C	0.128367254	0	0
YDR291W	YBR151W	0.128367254	0	0
YDR291W	YGR071C	0.128367254	0	0
YDR291W	YHR178W	0.128367254	0	0
YDR291W	YJR026W	0.128367254	0	0
YDR291W	YKL128C	0.128367254	0	0
YDR291W	YML053C	0.128367254	0	0
YDR291W	YOR107W	0.128367254	0	0
YDR291W	YOR342C	0.128367254	0	0
YDR291W	YBR182C	0.128367254	0	0
YDR291W	YBR239C	0.128367254	0	0
YDR291W	YDL144C	0.128367254	0	0
YDR291W	YDR146C	0.128367254	0	0
YDR291W	YDR162C	0.128367254	0	0
YDR291W	YDR480W	0.128367254	0	0
YDR291W	YKR034W	0.128367254	0	0
YDR291W	YLR014C	0.128367254	0	0
YDR291W	YLR179C	0.128367254	0	0
YDR291W	YOR337W	0.128367254	0	0
YDR291W	YCR082W	0.128367254	0	0
YDR291W	YDL106C	0.128367254	0	0
YDR291W	YER167W	0.128367254	0	0
YDR291W	YGL254W	0.128367254	0	0
YDR291W	YIL097W	0.128367254	0	0
YDR291W	YIL119C	0.128367254	0	0
YDR291W	YJR008W	0.128367254	0	0
YDR291W	YMR244C-A	0.128367254	0	0
YDR291W	YOR252W	0.128367254	0	0
YDR291W	YFL034C-B	0.128367254	0	0
YDR291W	YLR218C	0.128367254	0	0
YDR291W	YBR135W	0.128367254	0	0
YDR291W	YAL041W	0.128367254	0	0
YDR291W	YLR457C	0.128367254	0	0
YDR291W	YDR463W	0.128367254	0	0
YDR291W	YKL193C	0.128367254	0	0
YDR291W	YKL122C	0.128367254	0	0
YNL016W	YKR011C	0.128367254	0	0
YNL016W	YDL063C	0.128367254	0	0
YOR308C	YDR291W	0.139401363	0	0
YHL020C	YDR291W	0.139401363	0	0
YHL020C	YNL077W	0.139401363	0	0
YJL115W	YDR291W	0.139401363	0	0
YDL153C	YNL077W	0.139401363	0	0
YML062C	YDR291W	0.139401363	0	0
YGL207W	YMR291W	0.139401363	0	0
YGL207W	YDR291W	0.139401363	0	0
YGL207W	YNL077W	0.139401363	0	0
YLR055C	YDR291W	0.139401363	0	0
YIL104C	YDR291W	0.139401363	0	0
YCL054W	YNL077W	0.139401363	0	0
YGR159C	YDR291W	0.139401363	0	0
YNR038W	YNL077W	0.139401363	0	0
YMR091C	YNL077W	0.139401363	0	0
YDR060W	YDR291W	0.139401363	0	0
YDR060W	YNL077W	0.139401363	0	0
YDR496C	YDR291W	0.139401363	0	0
YDL031W	YNL077W	0.139401363	0	0
YDL070W	YMR190C	0.139401363	0	0
YLR336C	YDR291W	0.139401363	0	0
YLR336C	YER127W	0.139401363	0	0
YMR048W	YDR291W	0.139401363	0	0
YGR097W	YDR291W	0.139401363	0	0
YLR182W	YDR291W	0.139401363	0	0
YDR110W	YDR291W	0.139401363	0	0
YOR141C	YNL077W	0.139401363	0	0
YMR106C	YDR291W	0.139401363	0	0
YMR201C	YDR291W	0.139401363	0	0
YLR418C	YDR291W	0.139401363	0	0
YLR418C	YNL077W	0.139401363	0	0
YOL145C	YDR291W	0.139401363	0	0
YBR279W	YNL077W	0.139401363	0	0
YPL127C	YDR291W	0.139401363	0	0
YLR357W	YNL077W	0.139401363	0	0
YDR174W	YDR291W	0.139401363	0	0
YMR227C	YNL077W	0.139401363	0	0
YIL106W	YER057C	0.139401363	0	0
YIL106W	YMR027W	0.139401363	0	0
YIL106W	YDR291W	0.139401363	0	0
YMR027W	YMR190C	0.139401363	0	0
YDR449C	YDR291W	0.139401363	0	0
YOR001W	YNL077W	0.139401363	0	0
YLR335W	YDR291W	0.139401363	0	0
YKR082W	YDR291W	0.139401363	0	0
YHR196W	YDR291W	0.139401363	0	0
YKR024C	YNL077W	0.139401363	0	0
YJL019W	YDR291W	0.139401363	0	0
YPL211W	YDR291W	0.139401363	0	0
YPL211W	YNL077W	0.139401363	0	0
YMR144W	YMR190C	0.139401363	0	0
YHR152W	YDR291W	0.139401363	0	0
YPR086W	YDR291W	0.139401363	0	0
YGR005C	YDR291W	0.139401363	0	0
YPL178W	YDR291W	0.139401363	0	0
YDL030W	YDR291W	0.139401363	0	0
YMR240C	YDR291W	0.139401363	0	0
YDL043C	YDR291W	0.139401363	0	0
YML049C	YDR291W	0.139401363	0	0
YGR074W	YDR291W	0.139401363	0	0
YIL061C	YDR291W	0.139401363	0	0
YLR116W	YDR291W	0.139401363	0	0
YPR094W	YDR291W	0.139401363	0	0
YLR298C	YDR291W	0.139401363	0	0
YPL213W	YDR291W	0.139401363	0	0
YKL074C	YDR291W	0.139401363	0	0
YDL087C	YDR291W	0.139401363	0	0
YGR013W	YDR291W	0.139401363	0	0
YHR086W	YDR291W	0.139401363	0	0
YBR119W	YDR291W	0.139401363	0	0
YGL247W	YDR291W	0.139401363	0	0
YIL040W	YDR291W	0.139401363	0	0
YHR036W	YDR291W	0.139401363	0	0
YCL061C	YDR291W	0.139401363	0	0
YCL061C	YNL077W	0.139401363	0	0
YOR123C	YDR291W	0.139401363	0	0
YOR123C	YNL077W	0.139401363	0	0
YIL144W	YDR291W	0.139401363	0	0
YLR045C	YDR291W	0.139401363	0	0
YOL069W	YDR291W	0.139401363	0	0
YMR117C	YDR291W	0.139401363	0	0
YNL031C	YDR291W	0.139401363	0	0
YDR392W	YDR291W	0.139401363	0	0
YDR225W	YDR291W	0.139401363	0	0
YHR167W	YDR291W	0.139401363	0	0
YER120W	YDR291W	0.139401363	0	0
YKL109W	YDR291W	0.139401363	0	0
YBR095C	YNL077W	0.139401363	0	0
YMR263W	YNL077W	0.139401363	0	0
YER111C	YDR291W	0.139401363	0	0
YGR116W	YDR291W	0.139401363	0	0
YML069W	YDR291W	0.139401363	0	0
YML010W	YDR291W	0.139401363	0	0
YMR075W	YLR455W	0.139401363	0	0
YIL021W	YER156C	0.139401363	0	0
YIL021W	YOR051C	0.139401363	0	0
YIL021W	YCR051W	0.139401363	0	0
YIL021W	YNL077W	0.139401363	0	0
YPL129W	YNL077W	0.139401363	0	0
YBR154C	YNL077W	0.139401363	0	0
YDL115C	YNL077W	0.139401363	0	0
YPR133C	YDR291W	0.139401363	0	0
YOR116C	YNL077W	0.139401363	0	0
YOR210W	YNL077W	0.139401363	0	0
YDR190C	YNL215W	0.139401363	0	0
YDR190C	YEL044W	0.139401363	0	0
YDR190C	YNL077W	0.139401363	0	0
YOR207C	YNL077W	0.139401363	0	0
YPR110C	YNL077W	0.139401363	0	0
YPL235W	YNL077W	0.139401363	0	0
YKL172W	YDR291W	0.139401363	0	0
YKL172W	YNL077W	0.139401363	0	0
YKL014C	YDR291W	0.139401363	0	0
YKL014C	YNL077W	0.139401363	0	0
YDL150W	YNL077W	0.139401363	0	0
YDR045C	YNL077W	0.139401363	0	0
YKR025W	YNL077W	0.139401363	0	0
YER162C	YDR291W	0.139401363	0	0
YKL009W	YDR291W	0.139401363	0	0
YBR009C	YDR291W	0.139401363	0	0
YBR009C	YHR207C	0.139401363	0	0
YAL021C	YNL077W	0.139401363	0	0
YOL115W	YNL077W	0.139401363	0	0
YPR018W	YDR291W	0.139401363	0	0
YHR195W	YDR291W	0.139401363	0	0
YDR460W	YDR291W	0.139401363	0	0
YLR005W	YDR291W	0.139401363	0	0
YLR005W	YNL077W	0.139401363	0	0
YPR025C	YDR291W	0.139401363	0	0
YNL136W	YDR291W	0.139401363	0	0
YLR103C	YDR291W	0.139401363	0	0
YJL090C	YDR291W	0.139401363	0	0
YBR060C	YDR291W	0.139401363	0	0
YPR016C	YDR291W	0.139401363	0	0
YDL220C	YDR291W	0.139401363	0	0
YIL126W	YNL077W	0.139401363	0	0
YOR257W	YDR291W	0.139401363	0	0
YGL035C	YDR291W	0.139401363	0	0
YOL104C	YDR291W	0.139401363	0	0
YPL200W	YDR291W	0.139401363	0	0
YHR146W	YMR190C	0.139401363	0	0
YPL093W	YDR291W	0.139401363	0	0
YLR293C	YKL033W	0.139401363	0	0
YLR293C	YCR087C-A	0.139401363	0	0
YBR231C	YDR291W	0.139401363	0	0
YGL097W	YDR291W	0.139401363	0	0
YGL171W	YNL077W	0.139401363	0	0
YLR347C	YDR291W	0.139401363	0	0
YLL034C	YNL077W	0.139401363	0	0
YLR071C	YDR291W	0.139401363	0	0
YML041C	YDR291W	0.139401363	0	0
YJL176C	YNL077W	0.139401363	0	0
YDL002C	YDR291W	0.139401363	0	0
YER148W	YDR291W	0.139401363	0	0
YFR037C	YNL077W	0.139401363	0	0
YGL133W	YDR291W	0.139401363	0	0
YGR275W	YDR291W	0.139401363	0	0
YKR008W	YNL077W	0.139401363	0	0
YLR033W	YDR291W	0.139401363	0	0
YLR321C	YNL077W	0.139401363	0	0
YMR033W	YNL077W	0.139401363	0	0
YOL012C	YDR291W	0.139401363	0	0
YPR190C	YNL077W	0.139401363	0	0
YFL013C	YDR291W	0.139401363	0	0
YJL033W	YNL077W	0.139401363	0	0
YNL151C	YNL077W	0.139401363	0	0
YER092W	YDR291W	0.139401363	0	0
YJR140C	YDR291W	0.139401363	0	0
YDR485C	YDR291W	0.139401363	0	0
YOL004W	YNL077W	0.139401363	0	0
YAL001C	YDR291W	0.139401363	0	0
YOL148C	YNL077W	0.139401363	0	0
YBR198C	YDR291W	0.139401363	0	0
YNL059C	YNL077W	0.139401363	0	0
YDR167W	YDR291W	0.139401363	0	0
YFR028C	YNL077W	0.139401363	0	0
YKL112W	YDR291W	0.139401363	0	0
YOL123W	YDR291W	0.139401363	0	0
YPR162C	YDR291W	0.139401363	0	0
YCL059C	YDR291W	0.139401363	0	0
YCL059C	YNL077W	0.139401363	0	0
YDL213C	YDR291W	0.139401363	0	0
YLR175W	YNL077W	0.139401363	0	0
YCR087C-A	YDR096W	0.139401363	0	0
YNL308C	YNL077W	0.139401363	0	0
YGR081C	YDR291W	0.139401363	0	0
YNL061W	YNL077W	0.139401363	0	0
YHR089C	YDR291W	0.139401363	0	0
YLR009W	YNL077W	0.139401363	0	0
YOR294W	YDR291W	0.139401363	0	0
YOR294W	YNL077W	0.139401363	0	0
YDL208W	YDR291W	0.139401363	0	0
YGL078C	YNL077W	0.139401363	0	0
YGR145W	YDR291W	0.139401363	0	0
YCR042C	YDR291W	0.139401363	0	0
YMR236W	YDR291W	0.139401363	0	0
YBR289W	YDR291W	0.139401363	0	0
YMR019W	YMR190C	0.139401363	0	0
YHR099W	YNL077W	0.139401363	0	0
YPL016W	YNL077W	0.139401363	0	0
YBL008W	YDR291W	0.139401363	0	0
YLR399C	YNL077W	0.139401363	0	0
YDL003W	YDR291W	0.139401363	0	0
YCR086W	YDR291W	0.139401363	0	0
YKL049C	YDR291W	0.139401363	0	0
YPL018W	YDR291W	0.139401363	0	0
YDR532C	YDR291W	0.139401363	0	0
YGR278W	YDR291W	0.139401363	0	0
YIL150C	YDR291W	0.139401363	0	0
YMR190C	YNL077W	0.139401363	0	0
YMR190C	YGR205W	0.139401363	0	0
YMR190C	YPL247C	0.139401363	0	0
YMR190C	YDL233W	0.139401363	0	0
YMR190C	YPL260W	0.139401363	0	0
YMR190C	YDL053C	0.139401363	0	0
YMR190C	YDR458C	0.139401363	0	0
YMR190C	YGL101W	0.139401363	0	0
YMR190C	YGR017W	0.139401363	0	0
YMR190C	YMR178W	0.139401363	0	0
YMR190C	YMR258C	0.139401363	0	0
YMR190C	YPL245W	0.139401363	0	0
YMR190C	YMR310C	0.139401363	0	0
YMR190C	YNL157W	0.139401363	0	0
YMR190C	YDR514C	0.139401363	0	0
YMR190C	YKR041W	0.139401363	0	0
YMR190C	YLR271W	0.139401363	0	0
YMR190C	YML108W	0.139401363	0	0
YMR190C	YMR111C	0.139401363	0	0
YMR190C	YOR006C	0.139401363	0	0
YMR190C	YBR151W	0.139401363	0	0
YMR190C	YGR071C	0.139401363	0	0
YMR190C	YHR132W-A	0.139401363	0	0
YMR190C	YKL128C	0.139401363	0	0
YMR190C	YML053C	0.139401363	0	0
YMR190C	YOR342C	0.139401363	0	0
YMR190C	YBR150C	0.139401363	0	0
YMR190C	YBR239C	0.139401363	0	0
YMR190C	YDL144C	0.139401363	0	0
YMR190C	YDR480W	0.139401363	0	0
YMR190C	YLR179C	0.139401363	0	0
YMR190C	YCR082W	0.139401363	0	0
YMR190C	YJR008W	0.139401363	0	0
YGL244W	YDR291W	0.139401363	0	0
YGL244W	YNL077W	0.139401363	0	0
YGR179C	YDR291W	0.139401363	0	0
YBR195C	YDR291W	0.139401363	0	0
YCR033W	YDR291W	0.139401363	0	0
YLR276C	YNL077W	0.139401363	0	0
YAL025C	YNL077W	0.139401363	0	0
YDR176W	YNL077W	0.139401363	0	0
YBR103W	YDR291W	0.139401363	0	0
YMR134W	YDR291W	0.139401363	0	0
YNL002C	YDR291W	0.139401363	0	0
YPL198W	YNL077W	0.139401363	0	0
YHR066W	YDR291W	0.139401363	0	0
YNL030W	YDR291W	0.139401363	0	0
YBL052C	YNL077W	0.139401363	0	0
YDL014W	YNL077W	0.139401363	0	0
YNL132W	YDR291W	0.139401363	0	0
YNL132W	YNL077W	0.139401363	0	0
YDL148C	YDR291W	0.139401363	0	0
YDR398W	YDR291W	0.139401363	0	0
YDR398W	YNL077W	0.139401363	0	0
YER082C	YNL077W	0.139401363	0	0
YJL109C	YDR291W	0.139401363	0	0
YLR129W	YDR291W	0.139401363	0	0
YLR222C	YDR291W	0.139401363	0	0
YMR093W	YDR291W	0.139401363	0	0
YOR078W	YDR291W	0.139401363	0	0
YJL069C	YNL077W	0.139401363	0	0
YPR144C	YNL077W	0.139401363	0	0
YBL004W	YNL077W	0.139401363	0	0
YGR090W	YDR291W	0.139401363	0	0
YGR090W	YNL077W	0.139401363	0	0
YLR197W	YDR291W	0.139401363	0	0
YLR197W	YNL077W	0.139401363	0	0
YOR310C	YNL077W	0.139401363	0	0
YEL026W	YJR055W	0.139401363	0	0
YNL075W	YDR291W	0.139401363	0	0
YJR002W	YDR291W	0.139401363	0	0
YJR002W	YNL077W	0.139401363	0	0
YLR186W	YDR291W	0.139401363	0	0
YBR247C	YDR291W	0.139401363	0	0
YLL011W	YDR291W	0.139401363	0	0
YIL127C	YDR291W	0.139401363	0	0
YGR158C	YDR291W	0.139401363	0	0
YPL266W	YNL077W	0.139401363	0	0
YLR453C	YDR291W	0.139401363	0	0
YGR103W	YDR291W	0.139401363	0	0
YGR103W	YNL077W	0.139401363	0	0
YOL144W	YDR291W	0.139401363	0	0
YPL169C	YDR291W	0.139401363	0	0
[truncated: 11,178 more rows]
