# Supplementary material for: Detecting protein complexes with multiple properties by an adaptive harmony search algorithm
Source: BMC Bioinformatics. 2022 Oct 7;23:414. doi: 10.1186/s12859-022-04923-4 (PMC9541083; doi:10.1186/s12859-022-04923-4)
Supplement: Supplementary file 9 — Additional file 9. Subcellular localization data. [file 12859_2022_4923_MOESM9_ESM.txt]

YAL001C YBR123C 0.863760823 1 0.707060291
YAL001C YDR362C 0.863760823 1 0.707060291
YAL001C YGR047C 0.863760823 1 0.707060291
YAL001C YOR110W 0.863760823 1 0.707060291
YAL001C YPL007C 0.863760823 1 0.707060291
YBR123C YDR362C 0.863760823 1 0.707060291
YBR123C YGR047C 0.863760823 1 0.707060291
YBR123C YOR110W 0.863760823 1 0.707060291
YBR123C YPL007C 0.863760823 1 0.707060291
YDR362C YGR047C 0.863760823 1 0.707060291
YDR362C YOR110W 0.863760823 1 0.707060291
YDR362C YPL007C 0.863760823 1 0.707060291
YGR047C YOR110W 0.863760823 1 0.707060291
YGR047C YPL007C 0.863760823 1 0.707060291
YOR110W YPL007C 0.863760823 1 0.707060291
YAL002W YLR148W 0.777787967 0.534275941 0.723767878
YAL002W YLR396C 0.777787967 0.534275941 0.723767878
YAL002W YMR231W 0.777787967 0.534275941 0.723767878
YAL002W YPL045W 0.777787967 0.534275941 0.723767878
YLR148W YDL077C 0.777787967 0.534275941 0.759628972
YLR148W YDR080W 0.777787967 0.534275941 0.759628972
YLR148W YLR396C 0.777787967 0.534275941 0.866295785
YLR148W YMR231W 0.777787967 0.534275941 0.866295785
YLR148W YPL045W 0.777787967 0.534275941 0.866295785
YLR396C YDL077C 0.777787967 0.534275941 0.759628972
YLR396C YDR080W 0.777787967 0.534275941 0.759628972
YLR396C YMR231W 0.777787967 0.534275941 0.866295785
YLR396C YPL045W 0.777787967 0.534275941 0.866295785
YMR231W YDL077C 0.777787967 0.534275941 0.759628972
YMR231W YDR080W 0.777787967 0.534275941 0.759628972
YMR231W YPL045W 0.777787967 0.534275941 0.866295785
YPL045W YDL077C 0.777787967 0.534275941 0.759628972
YPL045W YDR080W 0.777787967 0.534275941 0.759628972
YAL003W YEL034W 0.359513635 1 0.266038663
YAL003W YGR285C 0.666408922 0.147099343 0.266038663
YAL003W YHR064C 0.063869073 0.147099343 0.266038663
YAL003W YKL081W 0.841692953 1 0.266038663
YAL003W YLR249W 0.359513635 1 0.266038663
YAL003W YPL048W 0.054227174 0.147099343 0.141123268
YGR285C YHR064C 0.063869073 1 0.676422191
YGR285C YJL080C 0.272147062 0.273826385 0.262580285
YGR285C YPR189W 0.063869073 0 0.080830797
YHR064C YLR249W 0.063869073 0.491286296 0.410790644
YHR064C YNL209W 0.058813611 1 0.676422191
YKL081W YBR025C 0.063869073 0 0.410790644
YKL081W YBR118W 0.841692953 1 0.410790644
YKL081W YLR249W 0.359513635 1 0.410790644
YKL081W YPL048W 0.06481985 0.147099343 0.262580285
YKL081W YPR080W 0.841692953 1 0.410790644
YLR249W YBR196C 0.277699351 0.123110421 0.410790644
YLR249W YDR381W 0.148688558 0.243570982 0.080830797
YLR249W YDR385W 0.359513635 1 0.410790644
YLR249W YLL026W 0.063869073 0.491286296 0.209373362
YLR249W YLR044C 0.277699351 0.123110421 0.410790644
YLR249W YMR186W 0.063869073 0.491286296 0.266038663
YLR249W YOL086C 0.277699351 0.123110421 0.11861081
YLR249W YOR133W 0.359513635 1 0.410790644
YLR249W YPL048W 0.054227174 0.147099343 0.262580285
YLR249W YPL131W 0.778764374 0.243570982 0.410790644
YPL048W YLL026W 0.128367254 0.147099343 0.141123268
YPL048W YPR080W 0.06481985 0.147099343 0.262580285
YAL007C YAR002C-A 0.797149476 0 0.561759034
YAL007C YGL200C 0.797149476 0 0.561759034
YAL007C YML012W 0.797149476 0 0.561759034
YAR002C-A YGL200C 0.797149476 0 0.561759034
YAR002C-A YML012W 0.797149476 0 0.561759034
YGL200C YML012W 0.797149476 0 0.561759034
YGL200C YOR016C 0.35859622 0 0.561759034
YML012W YDL018C 0.017693444 0 0.327122566
YAL011W YBR231C 0.830034801 0 1
YAL011W YDR190C 0.830034801 0 0.508438023
YAL011W YDR334W 0.830034801 0 1
YAL011W YDR485C 0.830034801 0 1
YAL011W YJL081C 0.830034801 0 0.508438023
YAL011W YLR085C 0.830034801 0 1
YAL011W YNL107W 0.830034801 0 1
YAL011W YPL235W 0.830034801 0 0.508438023
YBR231C YDR190C 0.830034801 0 0.508438023
YBR231C YDR334W 0.830034801 0 1
YBR231C YDR485C 0.830034801 0 1
YBR231C YFL039C 0.830034801 0 0.508438023
YBR231C YGR002C 0.830034801 0 1
YBR231C YJL081C 0.830034801 0 0.508438023
YBR231C YLR085C 0.830034801 0 1
YBR231C YLR385C 0.830034801 0 0.508438023
YBR231C YLR399C 0.454250882 0 0.829759877
YBR231C YNL107W 0.830034801 0 1
YBR231C YPL235W 0.830034801 0 0.508438023
YDR190C YBR009C 0.476737823 0 0.318321256
YDR190C YBR245C 0.545510901 0.322740168 0.508438023
YDR190C YDL002C 0.850948774 0 0.508438023
YDR190C YDR334W 0.830034801 0.526783617 0.508438023
YDR190C YDR485C 0.830034801 0 0.508438023
YDR190C YER092W 0.545510901 0 0.508438023
YDR190C YFL013C 0.850948774 0 0.508438023
YDR190C YFL039C 0.850948774 1 0.508438023
YDR190C YGL150C 0.850948774 1 0.508438023
YDR190C YGR002C 0.830034801 0 0.508438023
YDR190C YHR034C 0.148688558 0 0.164766101
YDR190C YJL081C 0.850948774 1 0.508438023
YDR190C YLR052W 0.850948774 0 0.508438023
YDR190C YLR085C 0.830034801 0.944451866 0.508438023
YDR190C YLR385C 0.830034801 0 0.508438023
YDR190C YLR399C 0.454250882 0 0.508438023
YDR190C YML041C 0.830034801 0 0.508438023
YDR190C YMR072W 0.360224298 0 0.128368209
YDR190C YNL059C 0.850948774 1 0.508438023
YDR190C YNL107W 0.830034801 0.123110421 0.508438023
YDR190C YNL215W 0.139401363 0 0
YDR190C YOR141C 0.850948774 1 0.508438023
YDR190C YOR304W 0.545510901 0.526783617 0.508438023
YDR190C YPL129W 0.850948774 0.123110421 0.508438023
YDR190C YPL235W 0.924075654 1 0.508438023
YDR334W YDR485C 0.830034801 0 1
YDR334W YFL039C 0.830034801 0.526783617 0.508438023
YDR334W YGR002C 0.830034801 0 1
YDR334W YJL081C 0.830034801 0.526783617 0.508438023
YDR334W YLR085C 0.830034801 0.526783617 1
YDR334W YLR385C 0.830034801 0 0.508438023
YDR334W YLR399C 0.454250882 0 0.829759877
YDR334W YNL107W 0.830034801 0.123110421 1
YDR334W YPL235W 0.830034801 0.526783617 0.508438023
YDR485C YLR085C 0.830034801 0.147099343 1
YDR485C YNL107W 0.830034801 0 1
YDR485C YPL235W 0.830034801 0 0.508438023
YJL081C YDL002C 0.850948774 0.147099343 0.508438023
YJL081C YDR359C 0.830034801 0.611525468 0.456117976
YJL081C YEL018W 0.808531813 0 0.385568545
YJL081C YER092W 0.545510901 0 0.508438023
YJL081C YFL013C 0.850948774 0 0.508438023
YJL081C YFL024C 0.808531813 0.611525468 0.565245763
YJL081C YFL039C 0.850948774 1 0.565245763
YJL081C YGL150C 0.850948774 1 0.508438023
YJL081C YGR002C 0.830034801 0.147099343 0.565245763
YJL081C YHR090C 0.808531813 0.611525468 0.565245763
YJL081C YHR099W 0.808531813 0.611525468 0.565245763
YJL081C YLR052W 0.850948774 0 0.508438023
YJL081C YLR085C 0.830034801 0.944451866 0.508438023
YJL081C YLR399C 0.454250882 0 0.508438023
YJL081C YNL059C 0.850948774 1 0.508438023
YJL081C YNL107W 0.830034801 0.611525468 0.508438023
YJL081C YNL136W 0.808531813 0 0.565245763
YJL081C YNL215W 0.139401363 0 0
YJL081C YOR141C 0.850948774 1 0.508438023
YJL081C YOR244W 0.808531813 0.611525468 0.565245763
YJL081C YPL129W 0.850948774 0.611525468 0.565245763
YJL081C YPL235W 0.850948774 1 0.508438023
YJL081C YPR023C 0.808531813 0.611525468 0.565245763
YLR085C YGR002C 0.830034801 0.147099343 1
YLR085C YML041C 0.830034801 0.698574812 1
YLR085C YNL107W 0.830034801 0.123110421 1
YLR085C YPL235W 0.830034801 0.944451866 0.508438023
YNL107W YDR359C 0.830034801 0.611525468 0.385568545
YNL107W YEL018W 0.808531813 0 0.385568545
YNL107W YFL024C 0.808531813 0.611525468 0.385568545
YNL107W YFL039C 0.830034801 0.611525468 0.508438023
YNL107W YGR002C 0.830034801 0 1
YNL107W YHR090C 0.808531813 0.611525468 0.385568545
YNL107W YHR099W 0.808531813 0.611525468 0.385568545
YNL107W YJR082C 0.808531813 0.611525468 0.385568545
YNL107W YLR385C 0.830034801 0 0.508438023
YNL107W YLR399C 0.454250882 0 0.829759877
YNL107W YNL136W 0.808531813 0 0.385568545
YNL107W YOR244W 0.808531813 0.611525468 0.584963241
YNL107W YPL235W 0.830034801 0.123110421 0.508438023
YNL107W YPR023C 0.808531813 0.611525468 0.385568545
YPL235W YCR060W 0.139401363 0 0.141123268
YPL235W YDL002C 0.850948774 0 0.508438023
YPL235W YER092W 0.545510901 0 0.508438023
YPL235W YFL013C 0.850948774 0 0.508438023
YPL235W YFL039C 0.850948774 1 0.508438023
YPL235W YGL150C 0.850948774 1 0.508438023
YPL235W YGR002C 0.830034801 0 0.508438023
YPL235W YHR034C 0.148688558 0 0.350111051
YPL235W YLR052W 0.850948774 0 0.508438023
YPL235W YLR399C 0.454250882 0 0.508438023
YPL235W YML041C 0.830034801 0 0.508438023
YPL235W YNL059C 0.850948774 1 0.508438023
YPL235W YNL215W 0.139401363 0 0
YPL235W YOR136W 0.223156409 0.123110421 0.132196165
YPL235W YOR141C 0.850948774 1 0.508438023
YPL235W YPL129W 0.850948774 0.123110421 0.508438023
YAL013W YBR095C 0.855948111 0.756850771 1
YAL013W YDL076C 0.855948111 0 1
YAL013W YIL084C 0.855948111 0.756850771 1
YAL013W YMR263W 0.855948111 0.756850771 1
YAL013W YNL097C 0.855948111 0.756850771 1
YAL013W YNL330C 0.855948111 0.756850771 1
YAL013W YOL004W 0.855948111 0.756850771 1
YAL013W YPL139C 0.855948111 0.756850771 1
YAL013W YPL181W 0.855948111 0.756850771 1
YBR095C YDL076C 0.855948111 0 1
YBR095C YIL084C 0.855948111 0.756850771 1
YBR095C YMR075W 0.820787237 0.756850771 1
YBR095C YMR263W 0.855948111 0.756850771 1
YBR095C YNL097C 0.855948111 0.756850771 1
YBR095C YNL330C 0.855948111 0.756850771 1
YBR095C YOL004W 0.855948111 0.756850771 1
YBR095C YPL139C 0.855948111 0.756850771 1
YBR095C YPL181W 0.855948111 0.756850771 1
YBR095C YPR023C 0.820787237 0.756850771 1
YDL076C YIL084C 0.855948111 0 1
YDL076C YMR263W 0.855948111 0 1
YDL076C YNL097C 0.855948111 0 1
YDL076C YNL330C 0.855948111 0 1
YDL076C YOL004W 0.855948111 0 1
YDL076C YPL139C 0.855948111 0 1
YDL076C YPL181W 0.855948111 0 1
YIL084C YDR207C 0.855948111 0.756850771 1
YIL084C YIL035C 0.378217219 0.123110421 0.313460575
YIL084C YMR075W 0.820787237 0.756850771 1
YIL084C YMR263W 0.855948111 0.756850771 1
YIL084C YNL097C 0.855948111 0.756850771 1
YIL084C YNL330C 0.855948111 0.756850771 1
YIL084C YOL004W 0.855948111 0.756850771 1
YIL084C YPL139C 0.855948111 0.756850771 1
YIL084C YPL181W 0.855948111 0.756850771 1
YIL084C YPR023C 0.820787237 0.756850771 1
YMR263W YMR075W 0.820787237 0.756850771 1
YMR263W YNL097C 0.855948111 0.756850771 1
YMR263W YNL330C 0.855948111 0.756850771 1
YMR263W YOL004W 0.855948111 0.756850771 1
YMR263W YPL139C 0.855948111 0.756850771 1
YMR263W YPL181W 0.855948111 0.756850771 1
YNL097C YMR075W 0.820787237 0.800370325 1
YNL097C YNL330C 0.855948111 0.756850771 1
YNL097C YOL004W 0.855948111 0.756850771 1
YNL097C YPL139C 0.855948111 0.756850771 1
YNL097C YPL181W 0.855948111 0.800370325 1
YNL097C YPR023C 0.820787237 0.756850771 1
YNL330C YMR075W 1 0.756850771 1
YNL330C YOL004W 1 0.756850771 1
YNL330C YPL139C 1 0.756850771 1
YNL330C YPL181W 0.855948111 0.756850771 1
YNL330C YPR023C 1 0.756850771 1
YOL004W YMR075W 1 0.756850771 1
YOL004W YPL139C 1 0.756850771 1
YOL004W YPL181W 0.855948111 0.756850771 1
YOL004W YPR023C 1 0.756850771 1
YPL139C YMR075W 1 0.756850771 1
YPL139C YPL181W 0.855948111 0.756850771 1
YPL139C YPR023C 1 0.756850771 1
YAL016W YDL134C 1 0.619405626 0.807049314
YAL016W YDL188C 0.209115134 0.619405626 0.807049314
YAL016W YGL190C 0.564532396 0.619405626 0.807049314
YAL016W YGR161C 0.128367254 0 0.135388994
YAL016W YML109W 0.128367254 0 0.532389947
YAL016W YMR273C 0.564532396 0 0.532389947
YAL016W YOR014W 0.505454524 0.619405626 0.773764262
YDL134C YDL188C 0.026530917 0.619405626 0.807049314
YDL134C YGL190C 0.026530917 0.619405626 0.807049314
YDL134C YML109W 0.026530917 0 0.532389947
YDL134C YMR273C 0.19871176 0 0.532389947
YDL188C YGL190C 0.139401363 0.619405626 0.807049314
YDL188C YML109W 0.139401363 0 0.532389947
YDL188C YMR273C 0.139401363 0 0.532389947
YDL188C YOR014W 0.544480378 0.619405626 0.773764262
YGL190C YML109W 0.128367254 0 0.532389947
YGL190C YMR273C 0.564532396 0 0.532389947
YGR161C YDL047W 0.128367254 0 0.080830797
YGR161C YJL098W 0.06481985 0 0.080830797
YML109W YMR273C 0.139401363 0 0.683346055
YAL021C YCR093W 0.813478996 0.788548347 0.737024591
YAL021C YGR134W 0.813478996 0 0.366692109
YAL021C YNL288W 0.813478996 0 0.366692109
YAL021C YNR052C 0.813478996 0.788548347 0.737024591
YCR093W YGR134W 0.813478996 0 0.318029535
YCR093W YNL288W 0.813478996 0 0.318029535
YCR093W YNR052C 0.813478996 0.788548347 0.737024591
YGR134W YJR011C 0 0 0
YGR134W YNL288W 0.813478996 0 0.366692109
YGR134W YNR052C 0.813478996 0 0.366692109
YNL288W YNR052C 0.813478996 0 0.366692109
YAL024C YHR158C 0.436584909 0 0.784025257
YHR158C YGR238C 0.564532396 0 1
YAL026C YLR447C 0.117746131 0.536228416 0.400743839
YLR447C YGR020C 0.878627513 1 1
YLR447C YKL119C 0.262493964 0 1
YLR447C YOR270C 1 1 1
YAL027W YML095C 0.139401363 0 1
YAL027W YPL022W 0.139401363 0 1
YML095C YPL022W 1 1 1
YAL029C YBR109C 0.564532396 0.273826385 0.399547925
YAL029C YBR130C 0.564532396 0.147099343 0.97448784
YAL029C YFL039C 0.84464456 0.322740168 0.59632646
YAL029C YGL106W 0.564532396 0.534275941 0.769304064
YAL029C YHR023W 0.874544634 1 0.481115895
YAL029C YKL130C 0.564532396 0.147099343 0.769304064
YAL029C YOR326W 1 1 0.59632646
YBR109C YBR130C 0.564532396 0.147099343 0.379421298
YBR109C YFL039C 0.469649595 0.147099343 0.634184972
YBR109C YGL106W 0.564532396 0.273826385 0.399547925
YBR109C YGL242C 0 0 0
YBR109C YKL007W 0.503049637 0.273826385 0.377443608
YBR109C YKL129C 0.503049637 0.273826385 0.634184972
YBR109C YLL040C 0.063869073 0 0.379421298
YBR109C YLR429W 0.413755487 0.273826385 0.447654196
YBR109C YLR433C 0.063869073 0 0.494274471
YBR109C YML057W 0.063869073 0 0.494274471
YBR109C YMR109W 0.503049637 0 0.816188077
YBR109C YOR326W 0.564532396 0.273826385 0.634184972
YBR109C YPR171W 0.564532396 0.273826385 0.244387339
YBR130C YGL106W 0.564532396 0.147099343 0.769304064
YBR130C YKL130C 0.564532396 0.705503138 0.769304064
YFL039C YBR245C 0.545510901 0.511532063 0.508438023
YFL039C YCR009C 0.7724656 0.147099343 0.944981401
YFL039C YCR088W 0.7724656 0.147099343 0.59632646
YFL039C YDL002C 0.850948774 0.147099343 0.508438023
YFL039C YDR129C 0.863760823 0.147099343 0.634184972
YFL039C YEL018W 0.808531813 0 0.385568545
YFL039C YFL013C 0.850948774 0 0.508438023
YFL039C YFL024C 0.808531813 0.611525468 0.565245763
YFL039C YGL106W 0.469649595 0.147099343 0.762509541
YFL039C YGL150C 0.850948774 1 0.508438023
YFL039C YGR002C 0.830034801 0.147099343 0.565245763
YFL039C YHR090C 0.808531813 0.611525468 0.565245763
YFL039C YKL007W 0.84464456 0.147099343 0.458087142
YFL039C YLR052W 0.850948774 0 0.508438023
YFL039C YLR429W 0.7724656 0.147099343 0.458087142
YFL039C YML041C 0.830034801 0.511532063 0.508438023
YFL039C YMR072W 0.360224298 0.147099343 0.699294756
YFL039C YNL059C 0.850948774 1 0.508438023
YFL039C YNL138W 0.7724656 0.147099343 0.55509097
YFL039C YOR141C 0.850948774 1 0.508438023
YFL039C YOR244W 0.808531813 0.611525468 0.565245763
YFL039C YPL129W 0.850948774 0.611525468 0.565245763
YFL039C YPR171W 0.7724656 0.147099343 0.437264421
YGL106W YHR023W 0.469649595 0 1
YGL106W YKL130C 0.564532396 0.147099343 0.769304064
YGL106W YLR429W 0.054227174 0.534275941 0.458087142
YGL106W YOR326W 0.564532396 0.534275941 0.762509541
YGL106W YPR171W 0.564532396 0.273826385 0.244387339
YHR023W YOR326W 0.874544634 1 0.481115895
YHR023W YPR188C 1 0 0.841673027
YOR326W YOR035C 0.063869073 0.534275941 0.59632646
YAL032C YDL209C 0.76253943 1 0.435621101
YAL032C YDR364C 0.523308369 1 0.813453501
YAL032C YDR416W 0.76253943 1 0.714416831
YAL032C YER172C 0.272147062 0.123110421 0.714416831
YAL032C YGL128C 0.546614915 0 0.444084882
YAL032C YGR278W 0.546614915 0 0.435621101
YAL032C YHR165C 0.272147062 1 0.444084882
YAL032C YJR050W 0.76253943 1 0.813453501
YAL032C YKL173W 0.523308369 0.123110421 0.714416831
YAL032C YLL036C 0.716237587 1 0.714416831
YAL032C YLR117C 0.76253943 1 0.444084882
YAL032C YML049C 0.546614915 0 0.444084882
YAL032C YMR213W 0.716237587 1 0.435621101
YAL032C YMR288W 0.546614915 0 0.444084882
YAL032C YPL151C 0.523308369 0 0.435621101
YAL032C YPL213W 0.546614915 0 0.435621101
YAL032C YPR101W 0.716237587 1 0.435621101
YDL209C YBR065C 0.523308369 0 0.502981709
YDL209C YCR063W 0.523308369 0 0.502981709
YDL209C YDL030W 0.546614915 0.243570982 0.502981709
YDL209C YDR364C 0.523308369 1 0.502981709
YDL209C YDR416W 0.76253943 1 0.435621101
YDL209C YER172C 0.272147062 0.123110421 0.435621101
YDL209C YGL120C 0.523308369 0.123110421 0.502981709
YDL209C YGL128C 0.546614915 0 0.502981709
YDL209C YGR278W 0.546614915 0 0.502981709
YDL209C YHR165C 0.272147062 1 0.502981709
YDL209C YKL173W 0.523308369 0.716181439 0.435621101
YDL209C YLL036C 0.737057687 1 0.435621101
YDL209C YLR117C 0.76253943 1 0.435621101
YDL209C YLR424W 0.546614915 0.243570982 0.502981709
YDL209C YML049C 0.546614915 0.716181439 0.502981709
YDL209C YMR125W 0.546614915 0.243570982 0.502981709
YDL209C YMR213W 0.737057687 1 0.502981709
YDL209C YMR288W 0.546614915 0.243570982 0.502981709
YDL209C YPL151C 0.737057687 0 0.502981709
YDL209C YPL213W 0.546614915 0.243570982 0.502981709
YDL209C YPR101W 0.737057687 1 0.502981709
YDR364C YDR416W 0.523308369 1 0.714416831
YDR364C YER172C 0.272147062 0.123110421 0.714416831
YDR364C YGR278W 0.523308369 0 0.502981709
YDR364C YKL173W 0.523308369 0.123110421 0.714416831
YDR364C YLL036C 0.523308369 0.123110421 0.714416831
YDR364C YLR117C 0.523308369 1 0.627896805
YDR364C YPL151C 0.523308369 0 0.502981709
YDR364C YPR101W 0.523308369 0.123110421 0.502981709
YDR416W YDL030W 0.61948092 0 0.435621101
YDR416W YER172C 0.272147062 0.123110421 0.714416831
YDR416W YGL120C 0.76253943 0.123110421 0.444084882
YDR416W YGL128C 0.546614915 0 0.444084882
YDR416W YGR278W 0.546614915 0 0.435621101
YDR416W YHR165C 0.272147062 1 0.444084882
YDR416W YJR050W 0.76253943 1 0.714416831
YDR416W YKL173W 0.523308369 0.123110421 0.8280618
YDR416W YLL036C 0.737057687 1 0.8280618
YDR416W YLR117C 0.81621121 1 0.444084882
YDR416W YLR424W 0.81621121 0.123110421 0.8280618
YDR416W YML049C 0.61948092 0 0.444084882
YDR416W YMR213W 0.737057687 1 0.435621101
YDR416W YMR288W 0.61948092 0 0.444084882
YDR416W YPL151C 0.737057687 0 0.435621101
YDR416W YPL213W 0.61948092 0 0.435621101
YDR416W YPR101W 0.737057687 1 0.435621101
YER172C YBL026W 1 0 0.435621101
YER172C YBL074C 0.900555794 0 0.444084882
YER172C YBR055C 0.805905952 0 0.435621101
YER172C YBR065C 0.272147062 0 0.435621101
YER172C YCR077C 0.272147062 0 0.444084882
YER172C YDL030W 0.700744021 0 0.435621101
YER172C YDL098C 0.805905952 0 0.435621101
YER172C YDR378C 1 0 0.435621101
YER172C YDR473C 0.805905952 0 0.435621101
YER172C YER029C 0.900555794 0 0.435621101
YER172C YER112W 1 0 0.444084882
YER172C YGL120C 0.272147062 0.600639426 0.444084882
YER172C YGL128C 0.272147062 0 0.444084882
YER172C YGR013W 0.700744021 0 0.435621101
YER172C YGR074W 0.900555794 0 0.435621101
YER172C YGR075C 0.805905952 0 0.9140309
YER172C YGR091W 0.805905952 0 0.444084882
YER172C YGR278W 0.272147062 0 0.435621101
YER172C YHR165C 0.900555794 0.123110421 0.444084882
YER172C YJL124C 0.805905952 0 0.435621101
YER172C YJL203W 0.700744021 0 0.435621101
YER172C YKL173W 0.900555794 0.322740168 0.9140309
YER172C YLL036C 0.900555794 0.123110421 0.714416831
YER172C YLR117C 0.272147062 0.123110421 0.444084882
YER172C YLR147C 0.900555794 0 0.435621101
YER172C YLR275W 0.900555794 0 0.435621101
YER172C YLR424W 0.272147062 0.600639426 0.714416831
YER172C YML046W 0.700744021 0 0.444084882
YER172C YML049C 0.700744021 0 0.444084882
YER172C YMR125W 0.700744021 0 0.435621101
YER172C YMR213W 0.272147062 0.123110421 0.435621101
YER172C YMR240C 0.700744021 0 0.444084882
YER172C YMR288W 0.700744021 0 0.444084882
YER172C YNL147W 1 0 0.435621101
YER172C YOR159C 0.900555794 0 0.435621101
YER172C YOR308C 0.805905952 0 0.435621101
YER172C YPL151C 0.272147062 0 0.435621101
YER172C YPL213W 0.700744021 0 0.435621101
YER172C YPR082C 0.900555794 0 0.435621101
YER172C YPR101W 0.272147062 0.123110421 0.435621101
YER172C YPR178W 0.805905952 0 0.435621101
YER172C YPR182W 0.900555794 0 0.435621101
YGL128C YCR063W 0.523308369 0 0.502981709
YGL128C YDL030W 0.546614915 0 0.502981709
YGL128C YER029C 0.546614915 0 0.502981709
YGL128C YGL120C 0.523308369 0 1
YGL128C YHR165C 0.272147062 0 0.502981709
YGL128C YKL173W 0.523308369 0 0.444084882
YGL128C YKR022C 0.546614915 0 1
YGL128C YLL036C 0.546614915 0 0.444084882
YGL128C YLR117C 0.546614915 0 0.444084882
YGL128C YLR275W 0.546614915 0 0.502981709
YGL128C YLR424W 0.546614915 0 1
YGL128C YML049C 0.546614915 0 0.502981709
YGL128C YMR213W 0.546614915 0 0.502981709
YGL128C YMR288W 0.546614915 0 0.502981709
YGL128C YPL151C 0.523308369 0 0.502981709
YGL128C YPR101W 0.546614915 0 0.502981709
YGR278W YHR165C 0.272147062 0 0.502981709
YGR278W YKL173W 0.523308369 0 0.435621101
YGR278W YLL036C 0.546614915 0 0.435621101
YGR278W YLR117C 0.546614915 0 0.435621101
YGR278W YML049C 0.546614915 0 0.502981709
YGR278W YMR213W 0.546614915 0 0.502981709
YGR278W YMR288W 0.546614915 0 0.502981709
YGR278W YPL151C 0.523308369 0 0.502981709
YHR165C YBL026W 0.805905952 0.243570982 0.502981709
YHR165C YBL074C 0.900555794 0 1
YHR165C YBR055C 0.805905952 0 0.502981709
YHR165C YBR065C 0.272147062 0 0.502981709
YHR165C YCR063W 0.700744021 0 0.502981709
YHR165C YCR077C 0.272147062 0 0.444084882
YHR165C YDL030W 0.700744021 0.243570982 0.502981709
YHR165C YDL043C 0.700744021 0.243570982 0.681876528
YHR165C YDL087C 0.700744021 0.243570982 0.788564877
YHR165C YDL098C 0.805905952 0 0.502981709
YHR165C YDR240C 0.700744021 0.243570982 0.502981709
YHR165C YDR378C 0.805905952 0.243570982 0.502981709
YHR165C YDR473C 0.805905952 0 0.502981709
YHR165C YER029C 0.900555794 0.243570982 0.502981709
YHR165C YER112W 0.900555794 0.716181439 0.502981709
YHR165C YER146W 0.805905952 0.243570982 0.502981709
YHR165C YGL120C 0.272147062 0.123110421 0.502981709
YHR165C YGR013W 0.700744021 0.243570982 0.502981709
YHR165C YGR074W 0.900555794 0.243570982 0.502981709
YHR165C YGR075C 0.805905952 0 0.444084882
YHR165C YGR091W 0.805905952 0 0.96972108
YHR165C YHR156C 0.900555794 0.147099343 0.028502013
YHR165C YIL061C 0.700744021 0.716181439 0.502981709
YHR165C YJL124C 0.805905952 0.243570982 0.502981709
YHR165C YJL203W 0.700744021 0.243570982 0.502981709
YHR165C YKL173W 0.900555794 1 1
YHR165C YKR022C 0.272147062 0 0.502981709
YHR165C YLL036C 0.900555794 0.243570982 0.444084882
YHR165C YLR117C 0.272147062 1 0.627896805
YHR165C YLR147C 0.900555794 0.243570982 0.502981709
YHR165C YLR275W 0.900555794 0.243570982 0.502981709
YHR165C YLR424W 0.272147062 0.243570982 0.502981709
YHR165C YML046W 0.700744021 0.243570982 0.726139332
YHR165C YML049C 0.700744021 0.716181439 0.681876528
YHR165C YMR125W 0.700744021 0.243570982 0.502981709
YHR165C YMR213W 0.272147062 0.123110421 0.502981709
YHR165C YMR240C 0.700744021 0.243570982 0.681876528
YHR165C YMR288W 0.700744021 0.243570982 0.681876528
YHR165C YNL147W 0.805905952 0.243570982 0.502981709
YHR165C YOR159C 0.900555794 0.243570982 0.502981709
YHR165C YOR308C 0.805905952 0.243570982 0.502981709
YHR165C YPL151C 0.272147062 0 0.502981709
YHR165C YPL213W 0.700744021 0.243570982 0.502981709
YHR165C YPR082C 0.900555794 0 0.502981709
YHR165C YPR101W 0.272147062 0.123110421 0.502981709
YHR165C YPR178W 0.805905952 0 0.502981709
YHR165C YPR182W 0.900555794 0.243570982 0.502981709
YJR050W YLL036C 0.737057687 1 0.714416831
YJR050W YLR117C 0.76253943 1 0.627896805
YJR050W YMR213W 0.737057687 1 0.502981709
YJR050W YPL151C 0.737057687 0 0.502981709
YJR050W YPR101W 0.737057687 1 0.502981709
YKL173W YBL026W 0.805905952 0.243570982 0.435621101
YKL173W YBL074C 0.900555794 0 1
YKL173W YBR055C 0.805905952 0 0.435621101
YKL173W YCR077C 0.272147062 0 0.444084882
YKL173W YDL030W 0.700744021 0.243570982 0.435621101
YKL173W YDL043C 0.700744021 0.243570982 0.444084882
YKL173W YDL087C 0.700744021 0.243570982 0.444084882
YKL173W YDL098C 0.805905952 0 0.435621101
YKL173W YDL160C 0.272147062 0.322740168 0.444084882
YKL173W YDR378C 0.805905952 0.243570982 0.435621101
YKL173W YDR473C 0.805905952 0 0.435621101
YKL173W YER029C 0.900555794 0.243570982 0.435621101
YKL173W YER112W 0.900555794 0.716181439 0.444084882
YKL173W YER146W 0.805905952 0.243570982 0.435621101
YKL173W YGL120C 0.523308369 0.322740168 0.444084882
YKL173W YGR013W 0.700744021 0.243570982 0.435621101
YKL173W YGR074W 0.900555794 0.243570982 0.435621101
YKL173W YGR075C 0.805905952 0 0.9140309
YKL173W YGR091W 0.805905952 0 0.96972108
YKL173W YJL124C 0.805905952 0.243570982 0.435621101
YKL173W YJL203W 0.700744021 0.243570982 0.435621101
YKL173W YJR022W 0.805905952 0.243570982 0.435621101
YKL173W YLL036C 0.900555794 0.243570982 0.8280618
YKL173W YLR117C 0.523308369 0.243570982 0.444084882
YKL173W YLR147C 0.900555794 0.243570982 0.435621101
YKL173W YLR275W 0.900555794 0.243570982 0.435621101
YKL173W YLR424W 0.523308369 0.322740168 0.8280618
YKL173W YML046W 0.700744021 0.243570982 0.444084882
YKL173W YML049C 0.700744021 0.716181439 0.444084882
YKL173W YMR125W 0.700744021 0.243570982 0.435621101
YKL173W YMR213W 0.523308369 0.123110421 0.435621101
YKL173W YMR240C 0.700744021 0.243570982 0.444084882
YKL173W YMR288W 0.700744021 0.243570982 0.444084882
YKL173W YNL147W 0.805905952 0.243570982 0.435621101
YKL173W YOR159C 0.900555794 0.243570982 0.435621101
YKL173W YOR308C 0.805905952 0.243570982 0.435621101
YKL173W YPL151C 0.523308369 0 0.435621101
YKL173W YPL213W 0.700744021 0.243570982 0.435621101
YKL173W YPR082C 0.900555794 0 0.435621101
YKL173W YPR101W 0.523308369 0.123110421 0.435621101
YKL173W YPR178W 0.805905952 0 0.435621101
YKL173W YPR182W 0.900555794 0.243570982 0.435621101
YLL036C YBR055C 0.805905952 0 0.435621101
YLL036C YBR065C 0.523308369 0 0.435621101
YLL036C YCR063W 0.927181032 0 0.435621101
YLL036C YDL030W 0.927181032 0.393233403 0.435621101
YLL036C YGL120C 0.523308369 0.123110421 0.444084882
YLL036C YLR117C 0.737057687 1 0.444084882
YLL036C YLR147C 0.900555794 0.243570982 0.435621101
YLL036C YLR424W 0.546614915 0.393233403 0.8280618
YLL036C YML049C 0.927181032 0.243570982 0.444084882
YLL036C YMR213W 0.737057687 1 0.435621101
YLL036C YMR240C 0.927181032 0.393233403 0.444084882
YLL036C YMR288W 0.927181032 0.243570982 0.444084882
YLL036C YPL151C 0.737057687 0 0.435621101
YLL036C YPL213W 0.927181032 0.393233403 0.435621101
YLL036C YPR101W 0.737057687 1 0.435621101
YLR117C YBR065C 0.523308369 0 0.435621101
YLR117C YCR063W 0.523308369 0 0.435621101
YLR117C YDL030W 0.61948092 0.393233403 0.435621101
YLR117C YER029C 0.61948092 0.393233403 0.435621101
YLR117C YGL120C 0.76253943 0.123110421 0.444084882
YLR117C YJL203W 0.61948092 0.393233403 0.435621101
YLR117C YLR147C 0.61948092 0.243570982 0.435621101
YLR117C YLR424W 0.81621121 0.393233403 0.444084882
YLR117C YML049C 0.61948092 0.243570982 0.627896805
YLR117C YMR125W 0.546614915 0.243570982 0.435621101
YLR117C YMR213W 0.737057687 1 0.435621101
YLR117C YMR240C 0.61948092 0.393233403 0.627896805
YLR117C YMR288W 0.61948092 0.243570982 0.627896805
YLR117C YPL151C 0.737057687 0 0.435621101
YLR117C YPL213W 0.61948092 0.393233403 0.435621101
YLR117C YPR101W 0.737057687 1 0.435621101
YML049C YBR055C 0.700744021 0 0.502981709
YML049C YCR063W 0.927181032 0 0.502981709
YML049C YDL030W 0.927181032 0.243570982 0.502981709
YML049C YDL043C 0.927181032 0.243570982 0.681876528
YML049C YDL087C 0.700744021 0.243570982 0.681876528
YML049C YDL098C 0.700744021 0 0.502981709
YML049C YDR235W 0.700744021 0.243570982 0.502981709
YML049C YDR473C 0.700744021 0 0.502981709
YML049C YER029C 0.700744021 0.243570982 0.502981709
YML049C YGR013W 0.700744021 0.243570982 0.502981709
YML049C YGR074W 0.700744021 0.243570982 0.502981709
YML049C YGR091W 0.700744021 0 0.444084882
YML049C YIL061C 0.700744021 0.716181439 0.502981709
YML049C YIR009W 0.927181032 1 0.502981709
YML049C YJL203W 0.927181032 0.243570982 0.502981709
YML049C YKL012W 0.700744021 0.243570982 0.502981709
YML049C YLR147C 0.700744021 0.243570982 0.502981709
YML049C YLR275W 0.700744021 0.243570982 0.502981709
YML049C YLR424W 0.546614915 0.243570982 0.502981709
YML049C YML046W 0.700744021 0.243570982 0.627896805
YML049C YMR125W 0.700744021 0.243570982 0.502981709
YML049C YMR213W 0.546614915 0 0.502981709
YML049C YMR240C 0.927181032 0.243570982 0.681876528
YML049C YMR288W 0.927181032 0.243570982 0.681876528
YML049C YOR159C 0.700744021 0.243570982 0.502981709
YML049C YOR308C 0.700744021 0.243570982 0.502981709
YML049C YOR319W 0.927181032 0.243570982 0.502981709
YML049C YPL151C 0.523308369 0 0.502981709
YML049C YPL213W 0.927181032 0.243570982 0.502981709
YML049C YPR082C 0.700744021 0 0.502981709
YML049C YPR101W 0.546614915 0 0.502981709
YML049C YPR178W 0.700744021 0 0.502981709
YMR213W YCR063W 0.523308369 0 0.502981709
YMR213W YLR147C 0.546614915 0 0.502981709
YMR213W YMR288W 0.546614915 0 0.502981709
YMR213W YPL151C 0.737057687 0 0.502981709
YMR213W YPR101W 0.737057687 1 0.502981709
YMR288W YBR055C 0.700744021 0 0.502981709
YMR288W YDL030W 0.927181032 0.243570982 0.502981709
YMR288W YDL043C 0.927181032 0.243570982 0.681876528
YMR288W YDL098C 0.700744021 0 0.502981709
YMR288W YDR473C 0.700744021 0 0.502981709
YMR288W YER029C 0.700744021 0.243570982 0.502981709
YMR288W YGR091W 0.700744021 0 0.444084882
YMR288W YIR009W 0.927181032 0.243570982 0.502981709
YMR288W YJL203W 0.927181032 0.243570982 0.502981709
YMR288W YLR147C 0.700744021 0.705503138 0.502981709
YMR288W YLR275W 0.700744021 0.243570982 0.502981709
YMR288W YML046W 0.700744021 0.54870083 0.627896805
YMR288W YMR240C 0.927181032 0.243570982 0.681876528
YMR288W YNL286W 0.927181032 0.243570982 0.502981709
YMR288W YOR159C 0.700744021 0.243570982 0.502981709
YMR288W YOR319W 0.927181032 0.243570982 0.502981709
YMR288W YPL151C 0.523308369 0 0.502981709
YMR288W YPL213W 0.927181032 0.243570982 0.502981709
YMR288W YPR082C 0.700744021 0 0.502981709
YMR288W YPR101W 0.546614915 0 0.502981709
YMR288W YPR178W 0.700744021 0 0.502981709
YPL151C YBR065C 0.523308369 0 0.502981709
YPL151C YCR063W 0.523308369 0 0.502981709
YPL151C YDL030W 0.523308369 0 0.502981709
YPL151C YER029C 0.523308369 0 0.502981709
YPL151C YGL120C 0.523308369 0 0.502981709
YPL151C YJL203W 0.523308369 0 0.502981709
YPL151C YLR147C 0.523308369 0 0.502981709
YPL151C YLR424W 0.523308369 0 0.502981709
YPL151C YMR125W 0.523308369 0 0.502981709
YPL151C YMR240C 0.523308369 0 0.502981709
YPL151C YPL213W 0.523308369 0 0.502981709
YPL151C YPR101W 0.737057687 0 0.502981709
YPL213W YBR055C 0.700744021 0 0.502981709
YPL213W YDL030W 0.927181032 0.393233403 0.502981709
YPL213W YDL043C 0.927181032 0.393233403 0.502981709
YPL213W YDL098C 0.700744021 0 0.502981709
YPL213W YER029C 0.700744021 0.393233403 0.502981709
YPL213W YGR074W 0.700744021 0.243570982 0.502981709
YPL213W YGR091W 0.700744021 0 0.435621101
YPL213W YIR009W 0.927181032 0.243570982 0.502981709
YPL213W YJL203W 0.927181032 0.393233403 0.502981709
YPL213W YLR147C 0.700744021 0.243570982 0.502981709
YPL213W YLR275W 0.700744021 0.393233403 0.502981709
YPL213W YLR424W 0.546614915 0.393233403 0.502981709
YPL213W YML046W 0.700744021 0.243570982 0.435621101
YPL213W YMR125W 0.700744021 0.243570982 0.502981709
YPL213W YMR240C 0.927181032 0.393233403 0.502981709
YPL213W YOR159C 0.700744021 0.393233403 0.502981709
YPL213W YOR308C 0.700744021 0.393233403 0.502981709
YPL213W YPR082C 0.700744021 0 0.502981709
YPL213W YPR101W 0.546614915 0 0.502981709
YPL213W YPR178W 0.700744021 0 0.502981709
YPR101W YBR065C 0.523308369 0 0.502981709
YPR101W YCR063W 0.523308369 0 0.502981709
YPR101W YDL030W 0.546614915 0 0.502981709
YPR101W YER029C 0.546614915 0 0.502981709
YPR101W YGL120C 0.523308369 0.123110421 0.502981709
YPR101W YLR424W 0.546614915 0.123110421 0.502981709
YPR101W YPR082C 0.272147062 0 0.502981709
YAL033W YBL018C 1 1 1
YAL033W YBR167C 1 1 1
YAL033W YBR257W 1 1 1
YAL033W YGR030C 1 1 1
YAL033W YHR062C 1 1 1
YAL033W YNL221C 1 1 1
YAL033W YNL282W 1 1 1
YBL018C YBR257W 1 1 1
YBL018C YGR030C 1 1 1
YBL018C YHR062C 1 1 1
YBL018C YNL221C 1 1 1
YBL018C YNL282W 1 1 1
YBR167C YBR257W 1 1 1
YBR167C YHR062C 1 1 1
YBR167C YNL221C 1 1 1
YBR257W YDR478W 1 1 0.627896805
YBR257W YGR030C 1 1 1
YBR257W YHR062C 1 1 1
YBR257W YNL221C 1 1 1
YGR030C YHR062C 1 1 1
YGR030C YNL221C 1 1 1
YHR062C YDR478W 1 1 0.627896805
YHR062C YNL221C 1 1 1
YHR062C YNL282W 1 1 1
YNL221C YDR478W 1 1 0.627896805
YNL221C YNL282W 1 1 1
YAL034C YER110C 0 0 0
YER110C YBR017C 0.063869073 0 0.534309467
YER110C YEL022W 0.212100908 0 0.244387339
YER110C YGL195W 0.209115134 0 0.410790644
YER110C YJR123W 0.209115134 0 0.425479877
YER110C YLR335W 0.620191341 0 0.534309467
YER110C YLR347C 0.620191341 0.595875835 0.534309467
YER110C YLR441C 0.209115134 0 0.410790644
YER110C YNL189W 0.620191341 0.595875835 0.534309467
YER110C YPR174C 0.514039928 0 0
YAL034W-A YIR010W 0.841692953 0 0.517689981
YAL034W-A YJR112W 0.841692953 0 0.517689981
YAL034W-A YPL233W 0.841692953 0 0.517689981
YIR010W YJR112W 0.841692953 0 0.517689981
YIR010W YPL233W 0.841692953 0 0.517689981
YJR112W YPL233W 0.841692953 0 0.517689981
YAL035W YBR031W 0.778764374 0 0.209373362
YAL035W YBR079C 0.359513635 1 0.555519994
YAL035W YDL014W 0.359513635 0.123110421 0.12693783
YAL035W YDL082W 0.778764374 0 0.209373362
YAL035W YDR091C 0.778764374 0.322740168 0.555519994
YAL035W YDR418W 0.778764374 0 0.209373362
YAL035W YDR429C 0.148688558 1 0.555519994
YAL035W YDR496C 0.209115134 0.243570982 0.141123268
YAL035W YER102W 1 0 0.209373362
YAL035W YFR031C-A 0.778764374 0 0.209373362
YAL035W YGL076C 0.778764374 0 0.209373362
YAL035W YIL018W 0.778764374 0 0.209373362
YAL035W YJL190C 1 0 0.209373362
YAL035W YJR123W 1 0 0.209373362
YAL035W YJR145C 1 0 0.209373362
YAL035W YLL045C 0.778764374 0 0.209373362
YAL035W YLR192C 0.148688558 1 0.555519994
YAL035W YMR146C 0.272147062 1 0.555519994
YAL035W YMR309C 0.272147062 1 0.555519994
YAL035W YNL178W 1 0.123110421 0.209373362
YAL035W YOR063W 0.778764374 0 0.209373362
YAL035W YOR361C 0.272147062 1 0.555519994
YAL035W YPL198W 0.778764374 0 0.209373362
YAL035W YPR041W 1 1 0.555519994
YBR031W YBL027W 0.907334967 1 0.209373362
YBR031W YBL072C 0.778764374 1 0.410790644
YBR031W YBL092W 0.907334967 1 0.209373362
YBR031W YBR048W 0.778764374 1 0.410790644
YBR031W YBR142W 0.209115134 0 0.12693783
YBR031W YBR181C 0.778764374 1 0.209373362
YBR031W YBR189W 0.778764374 1 0.410790644
YBR031W YBR191W 0.907334967 1 0.209373362
YBR031W YCR031C 0.778764374 1 0.209373362
YBR031W YDL075W 0.907334967 1 0.410790644
YBR031W YDL082W 0.907334967 1 0.410790644
YBR031W YDL083C 0.778764374 1 0.410790644
YBR031W YDL136W 0.907334967 1 0.209373362
YBR031W YDR012W 0.907334967 1 0.410790644
YBR031W YDR025W 0.778764374 1 0.410790644
YBR031W YDR382W 0.907334967 1 0.209373362
YBR031W YDR418W 0.907334967 1 0.410790644
YBR031W YDR447C 0.778764374 1 0.209373362
YBR031W YDR471W 0.907334967 1 0.410790644
YBR031W YDR496C 0.209115134 0 0.262580285
YBR031W YER074W 0.778764374 1 0.410790644
YBR031W YER102W 0.778764374 1 0.410790644
YBR031W YFR031C-A 0.907334967 1 0.410790644
YBR031W YGL030W 0.907334967 1 0.402561524
YBR031W YGL031C 0.907334967 1 0.410790644
YBR031W YGL103W 0.907334967 1 0.209373362
YBR031W YGL135W 0.907334967 1 0.209373362
YBR031W YGL147C 0.907334967 1 0.209373362
YBR031W YGR034W 0.907334967 1 0.209373362
YBR031W YGR085C 0.907334967 1 0.209373362
YBR031W YHL001W 0.907334967 1 0.410790644
YBR031W YHL033C 0.907334967 1 0.410790644
YBR031W YHR141C 0.907334967 1 0.209373362
YBR031W YHR203C 0.778764374 1 0.410790644
YBR031W YIL018W 0.907334967 1 0.209373362
YBR031W YIL069C 0.778764374 1 0.410790644
YBR031W YIL133C 0.907334967 1 0.410790644
YBR031W YJL177W 0.907334967 1 0.410790644
YBR031W YJL190C 0.778764374 1 0.209373362
YBR031W YJR123W 0.778764374 1 0.410790644
YBR031W YJR145C 0.778764374 1 0.410790644
YBR031W YKL180W 0.907334967 1 0.410790644
YBR031W YKR081C 0.272147062 0 0.12693783
YBR031W YLL045C 0.907334967 1 0.410790644
YBR031W YLR029C 0.907334967 1 0.209373362
YBR031W YLR075W 0.907334967 1 0.410790644
YBR031W YLR287C-A 0.778764374 1 0.209373362
YBR031W YLR441C 0.778764374 1 0.410790644
YBR031W YLR448W 0.907334967 1 0.410790644
YBR031W YML063W 0.778764374 1 0.410790644
YBR031W YML073C 0.907334967 1 0.410790644
YBR031W YMR194W 0.907334967 1 0.209373362
YBR031W YMR242C 0.907334967 1 0.410790644
YBR031W YMR290C 0.272147062 0 0.12693783
YBR031W YNL069C 0.907334967 1 0.209373362
YBR031W YNL096C 0.778764374 1 0.209373362
YBR031W YNL112W 0.063869073 0 0.410790644
YBR031W YNL132W 0.272147062 0 0.028502013
YBR031W YNL178W 0.778764374 1 0.209373362
YBR031W YNL301C 0.907334967 1 0.410790644
YBR031W YOL077C 0.272147062 0 0.12693783
YBR031W YOL120C 0.907334967 1 0.209373362
YBR031W YOL127W 0.907334967 1 0.209373362
YBR031W YOR063W 0.907334967 1 0.410790644
YBR031W YOR096W 0.778764374 1 0.209373362
YBR031W YOR312C 0.907334967 1 0.410790644
YBR031W YPL012W 0.359513635 0 0.12693783
YBR031W YPL090C 0.778764374 1 0.209373362
YBR031W YPL198W 0.907334967 1 0.410790644
YBR031W YPL220W 0.907334967 1 0.410790644
YBR031W YPL249C-A 0.907334967 1 0.209373362
YBR079C YBL072C 0.359513635 0 0.410790644
YBR079C YDR025W 0.359513635 0 0.410790644
YBR079C YDR064W 0.359513635 0.243570982 0.209373362
YBR079C YDR091C 0.359513635 0.147099343 0.555519994
YBR079C YDR429C 0.777787967 1 0.555519994
YBR079C YER025W 0.813478996 1 0.410790644
YBR079C YER102W 0.359513635 0 0.410790644
YBR079C YJR007W 0.813478996 1 0.555519994
YBR079C YLR192C 0.777787967 1 0.555519994
YBR079C YMR146C 0.813478996 1 0.555519994
YBR079C YMR309C 0.813478996 1 0.555519994
YBR079C YNL244C 0.813478996 1 0.555519994
YBR079C YOR096W 0.359513635 0 0.209373362
YBR079C YOR361C 0.813478996 1 0.555519994
YBR079C YPL081W 0.359513635 0.243570982 0.410790644
YBR079C YPL237W 0.813478996 1 0.555519994
YBR079C YPR041W 0.813478996 1 0.555519994
YDL014W YBL004W 0.605888772 0 0.47752789
YDL014W YBL072C 0.535023088 0 0.47752789
YDL014W YBR048W 0.535023088 0 0.47752789
YDL014W YBR142W 0.34093377 0.123110421 0.350111051
YDL014W YBR189W 0.605888772 0 0.47752789
YDL014W YBR247C 0.535023088 0 0.47752789
YDL014W YCL011C 0.272147062 0 0.164766101
YDL014W YCL037C 0.272147062 0 0.12693783
YDL014W YCL059C 0.605888772 0 0.47752789
YDL014W YCR031C 0.605888772 0 0.47752789
YDL014W YCR057C 0.605888772 0 0.47752789
YDL014W YDL082W 0.359513635 0 0.12693783
YDL014W YDL083C 0.359513635 0 0.47752789
YDL014W YDL148C 0.605888772 0 0.47752789
YDL014W YDR025W 0.535023088 0 0.47752789
YDL014W YDR060W 0.475829319 0 0.274872651
YDL014W YDR064W 0.535023088 0 0.47752789
YDL014W YDR299W 0.535023088 0 0.350111051
YDL014W YDR324C 0.605888772 0 0.47752789
YDL014W YDR447C 0.359513635 0 0.446751355
YDL014W YDR449C 0.605888772 0 0.47752789
YDL014W YDR496C 0.34093377 0 0.164766101
YDL014W YER082C 0.605888772 0 0.47752789
YDL014W YER102W 0.535023088 0 0.47752789
YDL014W YGL030W 0.359513635 0 0.350111051
YDL014W YGL120C 0.535023088 0.123110421 0.47752789
YDL014W YGR085C 0.359513635 0 0.274872651
YDL014W YGR090W 0.605888772 0 0.47752789
YDL014W YGR128C 0.605888772 0 0.47752789
YDL014W YGR145W 0.535023088 0 0.446751355
YDL014W YHR148W 0.605888772 0 0.446751355
YDL014W YHR203C 0.535023088 0 0.12693783
YDL014W YIL018W 0.359513635 0 0.12693783
YDL014W YIL133C 0.359513635 0 0.12693783
YDL014W YJL033W 0.475829319 0.123110421 0.350111051
YDL014W YJL109C 0.605888772 0 0.47752789
YDL014W YJL190C 0.359513635 0 0.12693783
YDL014W YJR002W 0.605888772 0 0.47752789
YDL014W YJR145C 0.535023088 0 0.12693783
YDL014W YKR060W 0.535023088 0 0.446751355
YDL014W YLL008W 0.475829319 0.123110421 0.350111051
YDL014W YLL011W 0.64373211 0 0.47752789
YDL014W YLL045C 0.359513635 0 0.12693783
YDL014W YLR029C 0.359513635 0 0.12693783
YDL014W YLR075W 0.359513635 0 0.274872651
YDL014W YLR129W 0.605888772 0 0.47752789
YDL014W YLR175W 0.64373211 0.123110421 0.646975846
YDL014W YLR186W 0.605888772 0 0.47752789
YDL014W YLR197W 0.75572833 0 0.493961867
YDL014W YLR222C 0.605888772 0 0.47752789
YDL014W YLR409C 0.605888772 0 0.446751355
YDL014W YML063W 0.535023088 0 0.47752789
YDL014W YMR093W 0.605888772 0 0.47752789
YDL014W YMR128W 0.605888772 0.123110421 0.47752789
YDL014W YMR229C 0.605888772 0 0.47752789
YDL014W YMR290C 0.535023088 0.123110421 0.350111051
YDL014W YMR309C 0.272147062 0 0.12693783
YDL014W YNL061W 0.475829319 0.954763628 0.350111051
YDL014W YNL069C 0.359513635 0 0.12693783
YDL014W YNL132W 0.535023088 0 0.446751355
YDL014W YNL308C 0.34093377 0 0.47752789
YDL014W YOL077C 0.475829319 0 0.350111051
YDL014W YOR063W 0.359513635 0 0.274872651
YDL014W YOR096W 0.605888772 0 0.274872651
YDL014W YOR206W 0.475829319 0 0.350111051
YDL014W YOR310C 0.75572833 0 0.47752789
YDL014W YPL012W 0.666408922 0 0.47752789
YDL014W YPL126W 0.605888772 0 0.47752789
YDL014W YPL131W 0.359513635 0 0.274872651
YDL014W YPL198W 0.359513635 0 0.12693783
YDL014W YPL217C 0.535023088 0.123110421 0.446751355
YDL014W YPR137W 0.75572833 0 0.493961867
YDL014W YPR144C 0.605888772 0 0.47752789
YDL082W YBL027W 0.907334967 1 0.209373362
YDL082W YBL072C 0.778764374 1 0.410790644
YDL082W YBL092W 0.907334967 1 0.209373362
YDL082W YBR105C 0.148688558 0 0.255793609
YDL082W YBR181C 0.778764374 1 0.209373362
YDL082W YBR191W 0.907334967 1 0.209373362
YDL082W YCR031C 0.778764374 1 0.209373362
YDL082W YDL075W 0.907334967 1 0.410790644
YDL082W YDL083C 0.778764374 1 0.410790644
YDL082W YDL136W 0.907334967 1 0.209373362
YDL082W YDR012W 0.907334967 1 0.410790644
YDL082W YDR025W 0.778764374 1 0.410790644
YDL082W YDR064W 0.778764374 1 0.209373362
YDL082W YDR382W 0.907334967 1 0.209373362
YDL082W YDR418W 0.907334967 1 0.410790644
YDL082W YDR447C 0.778764374 1 0.209373362
YDL082W YDR471W 0.907334967 1 0.410790644
YDL082W YEL054C 0.907334967 1 0.410790644
YDL082W YER074W 0.778764374 1 0.410790644
YDL082W YFR031C-A 0.907334967 1 0.410790644
YDL082W YFR032C-A 0.907334967 1 0.209373362
YDL082W YGL014W 0.063869073 0 0.262580285
YDL082W YGL030W 0.907334967 1 0.402561524
YDL082W YGL031C 0.907334967 1 0.410790644
YDL082W YGL076C 0.907334967 1 0.410790644
YDL082W YGL103W 0.907334967 1 0.209373362
YDL082W YGL135W 0.907334967 1 0.209373362
YDL082W YGL147C 0.907334967 1 0.209373362
YDL082W YGR034W 0.907334967 1 0.209373362
YDL082W YGR085C 0.907334967 1 0.209373362
YDL082W YGR103W 0.272147062 0 0.12693783
YDL082W YHL001W 0.907334967 1 0.410790644
YDL082W YHL033C 0.907334967 1 0.410790644
YDL082W YHR010W 0.907334967 1 0.209373362
YDL082W YHR141C 0.907334967 1 0.209373362
YDL082W YHR203C 0.778764374 1 0.410790644
YDL082W YHR216W 0.209115134 0 0.410790644
YDL082W YIL018W 0.907334967 1 0.209373362
YDL082W YIL133C 0.907334967 1 0.410790644
YDL082W YJL177W 0.907334967 1 0.410790644
YDL082W YJL190C 0.778764374 1 0.209373362
YDL082W YJL191W 0.778764374 1 0.410790644
YDL082W YJR123W 0.778764374 1 0.410790644
YDL082W YJR145C 0.778764374 1 0.410790644
YDL082W YKL172W 0.272147062 0 0.12693783
YDL082W YKL180W 0.907334967 1 0.410790644
YDL082W YLL045C 0.907334967 1 0.410790644
YDL082W YLR029C 0.907334967 1 0.209373362
YDL082W YLR075W 0.907334967 1 0.410790644
YDL082W YLR287C-A 0.778764374 1 0.209373362
YDL082W YLR340W 0.907334967 1 0.209373362
YDL082W YLR441C 0.778764374 1 0.410790644
YDL082W YLR448W 0.907334967 1 0.410790644
YDL082W YML063W 0.778764374 1 0.410790644
YDL082W YML073C 0.907334967 1 0.410790644
YDL082W YMR142C 0.907334967 1 0.410790644
YDL082W YMR194W 0.907334967 1 0.209373362
YDL082W YMR242C 0.907334967 1 0.410790644
YDL082W YMR290C 0.272147062 0 0.12693783
YDL082W YNL069C 0.907334967 1 0.209373362
YDL082W YNL096C 0.778764374 1 0.209373362
YDL082W YNL110C 0.272147062 0 0.028502013
YDL082W YNL178W 0.778764374 1 0.209373362
YDL082W YNL301C 0.907334967 1 0.410790644
YDL082W YOL041C 0.272147062 0 0.12693783
YDL082W YOL077C 0.272147062 0 0.12693783
YDL082W YOL120C 0.907334967 1 0.209373362
YDL082W YOL127W 0.907334967 1 0.209373362
YDL082W YOR063W 0.907334967 1 0.410790644
YDL082W YOR096W 0.778764374 1 0.209373362
YDL082W YOR234C 0.907334967 1 0.209373362
YDL082W YOR272W 0.272147062 0 0.12693783
YDL082W YOR312C 0.907334967 1 0.410790644
YDL082W YPL090C 0.778764374 1 0.209373362
YDL082W YPL093W 0.272147062 0 0.12693783
YDL082W YPL198W 0.907334967 1 0.410790644
YDL082W YPL220W 0.907334967 1 0.410790644
YDL082W YPL249C-A 0.907334967 1 0.209373362
YDR091C YLR192C 0.148688558 0.147099343 0.555519994
YDR091C YMR146C 0.272147062 0.147099343 0.555519994
YDR091C YMR309C 0.272147062 0.147099343 0.555519994
YDR091C YOR096W 0.778764374 0 0.310149944
YDR091C YPR041W 0.778764374 0.147099343 0.555519994
YDR418W YBL072C 0.778764374 1 0.410790644
YDR418W YBR048W 0.778764374 1 0.513164578
YDR418W YBR181C 0.778764374 1 0.274872651
YDR418W YBR189W 0.778764374 1 0.410790644
YDR418W YBR191W 0.907334967 1 0.209373362
YDR418W YCR031C 0.778764374 1 0.513164578
YDR418W YDL075W 0.907334967 1 0.513164578
YDR418W YDL083C 0.778764374 1 0.410790644
YDR418W YDR012W 0.907334967 1 0.410790644
YDR418W YDR064W 0.778764374 1 0.274872651
YDR418W YDR382W 0.907334967 1 0.209373362
YDR418W YDR447C 0.778764374 1 0.513164578
YDR418W YDR471W 0.907334967 1 0.410790644
YDR418W YFR031C-A 0.907334967 1 0.410790644
YDR418W YGL030W 0.907334967 1 0.402561524
YDR418W YGL076C 0.907334967 1 0.410790644
YDR418W YGL103W 0.907334967 1 0.513164578
YDR418W YGL123W 0.778764374 1 0.410790644
YDR418W YGL135W 0.907334967 1 0.209373362
YDR418W YGL147C 0.907334967 1 0.209373362
YDR418W YGR085C 0.907334967 1 0.581589134
YDR418W YHL001W 0.907334967 1 0.410790644
YDR418W YHL033C 0.907334967 1 0.410790644
YDR418W YHR010W 0.907334967 1 0.209373362
YDR418W YHR141C 0.907334967 1 0.209373362
YDR418W YHR203C 0.778764374 1 0.410790644
YDR418W YIL018W 0.907334967 1 0.209373362
YDR418W YIL133C 0.907334967 1 0.410790644
YDR418W YJL177W 0.907334967 1 0.410790644
YDR418W YJL190C 0.778764374 1 0.209373362
YDR418W YJR123W 0.778764374 1 0.410790644
YDR418W YKL180W 0.907334967 1 0.410790644
YDR418W YLL045C 0.907334967 1 0.410790644
YDR418W YLR075W 0.907334967 1 0.615425288
YDR418W YLR150W 0.778764374 0 0.402561524
YDR418W YLR340W 0.907334967 1 0.581589134
YDR418W YLR441C 0.778764374 1 0.410790644
YDR418W YLR448W 0.907334967 1 0.581589134
YDR418W YML063W 0.778764374 1 0.410790644
YDR418W YML073C 0.907334967 1 0.581589134
YDR418W YMR194W 0.907334967 1 0.209373362
YDR418W YMR242C 0.907334967 1 0.410790644
YDR418W YNL069C 0.907334967 1 0.209373362
YDR418W YNL178W 0.778764374 1 0.274872651
YDR418W YOL127W 0.907334967 1 0.581589134
YDR418W YOR063W 0.907334967 1 0.581589134
YDR418W YOR096W 0.778764374 1 0.274872651
YDR418W YOR312C 0.907334967 1 0.410790644
YDR418W YPL131W 0.907334967 1 0.581589134
YDR418W YPL220W 0.907334967 1 0.410790644
YDR418W YPL249C-A 0.907334967 1 0.209373362
YDR429C YER102W 0.148688558 0 0.209373362
YDR429C YLR192C 0.777787967 1 0.555519994
YDR429C YMR146C 0.777787967 1 0.555519994
YDR429C YMR309C 0.777787967 1 0.555519994
YDR429C YNL244C 0.148688558 1 0.555519994
YDR429C YOR204W 0.058813611 0.243570982 0.555519994
YDR429C YOR361C 0.777787967 1 0.555519994
YDR429C YPR041W 0.182983024 1 0.555519994
YDR496C YBR142W 0.34093377 0 0.164766101
YDR496C YDL031W 0.34093377 0 0.164766101
YDR496C YDR012W 0.209115134 0 0.262580285
YDR496C YDR060W 0.34093377 0 0.028502013
YDR496C YDR087C 0.34093377 0 0.164766101
YDR496C YDR471W 0.209115134 0 0.262580285
YDR496C YER006W 0.34093377 0.243570982 0.164766101
YDR496C YFL002C 0.34093377 0 0.164766101
YDR496C YGL030W 0.209115134 0.54870083 0.284664994
YDR496C YGL076C 0.209115134 0 0.262580285
YDR496C YGL111W 0.34093377 0 0.028502013
YDR496C YGL173C 0.026530917 0 0.318029535
YDR496C YHR052W 0.34093377 0.147099343 0.080830797
YDR496C YHR088W 0.34093377 0.243570982 0.164766101
YDR496C YIL018W 0.209115134 0 0.141123268
YDR496C YIL133C 0.209115134 0.243570982 0.262580285
YDR496C YJR145C 0.209115134 0 0.262580285
YDR496C YKL009W 0.34093377 0.243570982 0.164766101
YDR496C YKL014C 0.34093377 0 0.164766101
YDR496C YKR081C 0.34093377 0.243570982 0.164766101
YDR496C YLL008W 0.34093377 0 0.164766101
YDR496C YLL034C 0.34093377 0 0.028502013
YDR496C YLL045C 0.209115134 0 0.262580285
YDR496C YLR002C 0.34093377 0.147099343 0.164766101
YDR496C YLR029C 0.209115134 0.243570982 0.141123268
YDR496C YLR175W 0.34093377 0 0.164766101
YDR496C YLR197W 0.34093377 0 0.164766101
YDR496C YLR276C 0.34093377 0 0.164766101
YDR496C YLR449W 0.34093377 0.147099343 0.284664994
YDR496C YML073C 0.209115134 0.243570982 0.262580285
YDR496C YMR049C 0.34093377 0 0.164766101
YDR496C YMR229C 0.34093377 0.243570982 0.164766101
YDR496C YMR242C 0.209115134 0 0.262580285
YDR496C YMR290C 0.34093377 0.243570982 0.164766101
YDR496C YNL002C 0.34093377 0.243570982 0.164766101
YDR496C YNL061W 0.34093377 0 0.164766101
YDR496C YNL110C 0.34093377 0.243570982 0.028502013
YDR496C YOL077C 0.34093377 0.243570982 0.164766101
YDR496C YOL127W 0.209115134 0.243570982 0.141123268
YDR496C YOR063W 0.209115134 0 0.262580285
YDR496C YOR206W 0.34093377 0 0.164766101
YDR496C YOR272W 0.34093377 0 0.164766101
YDR496C YPL012W 0.209115134 0 0.164766101
YDR496C YPL043W 0.34093377 0.243570982 0.164766101
YDR496C YPL093W 0.34093377 0.147099343 0.164766101
YDR496C YPL131W 0.209115134 0.243570982 0.262580285
YDR496C YPL198W 0.34093377 0 0.262580285
YDR496C YPL211W 0.34093377 0 0.164766101
YDR496C YPL220W 0.209115134 0 0.262580285
YDR496C YPR016C 0.34093377 0.147099343 0.164766101
YER102W YBL004W 0.535023088 0 0.47752789
YER102W YBL072C 1 1 0.47752789
YER102W YBR048W 1 1 0.47752789
YER102W YBR142W 0.209115134 0 0.350111051
YER102W YBR189W 1 1 0.47752789
YER102W YCL011C 0.272147062 0 0.164766101
YER102W YDL060W 0.535023088 0 0.350111051
YER102W YDL083C 1 1 0.47752789
YER102W YDR012W 0.778764374 1 0.410790644
YER102W YDR025W 1 1 0.47752789
YER102W YDR064W 1 1 0.47752789
YER102W YDR447C 1 1 0.446751355
YER102W YEL054C 0.778764374 1 0.410790644
YER102W YER074W 1 1 0.47752789
YER102W YGL030W 0.778764374 1 0.402561524
YER102W YGL076C 0.778764374 1 0.410790644
YER102W YGL103W 0.778764374 1 0.274872651
YER102W YGL147C 0.778764374 1 0.209373362
YER102W YGL173C 0.272147062 0 0.350111051
YER102W YGR085C 0.778764374 1 0.274872651
YER102W YGR090W 0.535023088 0 0.47752789
YER102W YHL034C 0.272147062 0 0.402561524
YER102W YHR089C 0.272147062 0 0.350111051
YER102W YHR203C 1 1 0.410790644
YER102W YIL018W 0.778764374 1 0.209373362
YER102W YIL069C 1 1 0.47752789
YER102W YIL133C 0.778764374 1 0.410790644
YER102W YJL190C 1 1 0.209373362
YER102W YJR002W 0.535023088 0 0.47752789
YER102W YJR123W 1 1 0.410790644
YER102W YJR145C 1 1 0.410790644
YER102W YLL045C 0.778764374 1 0.410790644
YER102W YLR029C 0.778764374 1 0.209373362
YER102W YLR150W 0.778764374 0 0.402561524
YER102W YLR192C 0.148688558 0 0.47752789
YER102W YLR367W 1 1 0.209373362
YER102W YLR441C 1 1 0.47752789
YER102W YLR448W 0.778764374 1 0.410790644
YER102W YML024W 1 1 0.446751355
YER102W YML056C 0.063869073 0 0.410790644
YER102W YML063W 1 1 0.47752789
YER102W YML073C 0.778764374 1 0.410790644
YER102W YMR128W 0.535023088 0 0.47752789
YER102W YMR146C 0.272147062 0 0.209373362
YER102W YMR229C 0.535023088 0 0.47752789
YER102W YMR290C 0.535023088 0 0.350111051
YER102W YMR309C 0.272147062 0 0.410790644
YER102W YNL132W 0.535023088 0 0.446751355
YER102W YNL178W 1 1 0.274872651
YER102W YOL127W 0.778764374 1 0.274872651
YER102W YOL139C 0.359513635 0 0.410790644
YER102W YOR063W 0.778764374 1 0.410790644
YER102W YOR096W 1 1 0.274872651
YER102W YOR204W 0.063869073 0 0.276076972
YER102W YOR312C 0.778764374 1 0.410790644
YER102W YPL012W 0.535023088 0 0.47752789
YER102W YPL081W 1 1 0.47752789
YER102W YPL090C 1 1 0.47752789
YER102W YPL131W 0.778764374 1 0.410790644
YER102W YPL198W 0.778764374 1 0.410790644
YFR031C-A YBL027W 0.907334967 1 0.209373362
YFR031C-A YBL072C 0.778764374 1 0.410790644
YFR031C-A YBL092W 0.907334967 1 0.209373362
YFR031C-A YBR048W 0.778764374 1 0.410790644
YFR031C-A YBR084W 0.063869073 0 0.11861081
YFR031C-A YBR181C 0.778764374 1 0.209373362
YFR031C-A YBR191W 0.907334967 1 0.209373362
YFR031C-A YCR031C 0.778764374 1 0.209373362
YFR031C-A YDL075W 0.907334967 1 0.410790644
YFR031C-A YDL083C 0.778764374 1 0.410790644
YFR031C-A YDL136W 0.907334967 1 0.209373362
YFR031C-A YDR012W 0.907334967 1 0.410790644
YFR031C-A YDR025W 0.778764374 1 0.410790644
YFR031C-A YDR064W 0.778764374 1 0.209373362
YFR031C-A YDR382W 0.907334967 1 0.209373362
YFR031C-A YDR447C 0.778764374 1 0.209373362
YFR031C-A YDR471W 0.907334967 1 0.410790644
YFR031C-A YER074W 0.778764374 1 0.410790644
YFR031C-A YGL014W 0.063869073 0 0.262580285
YFR031C-A YGL030W 0.907334967 1 0.402561524
YFR031C-A YGL031C 0.907334967 1 0.410790644
YFR031C-A YGL076C 0.907334967 1 0.410790644
YFR031C-A YGL103W 0.907334967 1 0.209373362
YFR031C-A YGL123W 0.778764374 1 0.410790644
YFR031C-A YGL135W 0.907334967 1 0.209373362
YFR031C-A YGL147C 0.907334967 1 0.209373362
YFR031C-A YGR034W 0.907334967 1 0.209373362
YFR031C-A YGR085C 0.907334967 1 0.209373362
YFR031C-A YHL001W 0.907334967 1 0.410790644
YFR031C-A YHL033C 0.907334967 1 0.410790644
YFR031C-A YHR010W 0.907334967 1 0.209373362
YFR031C-A YHR141C 0.907334967 1 0.209373362
YFR031C-A YHR203C 0.778764374 1 0.410790644
YFR031C-A YIL018W 0.907334967 1 0.209373362
YFR031C-A YIL133C 0.907334967 1 0.410790644
YFR031C-A YJL177W 0.907334967 1 0.410790644
YFR031C-A YJL190C 0.778764374 1 0.209373362
YFR031C-A YJL191W 0.778764374 1 0.410790644
YFR031C-A YJR123W 0.778764374 1 0.410790644
YFR031C-A YJR145C 0.778764374 1 0.410790644
YFR031C-A YKL180W 0.907334967 1 0.410790644
YFR031C-A YLL045C 0.907334967 1 0.410790644
YFR031C-A YLR029C 0.907334967 1 0.209373362
YFR031C-A YLR075W 0.907334967 1 0.410790644
YFR031C-A YLR150W 0.778764374 0 0.402561524
YFR031C-A YLR287C-A 0.778764374 1 0.209373362
YFR031C-A YLR340W 0.907334967 1 0.209373362
YFR031C-A YLR344W 0.907334967 1 0.209373362
YFR031C-A YLR367W 0.778764374 1 0.209373362
YFR031C-A YLR441C 0.778764374 1 0.410790644
YFR031C-A YLR448W 0.907334967 1 0.410790644
YFR031C-A YML063W 0.778764374 1 0.410790644
YFR031C-A YML073C 0.907334967 1 0.410790644
YFR031C-A YMR142C 0.907334967 1 0.410790644
YFR031C-A YMR194W 0.907334967 1 0.209373362
YFR031C-A YMR242C 0.907334967 1 0.410790644
YFR031C-A YNL069C 0.907334967 1 0.209373362
YFR031C-A YNL096C 0.778764374 1 0.209373362
YFR031C-A YNL178W 0.778764374 1 0.209373362
YFR031C-A YNL301C 0.907334967 1 0.410790644
YFR031C-A YNL302C 0.778764374 1 0.209373362
YFR031C-A YOL040C 0.778764374 1 0.209373362
YFR031C-A YOL120C 0.907334967 1 0.209373362
YFR031C-A YOL127W 0.907334967 1 0.209373362
YFR031C-A YOR063W 0.907334967 1 0.410790644
YFR031C-A YOR096W 0.778764374 1 0.209373362
YFR031C-A YOR204W 0.063869073 0 0.209373362
YFR031C-A YOR312C 0.907334967 1 0.410790644
YFR031C-A YPL090C 0.778764374 1 0.209373362
YFR031C-A YPL143W 0.907334967 1 0.209373362
YFR031C-A YPL198W 0.907334967 1 0.410790644
YFR031C-A YPL220W 0.907334967 1 0.410790644
YFR031C-A YPL249C-A 0.907334967 1 0.209373362
YGL076C YBL072C 0.778764374 1 0.410790644
YGL076C YBR048W 0.778764374 1 0.410790644
YGL076C YBR142W 0.209115134 0 0.12693783
YGL076C YBR181C 0.778764374 1 0.209373362
YGL076C YCR031C 0.778764374 1 0.209373362
YGL076C YDL075W 0.907334967 1 0.410790644
YGL076C YDL083C 0.778764374 1 0.410790644
YGL076C YDL136W 0.907334967 1 0.209373362
YGL076C YDR025W 0.778764374 1 0.410790644
YGL076C YDR060W 0.272147062 0 0.028502013
YGL076C YDR382W 0.907334967 1 0.209373362
YGL076C YDR447C 0.778764374 1 0.209373362
YGL076C YDR471W 0.907334967 1 0.410790644
YGL076C YER074W 0.778764374 1 0.410790644
YGL076C YGL030W 0.907334967 1 0.402561524
YGL076C YGL031C 0.907334967 1 0.410790644
YGL076C YGL103W 0.907334967 1 0.209373362
YGL076C YGL111W 0.272147062 0 0.028502013
YGL076C YGL135W 0.907334967 1 0.209373362
YGL076C YGL147C 0.907334967 1 0.209373362
YGL076C YGR034W 0.907334967 1 0.209373362
YGL076C YGR085C 0.907334967 1 0.209373362
YGL076C YGR103W 0.272147062 0 0.12693783
YGL076C YHL001W 0.907334967 1 0.410790644
YGL076C YHL033C 0.907334967 1 0.410790644
YGL076C YHR088W 0.272147062 0 0.12693783
YGL076C YIL018W 0.907334967 1 0.209373362
YGL076C YIL069C 0.778764374 1 0.410790644
YGL076C YIL133C 0.907334967 1 0.410790644
YGL076C YJL177W 0.907334967 1 0.410790644
YGL076C YJL190C 0.778764374 1 0.209373362
YGL076C YJR123W 0.778764374 1 0.410790644
YGL076C YJR145C 0.778764374 1 0.410790644
YGL076C YKL180W 0.907334967 1 0.410790644
YGL076C YKR081C 0.272147062 0 0.12693783
YGL076C YLL045C 0.907334967 1 0.410790644
YGL076C YLR002C 0.272147062 0 0.141123268
YGL076C YLR029C 0.907334967 1 0.209373362
YGL076C YLR075W 0.907334967 1 0.410790644
YGL076C YLR432W 0.063869073 0 0.410790644
YGL076C YLR441C 0.778764374 1 0.410790644
YGL076C YLR448W 0.907334967 1 0.410790644
YGL076C YML056C 0.063869073 0 0.410790644
YGL076C YML063W 0.778764374 1 0.410790644
YGL076C YML073C 0.907334967 1 0.410790644
YGL076C YMR142C 0.907334967 1 0.410790644
YGL076C YMR194W 0.907334967 1 0.209373362
YGL076C YMR242C 0.907334967 1 0.410790644
YGL076C YMR290C 0.272147062 0 0.12693783
YGL076C YNL069C 0.907334967 1 0.209373362
YGL076C YNL132W 0.272147062 0 0.028502013
YGL076C YNL178W 0.778764374 1 0.209373362
YGL076C YNL301C 0.907334967 1 0.410790644
YGL076C YOL041C 0.272147062 0 0.12693783
YGL076C YOL120C 0.907334967 1 0.209373362
YGL076C YOL127W 0.907334967 1 0.209373362
YGL076C YOR063W 0.907334967 1 0.410790644
YGL076C YOR096W 0.778764374 1 0.209373362
YGL076C YOR206W 0.272147062 0 0.12693783
YGL076C YOR312C 0.907334967 1 0.410790644
YGL076C YPL093W 0.272147062 0 0.12693783
YGL076C YPL198W 0.907334967 1 0.410790644
YGL076C YPL220W 0.907334967 1 0.410790644
YGL076C YPL249C-A 0.907334967 1 0.209373362
YIL018W YBR048W 0.778764374 1 0.209373362
YIL018W YBR181C 0.778764374 1 0.209373362
YIL018W YCR031C 0.778764374 1 0.209373362
YIL018W YDL075W 0.907334967 1 0.209373362
YIL018W YDL083C 0.778764374 1 0.209373362
YIL018W YDL136W 0.907334967 1 0.209373362
YIL018W YDR012W 0.907334967 1 0.209373362
YIL018W YDR025W 0.778764374 1 0.209373362
YIL018W YDR064W 0.778764374 1 0.209373362
YIL018W YDR382W 0.907334967 1 0.209373362
YIL018W YDR447C 0.778764374 1 0.209373362
YIL018W YDR450W 0.778764374 1 0.209373362
YIL018W YDR471W 0.907334967 1 0.209373362
YIL018W YER074W 0.778764374 1 0.209373362
YIL018W YGL030W 0.907334967 1 0.209373362
YIL018W YGL103W 0.907334967 1 0.209373362
YIL018W YGL135W 0.907334967 1 0.209373362
YIL018W YGL147C 0.907334967 1 0.209373362
YIL018W YGR034W 0.907334967 1 0.209373362
YIL018W YGR085C 0.907334967 1 0.209373362
YIL018W YGR103W 0.272147062 0 0.12693783
YIL018W YHL001W 0.907334967 1 0.209373362
YIL018W YHL033C 0.907334967 1 0.209373362
YIL018W YHR010W 0.907334967 1 0.209373362
YIL018W YHR203C 0.778764374 1 0.209373362
YIL018W YIL069C 0.778764374 1 0.209373362
YIL018W YIL133C 0.907334967 1 0.209373362
YIL018W YJL177W 0.907334967 1 0.209373362
YIL018W YJL190C 0.778764374 1 0.209373362
YIL018W YJR123W 0.778764374 1 0.209373362
YIL018W YJR145C 0.778764374 1 0.209373362
YIL018W YKL180W 0.907334967 1 0.209373362
YIL018W YLL045C 0.907334967 1 0.209373362
YIL018W YLR029C 0.907334967 1 0.209373362
YIL018W YLR075W 0.907334967 1 0.209373362
YIL018W YLR340W 0.907334967 1 0.209373362
YIL018W YLR441C 0.778764374 1 0.209373362
YIL018W YLR448W 0.907334967 1 0.209373362
YIL018W YML063W 0.778764374 1 0.209373362
YIL018W YML073C 0.907334967 1 0.209373362
YIL018W YMR142C 0.907334967 1 0.209373362
YIL018W YMR194W 0.907334967 1 0.209373362
YIL018W YMR242C 0.907334967 1 0.209373362
YIL018W YMR290C 0.272147062 0 0.12693783
YIL018W YNL002C 0.272147062 0 0.12693783
YIL018W YNL061W 0.272147062 0 0.12693783
YIL018W YNL069C 0.907334967 1 0.209373362
YIL018W YNL132W 0.272147062 0 0.028502013
YIL018W YNL178W 0.778764374 1 0.209373362
YIL018W YNL301C 0.907334967 1 0.209373362
YIL018W YOL040C 0.778764374 1 0.209373362
YIL018W YOL120C 0.907334967 1 0.209373362
YIL018W YOL127W 0.907334967 1 0.209373362
YIL018W YOR063W 0.907334967 1 0.209373362
YIL018W YOR096W 0.778764374 1 0.209373362
YIL018W YOR204W 0.063869073 0 0.209373362
YIL018W YOR312C 0.907334967 1 0.209373362
YIL018W YPL090C 0.778764374 1 0.209373362
YIL018W YPL143W 0.907334967 1 0.209373362
YIL018W YPL198W 0.907334967 1 0.209373362
YIL018W YPL220W 0.907334967 1 0.209373362
YIL018W YPL249C-A 0.907334967 1 0.209373362
YIL018W YPR016C 0.272147062 0 0.12693783
YJL190C YBL072C 1 1 0.209373362
YJL190C YBR048W 1 1 0.209373362
YJL190C YBR189W 1 1 0.209373362
YJL190C YCL037C 0.272147062 0 0.209373362
YJL190C YCR031C 1 1 0.209373362
YJL190C YDL075W 0.778764374 1 0.209373362
YJL190C YDL083C 1 1 0.209373362
YJL190C YDR025W 1 1 0.209373362
YJL190C YDR064W 1 1 0.209373362
YJL190C YDR382W 0.778764374 1 0.209373362
YJL190C YDR447C 1 1 0.209373362
YJL190C YDR471W 0.778764374 1 0.209373362
YJL190C YER074W 1 1 0.209373362
YJL190C YGL030W 0.778764374 1 0.209373362
YJL190C YGL049C 0.359513635 0 0.209373362
YJL190C YGL103W 0.778764374 1 0.209373362
YJL190C YGL120C 0.272147062 0 0.12693783
YJL190C YGL135W 0.778764374 1 0.209373362
YJL190C YGL147C 0.778764374 1 0.209373362
YJL190C YGR034W 0.778764374 1 0.209373362
YJL190C YGR085C 0.778764374 1 0.209373362
YJL190C YGR162W 0.359513635 0 0.209373362
YJL190C YHL001W 0.778764374 1 0.209373362
YJL190C YHL015W 1 1 0.209373362
YJL190C YHL033C 0.778764374 1 0.209373362
YJL190C YHL034C 0.272147062 0 0.209373362
YJL190C YHR141C 0.778764374 1 0.209373362
YJL190C YHR203C 1 1 0.209373362
YJL190C YIL069C 1 1 0.209373362
YJL190C YIL133C 0.778764374 1 0.209373362
YJL190C YJL177W 0.778764374 1 0.209373362
YJL190C YJL191W 1 1 0.209373362
YJL190C YJR002W 0.272147062 0 0.12693783
YJL190C YJR123W 1 1 0.209373362
YJL190C YJR145C 1 1 0.209373362
YJL190C YKL180W 0.778764374 1 0.209373362
YJL190C YLL045C 0.778764374 1 0.209373362
YJL190C YLR029C 0.778764374 1 0.209373362
YJL190C YLR075W 0.778764374 1 0.209373362
YJL190C YLR150W 0.778764374 0 0.209373362
YJL190C YLR175W 0.272147062 0 0.12693783
YJL190C YLR197W 0.272147062 0 0.12693783
YJL190C YLR340W 0.778764374 1 0.209373362
YJL190C YLR441C 1 1 0.209373362
YJL190C YLR448W 0.778764374 1 0.209373362
YJL190C YML024W 1 1 0.209373362
YJL190C YML063W 1 1 0.209373362
YJL190C YML073C 0.778764374 1 0.209373362
YJL190C YMR116C 1 0 0.209373362
YJL190C YMR125W 0.272147062 0 0.12693783
YJL190C YMR194W 0.778764374 1 0.209373362
YJL190C YMR230W 1 1 0.209373362
YJL190C YMR242C 0.778764374 1 0.209373362
YJL190C YNL069C 0.778764374 1 0.209373362
YJL190C YNL096C 1 1 0.209373362
YJL190C YNL178W 1 1 0.209373362
YJL190C YOL127W 0.778764374 1 0.209373362
YJL190C YOL139C 0.359513635 0 0.209373362
YJL190C YOR063W 0.778764374 1 0.209373362
YJL190C YOR096W 1 1 0.209373362
YJL190C YOR204W 0.063869073 0 0.209373362
YJL190C YOR312C 0.778764374 1 0.209373362
YJL190C YPL081W 1 1 0.209373362
YJL190C YPL131W 0.778764374 1 0.209373362
YJL190C YPL146C 0.209115134 0 0.12693783
YJL190C YPL198W 0.778764374 1 0.209373362
YJR123W YBL027W 0.778764374 1 0.209373362
YJR123W YBL072C 1 1 0.410790644
YJR123W YBL092W 0.778764374 1 0.209373362
YJR123W YBR048W 1 1 0.410790644
YJR123W YBR181C 1 1 0.274872651
YJR123W YBR189W 1 1 0.676422191
YJR123W YBR191W 0.778764374 1 0.209373362
YJR123W YCR031C 1 1 0.274872651
YJR123W YDL075W 0.778764374 1 0.676422191
YJR123W YDL083C 1 1 0.410790644
YJR123W YDL136W 0.778764374 1 0.209373362
YJR123W YDR012W 0.778764374 1 0.410790644
YJR123W YDR025W 1 1 0.410790644
YJR123W YDR064W 1 1 0.274872651
YJR123W YDR382W 0.778764374 1 0.266038663
YJR123W YDR447C 1 1 0.274872651
YJR123W YDR450W 1 1 1
YJR123W YDR471W 0.778764374 1 0.410790644
YJR123W YER074W 1 1 0.410790644
YJR123W YGL030W 0.778764374 1 0.402561524
YJR123W YGL031C 0.778764374 1 0.410790644
YJR123W YGL103W 0.778764374 1 0.310149944
YJR123W YGL123W 1 1 1
YJR123W YGL135W 0.778764374 1 0.209373362
YJR123W YGL147C 0.778764374 1 0.209373362
YJR123W YGR027C 1 1 0.209373362
YJR123W YGR034W 0.778764374 1 0.209373362
YJR123W YGR085C 0.778764374 1 0.274872651
YJR123W YHL001W 0.778764374 1 0.410790644
YJR123W YHL015W 1 1 0.274872651
YJR123W YHL033C 0.778764374 1 0.410790644
YJR123W YHL034C 0.272147062 0 0.402561524
YJR123W YHR141C 0.778764374 1 0.209373362
YJR123W YHR203C 1 1 0.410790644
YJR123W YIL069C 1 1 0.410790644
YJR123W YIL133C 0.778764374 1 0.410790644
YJR123W YJL080C 0.272147062 0 0.452278665
YJR123W YJL177W 0.778764374 1 0.410790644
YJR123W YJL191W 1 1 0.410790644
YJR123W YJR002W 0.535023088 0 0.274872651
YJR123W YJR145C 1 1 0.410790644
YJR123W YKL180W 0.778764374 1 0.410790644
YJR123W YLL045C 0.778764374 1 0.410790644
YJR123W YLR029C 0.778764374 1 0.209373362
YJR123W YLR075W 0.778764374 1 0.410790644
YJR123W YLR197W 0.535023088 0 0.274872651
YJR123W YLR287C-A 1 1 0.209373362
YJR123W YLR340W 0.778764374 1 0.274872651
YJR123W YLR441C 1 1 0.410790644
YJR123W YLR448W 0.778764374 1 0.410790644
YJR123W YML063W 1 1 0.410790644
YJR123W YML073C 0.778764374 1 0.410790644
YJR123W YMR093W 0.535023088 0 0.274872651
YJR123W YMR116C 1 0 0.402561524
YJR123W YMR142C 0.778764374 1 0.410790644
YJR123W YMR194W 0.778764374 1 0.209373362
YJR123W YMR230W 1 1 1
YJR123W YMR242C 0.778764374 1 0.410790644
YJR123W YNL069C 0.778764374 1 0.209373362
YJR123W YNL096C 1 1 0.310149944
YJR123W YNL132W 0.535023088 0 0.274872651
YJR123W YNL178W 1 1 1
YJR123W YNL301C 0.778764374 1 0.410790644
YJR123W YNL302C 1 1 1
YJR123W YOL040C 1 1 1
YJR123W YOL127W 0.778764374 1 0.274872651
YJR123W YOR063W 0.778764374 1 0.410790644
YJR123W YOR096W 1 1 0.310149944
YJR123W YOR204W 0.063869073 0 0.209373362
YJR123W YOR312C 0.778764374 1 0.410790644
YJR123W YPL090C 1 1 0.274872651
YJR123W YPL131W 0.778764374 1 0.410790644
YJR123W YPL220W 0.778764374 1 0.410790644
YJR123W YPL266W 0.535023088 0 0.274872651
YJR123W YPR189W 0.063869073 0 0.080830797
YJR145C YBL072C 1 1 0.410790644
YJR145C YBR048W 1 1 0.410790644
YJR145C YBR142W 0.209115134 0 0.12693783
YJR145C YBR189W 1 1 0.410790644
YJR145C YBR247C 0.535023088 0 0.12693783
YJR145C YCL011C 0.272147062 0 0.160579971
YJR145C YCL037C 0.272147062 0 0.410790644
YJR145C YCL059C 0.535023088 0 0.12693783
YJR145C YCR057C 0.535023088 0 0.12693783
YJR145C YDL060W 0.535023088 0 0.12693783
YJR145C YDL083C 1 1 0.410790644
YJR145C YDL148C 0.535023088 0 0.12693783
YJR145C YDR012W 0.778764374 1 0.410790644
YJR145C YDR025W 1 1 0.410790644
YJR145C YDR064W 1 1 0.209373362
YJR145C YDR299W 0.535023088 0 0.12693783
YJR145C YDR447C 1 1 0.209373362
YJR145C YDR449C 0.535023088 0 0.12693783
YJR145C YDR471W 0.778764374 1 0.410790644
YJR145C YEL054C 0.778764374 1 0.410790644
YJR145C YER074W 1 1 0.410790644
YJR145C YGL103W 0.778764374 1 0.209373362
YJR145C YGL120C 0.535023088 0 0.12693783
YJR145C YGL173C 0.272147062 0 0.160579971
YJR145C YGR085C 0.778764374 1 0.209373362
YJR145C YGR090W 0.535023088 0 0.12693783
YJR145C YHL033C 0.778764374 1 0.410790644
YJR145C YHL034C 0.272147062 0 0.402561524
YJR145C YHR010W 0.778764374 1 0.209373362
YJR145C YHR148W 0.535023088 1 0.12693783
YJR145C YHR203C 1 1 0.410790644
YJR145C YIL069C 1 1 0.410790644
YJR145C YIL133C 0.778764374 1 0.410790644
YJR145C YJR002W 0.535023088 0 0.12693783
YJR145C YLL045C 0.778764374 1 0.410790644
YJR145C YLR029C 0.778764374 1 0.209373362
YJR145C YLR150W 0.778764374 0 0.402561524
YJR145C YLR175W 0.535023088 0 0.12693783
YJR145C YLR186W 0.535023088 0 0.12693783
YJR145C YLR197W 0.535023088 0 0.12693783
YJR145C YLR367W 1 1 0.209373362
YJR145C YLR441C 1 1 0.410790644
YJR145C YML056C 0.063869073 0 0.410790644
YJR145C YML063W 1 1 0.410790644
YJR145C YML073C 0.778764374 1 0.410790644
YJR145C YMR093W 0.535023088 0 0.262580285
YJR145C YMR116C 1 0 0.402561524
YJR145C YMR128W 0.535023088 0 0.12693783
YJR145C YMR229C 0.535023088 0 0.12693783
YJR145C YMR242C 0.778764374 1 0.410790644
YJR145C YMR290C 0.535023088 0 0.12693783
YJR145C YNL069C 0.778764374 1 0.209373362
YJR145C YNL132W 0.535023088 0 0.028502013
YJR145C YNL178W 1 1 0.209373362
YJR145C YNL308C 0.209115134 0 0.12693783
YJR145C YOL120C 0.778764374 1 0.209373362
YJR145C YOL127W 0.778764374 1 0.209373362
YJR145C YOR063W 0.778764374 1 0.410790644
YJR145C YOR096W 1 1 0.209373362
YJR145C YOR204W 0.063869073 0 0.209373362
YJR145C YOR312C 0.778764374 1 0.410790644
YJR145C YPL012W 0.535023088 0 0.12693783
YJR145C YPL081W 1 1 0.410790644
YJR145C YPL090C 1 1 0.209373362
YJR145C YPL131W 0.778764374 1 0.410790644
YJR145C YPL198W 0.778764374 1 0.410790644
YJR145C YPL217C 0.535023088 0 0.12693783
YJR145C YPL220W 0.778764374 1 0.410790644
YJR145C YPR144C 0.535023088 0 0.12693783
YLL045C YBL027W 0.907334967 1 0.209373362
YLL045C YBL072C 0.778764374 1 0.410790644
YLL045C YBR048W 0.778764374 1 0.410790644
YLL045C YBR142W 0.209115134 0 0.12693783
YLL045C YBR189W 0.778764374 1 0.410790644
YLL045C YCL011C 0.272147062 0 0.160579971
YLL045C YCR031C 0.778764374 1 0.209373362
YLL045C YDL031W 0.209115134 0 0.12693783
YLL045C YDL075W 0.907334967 1 0.410790644
YLL045C YDL083C 0.778764374 1 0.410790644
YLL045C YDL136W 0.907334967 1 0.209373362
YLL045C YDR012W 0.907334967 1 0.410790644
YLL045C YDR025W 0.778764374 1 0.410790644
YLL045C YDR060W 0.272147062 0 0.028502013
YLL045C YDR064W 0.778764374 1 0.209373362
YLL045C YDR101C 0.907334967 0 0.028502013
YLL045C YDR382W 0.907334967 1 0.209373362
YLL045C YDR447C 0.778764374 1 0.209373362
YLL045C YDR471W 0.907334967 1 0.410790644
YLL045C YER006W 0.272147062 0 0.12693783
YLL045C YER074W 0.778764374 1 0.410790644
YLL045C YFR001W 0.272147062 0 0.12693783
YLL045C YGL030W 0.907334967 1 0.402561524
YLL045C YGL099W 0.063869073 0 0.028502013
YLL045C YGL103W 0.907334967 1 0.209373362
YLL045C YGL135W 0.907334967 1 0.209373362
YLL045C YGL147C 0.907334967 1 0.209373362
YLL045C YGL246C 0.054227174 0 0.141123268
YLL045C YGR034W 0.907334967 1 0.209373362
YLL045C YGR085C 0.907334967 1 0.209373362
YLL045C YGR103W 0.272147062 0 0.12693783
YLL045C YHL001W 0.907334967 1 0.410790644
YLL045C YHL033C 0.907334967 1 0.410790644
YLL045C YHL034C 0.272147062 0 0.402561524
YLL045C YHR010W 0.907334967 1 0.209373362
YLL045C YHR052W 0.272147062 0 0.135388994
YLL045C YHR088W 0.272147062 0 0.12693783
YLL045C YHR203C 0.778764374 1 0.410790644
YLL045C YIL069C 0.778764374 1 0.410790644
YLL045C YIL133C 0.907334967 1 0.410790644
YLL045C YJL177W 0.907334967 1 0.410790644
YLL045C YKL009W 0.272147062 0 0.12693783
YLL045C YKL172W 0.272147062 0 0.12693783
YLL045C YKL180W 0.907334967 1 0.410790644
YLL045C YKR081C 0.272147062 0 0.12693783
YLL045C YLL008W 0.272147062 0 0.12693783
YLL045C YLR002C 0.272147062 0 0.141123268
YLL045C YLR029C 0.907334967 1 0.209373362
YLL045C YLR075W 0.907334967 1 0.410790644
YLL045C YLR196W 0.209115134 0 0.410790644
YLL045C YLR432W 0.063869073 0 0.410790644
YLL045C YLR441C 0.778764374 1 0.410790644
YLL045C YLR448W 0.907334967 1 0.410790644
YLL045C YML063W 0.778764374 1 0.410790644
YLL045C YML073C 0.907334967 1 0.410790644
YLL045C YMR142C 0.907334967 1 0.410790644
YLL045C YMR194W 0.907334967 1 0.209373362
YLL045C YMR242C 0.907334967 1 0.410790644
YLL045C YMR290C 0.272147062 0 0.12693783
YLL045C YNL002C 0.272147062 0 0.12693783
YLL045C YNL061W 0.272147062 0 0.12693783
YLL045C YNL069C 0.907334967 1 0.209373362
YLL045C YNL112W 0.063869073 0 0.410790644
YLL045C YNL132W 0.272147062 0 0.028502013
YLL045C YNL178W 0.778764374 1 0.209373362
YLL045C YNL301C 0.907334967 1 0.410790644
YLL045C YOL041C 0.272147062 0 0.12693783
YLL045C YOL077C 0.272147062 0 0.12693783
YLL045C YOL120C 0.907334967 1 0.209373362
YLL045C YOL127W 0.907334967 1 0.209373362
YLL045C YOR063W 0.907334967 1 0.410790644
YLL045C YOR096W 0.778764374 1 0.209373362
YLL045C YOR206W 0.272147062 0 0.12693783
YLL045C YOR272W 0.272147062 0 0.12693783
YLL045C YOR312C 0.907334967 1 0.410790644
YLL045C YPL012W 0.359513635 0 0.12693783
YLL045C YPL043W 0.209115134 0 0.12693783
YLL045C YPL090C 0.778764374 1 0.209373362
YLL045C YPL093W 0.272147062 0 0.12693783
YLL045C YPL131W 0.907334967 1 0.410790644
YLL045C YPL198W 0.907334967 1 0.410790644
YLL045C YPL211W 0.907334967 0 0.12693783
YLL045C YPL220W 0.907334967 1 0.410790644
YLL045C YPL249C-A 0.907334967 1 0.209373362
YLL045C YPR016C 0.272147062 0 0.12693783
YLR192C YMR146C 0.777787967 1 0.555519994
YLR192C YMR309C 0.777787967 1 0.555519994
YLR192C YNL244C 0.148688558 1 0.555519994
YLR192C YOR361C 0.777787967 1 0.555519994
YLR192C YPR041W 0.182983024 1 0.555519994
YMR146C YBL072C 0.272147062 0 0.209373362
YMR146C YER025W 0.813478996 1 0.209373362
YMR146C YJR007W 0.813478996 1 0.555519994
YMR146C YMR309C 0.813478996 1 0.555519994
YMR146C YNL244C 0.813478996 1 0.555519994
YMR146C YOR204W 0.058813611 0.243570982 0.555519994
YMR146C YOR361C 0.813478996 1 0.555519994
YMR146C YPL081W 0.272147062 0.243570982 0.209373362
YMR146C YPR041W 0.813478996 1 0.555519994
YMR309C YDR025W 0.272147062 0 0.410790644
YMR309C YER025W 0.813478996 1 0.410790644
YMR309C YJR007W 0.813478996 1 0.555519994
YMR309C YNL244C 0.813478996 1 0.555519994
YMR309C YOR204W 0.058813611 0.243570982 0.555519994
YMR309C YOR361C 0.813478996 1 0.555519994
YMR309C YPR041W 0.813478996 1 0.555519994
YNL178W YBL027W 0.778764374 1 0.209373362
YNL178W YBL072C 1 1 0.274872651
YNL178W YBR048W 1 1 0.274872651
YNL178W YBR181C 1 1 0.274872651
YNL178W YBR189W 1 1 0.274872651
YNL178W YBR191W 0.778764374 1 0.209373362
YNL178W YBR247C 0.800413213 0 0.274872651
YNL178W YCR031C 1 1 0.274872651
YNL178W YDL083C 1 1 0.274872651
YNL178W YDR012W 0.778764374 1 0.209373362
YNL178W YDR025W 1 1 0.274872651
YNL178W YDR064W 1 1 0.274872651
YNL178W YDR447C 1 1 0.274872651
YNL178W YDR450W 1 1 1
YNL178W YDR471W 0.778764374 1 0.209373362
YNL178W YER074W 1 1 0.274872651
YNL178W YGL103W 0.778764374 1 0.310149944
YNL178W YGL123W 1 1 1
YNL178W YGL135W 0.778764374 1 0.209373362
YNL178W YGL147C 0.778764374 1 0.209373362
YNL178W YGR034W 0.778764374 1 0.209373362
YNL178W YGR085C 0.778764374 1 0.274872651
YNL178W YHL001W 0.778764374 1 0.209373362
YNL178W YHL015W 1 1 0.274872651
YNL178W YHL033C 0.778764374 1 0.209373362
YNL178W YHR203C 1 1 0.209373362
YNL178W YIL069C 1 1 0.274872651
YNL178W YIL133C 0.778764374 1 0.209373362
YNL178W YJL177W 0.778764374 1 0.209373362
YNL178W YJL191W 1 1 0.274872651
YNL178W YKL143W 0.800413213 0 0.446751355
YNL178W YKL180W 0.778764374 1 0.209373362
YNL178W YLR029C 0.778764374 1 0.209373362
YNL178W YLR075W 0.778764374 1 0.274872651
YNL178W YLR287C-A 1 1 0.209373362
YNL178W YLR340W 0.778764374 1 0.274872651
YNL178W YLR432W 0.063869073 0.123110421 0.209373362
YNL178W YLR441C 1 1 0.274872651
YNL178W YLR448W 0.778764374 1 0.274872651
YNL178W YML063W 1 1 0.274872651
YNL178W YML073C 0.778764374 1 0.274872651
YNL178W YMR142C 0.778764374 1 0.209373362
YNL178W YMR194W 0.778764374 1 0.209373362
YNL178W YMR230W 1 1 1
YNL178W YMR242C 0.778764374 1 0.209373362
YNL178W YNL069C 0.778764374 1 0.209373362
YNL178W YNL096C 1 1 0.310149944
YNL178W YNL132W 0.535023088 0 0.274872651
YNL178W YNL301C 0.778764374 1 0.209373362
YNL178W YOL040C 1 1 1
YNL178W YOL127W 0.778764374 1 0.274872651
YNL178W YOR063W 0.778764374 1 0.274872651
YNL178W YOR096W 1 1 0.310149944
YNL178W YOR312C 0.778764374 1 0.209373362
YNL178W YPL090C 1 1 0.274872651
YNL178W YPL131W 0.778764374 1 0.274872651
YNL178W YPL198W 0.778764374 1 0.209373362
YOR063W YBL027W 0.907334967 1 0.209373362
YOR063W YBL072C 0.778764374 1 0.410790644
YOR063W YBL092W 0.907334967 1 0.209373362
YOR063W YBR048W 0.778764374 1 0.513164578
YOR063W YBR084W 0.063869073 0 0.11861081
YOR063W YBR142W 0.209115134 0 0.581589134
YOR063W YBR181C 0.778764374 1 0.274872651
YOR063W YBR189W 0.778764374 1 0.410790644
YOR063W YBR191W 0.907334967 1 0.209373362
YOR063W YCR031C 0.778764374 1 0.513164578
YOR063W YDL031W 0.209115134 0 0.581589134
YOR063W YDL075W 0.907334967 1 0.513164578
YOR063W YDL083C 0.778764374 1 0.410790644
YOR063W YDL136W 0.907334967 1 0.209373362
YOR063W YDR012W 0.907334967 1 0.410790644
YOR063W YDR025W 0.778764374 1 0.513164578
YOR063W YDR060W 0.272147062 0 0.581589134
YOR063W YDR064W 0.778764374 1 0.274872651
YOR063W YDR101C 0.907334967 0 0.498115371
YOR063W YDR382W 0.907334967 1 0.209373362
YOR063W YDR447C 0.778764374 1 0.513164578
YOR063W YDR471W 0.907334967 1 0.410790644
YOR063W YEL054C 0.907334967 1 0.581589134
YOR063W YER006W 0.272147062 0 0.274872651
YOR063W YER074W 0.778764374 1 0.410790644
YOR063W YER126C 0.272147062 0 0.498115371
YOR063W YFL002C 0.209115134 0 0.581589134
YOR063W YFR001W 0.272147062 0 0.498115371
YOR063W YGL030W 0.907334967 1 0.402561524
YOR063W YGL031C 0.907334967 1 0.410790644
YOR063W YGL099W 0.063869073 0 0.274872651
YOR063W YGL103W 0.907334967 1 0.513164578
YOR063W YGL111W 0.272147062 0 0.498115371
YOR063W YGL120C 0.272147062 0 0.498115371
YOR063W YGL123W 0.778764374 1 0.410790644
YOR063W YGL135W 0.907334967 1 0.209373362
YOR063W YGL147C 0.907334967 1 0.209373362
YOR063W YGR034W 0.907334967 1 0.209373362
YOR063W YGR054W 0.778764374 0 0.209373362
YOR063W YGR085C 0.907334967 1 0.581589134
YOR063W YGR090W 0.272147062 0 0.274872651
YOR063W YGR103W 0.272147062 0 0.498115371
YOR063W YGR245C 0.054227174 0 0.513164578
YOR063W YHL001W 0.907334967 1 0.410790644
YOR063W YHL033C 0.907334967 1 0.410790644
YOR063W YHR010W 0.907334967 1 0.209373362
YOR063W YHR052W 0.272147062 0 0.498115371
YOR063W YHR088W 0.272147062 0 0.581589134
YOR063W YHR141C 0.907334967 1 0.209373362
YOR063W YHR197W 0.117746131 0 0.581589134
YOR063W YHR203C 0.778764374 1 0.410790644
YOR063W YIL069C 0.778764374 1 0.410790644
YOR063W YIL133C 0.907334967 1 0.410790644
YOR063W YJL177W 0.907334967 1 0.410790644
YOR063W YJL191W 0.778764374 1 0.513164578
YOR063W YKL009W 0.272147062 0 0.498115371
YOR063W YKL172W 0.272147062 0 0.274872651
YOR063W YKL180W 0.907334967 1 0.410790644
YOR063W YKR081C 0.272147062 0 0.581589134
YOR063W YLL008W 0.272147062 0 0.581589134
YOR063W YLL034C 0.272147062 0 0.498115371
YOR063W YLR002C 0.272147062 0 0.274872651
YOR063W YLR029C 0.907334967 1 0.209373362
YOR063W YLR075W 0.907334967 1 0.581589134
YOR063W YLR150W 0.778764374 0 0.402561524
YOR063W YLR175W 0.272147062 0 0.274872651
YOR063W YLR276C 0.209115134 0 0.581589134
YOR063W YLR287C-A 0.778764374 1 0.209373362
YOR063W YLR325C 0.907334967 1 0.513164578
YOR063W YLR406C 0.907334967 1 0.410790644
YOR063W YLR441C 0.778764374 1 0.410790644
YOR063W YLR448W 0.907334967 1 0.581589134
YOR063W YLR449W 0.209115134 0 0.359768246
YOR063W YML056C 0.063869073 0 0.410790644
YOR063W YML063W 0.778764374 1 0.410790644
YOR063W YML073C 0.907334967 1 0.581589134
YOR063W YMR049C 0.272147062 0 0.498115371
YOR063W YMR142C 0.907334967 1 0.410790644
YOR063W YMR194W 0.907334967 1 0.209373362
YOR063W YMR242C 0.907334967 1 0.410790644
YOR063W YMR290C 0.272147062 0 0.581589134
YOR063W YNL002C 0.272147062 0 0.513164578
YOR063W YNL061W 0.272147062 0 0.274872651
YOR063W YNL069C 0.907334967 1 0.209373362
YOR063W YNL096C 0.778764374 1 0.274872651
YOR063W YNL110C 0.272147062 0 0.498115371
YOR063W YNL112W 0.063869073 0 0.410790644
YOR063W YNL132W 0.272147062 0 0.274872651
YOR063W YNL182C 0.117746131 0 0.581589134
YOR063W YNL301C 0.907334967 1 0.410790644
YOR063W YNR053C 0.272147062 0 0.274872651
YOR063W YOL040C 0.778764374 1 0.274872651
YOR063W YOL041C 0.272147062 0 0.498115371
YOR063W YOL077C 0.272147062 0 0.581589134
YOR063W YOL120C 0.907334967 1 0.209373362
YOR063W YOL127W 0.907334967 1 0.581589134
YOR063W YOR096W 0.778764374 1 0.274872651
YOR063W YOR206W 0.272147062 0 0.513164578
YOR063W YOR272W 0.272147062 0 0.498115371
YOR063W YOR312C 0.907334967 1 0.410790644
YOR063W YPL012W 0.359513635 0 0.274872651
YOR063W YPL043W 0.209115134 0 0.274872651
YOR063W YPL090C 0.778764374 1 0.274872651
YOR063W YPL093W 0.272147062 0 0.513164578
YOR063W YPL131W 0.907334967 1 0.581589134
YOR063W YPL143W 0.907334967 1 0.209373362
YOR063W YPL198W 0.907334967 1 0.410790644
YOR063W YPL211W 0.907334967 0 0.581589134
YOR063W YPL220W 0.907334967 1 0.410790644
YOR063W YPL249C-A 0.907334967 1 0.209373362
YOR063W YPR016C 0.272147062 0 0.513164578
YOR063W YPR189W 0.063869073 0 0.080830797
YOR361C YBL072C 0.272147062 0 0.410790644
YOR361C YDR025W 0.272147062 0 0.410790644
YOR361C YNL244C 0.813478996 1 0.555519994
YOR361C YOR204W 0.058813611 0.243570982 0.555519994
YOR361C YPR041W 0.813478996 1 0.555519994
YPL198W YBL072C 0.778764374 1 0.410790644
YPL198W YBR048W 0.778764374 1 0.410790644
YPL198W YBR142W 0.34093377 0 0.12693783
YPL198W YDL031W 0.34093377 0 0.12693783
YPL198W YDL040C 0.778764374 0 0.410790644
YPL198W YDL075W 0.907334967 1 0.410790644
YPL198W YDR012W 0.907334967 1 0.410790644
YPL198W YDR025W 0.778764374 1 0.410790644
YPL198W YDR064W 0.778764374 1 0.209373362
YPL198W YDR447C 0.778764374 1 0.209373362
YPL198W YDR471W 0.907334967 1 0.410790644
YPL198W YER006W 0.34093377 0 0.12693783
YPL198W YER074W 0.778764374 1 0.410790644
YPL198W YGL103W 0.907334967 1 0.209373362
YPL198W YGL135W 0.907334967 1 0.209373362
YPL198W YGL147C 0.907334967 1 0.209373362
YPL198W YGR085C 0.907334967 1 0.209373362
YPL198W YHL001W 0.907334967 1 0.410790644
YPL198W YHL033C 0.907334967 1 0.410790644
YPL198W YHR010W 0.907334967 1 0.209373362
YPL198W YHR088W 0.34093377 0 0.12693783
YPL198W YHR203C 0.778764374 1 0.410790644
YPL198W YIL069C 0.778764374 1 0.410790644
YPL198W YIL133C 0.907334967 1 0.410790644
YPL198W YJL177W 0.907334967 1 0.410790644
YPL198W YKL009W 0.34093377 0 0.12693783
YPL198W YKL180W 0.907334967 1 0.410790644
YPL198W YKR081C 0.34093377 0 0.12693783
YPL198W YLL008W 0.34093377 0 0.12693783
YPL198W YLR002C 0.34093377 0 0.141123268
YPL198W YLR029C 0.907334967 1 0.209373362
YPL198W YLR075W 0.907334967 1 0.410790644
YPL198W YLR150W 0.778764374 0 0.402561524
YPL198W YLR432W 0.063869073 0 0.410790644
YPL198W YLR441C 0.778764374 1 0.410790644
YPL198W YLR448W 0.907334967 1 0.410790644
YPL198W YLR449W 0.34093377 0 0.359768246
YPL198W YML056C 0.063869073 0 0.410790644
YPL198W YML063W 0.778764374 1 0.410790644
YPL198W YML073C 0.907334967 1 0.410790644
YPL198W YMR142C 0.907334967 1 0.410790644
YPL198W YMR194W 0.907334967 1 0.209373362
YPL198W YMR242C 0.907334967 1 0.410790644
YPL198W YMR290C 0.34093377 0 0.12693783
YPL198W YNL061W 0.34093377 0 0.12693783
YPL198W YNL069C 0.907334967 1 0.209373362
YPL198W YNL132W 0.34093377 0 0.028502013
YPL198W YOL041C 0.34093377 0 0.12693783
YPL198W YOL077C 0.34093377 0 0.12693783
YPL198W YOL120C 0.907334967 1 0.209373362
YPL198W YOL127W 0.907334967 1 0.209373362
YPL198W YOR096W 0.778764374 1 0.209373362
YPL198W YOR272W 0.34093377 0 0.12693783
YPL198W YOR312C 0.907334967 1 0.410790644
YPL198W YPL043W 0.34093377 0 0.12693783
YPL198W YPL090C 0.778764374 1 0.209373362
YPL198W YPL093W 0.34093377 0 0.12693783
YPL198W YPL131W 0.907334967 1 0.410790644
YPL198W YPL211W 0.907334967 0 0.12693783
YPL198W YPL220W 0.907334967 1 0.410790644
YPR041W YER025W 0.841692953 1 0.410790644
YPR041W YNL244C 0.813478996 1 0.555519994
YPR041W YOR204W 0.063869073 0.243570982 0.555519994
YAL042W YML067C 0.797149476 0 0.561759034
YAL043C YDR195W 0.742127949 0.393233403 0.800385931
YAL043C YDR301W 0.742127949 0.393233403 0.758944949
YAL043C YER133W 0.742127949 0.393233403 0.800385931
YAL043C YGR156W 0.742127949 0.393233403 0.800385931
YAL043C YJR093C 0.742127949 0.393233403 0.758944949
YAL043C YKL018W 0.742127949 0 0.800385931
YAL043C YKL059C 0.742127949 0.393233403 0.758944949
YAL043C YKR002W 0.742127949 0 0.758944949
YAL043C YLR115W 0.742127949 0.393233403 0.758944949
YAL043C YLR277C 0.742127949 0.393233403 0.758944949
YAL043C YMR061W 0.742127949 0.393233403 0.758944949
YAL043C YNL222W 0.742127949 0.393233403 0.800385931
YAL043C YNL317W 0.742127949 0.393233403 0.758944949
YAL043C YOR179C 0.742127949 0.393233403 0.800385931
YAL043C YPR107C 0.742127949 0.393233403 0.758944949
YDR195W YDR301W 0.742127949 0.393233403 0.69708255
YDR195W YER133W 0.742127949 0.393233403 0.800385931
YDR195W YGR156W 0.742127949 0.393233403 0.800385931
YDR195W YJR093C 0.742127949 0.393233403 0.6561236
YDR195W YKL018W 0.742127949 0 0.800385931
YDR195W YKL059C 0.742127949 0.393233403 0.6561236
YDR195W YKR002W 0.742127949 0 0.570437964
YDR195W YLR115W 0.742127949 0.393233403 0.69708255
YDR195W YLR277C 0.742127949 0.393233403 0.69708255
YDR195W YLR448W 0.148688558 0.393233403 0.141123268
YDR195W YMR242C 0.148688558 0 0.141123268
YDR195W YNL222W 0.742127949 0.393233403 0.800385931
YDR195W YNL317W 0.742127949 0.393233403 0.6561236
YDR195W YOR179C 0.742127949 0.393233403 0.800385931
YDR195W YPR107C 0.742127949 0.393233403 0.6561236
YDR301W YER133W 0.742127949 0.393233403 0.758944949
YDR301W YGR156W 0.742127949 0.393233403 0.758944949
YDR301W YJR093C 0.742127949 0.393233403 0.758944949
YDR301W YKL018W 0.742127949 0 0.69708255
YDR301W YKL059C 0.742127949 0.393233403 0.758944949
YDR301W YKR002W 0.742127949 0 0.758944949
YDR301W YLR115W 0.742127949 0.393233403 0.758944949
YDR301W YLR277C 0.742127949 0.393233403 0.758944949
YDR301W YMR061W 0.742127949 0.393233403 0.758944949
YDR301W YNL222W 0.742127949 0.393233403 0.69708255
YDR301W YNL317W 0.742127949 0.393233403 0.758944949
YDR301W YPR107C 0.742127949 0.393233403 0.758944949
YER133W YAR014C 0.469649595 0 1
YER133W YCR073W-A 0.063869073 0.352403259 0.028502013
YER133W YDR028C 0.889363375 0 0.660061302
YER133W YER177W 0.139401363 0.200338789 0.660061302
YER133W YGR156W 0.742127949 0.393233403 0.800385931
YER133W YJR093C 0.742127949 0.393233403 0.758944949
YER133W YKL018W 0.742127949 0.123110421 0.800385931
YER133W YKL059C 0.742127949 0.393233403 0.758944949
YER133W YKL193C 0.139401363 0 0.625385176
YER133W YKR002W 0.742127949 0.123110421 0.758944949
YER133W YLR028C 0.063869073 0.222292016 0.527262257
YER133W YLR115W 0.742127949 0.393233403 0.758944949
YER133W YLR277C 0.742127949 0.393233403 0.758944949
YER133W YMR311C 0.139401363 0 0.660061302
YER133W YNL222W 0.742127949 0.550918706 0.800385931
YER133W YNL233W 0.469649595 0.147099343 0.523248368
YER133W YNL317W 0.742127949 0.393233403 0.758944949
YER133W YPL137C 0.209115134 0.147099343 0.546557847
YER133W YPR107C 0.742127949 0.393233403 0.758944949
YGR156W YHL033C 0.148688558 0 0.209373362
YGR156W YJR093C 0.742127949 0.393233403 0.758944949
YGR156W YKL018W 0.742127949 0 0.800385931
YGR156W YKL059C 0.742127949 0.393233403 0.758944949
YGR156W YKR002W 0.742127949 0 0.758944949
YGR156W YLR115W 0.742127949 0.393233403 0.758944949
YGR156W YLR277C 0.742127949 0.393233403 0.758944949
YGR156W YLR448W 0.148688558 0.393233403 0.209373362
YGR156W YMR061W 0.742127949 0.393233403 0.758944949
YGR156W YNL222W 0.742127949 0.393233403 0.800385931
YGR156W YNL317W 0.742127949 0.393233403 0.758944949
YGR156W YOR179C 0.742127949 0.393233403 0.800385931
YGR156W YPR107C 0.742127949 0.393233403 0.758944949
YJR093C YKL018W 0.742127949 0 0.6561236
YJR093C YKL059C 0.742127949 0.393233403 0.758944949
YJR093C YKR002W 0.742127949 0 0.758944949
YJR093C YLR115W 0.742127949 0.393233403 0.758944949
YJR093C YLR277C 0.742127949 0.393233403 0.758944949
YJR093C YMR061W 0.742127949 0.393233403 0.758944949
YJR093C YNL222W 0.742127949 0.393233403 0.6561236
YJR093C YNL317W 0.742127949 0.393233403 0.758944949
YJR093C YPR107C 0.742127949 0.393233403 0.758944949
YKL018W YAR003W 0.905959147 1 0.726139332
YKL018W YBR175W 0.905959147 1 0.726139332
YKL018W YBR258C 0.905959147 1 0.726139332
YKL018W YDR469W 0.905959147 1 0.726139332
YKL018W YHR119W 0.905959147 1 0.726139332
YKL018W YKL059C 0.742127949 0 0.6561236
YKL018W YKR002W 0.742127949 0.244946187 0.570437964
YKL018W YLR015W 0.905959147 1 0.726139332
YKL018W YLR115W 0.742127949 0 0.69708255
YKL018W YLR277C 0.742127949 0.123110421 0.69708255
YKL018W YLR448W 0.148688558 0 0.160579971
YKL018W YMR061W 0.742127949 0 0.570437964
YKL018W YNL222W 0.742127949 0.123110421 0.800385931
YKL018W YNL317W 0.742127949 0 0.6561236
YKL018W YOR179C 0.742127949 0 0.800385931
YKL018W YPL138C 0.905959147 1 0.726139332
YKL018W YPR107C 0.742127949 0 0.6561236
YKL059C YKR002W 0.742127949 0 0.758944949
YKL059C YLR115W 0.742127949 0.393233403 0.758944949
YKL059C YLR277C 0.742127949 0.393233403 0.758944949
YKL059C YNL222W 0.742127949 0.393233403 0.6561236
YKL059C YNL317W 0.742127949 0.393233403 0.758944949
YKL059C YPR107C 0.742127949 0.393233403 0.758944949
YKR002W YHL033C 0.148688558 0 0.12693783
YKR002W YLR115W 0.742127949 0 0.758944949
YKR002W YLR277C 0.742127949 0.123110421 0.758944949
YKR002W YMR061W 0.742127949 0 0.758944949
YKR002W YNL222W 0.742127949 0.123110421 0.503899329
YKR002W YNL317W 0.742127949 0 0.758944949
YKR002W YPR107C 0.742127949 0 0.758944949
YLR115W YLR277C 0.742127949 0.393233403 0.758944949
YLR115W YMR061W 0.742127949 0.393233403 0.758944949
YLR115W YNL222W 0.742127949 0.393233403 0.69708255
YLR115W YNL317W 0.742127949 0.393233403 0.758944949
YLR115W YPR107C 0.742127949 0.393233403 0.758944949
YLR277C YLR448W 0.148688558 0.393233403 0.141123268
YLR277C YMR061W 0.742127949 0.393233403 0.758944949
YLR277C YNL222W 0.742127949 0.393233403 0.69708255
YLR277C YNL317W 0.742127949 0.393233403 0.758944949
YLR277C YPR107C 0.742127949 0.393233403 0.758944949
YMR061W YDR228C 0.714455863 0.393233403 0.758944949
YMR061W YGL044C 0.714455863 1 0.758944949
YMR061W YLR448W 0.148688558 0.393233403 0.12693783
YMR061W YNL317W 0.742127949 0.393233403 0.758944949
YMR061W YOR250C 0.714455863 0.393233403 0.758944949
YNL222W YNL317W 0.742127949 0.393233403 0.6561236
YNL222W YOR179C 0.742127949 0.393233403 0.800385931
YNL222W YPR107C 0.742127949 0.393233403 0.6561236
YNL317W YPR107C 0.742127949 0.393233403 0.758944949
YAL047C YHR172W 0.81621121 1 0.646975846
YAL047C YNL126W 0.81621121 1 0.646975846
YHR172W YLR212C 1 1 0.691804
YHR172W YNL126W 1 1 0.691804
YNL126W YLR212C 1 1 0.691804
YAL053W YOR153W 0.06481985 0.319446658 0.19372976
YAL062W YOR375C 0.662867068 1 0.816188077
YAR002W YLR335W 0.620191341 0.327706907 0.590730713
YAR002W YLR347C 0.620191341 0 0.534309467
YAR002W YNL189W 0.620191341 0 0.590730713
YLR335W YLR347C 0.620191341 0 0.70960894
YLR335W YNL189W 0.620191341 0 0.70960894
YLR347C YBR103W 0.454250882 0 0.149668025
YLR347C YJL173C 0.367218759 0 0.279976662
YLR347C YMR308C 0.139401363 0.595875835 0.534309467
YLR347C YNL189W 0.941077615 0.595875835 0.70960894
YLR347C YOR098C 0.620191341 0 0.70960894
YLR347C YPL020C 0.620191341 0 0.279976662
YLR347C YPL178W 0.19871176 0 0.149668025
YNL189W YCR035C 0.941077615 0 0.149668025
YNL189W YDL111C 0.941077615 0 0.43240374
YNL189W YDR280W 0.941077615 0 0.149668025
YNL189W YGR095C 0.941077615 0 0.149668025
YNL189W YGR158C 0.941077615 0 0.149668025
YNL189W YGR195W 0.941077615 0 0.149668025
YNL189W YHR069C 0.941077615 0 0.452278665
YNL189W YMR125W 0.19871176 0 0.149668025
YNL189W YMR308C 0.139401363 0.595875835 0.534309467
YNL189W YNL232W 0.941077615 0 0.149668025
YNL189W YOL021C 0.941077615 0 0.149668025
YNL189W YOL142W 0.941077615 0 0.149668025
YNL189W YOR001W 0.941077615 0 0.452278665
YNL189W YOR076C 0.931544096 0 0.149668025
YNL189W YOR098C 0.620191341 0 0.70960894
YNL189W YPL020C 0.620191341 0 0.323093074
YNL189W YPL178W 0.19871176 0 0.149668025
YAR003W YBR175W 0.905959147 1 0.726139332
YAR003W YBR258C 0.905959147 1 0.726139332
YAR003W YDR469W 0.905959147 1 0.726139332
YAR003W YHR119W 0.905959147 1 0.726139332
YAR003W YLR015W 0.905959147 1 0.726139332
YAR003W YPL138C 0.905959147 1 0.726139332
YBR175W YLR015W 0.905959147 1 0.726139332
YBR175W YPL138C 0.905959147 1 0.726139332
YBR258C YDR469W 0.905959147 1 0.726139332
YBR258C YHR119W 0.905959147 1 0.726139332
YBR258C YLR015W 0.905959147 1 0.726139332
YBR258C YPL138C 0.905959147 1 0.726139332
YDR469W YHR119W 0.905959147 1 0.726139332
YDR469W YLR015W 0.905959147 1 0.726139332
YDR469W YPL138C 0.905959147 1 0.726139332
YHR119W YLR015W 0.905959147 1 0.726139332
YHR119W YPL138C 0.905959147 1 0.726139332
YLR015W YPL138C 0.905959147 1 0.726139332
YAR007C YHR164C 0.768932809 0.680908576 0.564472872
YAR007C YJL173C 1 0.668396355 0.889962802
YAR007C YML032C 0.360224298 0.680908576 0.714416831
YAR007C YNL312W 1 0.680908576 0.889962802
YAR007C YOL090W 0.360224298 0.584525853 0.562735579
YHR164C YNL312W 0.768932809 0.680908576 0.564472872
YJL173C YBR136W 0.139401363 0 0.714416831
YJL173C YCR028C-A 0.223156409 0.329626565 0.484820288
YJL173C YDL156W 0.139401363 0 0
YJL173C YER104W 0.139401363 0 0.160579971
YJL173C YML032C 0.360224298 0.668396355 0.714416831
YJL173C YNL312W 1 0.668396355 0.889962802
YML032C YCR028C-A 0.223156409 0.680908576 0.434001092
YML032C YNL312W 0.360224298 0.680908576 0.714416831
YNL312W YBR136W 0.139401363 0 0.714416831
YNL312W YCR028C-A 0.223156409 0.680908576 0.484820288
YNL312W YDL156W 0.139401363 0 0
YNL312W YER104W 0.139401363 0 0.160579971
YOL090W YCR092C 1 1 1
YOL090W YDR097C 1 1 1
YGR085C YBL027W 0.907334967 1 0.209373362
YGR085C YBL072C 0.778764374 1 0.274872651
YGR085C YBL092W 0.907334967 1 0.209373362
YGR085C YBR048W 0.778764374 1 0.513164578
YGR085C YBR142W 0.209115134 0 0.581589134
YGR085C YBR181C 0.778764374 1 0.274872651
YGR085C YBR189W 0.778764374 1 0.274872651
YGR085C YBR191W 0.907334967 1 0.209373362
YGR085C YCR031C 0.778764374 1 0.513164578
YGR085C YDL075W 0.907334967 1 0.513164578
YGR085C YDL083C 0.778764374 1 0.274872651
YGR085C YDL136W 0.907334967 1 0.209373362
YGR085C YDR012W 0.907334967 1 0.209373362
YGR085C YDR025W 0.778764374 1 0.513164578
YGR085C YDR064W 0.778764374 1 0.274872651
YGR085C YDR087C 0.272147062 0 0.274872651
YGR085C YDR382W 0.907334967 1 0.209373362
YGR085C YDR447C 0.778764374 1 0.513164578
YGR085C YDR450W 0.778764374 1 0.274872651
YGR085C YDR471W 0.907334967 1 0.209373362
YGR085C YER006W 0.272147062 0 0.274872651
YGR085C YER074W 0.778764374 1 0.274872651
YGR085C YFR032C-A 0.907334967 1 0.209373362
YGR085C YGL030W 0.907334967 1 0.274872651
YGR085C YGL031C 0.907334967 1 0.209373362
YGR085C YGL103W 0.907334967 1 0.513164578
YGR085C YGL123W 0.778764374 1 0.274872651
YGR085C YGL135W 0.907334967 1 0.209373362
YGR085C YGL147C 0.907334967 1 0.209373362
YGR085C YGR034W 0.907334967 1 0.209373362
YGR085C YHL001W 0.907334967 1 0.209373362
YGR085C YHL015W 0.778764374 1 0.274872651
YGR085C YHL033C 0.907334967 1 0.209373362
YGR085C YHR141C 0.907334967 1 0.209373362
YGR085C YHR203C 0.778764374 1 0.209373362
YGR085C YIL069C 0.778764374 1 0.274872651
YGR085C YIL133C 0.907334967 1 0.209373362
YGR085C YJL177W 0.907334967 1 0.209373362
YGR085C YKL180W 0.907334967 1 0.209373362
YGR085C YKR081C 0.272147062 0 0.581589134
YGR085C YLR029C 0.907334967 1 0.209373362
YGR085C YLR075W 0.907334967 1 0.581589134
YGR085C YLR150W 0.778764374 0 0.209373362
YGR085C YLR340W 0.907334967 1 0.581589134
YGR085C YLR367W 0.778764374 1 0.209373362
YGR085C YLR432W 0.063869073 0 0.209373362
YGR085C YLR441C 0.778764374 1 0.274872651
YGR085C YLR448W 0.907334967 1 0.581589134
YGR085C YML063W 0.778764374 1 0.274872651
YGR085C YML073C 0.907334967 1 0.581589134
YGR085C YMR142C 0.907334967 1 0.209373362
YGR085C YMR194W 0.907334967 1 0.209373362
YGR085C YMR242C 0.907334967 1 0.209373362
YGR085C YMR290C 0.272147062 0 0.581589134
YGR085C YNL061W 0.272147062 0 0.274872651
YGR085C YNL069C 0.907334967 1 0.209373362
YGR085C YNL096C 0.778764374 1 0.274872651
YGR085C YNL112W 0.063869073 0 0.274872651
YGR085C YNL132W 0.272147062 0 0.274872651
YGR085C YNL301C 0.907334967 1 0.209373362
YGR085C YOL040C 0.778764374 1 0.274872651
YGR085C YOL127W 0.907334967 1 0.581589134
YGR085C YOR096W 0.778764374 1 0.274872651
YGR085C YOR198C 0.272147062 0 0.128368209
YGR085C YOR204W 0.063869073 0 0.209373362
YGR085C YOR234C 0.907334967 1 0.209373362
YGR085C YOR312C 0.907334967 1 0.209373362
YGR085C YPL090C 0.778764374 1 0.274872651
YGR085C YPL093W 0.272147062 0 0.513164578
YGR085C YPL131W 0.907334967 1 0.581589134
YGR085C YPL143W 0.907334967 1 0.209373362
YGR085C YPL220W 0.907334967 1 0.209373362
YGR085C YPL249C-A 0.907334967 1 0.209373362
YHR216W YDR228C 0.117746131 0.147099343 0.149668025
YHR216W YHR203C 0.209115134 0 0.410790644
YHR216W YLR432W 0.058813611 1 0.920836514
YHR216W YML056C 0.058813611 1 0.410790644
YHR216W YMR142C 0.209115134 0 0.410790644
YHR216W YOR250C 0.117746131 0.147099343 0.149668025
YLR432W YCL011C 0.058813611 0 0.160579971
YLR432W YDR064W 0.063869073 0 0.209373362
YLR432W YHR203C 0.063869073 0 0.410790644
YLR432W YLR029C 0.063869073 0 0.209373362
YLR432W YML056C 0.058813611 1 0.410790644
YLR432W YML073C 0.063869073 0 0.410790644
YLR432W YMR290C 0.026530917 0.123110421 0.149668025
YLR432W YPL131W 0.063869073 0 0.410790644
YML056C YBR189W 0.063869073 0 0.410790644
YML056C YCL037C 0.026530917 0 0.410790644
YML056C YDR025W 0.063869073 0 0.410790644
YML056C YGL135W 0.063869073 0 0.209373362
YML056C YGL173C 0.058813611 0.123110421 0.160579971
YML056C YOL139C 0.063869073 0 0.410790644
YML063W YBL027W 0.778764374 1 0.209373362
YML063W YBL072C 1 1 0.47752789
YML063W YBL092W 0.778764374 1 0.209373362
YML063W YBR048W 1 1 0.47752789
YML063W YBR181C 1 1 0.47752789
YML063W YBR189W 1 1 0.47752789
YML063W YCR031C 1 1 0.47752789
YML063W YDL075W 0.778764374 1 0.410790644
YML063W YDL083C 1 1 0.47752789
YML063W YDL136W 0.778764374 1 0.209373362
YML063W YDR012W 0.778764374 1 0.410790644
YML063W YDR025W 1 1 0.47752789
YML063W YDR064W 1 1 0.47752789
YML063W YDR382W 0.778764374 1 0.209373362
YML063W YDR447C 1 1 0.446751355
YML063W YDR450W 1 1 0.47752789
YML063W YDR471W 0.778764374 1 0.410790644
YML063W YEL054C 0.778764374 1 0.410790644
YML063W YER074W 1 1 0.47752789
YML063W YGL014W 0.063869073 0 0.262580285
YML063W YGL030W 0.778764374 1 0.402561524
YML063W YGL031C 0.778764374 1 0.410790644
YML063W YGL103W 0.778764374 1 0.274872651
YML063W YGL135W 0.778764374 1 0.209373362
YML063W YGL147C 0.778764374 1 0.209373362
YML063W YGR034W 0.778764374 1 0.209373362
YML063W YHL001W 0.778764374 1 0.410790644
YML063W YHL033C 0.778764374 1 0.410790644
YML063W YHR141C 0.778764374 1 0.209373362
YML063W YHR203C 1 1 0.410790644
YML063W YIL069C 1 1 0.47752789
YML063W YIL133C 0.778764374 1 0.410790644
YML063W YJL177W 0.778764374 1 0.410790644
YML063W YJL191W 1 1 0.47752789
YML063W YKL180W 0.778764374 1 0.410790644
YML063W YLR029C 0.778764374 1 0.209373362
YML063W YLR075W 0.778764374 1 0.410790644
YML063W YLR150W 0.778764374 0 0.402561524
YML063W YLR287C-A 1 1 0.209373362
YML063W YLR340W 0.778764374 1 0.274872651
YML063W YLR441C 1 1 0.47752789
YML063W YLR448W 0.778764374 1 0.410790644
YML063W YML024W 1 1 0.446751355
YML063W YML073C 0.778764374 1 0.410790644
YML063W YMR142C 0.778764374 1 0.410790644
YML063W YMR194W 0.778764374 1 0.209373362
YML063W YMR242C 0.778764374 1 0.410790644
YML063W YMR290C 0.535023088 0 0.350111051
YML063W YNL069C 0.778764374 1 0.209373362
YML063W YNL096C 1 1 0.274872651
YML063W YNL132W 0.535023088 0 0.446751355
YML063W YNL301C 0.778764374 1 0.410790644
YML063W YOL040C 1 1 0.274872651
YML063W YOL120C 0.778764374 1 0.209373362
YML063W YOL127W 0.778764374 1 0.274872651
YML063W YOR096W 1 1 0.274872651
YML063W YOR204W 0.063869073 0 0.276076972
YML063W YOR312C 0.778764374 1 0.410790644
YML063W YPL012W 0.535023088 0 0.47752789
YML063W YPL090C 1 1 0.47752789
YML063W YPL220W 0.778764374 1 0.410790644
YML063W YPL249C-A 0.778764374 1 0.209373362
YMR242C YBL027W 0.907334967 1 0.209373362
YMR242C YBL072C 0.778764374 1 0.410790644
YMR242C YBR048W 0.778764374 1 0.410790644
YMR242C YBR181C 0.778764374 1 0.209373362
YMR242C YBR189W 0.778764374 1 0.410790644
YMR242C YBR191W 0.907334967 1 0.209373362
YMR242C YCR031C 0.778764374 1 0.209373362
YMR242C YDL075W 0.907334967 1 0.410790644
YMR242C YDL083C 0.778764374 1 0.410790644
YMR242C YDL136W 0.907334967 1 0.209373362
YMR242C YDR012W 0.907334967 1 0.410790644
YMR242C YDR064W 0.778764374 1 0.209373362
YMR242C YDR174W 0.209115134 0 0.262580285
YMR242C YDR382W 0.907334967 1 0.209373362
YMR242C YDR447C 0.778764374 1 0.209373362
YMR242C YDR450W 0.778764374 1 0.209373362
YMR242C YDR471W 0.907334967 1 0.410790644
YMR242C YER074W 0.778764374 1 0.410790644
YMR242C YFR032C-A 0.907334967 1 0.209373362
YMR242C YGL014W 0.063869073 0 0.262580285
YMR242C YGL030W 0.907334967 1 0.402561524
YMR242C YGL031C 0.907334967 1 0.410790644
YMR242C YGL103W 0.907334967 1 0.209373362
YMR242C YGL123W 0.778764374 1 0.410790644
YMR242C YGL135W 0.907334967 1 0.209373362
YMR242C YGL147C 0.907334967 1 0.209373362
YMR242C YGR034W 0.907334967 1 0.209373362
YMR242C YHL001W 0.907334967 1 0.410790644
YMR242C YHL015W 0.778764374 1 0.209373362
YMR242C YHL033C 0.907334967 1 0.410790644
YMR242C YHR052W 0.272147062 0 0.135388994
YMR242C YHR141C 0.907334967 1 0.209373362
YMR242C YHR203C 0.778764374 1 0.410790644
YMR242C YIL069C 0.778764374 1 0.410790644
YMR242C YIL133C 0.907334967 1 0.410790644
YMR242C YJL177W 0.907334967 1 0.410790644
YMR242C YKL180W 0.907334967 1 0.410790644
YMR242C YLL034C 0.272147062 0 0.028502013
YMR242C YLR029C 0.907334967 1 0.209373362
YMR242C YLR075W 0.907334967 1 0.410790644
YMR242C YLR150W 0.778764374 0 0.402561524
YMR242C YLR287C-A 0.778764374 1 0.209373362
YMR242C YLR340W 0.907334967 1 0.209373362
YMR242C YLR441C 0.778764374 1 0.410790644
YMR242C YLR448W 0.907334967 1 0.410790644
YMR242C YLR449W 0.209115134 0 0.359768246
YMR242C YML073C 0.907334967 1 0.410790644
YMR242C YMR142C 0.907334967 1 0.410790644
YMR242C YMR194W 0.907334967 1 0.209373362
YMR242C YMR290C 0.272147062 0 0.12693783
YMR242C YNL002C 0.272147062 0 0.12693783
YMR242C YNL069C 0.907334967 1 0.209373362
YMR242C YNL096C 0.778764374 1 0.209373362
YMR242C YNL301C 0.907334967 1 0.410790644
YMR242C YNL302C 0.778764374 1 0.209373362
YMR242C YOL040C 0.778764374 1 0.209373362
YMR242C YOL041C 0.272147062 0 0.12693783
YMR242C YOL077C 0.272147062 0 0.12693783
YMR242C YOL127W 0.907334967 1 0.209373362
YMR242C YOR096W 0.778764374 1 0.209373362
YMR242C YOR204W 0.063869073 0 0.209373362
YMR242C YOR206W 0.272147062 0 0.12693783
YMR242C YOR234C 0.907334967 1 0.209373362
YMR242C YOR312C 0.907334967 1 0.410790644
YMR242C YPL090C 0.778764374 1 0.209373362
YMR242C YPL093W 0.272147062 0 0.12693783
YMR242C YPL131W 0.907334967 1 0.410790644
YMR242C YPL220W 0.907334967 1 0.410790644
YMR242C YPL249C-A 0.907334967 1 0.209373362
YOR096W YBL004W 0.605888772 0 0.274872651
YOR096W YBL027W 0.778764374 1 0.209373362
YOR096W YBL072C 1 1 0.274872651
YOR096W YBL092W 0.778764374 1 0.209373362
YOR096W YBR048W 1 1 0.274872651
YOR096W YBR181C 1 1 0.274872651
YOR096W YBR189W 1 1 0.274872651
YOR096W YBR247C 0.535023088 0 0.274872651
YOR096W YCL037C 0.272147062 0 0.209373362
YOR096W YCR031C 1 1 0.274872651
YOR096W YDL060W 0.535023088 0 0.310149944
YOR096W YDL075W 0.778764374 1 0.310149944
YOR096W YDL083C 1 1 0.274872651
YOR096W YDL136W 0.778764374 1 0.209373362
YOR096W YDL148C 0.605888772 0 0.274872651
YOR096W YDR012W 0.778764374 1 0.209373362
YOR096W YDR025W 1 1 0.274872651
YOR096W YDR064W 1 1 0.274872651
YOR096W YDR299W 0.535023088 0 0.310149944
YOR096W YDR382W 0.778764374 1 0.209373362
YOR096W YDR447C 1 1 0.274872651
YOR096W YDR449C 0.605888772 0 0.274872651
YOR096W YDR471W 0.778764374 1 0.209373362
YOR096W YER074W 1 1 0.274872651
YOR096W YER082C 0.605888772 0 0.274872651
YOR096W YGL030W 0.778764374 1 0.310149944
YOR096W YGL103W 0.778764374 1 0.310149944
YOR096W YGL120C 0.535023088 0 0.274872651
YOR096W YGL135W 0.778764374 1 0.209373362
YOR096W YGL147C 0.778764374 1 0.209373362
YOR096W YGR034W 0.778764374 1 0.209373362
YOR096W YGR090W 0.605888772 0 0.274872651
YOR096W YGR145W 0.535023088 0 0.310149944
YOR096W YHL001W 0.778764374 1 0.209373362
YOR096W YHL015W 1 1 0.274872651
YOR096W YHL033C 0.778764374 1 0.209373362
YOR096W YHL034C 0.272147062 0 0.209373362
YOR096W YHR010W 0.778764374 1 0.209373362
YOR096W YHR148W 0.605888772 1 0.310149944
YOR096W YHR203C 1 1 0.209373362
YOR096W YIL069C 1 1 0.274872651
YOR096W YIL133C 0.778764374 1 0.209373362
YOR096W YJL177W 0.778764374 1 0.209373362
YOR096W YJL191W 1 1 0.274872651
YOR096W YJR002W 0.605888772 0 0.274872651
YOR096W YKL180W 0.778764374 1 0.209373362
YOR096W YKR060W 0.535023088 0 0.274872651
YOR096W YKR081C 0.475829319 0 0.274872651
YOR096W YLR029C 0.778764374 1 0.209373362
YOR096W YLR075W 0.778764374 1 0.274872651
YOR096W YLR150W 0.778764374 0 0.209373362
YOR096W YLR186W 0.605888772 0 0.274872651
YOR096W YLR197W 0.605888772 0 0.274872651
YOR096W YLR367W 1 1 0.209373362
YOR096W YLR441C 1 1 0.274872651
YOR096W YLR448W 0.778764374 1 0.274872651
YOR096W YML024W 1 1 0.274872651
YOR096W YML026C 1 1 0.310149944
YOR096W YML073C 0.778764374 1 0.274872651
YOR096W YMR093W 0.605888772 0 0.274872651
YOR096W YMR116C 1 0 0.209373362
YOR096W YMR128W 0.605888772 0 0.274872651
YOR096W YMR142C 0.778764374 1 0.209373362
YOR096W YMR194W 0.778764374 1 0.209373362
YOR096W YMR290C 0.535023088 0 0.310149944
YOR096W YNL069C 0.778764374 1 0.209373362
YOR096W YNL096C 1 1 0.310149944
YOR096W YNL132W 0.535023088 0 0.274872651
YOR096W YNL301C 0.778764374 1 0.209373362
YOR096W YOL040C 1 1 0.310149944
YOR096W YOL127W 0.778764374 1 0.274872651
YOR096W YOR310C 0.605888772 0 0.274872651
YOR096W YOR312C 0.778764374 1 0.209373362
YOR096W YPL012W 0.535023088 0 0.274872651
YOR096W YPL081W 1 1 0.274872651
YOR096W YPL090C 1 1 0.274872651
YOR096W YPL126W 0.605888772 0 0.274872651
YOR096W YPL131W 0.778764374 1 0.274872651
YOR096W YPL217C 0.535023088 0 0.310149944
YOR096W YPL220W 0.778764374 1 0.209373362
YOR096W YPL249C-A 0.778764374 1 0.209373362
YOR096W YPR144C 0.605888772 0 0.274872651
YBL002W YBL003C 0.726173799 0.329626565 0.532389947
YBL002W YBR009C 0.726173799 0.329626565 0.532389947
YBL002W YGL241W 0.139401363 0 0.028502013
YBL002W YKR048C 0.726173799 0.147099343 0.532389947
YBL002W YML069W 0.723144819 0.147099343 0.532389947
YBL002W YMR072W 0.360224298 0.329626565 0.128368209
YBL002W YOL012C 0.572166205 0.147099343 0.390406346
YBL003C YBR009C 0.726173799 0.329626565 0.532389947
YBL003C YBR010W 0.726173799 0.329626565 0.532389947
YBL003C YBR245C 0.19871176 0.329626565 0.532389947
YBL003C YDR224C 0.726173799 0.329626565 0.532389947
YBL003C YGL241W 0.139401363 0 0.028502013
YBL003C YKR048C 0.726173799 0.147099343 0.532389947
YBL003C YMR072W 0.360224298 0.329626565 0.128368209
YBL003C YNL030W 0.726173799 0.329626565 0.532389947
YBL003C YPL082C 0.360224298 0.329626565 0.318321256
YBR009C YBR010W 0.726173799 0.329626565 0.532389947
YBR009C YBR245C 0.19871176 0.329626565 0.532389947
YBR009C YDR303C 0.19871176 0.329626565 0.532389947
YBR009C YEL056W 0.223156409 0.147099343 0.532389947
YBR009C YJL115W 0.19871176 0.147099343 0.532389947
YBR009C YKR001C 0.117746131 0.147099343 0.446105946
YBR009C YLL022C 0.223156409 0.147099343 0.532389947
YBR009C YLR357W 0.19871176 0 0.532389947
YBR009C YML069W 0.723144819 0.147099343 0.532389947
YBR009C YMR072W 0.360224298 0.329626565 0.128368209
YBR009C YNL030W 0.726173799 0.329626565 0.841673027
YBR009C YOL054W 0.139401363 0 0.26456972
YBR009C YPL001W 0.572166205 0.329626565 0.471787548
YBR009C YPL082C 0.360224298 0.329626565 0.446105946
YGL241W YDR224C 0.139401363 0 0.028502013
YGL241W YKR048C 0.139401363 0 0.534309467
YGL241W YOL012C 0.139401363 0 0.028502013
YKR048C YCL024W 0.209115134 0 0.755239737
YKR048C YDR507C 0.209115134 0 0.755239737
YKR048C YGR245C 0.139401363 0 0.425479877
YKR048C YMR139W 0.058813611 0 0.379421298
YKR048C YNL078W 0.139401363 0 0.434001092
YKR048C YOL012C 0.572166205 0.147099343 0.318321256
YKR048C YOL070C 0.209115134 0 0
YML069W YBR279W 0.714455863 0.698574812 0.532389947
YML069W YGL019W 0.223156409 0.657836473 0.272893246
YML069W YGL207W 1 0.698574812 0.727484401
YML069W YGL244W 0.714455863 0.698574812 0.532389947
YML069W YIL035C 0.378217219 0 0.272893246
YML069W YNL030W 0.572166205 0.147099343 0.532389947
YML069W YOL054W 0.139401363 0 0.532389947
YML069W YOL145C 0.714455863 0.698574812 0.532389947
YML069W YOR039W 0.223156409 0 0.272893246
YML069W YOR061W 0.223156409 0 0.272893246
YML069W YOR123C 0.714455863 0.698574812 0.532389947
YMR072W YBR245C 0.117746131 0.329626565 0.128368209
YMR072W YFR037C 0.117746131 0 0.128368209
YMR072W YKR001C 0.216159987 0.147099343 0.396430873
YMR072W YMR033W 0.117746131 0 0.128368209
YMR072W YOR058C 0.209115134 0.147099343 0.454182188
YMR072W YPL082C 0.360224298 0.329626565 0.128368209
YMR072W YPR052C 0.360224298 1 0.128368209
YBR010W YEL056W 0.223156409 0.147099343 0.532389947
YBR010W YLL022C 0.223156409 0.147099343 0.557874897
YBR245C YCR052W 0.545510901 0.322740168 0.598315799
YBR245C YDR303C 0.545510901 0.329626565 0.598315799
YBR245C YFR013W 1 0.698574812 0.508438023
YBR245C YFR037C 0.545510901 0.322740168 0.598315799
YBR245C YGL133W 0.545510901 0 0.508438023
YBR245C YIL126W 0.545510901 0.322740168 0.598315799
YBR245C YKR001C 0.117746131 0.322740168 0.410136151
YBR245C YKR008W 0.545510901 0.322740168 0.598315799
YBR245C YLR033W 0.545510901 0 0.598315799
YBR245C YLR357W 0.545510901 0.322740168 0.598315799
YBR245C YMR091C 0.545510901 0.322740168 0.598315799
YBR245C YNL030W 0.545510901 0.329626565 0.532389947
YBR245C YOL017W 0.545510901 0 0.390406346
YBR245C YOR207C 0.19871176 0.123110421 0.272893246
YBR245C YOR304W 0.545510901 0.329626565 0.886355031
YBR245C YPL082C 0.545510901 0.329626565 0.508438023
YDR224C YDR303C 0.19871176 0.329626565 0.532389947
YDR224C YGL133W 0.223156409 0 0.503899329
YDR224C YIL126W 0.19871176 0 0.532389947
YDR224C YLR357W 0.19871176 0 0.532389947
YDR224C YOR116C 0.223156409 0 0.272893246
YDR224C YOR304W 0.19871176 0.329626565 0.532389947
YDR224C YPL082C 0.360224298 0.329626565 0.446105946
YNL030W YEL056W 0.686507015 0.147099343 0.532389947
YNL030W YFR037C 0.545510901 0 0.532389947
YNL030W YLL022C 0.686507015 0.147099343 0.532389947
YNL030W YOL054W 0.139401363 0 0.164766101
YNL030W YPL001W 0.686507015 0.329626565 0.471787548
YPL082C YDR303C 0.781643901 0.526783617 0.508438023
YPL082C YER148W 0.708405383 0.376909635 0.683346055
YPL082C YFR013W 0.545510901 0.329626565 0.508438023
YPL082C YFR037C 0.781643901 0.526783617 0.508438023
YPL082C YGL133W 0.545510901 0 0.508438023
YPL082C YHR099W 0.545510901 0.123110421 0.366692109
YPL082C YIL126W 0.781643901 0.526783617 0.508438023
YPL082C YKR001C 0.199050162 0.322740168 0.446105946
YPL082C YLR033W 0.781643901 0 0.508438023
YPL082C YLR357W 0.781643901 0.526783617 0.508438023
YPL082C YMR091C 0.781643901 0.526783617 0.508438023
YPL082C YOR116C 0.378217219 0.123110421 0.272893246
YPL082C YOR304W 0.545510901 0.526783617 0.508438023
YBL004W YBL072C 0.535023088 0 0.47752789
YBL004W YBR048W 0.535023088 0 0.47752789
YBL004W YBR189W 0.605888772 0 0.47752789
YBL004W YBR247C 0.800413213 0 0.570437964
YBL004W YCL059C 0.605888772 0 0.570437964
YBL004W YCR057C 0.605888772 0 0.615425288
YBL004W YDL148C 0.800413213 0 0.615425288
YBL004W YDL213C 0.34093377 0 0.446751355
YBL004W YDR064W 0.535023088 0 0.47752789
YBL004W YDR299W 0.535023088 0 0.350111051
YBL004W YDR324C 0.605888772 0 0.47752789
YBL004W YDR449C 0.605888772 0 0.615425288
YBL004W YER082C 0.605888772 0 0.615425288
YBL004W YGR090W 0.605888772 0 0.47752789
YBL004W YGR128C 0.605888772 0 0.47752789
YBL004W YGR145W 0.535023088 0 0.446751355
YBL004W YHR148W 0.605888772 0 0.446751355
YBL004W YHR196W 0.605888772 0 0.47752789
YBL004W YJL109C 0.800413213 0 0.615425288
YBL004W YJR002W 0.605888772 0 0.615425288
YBL004W YKR060W 0.535023088 0 0.446751355
YBL004W YLL011W 0.605888772 0 0.47752789
YBL004W YLR129W 0.605888772 0 0.615425288
YBL004W YLR186W 0.605888772 0 0.615425288
YBL004W YLR197W 0.605888772 0 0.47752789
YBL004W YLR222C 0.605888772 0 0.615425288
YBL004W YLR367W 0.34093377 0 0.12693783
YBL004W YLR409C 0.605888772 0 0.446751355
YBL004W YMR093W 0.605888772 0 0.47752789
YBL004W YMR128W 0.605888772 0 0.47752789
YBL004W YMR229C 0.605888772 0 0.615425288
YBL004W YNL132W 0.535023088 0 0.446751355
YBL004W YOL010W 0.535023088 0 0.615425288
YBL004W YOR145C 0.535023088 0 0.604182568
YBL004W YPL012W 0.535023088 0 0.47752789
YBL004W YPL043W 0.34093377 0 0.350111051
YBL004W YPL126W 0.605888772 0 0.47752789
YBL004W YPL217C 0.535023088 0 0.446751355
YBL004W YPL266W 0.535023088 0 0.446751355
YBL004W YPR137W 0.605888772 0 0.34631639
YBL004W YPR144C 0.800413213 0 0.615425288
YBL072C YBR048W 1 1 0.47752789
YBL072C YBR181C 1 1 0.47752789
YBL072C YBR189W 1 1 0.47752789
YBL072C YBR247C 0.535023088 0 0.47752789
YBL072C YCL011C 0.272147062 0 0.164766101
YBL072C YCL037C 0.272147062 0 0.410790644
YBL072C YCL059C 0.535023088 0 0.47752789
YBL072C YCR031C 1 1 0.47752789
YBL072C YDL060W 0.535023088 0 0.350111051
YBL072C YDL083C 1 1 0.47752789
YBL072C YDL136W 0.778764374 1 0.209373362
YBL072C YDL148C 0.535023088 0 0.47752789
YBL072C YDR025W 1 1 0.47752789
YBL072C YDR064W 1 1 0.47752789
YBL072C YDR324C 0.535023088 0 0.47752789
YBL072C YDR447C 1 1 0.446751355
YBL072C YDR449C 0.535023088 0 0.47752789
YBL072C YDR471W 0.778764374 1 0.410790644
YBL072C YER074W 1 1 0.47752789
YBL072C YGL103W 0.778764374 1 0.274872651
YBL072C YGL120C 0.535023088 0 0.47752789
YBL072C YGL135W 0.778764374 1 0.209373362
YBL072C YGL147C 0.778764374 1 0.209373362
YBL072C YGR054W 1 0 0.209373362
YBL072C YGR090W 0.535023088 0 0.47752789
YBL072C YGR145W 0.535023088 0 0.446751355
YBL072C YHL001W 0.778764374 1 0.410790644
YBL072C YHL015W 1 1 0.47752789
YBL072C YHL033C 0.778764374 1 0.410790644
YBL072C YHL034C 0.272147062 0 0.402561524
YBL072C YHR203C 1 1 0.410790644
YBL072C YIL069C 1 1 0.47752789
YBL072C YJL177W 0.778764374 1 0.410790644
YBL072C YJR002W 0.535023088 0 0.47752789
YBL072C YKL180W 0.778764374 1 0.410790644
YBL072C YLL011W 0.535023088 0 0.47752789
YBL072C YLR029C 0.778764374 1 0.209373362
YBL072C YLR075W 0.778764374 1 0.410790644
YBL072C YLR129W 0.535023088 0 0.47752789
YBL072C YLR186W 0.535023088 0 0.47752789
YBL072C YLR197W 0.535023088 0 0.47752789
YBL072C YLR287C-A 1 1 0.209373362
YBL072C YLR340W 0.778764374 1 0.274872651
YBL072C YLR441C 1 1 0.47752789
YBL072C YLR448W 0.778764374 1 0.410790644
YBL072C YML073C 0.778764374 1 0.410790644
YBL072C YMR093W 0.535023088 0 0.47752789
YBL072C YMR116C 1 0 0.402561524
YBL072C YMR128W 0.535023088 0 0.47752789
YBL072C YMR194W 0.778764374 1 0.209373362
YBL072C YMR229C 0.535023088 0 0.47752789
YBL072C YMR290C 0.535023088 0 0.350111051
YBL072C YNL096C 1 1 0.274872651
YBL072C YNL132W 0.535023088 0 0.446751355
YBL072C YNL308C 0.209115134 0 0.47752789
YBL072C YOL127W 0.778764374 1 0.274872651
YBL072C YOR312C 0.778764374 1 0.410790644
YBL072C YPL012W 0.535023088 0 0.47752789
YBL072C YPL090C 1 1 0.47752789
YBL072C YPL126W 0.535023088 0 0.47752789
YBL072C YPL131W 0.778764374 1 0.410790644
YBL072C YPR144C 0.535023088 0 0.47752789
YBR048W YBL027W 0.778764374 1 0.209373362
YBR048W YBR189W 1 1 0.47752789
YBR048W YBR247C 0.535023088 0 0.47752789
YBR048W YCL011C 0.272147062 0 0.164766101
YBR048W YCL059C 0.535023088 0 0.47752789
YBR048W YCR031C 1 1 0.683346055
YBR048W YDL060W 0.535023088 0 0.350111051
YBR048W YDL083C 1 1 0.47752789
YBR048W YDL148C 0.535023088 0 0.47752789
YBR048W YDR012W 0.778764374 1 0.410790644
YBR048W YDR025W 1 1 0.683346055
YBR048W YDR064W 1 1 0.47752789
YBR048W YDR299W 0.535023088 0 0.350111051
YBR048W YDR365C 0.209115134 0 0.350111051
YBR048W YDR447C 1 1 0.683346055
YBR048W YDR450W 1 1 0.47752789
YBR048W YDR471W 0.778764374 1 0.410790644
YBR048W YER025W 0.359513635 0 0.410790644
YBR048W YER074W 1 1 0.47752789
YBR048W YGL030W 0.778764374 1 0.402561524
YBR048W YGL135W 0.778764374 1 0.209373362
YBR048W YGR034W 0.778764374 1 0.209373362
YBR048W YGR090W 0.535023088 0 0.47752789
YBR048W YHL001W 0.778764374 1 0.410790644
YBR048W YHL033C 0.778764374 1 0.410790644
YBR048W YHR203C 1 1 0.410790644
YBR048W YIL069C 1 1 0.47752789
YBR048W YIL133C 0.778764374 1 0.410790644
YBR048W YJL177W 0.778764374 1 0.410790644
YBR048W YKL180W 0.778764374 1 0.410790644
YBR048W YLR029C 0.778764374 1 0.209373362
YBR048W YLR075W 0.778764374 1 0.513164578
YBR048W YLR287C-A 1 1 0.209373362
YBR048W YLR340W 0.778764374 1 0.513164578
YBR048W YLR367W 1 1 0.209373362
YBR048W YLR441C 1 1 0.47752789
YBR048W YLR448W 0.778764374 1 0.513164578
YBR048W YML073C 0.778764374 1 0.513164578
YBR048W YMR194W 0.778764374 1 0.209373362
YBR048W YMR229C 0.535023088 0 0.47752789
YBR048W YMR290C 0.535023088 0 0.513164578
YBR048W YNL069C 0.778764374 1 0.209373362
YBR048W YNL096C 1 1 0.274872651
YBR048W YNL132W 0.535023088 0 0.446751355
YBR048W YNL308C 0.209115134 0 0.47752789
YBR048W YNR054C 0.535023088 0 0.683346055
YBR048W YOL127W 0.778764374 1 0.513164578
YBR048W YOR204W 0.063869073 0 0.276076972
YBR048W YOR312C 0.778764374 1 0.410790644
YBR048W YPL012W 0.535023088 0 0.47752789
YBR048W YPL081W 1 1 0.47752789
YBR048W YPL090C 1 1 0.47752789
YBR048W YPL131W 0.778764374 1 0.513164578
YBR048W YPL217C 0.535023088 0 0.513164578
YBR189W YBR247C 0.535023088 0 0.47752789
YBR189W YCL011C 0.272147062 0 0.306142208
YBR189W YCL037C 0.272147062 0 0.410790644
YBR189W YCR031C 1 1 0.47752789
YBR189W YDL060W 0.535023088 0 0.350111051
YBR189W YDL083C 1 1 0.47752789
YBR189W YDL148C 0.605888772 0 0.47752789
YBR189W YDR025W 1 1 0.47752789
YBR189W YDR064W 1 1 0.47752789
YBR189W YDR382W 0.778764374 1 0.266038663
YBR189W YDR447C 1 1 0.446751355
YBR189W YDR449C 0.605888772 0 0.47752789
YBR189W YDR450W 1 1 0.47752789
YBR189W YDR471W 0.778764374 1 0.410790644
YBR189W YER074W 1 1 0.47752789
YBR189W YGL030W 0.778764374 1 0.402561524
YBR189W YGL031C 0.778764374 1 0.410790644
YBR189W YGL103W 0.778764374 1 0.274872651
YBR189W YGL135W 0.778764374 1 0.209373362
YBR189W YGL147C 0.778764374 1 0.209373362
YBR189W YGL173C 0.272147062 0 0.350111051
YBR189W YGR081C 0.535023088 0 0.47752789
YBR189W YGR090W 0.605888772 0 0.47752789
YBR189W YGR214W 1 1 0.47752789
YBR189W YHL015W 1 1 0.47752789
YBR189W YHR203C 1 1 0.410790644
YBR189W YIL069C 1 1 0.47752789
YBR189W YIL133C 0.778764374 1 0.410790644
YBR189W YJR002W 0.605888772 0 0.47752789
YBR189W YKL180W 0.778764374 1 0.410790644
YBR189W YLR029C 0.778764374 1 0.209373362
YBR189W YLR075W 0.778764374 1 0.410790644
YBR189W YLR186W 0.605888772 0 0.47752789
YBR189W YLR197W 0.605888772 0 0.47752789
YBR189W YLR264W 1 1 0.446751355
YBR189W YLR340W 0.778764374 1 0.274872651
YBR189W YLR367W 1 1 0.209373362
YBR189W YLR441C 1 1 0.47752789
YBR189W YML073C 0.778764374 1 0.410790644
YBR189W YMR116C 1 0 0.402561524
YBR189W YMR194W 0.778764374 1 0.209373362
YBR189W YNL069C 0.778764374 1 0.209373362
YBR189W YNL096C 1 1 0.274872651
YBR189W YNL132W 0.535023088 0 0.446751355
YBR189W YNL207W 0.277699351 0 0.47752789
YBR189W YNL301C 0.778764374 1 0.410790644
YBR189W YOL040C 1 1 0.274872651
YBR189W YOL127W 0.778764374 1 0.274872651
YBR189W YOR145C 0.535023088 0 0.47752789
YBR189W YOR204W 0.063869073 0 0.276076972
YBR189W YOR312C 0.778764374 1 0.410790644
YBR189W YPL012W 0.535023088 0 0.47752789
YBR189W YPL081W 1 1 0.47752789
YBR189W YPL090C 1 1 0.47752789
YBR189W YPL131W 0.778764374 1 0.410790644
YBR189W YPL266W 0.535023088 0 0.446751355
YBR247C YDL060W 0.535023088 0.147099343 0.402561524
YBR247C YDL148C 0.800413213 0.663695038 0.570437964
YBR247C YDR064W 0.535023088 0.243570982 0.47752789
YBR247C YDR449C 0.535023088 0.663695038 0.570437964
YBR247C YGR145W 0.535023088 0 0.446751355
YBR247C YHR148W 0.535023088 0.663695038 0.446751355
YBR247C YJR002W 0.535023088 0 0.570437964
YBR247C YKL143W 0.800413213 0 0.446751355
YBR247C YLR186W 0.535023088 0.243570982 0.570437964
YBR247C YMR093W 0.535023088 0.663695038 0.47752789
YBR247C YMR128W 0.535023088 0 0.47752789
YBR247C YNL132W 0.535023088 0 0.446751355
YBR247C YNL207W 0.139401363 0 0.47752789
YBR247C YPL012W 0.535023088 0 0.47752789
YBR247C YPL204W 0.209115134 0 0.446751355
YBR247C YPL217C 0.535023088 0.663695038 0.446751355
YBR247C YPL266W 0.535023088 0 0.446751355
YBR247C YPR144C 0.800413213 0 0.570437964
YCL059C YDL148C 0.605888772 0 0.570437964
YCL059C YDL213C 0.34093377 0 0.446751355
YCL059C YDR299W 0.535023088 0 0.34631639
YCL059C YER082C 0.605888772 0 0.570437964
YCL059C YGR145W 0.535023088 0 0.446751355
YCL059C YHR148W 0.605888772 0 0.446751355
YCL059C YHR203C 0.535023088 0 0.12693783
YCL059C YJR002W 0.605888772 0 0.570437964
YCL059C YLL011W 0.605888772 0 0.47752789
YCL059C YLR175W 0.535023088 0 0.34631639
YCL059C YLR186W 0.605888772 0 0.570437964
YCL059C YLR197W 0.605888772 0 0.47752789
YCL059C YMR128W 0.605888772 0 0.47752789
YCL059C YMR229C 0.605888772 0 0.570437964
YCL059C YMR290C 0.535023088 0 0.34631639
YCL059C YNL132W 0.535023088 0 0.446751355
YCL059C YNL308C 0.34093377 0 0.570437964
YCL059C YPL217C 0.535023088 0 0.446751355
YCL059C YPR144C 0.605888772 0 0.570437964
YCR057C YDL148C 0.605888772 0.663695038 0.615425288
YCR057C YDR064W 0.535023088 0.243570982 0.47752789
YCR057C YDR324C 0.605888772 0 0.47752789
YCR057C YDR449C 0.863760823 0.663695038 0.615425288
YCR057C YER082C 0.605888772 0 0.615425288
YCR057C YGR090W 0.605888772 0 0.47752789
YCR057C YGR128C 0.605888772 0.663695038 0.47752789
YCR057C YHR148W 0.605888772 0.663695038 0.446751355
YCR057C YHR196W 0.605888772 0.663695038 0.47752789
YCR057C YJL069C 0.863760823 0 0.615425288
YCR057C YJL109C 0.605888772 0.663695038 0.615425288
YCR057C YJR002W 0.605888772 0 0.615425288
YCR057C YKR060W 0.535023088 0 0.446751355
YCR057C YLL011W 0.605888772 0 0.47752789
YCR057C YLR129W 0.863760823 0.663695038 0.615425288
YCR057C YLR186W 0.605888772 0.243570982 0.615425288
YCR057C YLR197W 0.605888772 0 0.47752789
YCR057C YLR222C 0.863760823 0.663695038 0.615425288
YCR057C YLR409C 0.863760823 0.663695038 0.446751355
YCR057C YMR093W 0.605888772 0.663695038 0.47752789
YCR057C YMR128W 0.605888772 0 0.47752789
YCR057C YNL075W 0.605888772 0.663695038 0.446751355
YCR057C YNL132W 0.535023088 0 0.446751355
YCR057C YOR145C 0.535023088 0.147099343 0.604182568
YCR057C YPL126W 0.605888772 0.663695038 0.47752789
YCR057C YPL217C 0.535023088 0.663695038 0.446751355
YCR057C YPL266W 0.535023088 0 0.446751355
YCR057C YPR137W 0.605888772 0.663695038 0.34631639
YCR057C YPR144C 0.605888772 0 0.615425288
YDL148C YCR031C 0.605888772 0.243570982 0.47752789
YDL148C YDR064W 0.535023088 0.243570982 0.47752789
YDL148C YDR299W 0.535023088 0 0.350111051
YDL148C YDR324C 0.605888772 0 0.47752789
YDL148C YDR449C 0.605888772 0.663695038 0.615425288
YDL148C YER082C 0.605888772 0 0.615425288
YDL148C YGR090W 0.605888772 0 0.47752789
YDL148C YGR128C 0.605888772 0.663695038 0.47752789
YDL148C YGR145W 0.535023088 0 0.446751355
YDL148C YHR148W 0.605888772 0.663695038 0.446751355
YDL148C YIL069C 0.272147062 0 0.47752789
YDL148C YJL109C 0.800413213 0.663695038 0.615425288
YDL148C YJR002W 0.605888772 0 0.615425288
YDL148C YKR060W 0.535023088 0 0.446751355
YDL148C YLL011W 0.605888772 0 0.47752789
YDL148C YLR129W 0.605888772 0.663695038 0.615425288
YDL148C YLR186W 0.605888772 0.243570982 0.615425288
YDL148C YLR197W 0.605888772 0 0.47752789
YDL148C YMR093W 0.605888772 0.663695038 0.47752789
YDL148C YMR128W 0.605888772 0 0.47752789
YDL148C YMR229C 0.605888772 0.243570982 0.615425288
YDL148C YNL132W 0.535023088 0 0.446751355
YDL148C YNL308C 0.34093377 0 0.570437964
YDL148C YOL010W 0.535023088 0 0.615425288
YDL148C YOR310C 0.605888772 0 0.615425288
YDL148C YPL012W 0.535023088 0 0.47752789
YDL148C YPL126W 0.605888772 0.663695038 0.47752789
YDL148C YPL217C 0.535023088 0.663695038 0.446751355
YDL148C YPR144C 1 0 0.615425288
YDR064W YBL027W 0.778764374 1 0.209373362
YDR064W YBL092W 0.778764374 1 0.209373362
YDR064W YCL011C 0.272147062 0.243570982 0.164766101
YDR064W YCR031C 1 1 0.47752789
YDR064W YDL060W 0.535023088 0.147099343 0.350111051
YDR064W YDL075W 0.778764374 1 0.274872651
YDR064W YDL083C 1 1 0.47752789
YDR064W YDL136W 0.778764374 1 0.209373362
YDR064W YDR025W 1 1 0.47752789
YDR064W YDR382W 0.778764374 1 0.209373362
YDR064W YDR447C 1 1 0.446751355
YDR064W YDR449C 0.535023088 0.243570982 0.47752789
YDR064W YDR471W 0.778764374 1 0.209373362
YDR064W YER074W 1 1 0.47752789
YDR064W YER082C 0.535023088 0 0.47752789
YDR064W YGL014W 0.063869073 0.243570982 0.164766101
YDR064W YGL030W 0.778764374 1 0.350111051
YDR064W YGL103W 0.778764374 1 0.274872651
YDR064W YGL120C 0.535023088 0 0.47752789
YDR064W YGL135W 0.778764374 1 0.209373362
YDR064W YGL147C 0.778764374 1 0.209373362
YDR064W YGR034W 0.778764374 1 0.209373362
YDR064W YGR054W 1 0.243570982 0.209373362
YDR064W YGR090W 0.535023088 0 0.47752789
YDR064W YGR145W 0.535023088 0 0.446751355
YDR064W YHL001W 0.778764374 1 0.209373362
YDR064W YHL015W 1 1 0.47752789
YDR064W YHL034C 0.272147062 0.243570982 0.209373362
YDR064W YHR141C 0.778764374 1 0.209373362
YDR064W YHR148W 0.535023088 1 0.446751355
YDR064W YHR203C 1 1 0.209373362
YDR064W YIL069C 1 1 0.47752789
YDR064W YIL133C 0.778764374 1 0.209373362
YDR064W YJL177W 0.778764374 1 0.209373362
YDR064W YJL191W 1 1 0.47752789
YDR064W YJR002W 0.535023088 0 0.47752789
YDR064W YKL180W 0.778764374 1 0.209373362
YDR064W YLL011W 0.535023088 0 0.47752789
YDR064W YLR029C 0.778764374 1 0.209373362
YDR064W YLR075W 0.778764374 1 0.274872651
YDR064W YLR129W 0.535023088 0.243570982 0.47752789
YDR064W YLR186W 0.535023088 0.243570982 0.47752789
YDR064W YLR197W 0.535023088 0 0.47752789
YDR064W YLR264W 1 1 0.446751355
YDR064W YLR287C-A 1 1 0.209373362
YDR064W YLR367W 1 1 0.209373362
YDR064W YLR441C 1 1 0.47752789
YDR064W YLR448W 0.778764374 1 0.274872651
YDR064W YML026C 1 1 0.47752789
YDR064W YML073C 0.778764374 1 0.274872651
YDR064W YMR093W 0.535023088 0.243570982 0.47752789
YDR064W YMR116C 1 0.147099343 0.209373362
YDR064W YMR128W 0.535023088 0 0.47752789
YDR064W YMR142C 0.778764374 1 0.209373362
YDR064W YMR194W 0.778764374 1 0.209373362
YDR064W YMR230W 1 1 0.274872651
YDR064W YNL069C 0.778764374 1 0.209373362
YDR064W YNL096C 1 1 0.274872651
YDR064W YNL132W 0.535023088 0 0.446751355
YDR064W YNL207W 0.277699351 0 0.47752789
YDR064W YNL301C 0.778764374 1 0.209373362
YDR064W YNL308C 0.209115134 0 0.47752789
YDR064W YOL040C 1 1 0.274872651
YDR064W YOL127W 0.778764374 1 0.274872651
YDR064W YOR145C 0.535023088 0.147099343 0.47752789
YDR064W YOR310C 0.535023088 0 0.47752789
YDR064W YOR312C 0.778764374 1 0.209373362
YDR064W YPL012W 0.535023088 0 0.47752789
YDR064W YPL081W 1 1 0.47752789
YDR064W YPL090C 1 1 0.47752789
YDR064W YPL126W 0.535023088 0.243570982 0.47752789
YDR064W YPL131W 0.778764374 1 0.274872651
YDR064W YPL217C 0.535023088 0.243570982 0.446751355
YDR064W YPL220W 0.778764374 1 0.209373362
YDR064W YPL249C-A 0.778764374 1 0.209373362
YDR064W YPL266W 0.535023088 0 0.446751355
YDR064W YPR144C 0.535023088 0 0.47752789
YDR064W YPR189W 0.063869073 0 0.164766101
YDR299W YER127W 0.272147062 0 0.34631639
YDR299W YGR145W 0.535023088 0 0.350111051
YDR299W YHR148W 0.535023088 0 0.350111051
YDR299W YJL033W 0.475829319 0 0.350111051
YDR299W YJR002W 0.535023088 0 0.350111051
YDR299W YKR060W 0.535023088 0 0.274872651
YDR299W YLR186W 0.535023088 0 0.350111051
YDR299W YNL132W 0.535023088 0 0.274872651
YDR299W YNL308C 0.34093377 0 0.34631639
YDR299W YNR054C 0.535023088 0 0.350111051
YDR299W YPL126W 0.535023088 0 0.350111051
YDR299W YPL217C 0.535023088 0 0.350111051
YDR299W YPR144C 0.535023088 0 0.350111051
YDR324C YDR398W 0.84464456 0 1
YDR324C YDR449C 0.605888772 0 0.47752789
YDR324C YEL055C 0.34093377 0 0.272893246
YDR324C YER082C 0.605888772 0 0.47752789
YDR324C YGR090W 0.605888772 0 0.47752789
YDR324C YGR128C 0.84464456 0 1
YDR324C YHR148W 0.605888772 0 0.446751355
YDR324C YHR196W 0.84464456 0 1
YDR324C YJL069C 0.605888772 0 0.47752789
YDR324C YJL109C 0.84464456 0 1
YDR324C YJR002W 0.605888772 0 0.47752789
YDR324C YKR060W 0.535023088 0 0.446751355
YDR324C YLL011W 0.605888772 0 0.47752789
YDR324C YLR129W 0.605888772 0 0.47752789
YDR324C YLR186W 0.605888772 0 0.47752789
YDR324C YLR197W 0.605888772 0 0.47752789
YDR324C YLR222C 0.605888772 0 0.47752789
YDR324C YLR409C 0.605888772 0 0.446751355
YDR324C YMR093W 0.84464456 0 1
YDR324C YMR128W 0.605888772 0 0.47752789
YDR324C YNL075W 0.605888772 0 0.446751355
YDR324C YNL132W 0.535023088 0 0.446751355
YDR324C YOR145C 0.535023088 0 0.47752789
YDR324C YPL126W 0.84464456 0 1
YDR324C YPL217C 0.535023088 0 0.446751355
YDR324C YPL266W 0.535023088 0 0.446751355
YDR324C YPR137W 0.605888772 0 0.34631639
YDR324C YPR144C 0.605888772 0 0.47752789
YDR449C YER082C 0.605888772 0 0.615425288
YDR449C YGL171W 0.535023088 0 0.350111051
YDR449C YGR090W 0.605888772 0 0.47752789
YDR449C YGR128C 0.605888772 0.663695038 0.47752789
YDR449C YGR145W 0.535023088 0 0.446751355
YDR449C YHR148W 0.605888772 0.663695038 0.446751355
YDR449C YHR196W 0.605888772 0.663695038 0.47752789
YDR449C YJL069C 0.863760823 0 0.615425288
YDR449C YJL109C 0.605888772 0.663695038 0.615425288
YDR449C YJR002W 0.605888772 0 0.615425288
YDR449C YKR060W 0.535023088 0 0.446751355
YDR449C YLL011W 0.605888772 0 0.47752789
YDR449C YLR129W 0.863760823 0.663695038 0.615425288
YDR449C YLR186W 0.605888772 0.243570982 0.615425288
YDR449C YLR197W 0.605888772 0 0.47752789
YDR449C YLR222C 0.863760823 0.663695038 0.615425288
YDR449C YLR409C 0.863760823 0.663695038 0.446751355
YDR449C YMR093W 0.605888772 0.663695038 0.47752789
YDR449C YMR128W 0.605888772 0 0.47752789
YDR449C YNL075W 0.605888772 0.663695038 0.446751355
YDR449C YNL132W 0.535023088 0 0.446751355
YDR449C YOR145C 0.535023088 0.147099343 0.604182568
YDR449C YPL126W 0.605888772 0.663695038 0.47752789
YDR449C YPL217C 0.535023088 0.663695038 0.446751355
YDR449C YPL266W 0.535023088 0 0.446751355
YDR449C YPR137W 0.605888772 0.663695038 0.34631639
YDR449C YPR144C 0.605888772 0 0.615425288
YER082C YGR090W 0.605888772 0 0.47752789
YER082C YGR128C 0.605888772 0 0.47752789
YER082C YGR145W 0.535023088 0 0.446751355
YER082C YHR148W 0.605888772 0 0.446751355
YER082C YHR196W 0.605888772 0 0.47752789
YER082C YJL109C 0.605888772 0 0.615425288
YER082C YJR002W 0.605888772 0 0.615425288
YER082C YKR060W 0.535023088 0 0.446751355
YER082C YLL011W 0.605888772 0 0.47752789
YER082C YLR129W 0.605888772 0 0.615425288
YER082C YLR186W 0.605888772 0 0.615425288
YER082C YLR197W 0.605888772 0 0.47752789
YER082C YLR222C 0.605888772 0 0.615425288
YER082C YLR409C 0.605888772 0 0.446751355
YER082C YMR093W 0.605888772 0 0.47752789
YER082C YMR128W 0.605888772 0 0.47752789
YER082C YNL132W 0.535023088 0 0.446751355
YER082C YPL126W 0.605888772 0 0.47752789
YER082C YPL217C 0.535023088 0 0.446751355
YER082C YPL266W 0.535023088 0 0.446751355
YER082C YPR137W 0.605888772 0 0.34631639
YER082C YPR144C 0.605888772 0 0.615425288
YGR090W YCL031C 0.863760823 0 0.446751355
YGR090W YGL019W 0.863760823 0 0.164766101
YGR090W YGR128C 0.605888772 0 0.47752789
YGR090W YHR148W 0.605888772 0 0.446751355
YGR090W YIL035C 0.863760823 0 0.164766101
YGR090W YJL109C 0.605888772 0 0.47752789
YGR090W YJR002W 0.605888772 0 0.47752789
YGR090W YLR129W 0.605888772 0 0.47752789
YGR090W YLR186W 0.605888772 0 0.47752789
YGR090W YLR197W 0.605888772 0 0.47752789
YGR090W YLR222C 0.605888772 0 0.47752789
YGR090W YLR223C 0.81621121 0 0.164766101
YGR090W YLR409C 0.605888772 0 0.446751355
YGR090W YMR093W 0.605888772 0 0.47752789
YGR090W YMR128W 0.605888772 0 0.47752789
YGR090W YMR229C 0.605888772 0 0.47752789
YGR090W YMR290C 0.535023088 0 0.350111051
YGR090W YNL132W 0.535023088 0 0.446751355
YGR090W YOR039W 0.863760823 0 0.164766101
YGR090W YOR061W 0.863760823 0 0.164766101
YGR090W YOR312C 0.272147062 0 0.12693783
YGR090W YPL012W 0.535023088 0 0.47752789
YGR090W YPL126W 0.605888772 0 0.47752789
YGR090W YPL217C 0.535023088 0 0.446751355
YGR090W YPR144C 0.605888772 0 0.47752789
YGR128C YDR398W 0.84464456 0 1
YGR128C YEL055C 0.34093377 0 0.272893246
YGR128C YHR148W 0.605888772 0.663695038 0.446751355
YGR128C YHR196W 0.84464456 0.663695038 1
YGR128C YJL109C 0.84464456 0.663695038 1
YGR128C YJR002W 0.605888772 0 0.47752789
YGR128C YLL011W 0.605888772 0 0.47752789
YGR128C YLR129W 0.605888772 0.663695038 0.47752789
YGR128C YLR186W 0.605888772 0.243570982 0.47752789
YGR128C YLR197W 0.605888772 0 0.47752789
YGR128C YLR222C 0.605888772 0.663695038 0.47752789
YGR128C YMR093W 0.84464456 0.663695038 1
YGR128C YMR128W 0.605888772 0 0.47752789
YGR128C YNL132W 0.535023088 0 0.446751355
YGR128C YPL012W 0.535023088 0 0.47752789
YGR128C YPL126W 0.84464456 0.663695038 1
YGR128C YPL217C 0.535023088 0.663695038 0.446751355
YGR128C YPR144C 0.605888772 0 0.47752789
YGR145W YDR025W 0.535023088 0 0.446751355
YGR145W YDR365C 0.34093377 0 0.350111051
YGR145W YER127W 0.272147062 0 0.446751355
YGR145W YGL171W 0.535023088 0 0.350111051
YGR145W YHR148W 0.535023088 0 0.446751355
YGR145W YJL033W 0.475829319 0 0.350111051
YGR145W YKR060W 0.535023088 0 0.446751355
YGR145W YLL011W 0.535023088 0 0.446751355
YGR145W YLR129W 0.535023088 0 0.446751355
YGR145W YLR186W 0.535023088 0 0.446751355
YGR145W YLR409C 0.535023088 0 0.446751355
YGR145W YMR093W 0.535023088 0 0.446751355
YGR145W YMR194W 0.272147062 0 0.12693783
YGR145W YNL132W 0.535023088 0 0.446751355
YGR145W YNR054C 0.535023088 0 0.446751355
YGR145W YPL126W 0.535023088 0 0.446751355
YGR145W YPL217C 0.535023088 0 0.446751355
YGR145W YPR144C 0.535023088 0 0.446751355
YHR148W YGL171W 0.535023088 0 0.350111051
YHR148W YHR196W 0.605888772 0.663695038 0.446751355
YHR148W YJL069C 0.605888772 0 0.446751355
YHR148W YJL109C 0.605888772 0.663695038 0.446751355
YHR148W YJR002W 0.949718173 0 0.446751355
YHR148W YKR060W 0.535023088 0 0.446751355
YHR148W YLL011W 0.605888772 0 0.446751355
YHR148W YLR129W 0.605888772 0.663695038 0.446751355
YHR148W YLR186W 0.605888772 0.243570982 0.446751355
YHR148W YLR197W 0.605888772 0 0.446751355
YHR148W YLR222C 0.605888772 0.663695038 0.446751355
YHR148W YLR409C 0.605888772 0.663695038 0.446751355
YHR148W YMR093W 0.605888772 0.663695038 0.446751355
YHR148W YMR128W 0.605888772 0 0.446751355
YHR148W YNL075W 0.949718173 0.663695038 0.446751355
YHR148W YNL132W 0.535023088 0 0.446751355
YHR148W YOR145C 0.535023088 0.147099343 0.446751355
YHR148W YPL126W 0.605888772 0.663695038 0.446751355
YHR148W YPL217C 0.535023088 0.663695038 0.446751355
YHR148W YPR137W 0.605888772 0.663695038 0.34631639
YHR148W YPR144C 0.605888772 0 0.446751355
YHR196W YDR398W 0.84464456 0 1
YHR196W YEL055C 0.34093377 0 0.272893246
YHR196W YJL109C 0.84464456 0.663695038 1
YHR196W YJR002W 0.605888772 0 0.47752789
YHR196W YLL011W 0.605888772 0 0.47752789
YHR196W YLR129W 0.605888772 0.663695038 0.47752789
YHR196W YLR186W 0.605888772 0.243570982 0.47752789
YHR196W YLR197W 0.605888772 0 0.47752789
YHR196W YMR093W 0.84464456 0.663695038 1
YHR196W YPL126W 0.84464456 0.663695038 1
YHR196W YPL217C 0.535023088 0.663695038 0.446751355
YHR196W YPR137W 0.605888772 0.663695038 0.34631639
YHR196W YPR144C 0.605888772 0 0.47752789
YJL109C YDR398W 0.84464456 0 1
YJL109C YJL069C 0.605888772 0 0.615425288
YJL109C YJR002W 0.605888772 0 0.615425288
YJL109C YLL011W 0.605888772 0 0.47752789
YJL109C YLR129W 0.605888772 0.663695038 0.615425288
YJL109C YLR186W 0.605888772 0.243570982 0.615425288
YJL109C YLR197W 0.605888772 0 0.47752789
YJL109C YLR222C 0.605888772 0.663695038 0.615425288
YJL109C YLR409C 0.605888772 0.663695038 0.446751355
YJL109C YMR093W 0.84464456 0.663695038 1
YJL109C YMR128W 0.605888772 0 0.47752789
YJL109C YNL132W 0.535023088 0 0.446751355
YJL109C YPL012W 0.535023088 0 0.47752789
YJL109C YPL126W 0.84464456 0.663695038 1
YJL109C YPL217C 0.535023088 0.663695038 0.446751355
YJL109C YPR137W 0.605888772 0.663695038 0.34631639
YJL109C YPR144C 0.800413213 0 0.615425288
YJR002W YIL069C 0.272147062 0 0.47752789
YJR002W YKR060W 0.535023088 0 0.446751355
YJR002W YLL011W 0.605888772 0 0.47752789
YJR002W YLR129W 0.605888772 0 0.615425288
YJR002W YLR186W 0.605888772 0 0.615425288
YJR002W YLR197W 0.605888772 0 0.47752789
YJR002W YLR222C 0.605888772 0 0.615425288
YJR002W YLR409C 0.605888772 0 0.446751355
YJR002W YMR093W 0.605888772 0 0.47752789
YJR002W YMR128W 0.605888772 0 0.47752789
YJR002W YNL075W 0.949718173 0 0.446751355
YJR002W YNL132W 0.535023088 0 0.446751355
YJR002W YOL010W 0.535023088 0 0.615425288
YJR002W YOR078W 0.605888772 0 0.604182568
YJR002W YOR145C 0.535023088 0 0.604182568
YJR002W YOR310C 0.605888772 0 0.615425288
YJR002W YPL012W 0.535023088 0 0.47752789
YJR002W YPL126W 0.605888772 0 0.47752789
YJR002W YPL217C 0.535023088 0 0.446751355
YJR002W YPL266W 0.535023088 0 0.446751355
YJR002W YPR137W 0.605888772 0 0.34631639
YJR002W YPR144C 0.605888772 0 0.615425288
YKR060W YLL011W 0.535023088 0 0.446751355
YKR060W YLR129W 0.535023088 0 0.446751355
YKR060W YLR186W 0.535023088 0 0.446751355
YKR060W YLR197W 0.535023088 0 0.446751355
YKR060W YLR409C 0.535023088 0 0.446751355
YKR060W YMR093W 0.535023088 0 0.446751355
YKR060W YMR128W 0.535023088 0 0.446751355
YKR060W YNL132W 0.535023088 0 0.446751355
YKR060W YPL126W 0.535023088 0 0.446751355
YKR060W YPR144C 0.535023088 0 0.446751355
YLL011W YLR129W 0.605888772 0 0.47752789
YLL011W YLR186W 0.605888772 0 0.47752789
YLL011W YLR197W 0.64373211 0 0.47752789
YLL011W YLR222C 0.605888772 0 0.47752789
YLL011W YLR409C 0.605888772 0 0.446751355
YLL011W YMR093W 0.605888772 0 0.47752789
YLL011W YNL132W 0.535023088 0 0.446751355
YLL011W YPL126W 0.605888772 0 0.47752789
YLL011W YPL217C 0.535023088 0 0.446751355
YLL011W YPR137W 0.64373211 0 0.34631639
YLL011W YPR144C 0.605888772 0 0.47752789
YLR129W YGL171W 0.535023088 0 0.350111051
YLR129W YJL069C 0.863760823 0 0.615425288
YLR129W YLR186W 0.605888772 0.243570982 0.615425288
YLR129W YLR197W 0.605888772 0 0.47752789
YLR129W YLR222C 0.863760823 0.663695038 0.615425288
YLR129W YLR409C 0.863760823 0.663695038 0.446751355
YLR129W YMR093W 0.605888772 0.663695038 0.47752789
YLR129W YMR128W 0.605888772 0 0.47752789
YLR129W YNL132W 0.535023088 0 0.446751355
YLR129W YOR145C 0.535023088 0.147099343 0.604182568
YLR129W YPL012W 0.535023088 0 0.47752789
YLR129W YPL126W 0.605888772 0.663695038 0.47752789
YLR129W YPL217C 0.535023088 0.663695038 0.446751355
YLR129W YPL266W 0.535023088 0 0.446751355
YLR129W YPR112C 0.535023088 0.243570982 0.615425288
YLR129W YPR137W 0.605888772 0.663695038 0.34631639
YLR129W YPR144C 0.605888772 0 0.615425288
YLR186W YGL171W 0.535023088 0 0.350111051
YLR186W YLR197W 0.605888772 0 0.47752789
YLR186W YLR222C 0.605888772 0.243570982 0.615425288
YLR186W YLR409C 0.605888772 0.243570982 0.446751355
YLR186W YMR093W 0.605888772 0.243570982 0.47752789
YLR186W YMR128W 0.605888772 0 0.47752789
YLR186W YNL132W 0.535023088 0 0.446751355
YLR186W YOR145C 0.535023088 0.273826385 0.604182568
YLR186W YOR310C 0.605888772 0 0.615425288
YLR186W YPL012W 0.535023088 0 0.47752789
YLR186W YPL126W 0.605888772 0.243570982 0.47752789
YLR186W YPL217C 0.535023088 0.243570982 0.446751355
YLR186W YPR137W 0.605888772 0.243570982 0.34631639
YLR186W YPR144C 0.605888772 0 0.615425288
YLR197W YGL120C 0.535023088 0 0.47752789
YLR197W YHR203C 0.535023088 0 0.12693783
YLR197W YIL133C 0.272147062 0 0.12693783
YLR197W YLR175W 0.64373211 0 0.493961867
YLR197W YLR222C 0.605888772 0 0.47752789
YLR197W YLR409C 0.605888772 0 0.446751355
YLR197W YLR448W 0.272147062 0 0.274872651
YLR197W YMR093W 0.605888772 0 0.47752789
YLR197W YMR128W 0.605888772 0 0.47752789
YLR197W YMR229C 0.605888772 0 0.47752789
YLR197W YMR290C 0.535023088 0 0.350111051
YLR197W YNL075W 0.605888772 0 0.446751355
YLR197W YNL132W 0.535023088 0 0.446751355
YLR197W YOR078W 0.605888772 0 0.47752789
YLR197W YOR310C 0.75572833 0 0.47752789
YLR197W YPL012W 0.535023088 0 0.47752789
YLR197W YPL126W 0.605888772 0 0.47752789
YLR197W YPL217C 0.535023088 0 0.446751355
YLR197W YPR137W 0.75572833 0 0.493961867
YLR197W YPR144C 0.605888772 0 0.47752789
YLR222C YJL069C 0.863760823 0 0.615425288
YLR222C YLR409C 0.863760823 0.663695038 0.446751355
YLR222C YMR093W 0.605888772 0.663695038 0.47752789
YLR222C YMR128W 0.605888772 0 0.47752789
YLR222C YNL075W 0.605888772 0.663695038 0.446751355
YLR222C YNL132W 0.535023088 0 0.446751355
YLR222C YPL126W 0.605888772 0.663695038 0.47752789
YLR222C YPL217C 0.535023088 0.663695038 0.446751355
YLR222C YPR137W 0.605888772 0.663695038 0.34631639
YLR222C YPR144C 0.605888772 0 0.615425288
YLR367W YDL075W 0.778764374 1 0.209373362
YLR367W YDR447C 1 1 0.209373362
YLR367W YGL030W 0.778764374 1 0.209373362
YLR367W YHR010W 0.778764374 1 0.209373362
YLR367W YIL069C 1 1 0.209373362
YLR367W YML026C 1 1 0.209373362
YLR367W YMR116C 1 0 0.209373362
YLR367W YMR194W 0.778764374 1 0.209373362
YLR367W YNL207W 0.277699351 0 0.12693783
YLR367W YOL139C 0.359513635 0 0.209373362
YLR367W YOR056C 0.272147062 0 0.12693783
YLR367W YOR312C 0.778764374 1 0.209373362
YLR367W YPL249C-A 0.778764374 1 0.209373362
YLR409C YJL069C 0.863760823 0 0.446751355
YLR409C YMR093W 0.605888772 0.663695038 0.446751355
YLR409C YNL132W 0.535023088 0 0.446751355
YLR409C YPL126W 0.605888772 0.663695038 0.446751355
YLR409C YPL217C 0.535023088 0.663695038 0.446751355
YLR409C YPR137W 0.605888772 0.663695038 0.34631639
YLR409C YPR144C 0.605888772 0 0.446751355
YMR093W YDR398W 0.84464456 0 1
YMR093W YEL055C 0.34093377 0 0.272893246
YMR093W YJL069C 0.605888772 0 0.47752789
YMR093W YMR128W 0.605888772 0 0.47752789
YMR093W YNL075W 0.605888772 0.663695038 0.446751355
YMR093W YNL132W 0.535023088 0 0.446751355
YMR093W YOR145C 0.535023088 0.147099343 0.47752789
YMR093W YPL012W 0.535023088 0 0.47752789
YMR093W YPL126W 0.84464456 0.663695038 1
YMR093W YPL217C 0.535023088 0.663695038 0.446751355
YMR093W YPL266W 0.535023088 0 0.446751355
YMR093W YPR137W 0.605888772 0.663695038 0.34631639
YMR093W YPR144C 0.605888772 0 0.47752789
YMR128W YGL120C 0.535023088 0.578667287 0.47752789
YMR128W YMR229C 0.605888772 0 0.47752789
YMR128W YNL075W 0.605888772 0 0.446751355
YMR128W YNL132W 0.535023088 0 0.446751355
YMR128W YOL010W 0.535023088 0.123110421 0.47752789
YMR128W YPL012W 0.535023088 0 0.47752789
YMR128W YPL126W 0.605888772 0 0.47752789
YMR128W YPL217C 0.535023088 0.322740168 0.446751355
YMR128W YPR137W 0.605888772 0 0.34631639
YMR128W YPR144C 0.605888772 0 0.47752789
YMR229C YBR142W 0.34093377 0 0.498115371
YMR229C YDR060W 0.475829319 0 0.498115371
YMR229C YGL135W 0.272147062 0 0.12693783
YMR229C YHR052W 0.475829319 0.147099343 0.498115371
YMR229C YLL008W 0.475829319 0 0.498115371
YMR229C YLR029C 0.272147062 0.243570982 0.12693783
YMR229C YLR175W 0.535023088 0 0.34631639
YMR229C YMR049C 0.535023088 0 0.498115371
YMR229C YMR290C 0.535023088 0.243570982 0.498115371
YMR229C YNL061W 0.475829319 0 0.350111051
YMR229C YNL132W 0.535023088 0 0.446751355
YMR229C YOL041C 0.475829319 0.243570982 0.676422191
YMR229C YOL077C 0.475829319 0.243570982 0.498115371
YMR229C YOR206W 0.475829319 0 0.350111051
YMR229C YOR272W 0.535023088 0 0.498115371
YMR229C YPL012W 0.535023088 0 0.47752789
YMR229C YPL126W 0.605888772 0.243570982 0.47752789
YNL132W YCR031C 0.535023088 0 0.446751355
YNL132W YDR025W 0.535023088 0 0.446751355
YNL132W YDR447C 0.272147062 0 0.446751355
YNL132W YGL030W 0.272147062 0 0.274872651
YNL132W YGL120C 0.535023088 0 0.446751355
YNL132W YGL135W 0.272147062 0 0.028502013
YNL132W YHR203C 0.535023088 0 0.028502013
YNL132W YIL069C 0.272147062 0 0.446751355
YNL132W YIL133C 0.272147062 0 0.028502013
YNL132W YKL180W 0.272147062 0 0.028502013
YNL132W YLR029C 0.272147062 0 0.028502013
YNL132W YLR075W 0.272147062 0 0.274872651
YNL132W YLR340W 0.535023088 0 0.274872651
YNL132W YLR448W 0.272147062 0 0.274872651
YNL132W YMR194W 0.272147062 0 0.028502013
YNL132W YMR290C 0.535023088 0 0.274872651
YNL132W YOR310C 0.535023088 0 0.446751355
YNL132W YOR312C 0.272147062 0 0.028502013
YNL132W YPL012W 0.535023088 0 0.446751355
YNL132W YPL081W 0.535023088 0 0.446751355
YNL132W YPL090C 0.535023088 0 0.446751355
YNL132W YPL126W 0.535023088 0 0.446751355
YNL132W YPL217C 0.535023088 0 0.446751355
YNL132W YPR137W 0.535023088 0 0.274872651
YNL132W YPR144C 0.535023088 0 0.446751355
YOL010W YHR203C 0.535023088 0 0.12693783
YOL010W YPL217C 0.535023088 0.123110421 0.446751355
YOR145C YNL207W 0.139401363 0 0.47752789
YOR145C YPL012W 0.535023088 0 0.47752789
YOR145C YPL126W 0.535023088 0.147099343 0.47752789
YOR145C YPL266W 0.535023088 0 0.446751355
YPL012W YDL060W 0.535023088 0 0.350111051
YPL012W YDL075W 0.359513635 0 0.274872651
YPL012W YDR060W 0.475829319 0 0.274872651
YPL012W YGL103W 0.359513635 0 0.274872651
YPL012W YGL135W 0.359513635 0 0.12693783
YPL012W YGR081C 0.535023088 0 0.47752789
YPL012W YHR052W 0.475829319 0 0.274872651
YPL012W YHR203C 0.535023088 0 0.12693783
YPL012W YLR175W 0.535023088 0 0.34631639
YPL012W YLR276C 0.209115134 0 0.350111051
YPL012W YMR290C 0.535023088 0 0.350111051
YPL012W YNL308C 0.209115134 0 0.47752789
YPL012W YOL041C 0.475829319 0 0.350111051
YPL012W YOL077C 0.475829319 0 0.350111051
YPL012W YPL043W 0.209115134 0 0.350111051
YPL012W YPL126W 0.535023088 0 0.47752789
YPL012W YPL131W 0.359513635 0 0.274872651
YPL012W YPL217C 0.535023088 0 0.446751355
YPL012W YPL266W 0.535023088 0 0.446751355
YPL012W YPR144C 0.535023088 0 0.47752789
YPL043W YBR142W 0.34093377 0 0.350111051
YPL043W YDL031W 0.34093377 0 0.350111051
YPL043W YDR060W 0.34093377 0 0.274872651
YPL043W YER006W 0.34093377 0.393233403 0.350111051
YPL043W YGL111W 0.34093377 0 0.274872651
YPL043W YGR103W 0.34093377 0 0.350111051
YPL043W YHR052W 0.34093377 0.147099343 0.274872651
YPL043W YHR088W 0.34093377 0.243570982 0.350111051
YPL043W YKL014C 0.34093377 0 0.350111051
YPL043W YLL008W 0.34093377 0 0.350111051
YPL043W YLL034C 0.34093377 0 0.310149944
YPL043W YLR276C 0.34093377 0 0.350111051
YPL043W YMR049C 0.34093377 0 0.350111051
YPL043W YMR290C 0.34093377 0.393233403 0.350111051
YPL043W YNL002C 0.34093377 0.243570982 0.350111051
YPL043W YNL061W 0.34093377 0 0.350111051
YPL043W YOL041C 0.34093377 0.393233403 0.350111051
YPL043W YOL077C 0.34093377 0.243570982 0.350111051
YPL043W YOL127W 0.209115134 0.393233403 0.274872651
YPL043W YOR206W 0.34093377 0 0.350111051
YPL043W YOR272W 0.34093377 0 0.317158816
YPL043W YPL093W 0.34093377 0.147099343 0.350111051
YPL043W YPL211W 0.34093377 0 0.350111051
YPL126W YDR398W 0.84464456 0 1
YPL126W YEL055C 0.34093377 0 0.272893246
YPL126W YNL075W 0.605888772 0.663695038 0.446751355
YPL126W YOR310C 0.605888772 0 0.47752789
YPL126W YPL217C 0.535023088 0.663695038 0.446751355
YPL126W YPL266W 0.535023088 0 0.446751355
YPL126W YPR137W 0.605888772 0.663695038 0.34631639
YPL126W YPR144C 0.605888772 0 0.47752789
YPL217C YPR112C 0.535023088 0.243570982 0.513164578
YPL217C YPR137W 0.535023088 0.663695038 0.34631639
YPL217C YPR144C 0.535023088 0 0.446751355
YPL266W YDL060W 0.535023088 0 0.402561524
YPL266W YKL143W 0.475829319 0 0.446751355
YPL266W YNL207W 0.139401363 0.244946187 0.446751355
YPL266W YPL204W 0.209115134 0.244946187 0.446751355
YPL266W YPR144C 0.535023088 0 0.446751355
YPR137W YNL075W 0.605888772 0.663695038 0.402561524
YPR137W YOR078W 0.605888772 0.663695038 0.34631639
YPR137W YOR310C 0.75572833 0 0.34631639
YPR137W YPR144C 0.605888772 0 0.402561524
YPR144C YNL075W 0.605888772 0 0.446751355
YBL007C YOR181W 0.7724656 0.534275941 0.792360667
YOR181W YLR337C 0.7724656 0.708342723 0.792360667
YBL008W YBR215W 0.962435673 0.698574812 1
YBL008W YOR038C 0.962435673 0.698574812 1
YBR215W YJR140C 0.962435673 0.698574812 1
YBR215W YOR038C 0.962435673 0.698574812 1
YOR038C YJR140C 0.962435673 0.698574812 1
YBL014C YCL048W 0.017693444 0 0.274872651
YBL014C YCR024C 0.06481985 0 0.300507449
YCL048W YCR024C 0.017693444 0 0.128368209
YBL021C YGL237C 0.91404265 1 0.581589134
YBL021C YOR358W 0.91404265 1 0.581589134
YGL237C YOR358W 0.91404265 1 0.581589134
YBL026W YBR055C 0.805905952 0 0.502981709
YBL026W YCR077C 0.69712395 0 0.369858496
YBL026W YDL098C 0.805905952 0 0.502981709
YBL026W YDL160C 0.69712395 0.147099343 0.369858496
YBL026W YDR378C 1 0.393233403 0.502981709
YBL026W YDR473C 0.805905952 0 0.502981709
YBL026W YER029C 0.805905952 0.393233403 0.502981709
YBL026W YER112W 1 0.243570982 0.502981709
YBL026W YER146W 1 0.393233403 0.502981709
YBL026W YGL173C 0.69712395 0 0.493961867
YBL026W YGR074W 0.805905952 0.243570982 0.502981709
YBL026W YGR075C 0.805905952 0 0.435621101
YBL026W YGR091W 0.805905952 0 0.435621101
YBL026W YJL124C 0.805905952 0.243570982 0.502981709
YBL026W YJR022W 1 0.393233403 0.502981709
YBL026W YLR147C 0.805905952 0.243570982 0.502981709
YBL026W YLR275W 0.805905952 0.393233403 0.502981709
YBL026W YLR438C-A 1 0.393233403 0.502981709
YBL026W YMR268C 1 0.243570982 0.502981709
YBL026W YNL147W 1 0.393233403 0.502981709
YBL026W YOR308C 0.805905952 0.393233403 0.502981709
YBL026W YPR082C 0.805905952 0 0.502981709
YBL026W YPR178W 0.805905952 0 0.502981709
YBR055C YBL074C 0.700744021 0 0.435621101
YBR055C YBR152W 0.805905952 0 0.435621101
YBR055C YCR077C 0.272147062 0 0.369858496
YBR055C YDL030W 0.700744021 0 0.502981709
YBR055C YDL043C 0.700744021 0 0.502981709
YBR055C YDL098C 0.805905952 0 0.502981709
YBR055C YDL160C 0.272147062 0 0.369858496
YBR055C YDR378C 0.805905952 0 0.502981709
YBR055C YDR473C 0.805905952 0 0.502981709
YBR055C YER029C 0.805905952 0 0.502981709
YBR055C YER112W 0.805905952 0 0.502981709
YBR055C YER146W 0.805905952 0 0.502981709
YBR055C YGR013W 0.700744021 0 0.502981709
YBR055C YGR074W 0.805905952 0 0.502981709
YBR055C YGR075C 0.805905952 0 0.435621101
YBR055C YGR091W 0.805905952 0 0.435621101
YBR055C YJL124C 0.805905952 0 0.502981709
YBR055C YJL203W 0.700744021 0 0.502981709
YBR055C YLR147C 0.805905952 0 0.502981709
YBR055C YLR275W 0.805905952 0 0.502981709
YBR055C YLR424W 0.272147062 0 0.502981709
YBR055C YML046W 0.700744021 0 0.435621101
YBR055C YMR240C 0.700744021 0 0.502981709
YBR055C YMR268C 0.700744021 0 0.502981709
YBR055C YNL147W 0.805905952 0 0.502981709
YBR055C YOR159C 0.805905952 0 0.502981709
YBR055C YOR308C 0.805905952 0 0.502981709
YBR055C YPR082C 0.805905952 0 0.502981709
YBR055C YPR178W 0.805905952 0 0.502981709
YBR055C YPR182W 0.805905952 0 0.502981709
YCR077C YDL160C 0.69712395 0 0.816188077
YCR077C YDR378C 0.69712395 0 0.369858496
YCR077C YDR473C 0.272147062 0 0.369858496
YCR077C YER112W 0.69712395 0 0.816188077
YCR077C YER146W 0.272147062 0 0.369858496
YCR077C YGL173C 0.69712395 0 0.369858496
YCR077C YGR091W 0.272147062 0 0.444084882
YCR077C YJL124C 0.69712395 0 0.749057685
YCR077C YLR147C 0.272147062 0 0.369858496
YCR077C YLR275W 0.272147062 0 0.369858496
YCR077C YLR438C-A 0.272147062 0 0.369858496
YCR077C YMR268C 0.272147062 0 0.444084882
YCR077C YNL147W 0.69712395 0 0.369858496
YCR077C YOR308C 0.272147062 0 0.369858496
YCR077C YPR082C 0.272147062 0 0.369858496
YCR077C YPR178W 0.272147062 0 0.369858496
YDL098C YBR152W 0.805905952 0 0.435621101
YDL098C YDL030W 0.700744021 0 0.502981709
YDL098C YDR378C 0.805905952 0 0.502981709
YDL098C YDR473C 0.805905952 0 0.502981709
YDL098C YER029C 0.805905952 0 0.502981709
YDL098C YGR074W 0.805905952 0 0.502981709
YDL098C YGR075C 0.805905952 0 0.435621101
YDL098C YGR091W 0.805905952 0 0.435621101
YDL098C YJL203W 0.700744021 0 0.502981709
YDL098C YLR147C 0.805905952 0 0.502981709
YDL098C YLR275W 0.805905952 0 0.502981709
YDL098C YMR240C 0.700744021 0 0.502981709
YDL098C YMR268C 0.700744021 0 0.502981709
YDL098C YNL147W 0.805905952 0 0.502981709
YDL098C YOR308C 0.805905952 0 0.502981709
YDL098C YPR082C 0.805905952 0 0.502981709
YDL098C YPR178W 0.805905952 0 0.502981709
YDL160C YDR378C 0.69712395 0.147099343 0.369858496
YDL160C YER112W 0.69712395 0.147099343 0.816188077
YDL160C YGL173C 0.69712395 0.222292016 0.494274471
YDL160C YGR091W 0.272147062 0 0.444084882
YDL160C YJL124C 0.69712395 0.147099343 0.749057685
YDL160C YNL147W 0.69712395 0.147099343 0.369858496
YDL160C YOR308C 0.272147062 0.147099343 0.369858496
YDL160C YPR082C 0.272147062 0 0.369858496
YDL160C YPR178W 0.272147062 0 0.369858496
YDR378C YDR473C 0.805905952 0 0.502981709
YDR378C YER029C 0.805905952 0.393233403 0.502981709
YDR378C YER112W 1 0.243570982 0.502981709
YDR378C YER146W 1 0.393233403 0.502981709
YDR378C YGL173C 0.69712395 0 0.493961867
YDR378C YGR091W 0.805905952 0 0.435621101
YDR378C YJL124C 0.805905952 0.243570982 0.502981709
YDR378C YJR022W 1 0.393233403 0.502981709
YDR378C YLR147C 0.805905952 0.243570982 0.502981709
YDR378C YLR275W 0.805905952 0.393233403 0.502981709
YDR378C YMR268C 1 0.243570982 0.502981709
YDR378C YNL147W 1 0.393233403 0.502981709
YDR378C YOR308C 0.805905952 0.393233403 0.502981709
YDR378C YPR082C 0.805905952 0 0.502981709
YDR378C YPR178W 0.805905952 0 0.502981709
YDR473C YBR152W 0.805905952 0 0.435621101
YDR473C YDL030W 0.700744021 0 0.502981709
YDR473C YER029C 0.805905952 0 0.502981709
YDR473C YER112W 0.805905952 0 0.502981709
YDR473C YER146W 0.805905952 0 0.502981709
YDR473C YGR074W 0.805905952 0 0.502981709
YDR473C YGR075C 0.805905952 0 0.435621101
YDR473C YGR091W 0.805905952 0 0.435621101
YDR473C YJL124C 0.805905952 0 0.502981709
YDR473C YJL203W 0.700744021 0 0.502981709
YDR473C YLR147C 0.805905952 0 0.502981709
YDR473C YLR275W 0.805905952 0 0.502981709
YDR473C YMR240C 0.700744021 0 0.502981709
YDR473C YNL147W 0.805905952 0 0.502981709
YDR473C YOR159C 0.805905952 0 0.502981709
YDR473C YOR308C 0.805905952 0 0.502981709
YDR473C YPR082C 0.805905952 0 0.502981709
YDR473C YPR178W 0.805905952 0 0.502981709
YER029C YBL074C 0.900555794 0 0.435621101
YER029C YBR119W 0.885049586 0.243570982 0.502981709
YER029C YBR152W 0.805905952 0 0.435621101
YER029C YDL030W 0.700744021 0.393233403 0.502981709
YER029C YDL043C 0.700744021 0.393233403 0.502981709
YER029C YDL087C 0.885049586 0.243570982 0.502981709
YER029C YDR235W 0.885049586 0.393233403 0.502981709
YER029C YDR240C 0.885049586 0.243570982 0.502981709
YER029C YER112W 0.900555794 0.243570982 0.502981709
YER029C YGL120C 0.523308369 0 0.502981709
YER029C YGR013W 0.885049586 0.393233403 0.502981709
YER029C YGR074W 0.900555794 0.243570982 0.502981709
YER029C YGR075C 0.805905952 0 0.435621101
YER029C YGR091W 0.805905952 0 0.435621101
YER029C YHR086W 0.885049586 0.243570982 0.502981709
YER029C YIL061C 0.885049586 0.243570982 0.502981709
YER029C YIR009W 0.700744021 0.243570982 0.502981709
YER029C YJL203W 0.700744021 0.393233403 0.502981709
YER029C YJR022W 0.805905952 0.393233403 0.502981709
YER029C YKL012W 0.885049586 0.393233403 0.502981709
YER029C YLR147C 0.900555794 0.243570982 0.502981709
YER029C YLR275W 0.900555794 0.393233403 0.502981709
YER029C YLR298C 0.885049586 0.243570982 0.502981709
YER029C YLR424W 0.546614915 0.393233403 0.502981709
YER029C YML046W 0.885049586 0.243570982 0.435621101
YER029C YMR125W 0.885049586 0.243570982 0.502981709
YER029C YMR240C 0.700744021 0.393233403 0.502981709
YER029C YNL147W 0.805905952 0.393233403 0.502981709
YER029C YOR159C 0.900555794 0.393233403 0.502981709
YER029C YOR308C 0.805905952 0.393233403 0.502981709
YER029C YPR082C 0.900555794 0 0.502981709
YER029C YPR178W 0.805905952 0 0.502981709
YER029C YPR182W 0.900555794 0.393233403 0.502981709
YER112W YER146W 1 0.243570982 0.502981709
YER112W YGL173C 0.69712395 0 0.493961867
YER112W YGR091W 0.805905952 0 0.444084882
YER112W YJL124C 0.805905952 0.243570982 0.502981709
YER112W YLR147C 0.900555794 0.243570982 0.502981709
YER112W YLR275W 0.900555794 0.243570982 0.502981709
YER112W YLR438C-A 1 0.243570982 0.502981709
YER112W YNL147W 1 0.243570982 0.502981709
YER112W YOR308C 0.805905952 0.243570982 0.502981709
YER112W YPR082C 0.900555794 0 0.502981709
YER112W YPR178W 0.805905952 0 0.502981709
YER146W YGL173C 0.272147062 0 0.493961867
YER146W YJL124C 0.805905952 0.243570982 0.502981709
YER146W YJR022W 1 0.393233403 0.502981709
YER146W YNL147W 1 0.393233403 0.502981709
YER146W YPR178W 0.805905952 0 0.502981709
YGL173C YCL011C 0.272147062 0 0.164766101
YGL173C YCL037C 0.272147062 0 0.160579971
YGL173C YGL049C 0.272147062 0 0.296095402
YGL173C YGL120C 0.272147062 0.222292016 0.369858496
YGL173C YGR054W 0.272147062 0 0.12693783
YGL173C YGR086C 0.148688558 0 0.307197262
YGL173C YGR162W 0.272147062 0 0.296095402
YGL173C YHL034C 0.69712395 0 0.160579971
YGL173C YJL124C 0.69712395 0 0.369858496
YGL173C YKL023W 0.058813611 0 0
YGL173C YLR175W 0.272147062 0.123110421 0.34631639
YGL173C YMR290C 0.272147062 0.222292016 0.350111051
YGL173C YNL118C 0.69712395 0.222292016 0.369858496
YGL173C YNL147W 0.69712395 0 0.493961867
YGL173C YOL139C 0.272147062 0 0.403173905
YGL173C YPL004C 0.148688558 0 0.128368209
YGL173C YPR140W 0.063869073 0.123110421 0.228431947
YGL173C YPR178W 0.272147062 0 0.369858496
YGR074W YBL074C 0.900555794 0 0.435621101
YGR074W YBR119W 0.885049586 0.705503138 0.502981709
YGR074W YDL030W 0.700744021 0.243570982 0.502981709
YGR074W YDL087C 0.885049586 0.705503138 0.502981709
YGR074W YDR235W 0.885049586 0.243570982 0.502981709
YGR074W YDR240C 0.885049586 0.705503138 0.502981709
YGR074W YFL017W-A 0.900555794 0.243570982 0.502981709
YGR074W YGR013W 0.885049586 0.243570982 0.502981709
YGR074W YGR091W 0.805905952 0 0.435621101
YGR074W YHR086W 0.885049586 0.705503138 0.502981709
YGR074W YIL061C 0.885049586 0.705503138 0.502981709
YGR074W YJL203W 0.700744021 0.243570982 0.502981709
YGR074W YJR022W 0.805905952 0.243570982 0.502981709
YGR074W YKL012W 0.885049586 0.243570982 0.502981709
YGR074W YLR147C 0.900555794 0.705503138 0.502981709
YGR074W YLR275W 0.900555794 0.243570982 0.502981709
YGR074W YLR298C 0.885049586 0.705503138 0.502981709
YGR074W YML046W 0.885049586 0.54870083 0.435621101
YGR074W YMR125W 0.885049586 0.705503138 0.502981709
YGR074W YMR240C 0.700744021 0.243570982 0.502981709
YGR074W YOR159C 0.900555794 0.243570982 0.502981709
YGR074W YOR308C 0.805905952 0.243570982 0.502981709
YGR074W YPR057W 0.700744021 0.243570982 0.502981709
YGR074W YPR082C 0.900555794 0 0.502981709
YGR074W YPR178W 0.805905952 0 0.502981709
YGR074W YPR182W 0.900555794 0.243570982 0.502981709
YGR075C YBR152W 0.805905952 0 0.714416831
YGR075C YGR091W 0.805905952 0 0.444084882
YGR075C YOR308C 0.805905952 0 0.435621101
YGR075C YPR178W 0.805905952 0 0.435621101
YGR091W YBR152W 0.805905952 0 0.444084882
YGR091W YDL030W 0.700744021 0 0.435621101
YGR091W YJL124C 0.805905952 0 0.435621101
YGR091W YJL203W 0.700744021 0 0.435621101
YGR091W YLR147C 0.805905952 0 0.435621101
YGR091W YLR275W 0.805905952 0 0.435621101
YGR091W YLR424W 0.272147062 0 0.444084882
YGR091W YML046W 0.700744021 0 0.444084882
YGR091W YMR240C 0.700744021 0 0.444084882
YGR091W YNL147W 0.805905952 0 0.435621101
YGR091W YOR308C 0.805905952 0 0.435621101
YGR091W YPR082C 0.805905952 0 0.435621101
YGR091W YPR178W 0.805905952 0 0.435621101
YJL124C YLR147C 0.805905952 0.243570982 0.502981709
YJL124C YLR275W 0.805905952 0.243570982 0.502981709
YJL124C YLR438C-A 0.805905952 0.243570982 0.502981709
YJL124C YNL147W 0.805905952 0.243570982 0.502981709
YJL124C YOR308C 0.805905952 0.243570982 0.502981709
YJL124C YPR082C 0.805905952 0 0.502981709
YJL124C YPR178W 0.805905952 0 0.502981709
YJR022W YLR275W 0.805905952 0.393233403 0.502981709
YJR022W YMR268C 1 0.243570982 0.502981709
YJR022W YNL147W 1 0.393233403 0.502981709
YJR022W YOR308C 0.805905952 0.393233403 0.502981709
YJR022W YPR178W 0.805905952 0 0.502981709
YLR147C YBR119W 0.885049586 0.705503138 0.502981709
YLR147C YDL030W 0.700744021 0.243570982 0.502981709
YLR147C YDL043C 0.700744021 0.243570982 0.502981709
YLR147C YDL087C 0.885049586 0.705503138 0.502981709
YLR147C YDR235W 0.885049586 0.243570982 0.502981709
YLR147C YDR240C 0.885049586 0.705503138 0.502981709
YLR147C YFL017W-A 0.900555794 0.243570982 0.502981709
YLR147C YGR013W 0.885049586 0.243570982 0.502981709
YLR147C YHR086W 0.885049586 0.705503138 0.502981709
YLR147C YIL061C 0.885049586 0.705503138 0.502981709
YLR147C YJL203W 0.700744021 0.243570982 0.502981709
YLR147C YKL012W 0.885049586 0.243570982 0.502981709
YLR147C YLR275W 0.900555794 0.243570982 0.502981709
YLR147C YLR298C 0.885049586 0.705503138 0.502981709
YLR147C YML046W 0.885049586 0.54870083 0.435621101
YLR147C YMR125W 0.885049586 0.705503138 0.502981709
YLR147C YMR240C 0.700744021 0.243570982 0.502981709
YLR147C YNL147W 0.805905952 0.243570982 0.502981709
YLR147C YOR159C 0.900555794 0.243570982 0.502981709
YLR147C YOR308C 0.805905952 0.243570982 0.502981709
YLR147C YPR082C 0.900555794 0 0.502981709
YLR147C YPR178W 0.805905952 0 0.502981709
YLR147C YPR182W 0.900555794 0.243570982 0.502981709
YLR275W YBL074C 0.900555794 0 0.435621101
YLR275W YBR119W 0.885049586 0.243570982 0.502981709
YLR275W YDL030W 0.700744021 0.393233403 0.502981709
YLR275W YDL043C 0.700744021 0.393233403 0.502981709
YLR275W YDL087C 0.885049586 0.243570982 0.502981709
YLR275W YDR235W 0.885049586 0.393233403 0.502981709
YLR275W YDR240C 0.885049586 0.243570982 0.502981709
YLR275W YGR013W 0.885049586 0.393233403 0.502981709
YLR275W YHR086W 0.885049586 0.243570982 0.502981709
YLR275W YIL061C 0.885049586 0.243570982 0.502981709
YLR275W YKL012W 0.885049586 0.393233403 0.502981709
YLR275W YLR298C 0.885049586 0.243570982 0.502981709
YLR275W YML046W 0.885049586 0.243570982 0.435621101
YLR275W YMR125W 0.885049586 0.243570982 0.502981709
YLR275W YMR240C 0.700744021 0.393233403 0.502981709
YLR275W YNL147W 0.805905952 0.393233403 0.502981709
YLR275W YOR159C 0.900555794 0.393233403 0.502981709
YLR275W YOR308C 0.805905952 0.393233403 0.502981709
YLR275W YPL178W 0.546614915 0.243570982 0.502981709
YLR275W YPR057W 0.700744021 0.393233403 0.502981709
YLR275W YPR082C 0.900555794 0 0.502981709
YLR275W YPR178W 0.805905952 0 0.502981709
YLR275W YPR182W 0.900555794 0.393233403 0.502981709
YMR268C YNL147W 1 0.243570982 0.502981709
YMR268C YPR082C 0.700744021 0 0.502981709
YMR268C YPR178W 0.700744021 0 0.502981709
YNL147W YOR308C 0.805905952 0.393233403 0.502981709
YNL147W YPR082C 0.805905952 0 0.502981709
YNL147W YPR178W 0.805905952 0 0.502981709
YOR308C YBL074C 0.700744021 0 0.435621101
YOR308C YBR152W 0.805905952 0 0.435621101
YOR308C YDL030W 0.700744021 0.393233403 0.502981709
YOR308C YJL203W 0.700744021 0.393233403 0.502981709
YOR308C YMR240C 0.700744021 0.393233403 0.502981709
YOR308C YPR082C 0.805905952 0 0.502981709
YOR308C YPR178W 0.805905952 0 0.502981709
YPR082C YDL030W 0.700744021 0 0.502981709
YPR082C YJL203W 0.700744021 0 0.502981709
YPR082C YJR084W 0.148688558 0 0.502981709
YPR082C YLR424W 0.272147062 0 0.502981709
YPR082C YML046W 0.700744021 0 0.435621101
YPR082C YMR240C 0.700744021 0 0.502981709
YPR082C YPR178W 0.805905952 0 0.502981709
YPR178W YBL074C 0.700744021 0 0.435621101
YPR178W YBR152W 0.805905952 0 0.435621101
YPR178W YDL030W 0.700744021 0 0.502981709
YPR178W YDL043C 0.700744021 0 0.502981709
YPR178W YGR013W 0.700744021 0 0.502981709
YPR178W YJL203W 0.700744021 0 0.502981709
YPR178W YML046W 0.700744021 0 0.435621101
YPR178W YMR240C 0.700744021 0 0.502981709
YPR178W YOR159C 0.805905952 0 0.502981709
YPR178W YPR182W 0.805905952 0 0.502981709
YBL027W YBL092W 0.907334967 1 0.209373362
YBL027W YBR181C 0.778764374 1 0.209373362
YBL027W YBR191W 0.907334967 1 0.209373362
YBL027W YCR031C 0.778764374 1 0.209373362
YBL027W YDL075W 0.907334967 1 0.209373362
YBL027W YDL083C 0.778764374 1 0.209373362
YBL027W YDL136W 0.907334967 1 0.209373362
YBL027W YDR012W 0.907334967 1 0.209373362
YBL027W YDR382W 0.907334967 1 0.209373362
YBL027W YDR447C 0.778764374 1 0.209373362
YBL027W YDR471W 0.907334967 1 0.209373362
YBL027W YER074W 0.778764374 1 0.209373362
YBL027W YFR032C-A 0.907334967 1 0.209373362
YBL027W YGL014W 0.063869073 0 0.141123268
YBL027W YGL030W 0.907334967 1 0.209373362
YBL027W YGL031C 0.907334967 1 0.209373362
YBL027W YGL103W 0.907334967 1 0.209373362
YBL027W YGL123W 0.778764374 1 0.209373362
YBL027W YGL147C 0.907334967 1 0.209373362
YBL027W YGR034W 0.907334967 1 0.209373362
YBL027W YHL001W 0.907334967 1 0.209373362
YBL027W YHL033C 0.907334967 1 0.209373362
YBL027W YHR141C 0.907334967 1 0.209373362
YBL027W YIL133C 0.907334967 1 0.209373362
YBL027W YJL177W 0.907334967 1 0.209373362
YBL027W YKL180W 0.907334967 1 0.209373362
YBL027W YLR029C 0.907334967 1 0.209373362
YBL027W YLR075W 0.907334967 1 0.209373362
YBL027W YLR150W 0.778764374 0 0.209373362
YBL027W YLR287C-A 0.778764374 1 0.209373362
YBL027W YLR344W 0.907334967 1 0.209373362
YBL027W YLR441C 0.778764374 1 0.209373362
YBL027W YLR448W 0.907334967 1 0.209373362
YBL027W YML073C 0.907334967 1 0.209373362
YBL027W YMR194W 0.907334967 1 0.209373362
YBL027W YNL069C 0.907334967 1 0.209373362
YBL027W YNL096C 0.778764374 1 0.209373362
YBL027W YNL301C 0.907334967 1 0.209373362
YBL027W YOL040C 0.778764374 1 0.209373362
YBL027W YOL127W 0.907334967 1 0.209373362
YBL027W YOR312C 0.907334967 1 0.209373362
YBL027W YPL090C 0.778764374 1 0.209373362
YBL027W YPL249C-A 0.907334967 1 0.209373362
YBL092W YBR181C 0.778764374 1 0.209373362
YBL092W YBR191W 0.907334967 1 0.209373362
YBL092W YDL075W 0.907334967 1 0.209373362
YBL092W YDL083C 0.778764374 1 0.209373362
YBL092W YDL136W 0.907334967 1 0.209373362
YBL092W YDR382W 0.907334967 1 0.209373362
YBL092W YDR447C 0.778764374 1 0.209373362
YBL092W YDR471W 0.907334967 1 0.209373362
YBL092W YER074W 0.778764374 1 0.209373362
YBL092W YFR032C-A 0.907334967 1 0.209373362
YBL092W YGL014W 0.063869073 0 0.141123268
YBL092W YGL030W 0.907334967 1 0.209373362
YBL092W YGL031C 0.907334967 1 0.209373362
YBL092W YGL103W 0.907334967 1 0.209373362
YBL092W YGL147C 0.907334967 1 0.209373362
YBL092W YGR034W 0.907334967 1 0.209373362
YBL092W YGR118W 0.778764374 1 0.209373362
YBL092W YHL001W 0.907334967 1 0.209373362
YBL092W YHR029C 0 0 0.028502013
YBL092W YHR141C 0.907334967 1 0.209373362
YBL092W YJL177W 0.907334967 1 0.209373362
YBL092W YJR094W-A 0.907334967 1 0.209373362
YBL092W YKL180W 0.907334967 1 0.209373362
YBL092W YLR029C 0.907334967 1 0.209373362
YBL092W YLR287C-A 0.778764374 1 0.209373362
YBL092W YLR441C 0.778764374 1 0.209373362
YBL092W YLR448W 0.907334967 1 0.209373362
YBL092W YML073C 0.907334967 1 0.209373362
YBL092W YMR194W 0.907334967 1 0.209373362
YBL092W YNL069C 0.907334967 1 0.209373362
YBL092W YNL096C 0.778764374 1 0.209373362
YBL092W YNL301C 0.907334967 1 0.209373362
YBL092W YOL040C 0.778764374 1 0.209373362
YBL092W YOL127W 0.907334967 1 0.209373362
YBR181C YBR191W 0.778764374 1 0.209373362
YBR181C YCR031C 1 1 0.47752789
YBR181C YDL075W 0.778764374 1 0.274872651
YBR181C YDL083C 1 1 0.47752789
YBR181C YDL136W 0.778764374 1 0.209373362
YBR181C YDR012W 0.778764374 1 0.209373362
YBR181C YDR025W 1 1 0.47752789
YBR181C YDR447C 1 1 0.446751355
YBR181C YDR471W 0.778764374 1 0.209373362
YBR181C YER074W 1 1 0.47752789
YBR181C YGL014W 0.063869073 0 0.164766101
YBR181C YGL030W 0.778764374 1 0.350111051
YBR181C YGL031C 0.778764374 1 0.209373362
YBR181C YGL103W 0.778764374 1 0.274872651
YBR181C YGL123W 1 1 0.274872651
YBR181C YGL147C 0.778764374 1 0.209373362
YBR181C YGR034W 0.778764374 1 0.209373362
YBR181C YGR118W 1 1 0.47752789
YBR181C YHL001W 0.778764374 1 0.209373362
YBR181C YHL033C 0.778764374 1 0.209373362
YBR181C YHR141C 0.778764374 1 0.209373362
YBR181C YHR203C 1 1 0.209373362
YBR181C YIL069C 1 1 0.47752789
YBR181C YIL133C 0.778764374 1 0.209373362
YBR181C YJL177W 0.778764374 1 0.209373362
YBR181C YKL180W 0.778764374 1 0.209373362
YBR181C YLR029C 0.778764374 1 0.209373362
YBR181C YLR075W 0.778764374 1 0.274872651
YBR181C YLR287C-A 1 1 0.209373362
YBR181C YLR344W 0.778764374 1 0.209373362
YBR181C YLR441C 1 1 0.47752789
YBR181C YLR448W 0.778764374 1 0.274872651
YBR181C YML073C 0.778764374 1 0.274872651
YBR181C YMR194W 0.778764374 1 0.209373362
YBR181C YNL069C 0.778764374 1 0.209373362
YBR181C YNL096C 1 1 0.274872651
YBR181C YNL301C 0.778764374 1 0.209373362
YBR181C YOL040C 1 1 0.274872651
YBR181C YOL127W 0.778764374 1 0.274872651
YBR181C YOR312C 0.778764374 1 0.209373362
YBR181C YPL090C 1 1 0.47752789
YBR181C YPL220W 0.778764374 1 0.209373362
YBR181C YPR052C 0.209115134 0 0.228431947
YBR181C YPR067W 0.117746131 0 0.135388994
YBR191W YCR031C 0.778764374 1 0.209373362
YBR191W YDL075W 0.907334967 1 0.209373362
YBR191W YDL083C 0.778764374 1 0.209373362
YBR191W YDL136W 0.907334967 1 0.209373362
YBR191W YDR447C 0.778764374 1 0.209373362
YBR191W YDR471W 0.907334967 1 0.209373362
YBR191W YER074W 0.778764374 1 0.209373362
YBR191W YFR032C-A 0.907334967 1 0.209373362
YBR191W YGL014W 0.063869073 0 0.141123268
YBR191W YGL030W 0.907334967 1 0.209373362
YBR191W YGL103W 0.907334967 1 0.209373362
YBR191W YGL123W 0.778764374 1 0.209373362
YBR191W YGL147C 0.907334967 1 0.209373362
YBR191W YGR034W 0.907334967 1 0.209373362
YBR191W YHL001W 0.907334967 1 0.209373362
YBR191W YHL033C 0.907334967 1 0.209373362
YBR191W YHR141C 0.907334967 1 0.209373362
YBR191W YJL177W 0.907334967 1 0.209373362
YBR191W YKL180W 0.907334967 1 0.209373362
YBR191W YLR287C-A 0.778764374 1 0.209373362
YBR191W YLR441C 0.778764374 1 0.209373362
YBR191W YLR448W 0.907334967 1 0.209373362
YBR191W YML073C 0.907334967 1 0.209373362
YBR191W YMR194W 0.907334967 1 0.209373362
YBR191W YNL069C 0.907334967 1 0.209373362
YBR191W YNL096C 0.778764374 1 0.209373362
YBR191W YOL127W 0.907334967 1 0.209373362
YCR031C YDL075W 0.778764374 1 0.513164578
YCR031C YDL083C 1 1 0.47752789
YCR031C YDL136W 0.778764374 1 0.209373362
YCR031C YDR025W 1 1 0.683346055
YCR031C YDR382W 0.778764374 1 0.209373362
YCR031C YDR447C 1 1 0.683346055
YCR031C YDR450W 1 1 0.47752789
YCR031C YDR471W 0.778764374 1 0.209373362
YCR031C YER074W 1 1 0.47752789
YCR031C YGL030W 0.778764374 1 0.350111051
YCR031C YGL031C 0.778764374 1 0.209373362
YCR031C YGL103W 0.778764374 1 0.513164578
YCR031C YGL123W 1 1 0.274872651
YCR031C YGL135W 0.778764374 1 0.209373362
YCR031C YGL147C 0.778764374 1 0.209373362
YCR031C YGR034W 0.778764374 1 0.209373362
YCR031C YHL001W 0.778764374 1 0.209373362
YCR031C YHL015W 1 1 0.47752789
YCR031C YHL033C 0.778764374 1 0.209373362
YCR031C YHR141C 0.778764374 1 0.209373362
YCR031C YHR203C 1 1 0.209373362
YCR031C YIL133C 0.778764374 1 0.209373362
YCR031C YJL177W 0.778764374 1 0.209373362
YCR031C YJL191W 1 1 0.683346055
YCR031C YKL180W 0.778764374 1 0.209373362
YCR031C YLR029C 0.778764374 1 0.209373362
YCR031C YLR075W 0.778764374 1 0.513164578
YCR031C YLR150W 0.778764374 0.200338789 0.209373362
YCR031C YLR287C-A 1 1 0.209373362
YCR031C YLR340W 0.778764374 1 0.513164578
YCR031C YLR441C 1 1 0.47752789
YCR031C YLR448W 0.778764374 1 0.513164578
YCR031C YML073C 0.778764374 1 0.513164578
YCR031C YMR142C 0.778764374 1 0.209373362
YCR031C YMR194W 0.778764374 1 0.209373362
YCR031C YNL069C 0.778764374 1 0.209373362
YCR031C YNL096C 1 1 0.274872651
YCR031C YNL301C 0.778764374 1 0.209373362
YCR031C YNL302C 1 1 0.446751355
YCR031C YOL127W 0.778764374 1 0.513164578
YCR031C YOR204W 0.063869073 0.243570982 0.276076972
YCR031C YOR234C 0.778764374 1 0.209373362
YCR031C YOR312C 0.778764374 1 0.209373362
YCR031C YPL090C 1 1 0.47752789
YCR031C YPL143W 0.778764374 1 0.209373362
YCR031C YPL249C-A 0.778764374 1 0.209373362
YDL075W YDL083C 0.778764374 1 0.410790644
YDL075W YDL136W 0.907334967 1 0.209373362
YDL075W YDR012W 0.907334967 1 0.410790644
YDL075W YDR101C 0.907334967 0 0.274872651
YDL075W YDR382W 0.907334967 1 0.266038663
YDL075W YDR447C 0.778764374 1 0.513164578
YDL075W YDR471W 0.907334967 1 0.410790644
YDL075W YER006W 0.272147062 0 0.310149944
YDL075W YER074W 0.778764374 1 0.410790644
YDL075W YFR032C-A 0.907334967 1 0.209373362
YDL075W YGL014W 0.063869073 0 0.262580285
YDL075W YGL030W 0.907334967 1 0.402561524
YDL075W YGL103W 0.907334967 1 0.513164578
YDL075W YGL135W 0.907334967 1 0.209373362
YDL075W YGL147C 0.907334967 1 0.209373362
YDL075W YGR034W 0.907334967 1 0.209373362
YDL075W YGR103W 0.272147062 0 0.274872651
YDL075W YHL001W 0.907334967 1 0.410790644
YDL075W YHR141C 0.907334967 1 0.209373362
YDL075W YIL133C 0.907334967 1 0.410790644
YDL075W YJL177W 0.907334967 1 0.410790644
YDL075W YKL180W 0.907334967 1 0.410790644
YDL075W YLR029C 0.907334967 1 0.209373362
YDL075W YLR075W 0.907334967 1 0.513164578
YDL075W YLR287C-A 0.778764374 1 0.209373362
YDL075W YLR340W 0.907334967 1 0.513164578
YDL075W YLR448W 0.907334967 1 0.513164578
YDL075W YML073C 0.907334967 1 0.513164578
YDL075W YMR194W 0.907334967 1 0.209373362
YDL075W YNL002C 0.272147062 0 0.513164578
YDL075W YNL069C 0.907334967 1 0.209373362
YDL075W YNL096C 0.778764374 1 0.310149944
YDL075W YNL110C 0.272147062 0 0.274872651
YDL075W YNL301C 0.907334967 1 0.410790644
YDL075W YOL040C 0.778764374 1 0.310149944
YDL075W YOL127W 0.907334967 1 0.513164578
YDL075W YOR234C 0.907334967 1 0.209373362
YDL075W YOR312C 0.907334967 1 0.410790644
YDL075W YPL090C 0.778764374 1 0.274872651
YDL075W YPL131W 0.907334967 1 0.513164578
YDL075W YPL220W 0.907334967 1 0.410790644
YDL075W YPL249C-A 0.907334967 1 0.209373362
YDL075W YPR067W 0.117746131 0 0.135388994
YDL083C YCL037C 0.272147062 0 0.410790644
YDL083C YDL136W 0.778764374 1 0.209373362
YDL083C YDR382W 0.778764374 1 0.209373362
YDL083C YDR447C 1 1 0.446751355
YDL083C YDR471W 0.778764374 1 0.410790644
YDL083C YEL026W 0.272147062 0 0.47752789
YDL083C YER074W 1 1 0.47752789
YDL083C YER131W 1 1 0.274872651
YDL083C YFR032C-A 0.778764374 1 0.209373362
YDL083C YGL030W 0.778764374 1 0.402561524
YDL083C YGL031C 0.778764374 1 0.410790644
YDL083C YGL103W 0.778764374 1 0.274872651
YDL083C YGL120C 0.272147062 0 0.47752789
YDL083C YGL123W 1 1 0.410790644
YDL083C YGL135W 0.778764374 1 0.209373362
YDL083C YGL147C 0.778764374 1 0.209373362
YDL083C YGR027C 1 1 0.209373362
YDL083C YGR034W 0.778764374 1 0.209373362
YDL083C YGR118W 1 1 0.47752789
YDL083C YHL001W 0.778764374 1 0.410790644
YDL083C YHL015W 1 1 0.47752789
YDL083C YHL033C 0.778764374 1 0.410790644
YDL083C YHL034C 0.272147062 0 0.402561524
YDL083C YHR141C 0.778764374 1 0.209373362
YDL083C YHR203C 1 1 0.410790644
YDL083C YIL069C 1 1 0.47752789
YDL083C YIL133C 0.778764374 1 0.410790644
YDL083C YJL177W 0.778764374 1 0.410790644
YDL083C YKL180W 0.778764374 1 0.410790644
YDL083C YLR029C 0.778764374 1 0.209373362
YDL083C YLR075W 0.778764374 1 0.410790644
YDL083C YLR287C-A 1 1 0.209373362
YDL083C YLR340W 0.778764374 1 0.274872651
YDL083C YLR441C 1 1 0.47752789
YDL083C YLR448W 0.778764374 1 0.410790644
YDL083C YML073C 0.778764374 1 0.410790644
YDL083C YMR142C 0.778764374 1 0.410790644
YDL083C YMR194W 0.778764374 1 0.209373362
YDL083C YMR230W 1 1 0.274872651
YDL083C YNL069C 0.778764374 1 0.209373362
YDL083C YNL096C 1 1 0.274872651
YDL083C YNL301C 0.778764374 1 0.410790644
YDL083C YOL040C 1 1 0.274872651
YDL083C YOL127W 0.778764374 1 0.274872651
YDL083C YOR204W 0.063869073 0 0.276076972
YDL083C YPL081W 1 1 0.47752789
YDL083C YPL131W 0.778764374 1 0.410790644
YDL083C YPL249C-A 0.778764374 1 0.209373362
YDL136W YDR012W 0.907334967 1 0.209373362
YDL136W YDR382W 0.907334967 1 0.209373362
YDL136W YDR447C 0.778764374 1 0.209373362
YDL136W YDR471W 0.907334967 1 0.209373362
YDL136W YER074W 0.778764374 1 0.209373362
YDL136W YFR032C-A 0.907334967 1 0.209373362
YDL136W YGL014W 0.063869073 0 0.141123268
YDL136W YGL030W 0.907334967 1 0.209373362
YDL136W YGL031C 0.907334967 1 0.209373362
YDL136W YGL103W 0.907334967 1 0.209373362
YDL136W YGL135W 0.907334967 1 0.209373362
YDL136W YGL147C 0.907334967 1 0.209373362
YDL136W YGR034W 0.907334967 1 0.209373362
YDL136W YGR118W 0.778764374 1 0.209373362
YDL136W YHL001W 0.907334967 1 0.209373362
YDL136W YHL033C 0.907334967 1 0.209373362
YDL136W YHR141C 0.907334967 1 0.209373362
YDL136W YHR203C 0.778764374 1 0.209373362
YDL136W YIL133C 0.907334967 1 0.209373362
YDL136W YJL177W 0.907334967 1 0.209373362
YDL136W YKL180W 0.907334967 1 0.209373362
YDL136W YLR075W 0.907334967 1 0.209373362
YDL136W YLR287C-A 0.778764374 1 0.209373362
YDL136W YLR344W 0.907334967 1 0.209373362
YDL136W YLR406C 0.907334967 1 0.209373362
YDL136W YLR441C 0.778764374 1 0.209373362
YDL136W YLR448W 0.907334967 1 0.209373362
YDL136W YML073C 0.907334967 1 0.209373362
YDL136W YMR142C 0.907334967 1 0.209373362
YDL136W YMR194W 0.907334967 1 0.209373362
YDL136W YNL067W 0.907334967 1 0.209373362
YDL136W YNL069C 0.907334967 1 0.209373362
YDL136W YNL096C 0.778764374 1 0.209373362
YDL136W YNL302C 0.778764374 1 0.209373362
YDL136W YOL040C 0.778764374 1 0.209373362
YDL136W YOL127W 0.907334967 1 0.209373362
YDL136W YOR312C 0.907334967 1 0.209373362
YDL136W YPL090C 0.778764374 1 0.209373362
YDL136W YPL143W 0.907334967 1 0.209373362
YDL136W YPL220W 0.907334967 1 0.209373362
YDL136W YPL249C-A 0.907334967 1 0.209373362
YDR012W YDR025W 0.778764374 1 0.410790644
YDR012W YDR382W 0.907334967 1 0.209373362
YDR012W YDR447C 0.778764374 1 0.209373362
YDR012W YDR471W 0.907334967 1 0.410790644
YDR012W YER074W 0.778764374 1 0.410790644
YDR012W YGL103W 0.907334967 1 0.209373362
YDR012W YGL135W 0.907334967 1 0.209373362
YDR012W YGL147C 0.907334967 1 0.209373362
YDR012W YGR034W 0.907334967 1 0.209373362
YDR012W YHL033C 0.907334967 1 0.410790644
YDR012W YHR203C 0.778764374 1 0.410790644
YDR012W YIL133C 0.907334967 1 0.410790644
YDR012W YJL177W 0.907334967 1 0.410790644
YDR012W YKL180W 0.907334967 1 0.410790644
YDR012W YKR081C 0.272147062 0 0.12693783
YDR012W YLR029C 0.907334967 1 0.209373362
YDR012W YLR340W 0.907334967 1 0.209373362
YDR012W YLR441C 0.778764374 1 0.410790644
YDR012W YLR448W 0.907334967 1 0.410790644
YDR012W YML073C 0.907334967 1 0.410790644
YDR012W YMR194W 0.907334967 1 0.209373362
YDR012W YMR290C 0.272147062 0 0.12693783
YDR012W YNL061W 0.272147062 0 0.12693783
YDR012W YNL069C 0.907334967 1 0.209373362
YDR012W YNL301C 0.907334967 1 0.410790644
YDR012W YOL041C 0.272147062 0 0.12693783
YDR012W YOL120C 0.907334967 1 0.209373362
YDR012W YOL127W 0.907334967 1 0.209373362
YDR012W YPL090C 0.778764374 1 0.209373362
YDR012W YPL220W 0.907334967 1 0.410790644
YDR382W YDL081C 0.907334967 1 0.266038663
YDR382W YDR447C 0.778764374 1 0.209373362
YDR382W YDR471W 0.907334967 1 0.209373362
YDR382W YER074W 0.778764374 1 0.209373362
YDR382W YFR032C-A 0.907334967 1 0.209373362
YDR382W YGL030W 0.907334967 1 0.209373362
YDR382W YGL103W 0.907334967 1 0.209373362
YDR382W YGL135W 0.907334967 1 0.209373362
YDR382W YGR034W 0.907334967 1 0.209373362
YDR382W YHL001W 0.907334967 1 0.209373362
YDR382W YHR141C 0.907334967 1 0.209373362
YDR382W YIL069C 0.778764374 1 0.209373362
YDR382W YIL133C 0.907334967 1 0.209373362
YDR382W YJL177W 0.907334967 1 0.209373362
YDR382W YKL180W 0.907334967 1 0.209373362
YDR382W YLR029C 0.907334967 1 0.209373362
YDR382W YLR075W 0.907334967 1 0.209373362
YDR382W YLR287C-A 0.778764374 1 0.209373362
YDR382W YLR340W 0.907334967 1 0.266038663
YDR382W YLR441C 0.778764374 1 0.209373362
YDR382W YLR448W 0.907334967 1 0.209373362
YDR382W YML073C 0.907334967 1 0.209373362
YDR382W YMR194W 0.907334967 1 0.209373362
YDR382W YNL069C 0.907334967 1 0.209373362
YDR382W YNL096C 0.778764374 1 0.209373362
YDR382W YNL301C 0.907334967 1 0.209373362
YDR382W YOL039W 0.907334967 1 0.266038663
YDR382W YOL127W 0.907334967 1 0.209373362
YDR382W YOR234C 0.907334967 1 0.209373362
YDR382W YOR312C 0.907334967 1 0.209373362
YDR382W YPL131W 0.907334967 1 0.209373362
YDR382W YPL220W 0.907334967 1 0.209373362
YDR382W YPL249C-A 0.907334967 1 0.209373362
YDR447C YDL060W 0.272147062 0 0.274872651
YDR447C YDR450W 1 1 0.446751355
YDR447C YDR471W 0.778764374 1 0.209373362
YDR447C YER074W 1 1 0.446751355
YDR447C YER131W 1 1 0.274872651
YDR447C YFR032C-A 0.778764374 1 0.209373362
YDR447C YGL014W 0.063869073 0 0.141123268
YDR447C YGL030W 0.778764374 1 0.274872651
YDR447C YGL031C 0.778764374 1 0.209373362
YDR447C YGL103W 0.778764374 1 0.513164578
YDR447C YGL135W 0.778764374 1 0.209373362
YDR447C YGL147C 0.778764374 1 0.209373362
YDR447C YGL246C 0.054227174 0 0.274872651
YDR447C YGR034W 0.778764374 1 0.209373362
YDR447C YGR118W 1 1 0.446751355
YDR447C YGR214W 1 1 0.683346055
YDR447C YHL001W 0.778764374 1 0.209373362
YDR447C YHL033C 0.778764374 1 0.209373362
YDR447C YHR141C 0.778764374 1 0.209373362
YDR447C YHR203C 1 1 0.209373362
YDR447C YIL069C 1 1 0.446751355
YDR447C YIL133C 0.778764374 1 0.209373362
YDR447C YJL177W 0.778764374 1 0.209373362
YDR447C YJL191W 1 1 0.683346055
YDR447C YKL180W 0.778764374 1 0.209373362
YDR447C YLR029C 0.778764374 1 0.209373362
YDR447C YLR075W 0.778764374 1 0.513164578
YDR447C YLR150W 0.778764374 0 0.209373362
YDR447C YLR287C-A 1 1 0.209373362
YDR447C YLR344W 0.778764374 1 0.209373362
YDR447C YLR441C 1 1 0.446751355
YDR447C YLR448W 0.778764374 1 0.513164578
YDR447C YML073C 0.778764374 1 0.513164578
YDR447C YMR142C 0.778764374 1 0.209373362
YDR447C YMR194W 0.778764374 1 0.209373362
YDR447C YNL069C 0.778764374 1 0.209373362
YDR447C YNL096C 1 1 0.274872651
YDR447C YNL301C 0.778764374 1 0.209373362
YDR447C YNL302C 1 1 0.446751355
YDR447C YOL040C 1 1 0.274872651
YDR447C YOL127W 0.778764374 1 0.513164578
YDR447C YOR234C 0.778764374 1 0.209373362
YDR447C YOR312C 0.778764374 1 0.209373362
YDR447C YPL090C 1 1 0.446751355
YDR447C YPL220W 0.778764374 1 0.209373362
YDR447C YPL249C-A 0.778764374 1 0.209373362
YDR471W YBR084W 0.063869073 0 0.11861081
YDR471W YDR025W 0.778764374 1 0.410790644
YDR471W YER006W 0.272147062 0 0.12693783
YDR471W YER074W 0.778764374 1 0.410790644
YDR471W YFR032C-A 0.907334967 1 0.209373362
YDR471W YGL014W 0.063869073 0 0.262580285
YDR471W YGL030W 0.907334967 1 0.402561524
YDR471W YGL031C 0.907334967 1 0.410790644
YDR471W YGL103W 0.907334967 1 0.209373362
YDR471W YGL135W 0.907334967 1 0.209373362
YDR471W YGL147C 0.907334967 1 0.209373362
YDR471W YGR034W 0.907334967 1 0.209373362
YDR471W YHL001W 0.907334967 1 0.410790644
YDR471W YHL015W 0.778764374 1 0.209373362
YDR471W YHL033C 0.907334967 1 0.410790644
YDR471W YHR141C 0.907334967 1 0.209373362
YDR471W YHR203C 0.778764374 1 0.410790644
YDR471W YIL069C 0.778764374 1 0.410790644
YDR471W YIL133C 0.907334967 1 0.410790644
YDR471W YJL177W 0.907334967 1 0.410790644
YDR471W YKL180W 0.907334967 1 0.410790644
YDR471W YKR081C 0.272147062 0 0.12693783
YDR471W YLR029C 0.907334967 1 0.209373362
YDR471W YLR075W 0.907334967 1 0.410790644
YDR471W YLR150W 0.778764374 0 0.402561524
YDR471W YLR287C-A 0.778764374 1 0.209373362
YDR471W YLR344W 0.907334967 1 0.209373362
YDR471W YLR406C 0.907334967 1 0.410790644
YDR471W YLR441C 0.778764374 1 0.410790644
YDR471W YLR448W 0.907334967 1 0.410790644
YDR471W YML073C 0.907334967 1 0.410790644
YDR471W YMR142C 0.907334967 1 0.410790644
YDR471W YMR194W 0.907334967 1 0.209373362
YDR471W YMR290C 0.272147062 0 0.12693783
YDR471W YNL061W 0.272147062 0 0.12693783
YDR471W YNL069C 0.907334967 1 0.209373362
YDR471W YNL096C 0.778764374 1 0.209373362
YDR471W YNL110C 0.272147062 0 0.028502013
YDR471W YNL112W 0.063869073 0 0.410790644
YDR471W YNL301C 0.907334967 1 0.410790644
YDR471W YOL040C 0.778764374 1 0.209373362
YDR471W YOL077C 0.272147062 0 0.12693783
YDR471W YOL127W 0.907334967 1 0.209373362
YDR471W YOR312C 0.907334967 1 0.410790644
YDR471W YPL090C 0.778764374 1 0.209373362
YDR471W YPL093W 0.272147062 0 0.12693783
YDR471W YPL211W 0.907334967 0 0.12693783
YDR471W YPL220W 0.907334967 1 0.410790644
YDR471W YPL249C-A 0.907334967 1 0.209373362
YER074W YDL060W 0.272147062 0 0.350111051
YER074W YDR025W 1 1 0.47752789
YER074W YDR450W 1 1 0.47752789
YER074W YFR032C-A 0.778764374 1 0.209373362
YER074W YGL014W 0.063869073 0 0.262580285
YER074W YGL030W 0.778764374 1 0.402561524
YER074W YGL103W 0.778764374 1 0.274872651
YER074W YGL135W 0.778764374 1 0.209373362
YER074W YGL147C 0.778764374 1 0.209373362
YER074W YGR034W 0.778764374 1 0.209373362
YER074W YGR118W 1 1 0.47752789
YER074W YHL001W 0.778764374 1 0.410790644
YER074W YHL033C 0.778764374 1 0.410790644
YER074W YHR141C 0.778764374 1 0.209373362
YER074W YHR203C 1 1 0.410790644
YER074W YIL069C 1 1 0.47752789
YER074W YIL133C 0.778764374 1 0.410790644
YER074W YJL177W 0.778764374 1 0.410790644
YER074W YKL180W 0.778764374 1 0.410790644
YER074W YLR029C 0.778764374 1 0.209373362
YER074W YLR075W 0.778764374 1 0.410790644
YER074W YLR150W 0.778764374 0 0.402561524
YER074W YLR287C-A 1 1 0.209373362
YER074W YLR340W 0.778764374 1 0.274872651
YER074W YLR441C 1 1 0.47752789
YER074W YLR448W 0.778764374 1 0.410790644
YER074W YML073C 0.778764374 1 0.410790644
YER074W YMR142C 0.778764374 1 0.410790644
YER074W YMR194W 0.778764374 1 0.209373362
YER074W YNL069C 0.778764374 1 0.209373362
YER074W YNL096C 1 1 0.274872651
YER074W YNL301C 0.778764374 1 0.410790644
YER074W YOL040C 1 1 0.274872651
YER074W YOL127W 0.778764374 1 0.274872651
YER074W YOR234C 0.778764374 1 0.209373362
YER074W YOR312C 0.778764374 1 0.410790644
YER074W YPL090C 1 1 0.47752789
YER074W YPL249C-A 0.778764374 1 0.209373362
YFR032C-A YGL014W 0.063869073 0 0.141123268
YFR032C-A YGL031C 0.907334967 1 0.209373362
YFR032C-A YGL103W 0.907334967 1 0.209373362
YFR032C-A YGL189C 0.778764374 1 0.209373362
YFR032C-A YGR034W 0.907334967 1 0.209373362
YFR032C-A YGR118W 0.778764374 1 0.209373362
YFR032C-A YJL177W 0.907334967 1 0.209373362
YFR032C-A YKL046C 0.017693444 0 0.028502013
YFR032C-A YLR029C 0.907334967 1 0.209373362
YFR032C-A YLR287C-A 0.778764374 1 0.209373362
YFR032C-A YLR448W 0.907334967 1 0.209373362
YFR032C-A YMR194W 0.907334967 1 0.209373362
YFR032C-A YNL096C 0.778764374 1 0.209373362
YFR032C-A YOL040C 0.778764374 1 0.209373362
YFR032C-A YOL127W 0.907334967 1 0.209373362
YGL014W YGL103W 0.063869073 0.243570982 0.141123268
YGL014W YGR034W 0.063869073 0.243570982 0.141123268
YGL014W YHL001W 0.063869073 0.243570982 0.262580285
YGL014W YHR029C 0 0 0.160579971
YGL014W YHR141C 0.063869073 0 0.141123268
YGL014W YJL177W 0.063869073 0 0.262580285
YGL014W YLR287C-A 0.063869073 0 0.141123268
YGL014W YLR448W 0.063869073 0.243570982 0.262580285
YGL014W YML073C 0.063869073 0.243570982 0.262580285
YGL014W YMR194W 0.063869073 0.243570982 0.141123268
YGL014W YNL096C 0.063869073 0 0.141123268
YGL014W YNL301C 0.063869073 0 0.262580285
YGL014W YNL302C 0.063869073 0 0.279976662
YGL014W YOL040C 0.063869073 0 0.279976662
YGL014W YOL127W 0.063869073 0.243570982 0.141123268
YGL030W YDR025W 0.778764374 1 0.402561524
YGL030W YDR101C 0.907334967 0 0.274872651
YGL030W YEL054C 0.907334967 1 0.402561524
YGL030W YER006W 0.272147062 0.243570982 0.350111051
YGL030W YGL031C 0.907334967 1 0.402561524
YGL030W YGL103W 0.907334967 1 0.310149944
YGL030W YGL135W 0.907334967 1 0.209373362
YGL030W YGL147C 0.907334967 1 0.209373362
YGL030W YGR027C 0.778764374 1 0.209373362
YGL030W YGR034W 0.907334967 1 0.209373362
YGL030W YGR103W 0.272147062 0 0.350111051
YGL030W YHL001W 0.907334967 1 0.402561524
YGL030W YHL033C 0.907334967 1 0.402561524
YGL030W YHR010W 0.907334967 1 0.209373362
YGL030W YHR052W 0.272147062 0.147099343 0.274872651
YGL030W YHR141C 0.907334967 1 0.209373362
YGL030W YHR203C 0.778764374 1 0.402561524
YGL030W YIL069C 0.778764374 1 0.402561524
YGL030W YIL133C 0.907334967 1 0.402561524
YGL030W YJL177W 0.907334967 1 0.402561524
YGL030W YKL180W 0.907334967 1 0.402561524
YGL030W YLR029C 0.907334967 1 0.209373362
YGL030W YLR075W 0.907334967 1 0.402561524
YGL030W YLR150W 0.778764374 0.200338789 0.402561524
YGL030W YLR287C-A 0.778764374 1 0.209373362
YGL030W YLR325C 0.907334967 1 0.310149944
YGL030W YLR441C 0.778764374 1 0.402561524
YGL030W YLR448W 0.907334967 1 0.402561524
YGL030W YML073C 0.907334967 1 0.402561524
YGL030W YMR142C 0.907334967 1 0.402561524
YGL030W YMR194W 0.907334967 1 0.209373362
YGL030W YNL002C 0.272147062 0.243570982 0.350111051
YGL030W YNL069C 0.907334967 1 0.209373362
YGL030W YNL110C 0.272147062 0.243570982 0.274872651
YGL030W YOL077C 0.272147062 0.243570982 0.350111051
YGL030W YOL127W 0.907334967 1 0.274872651
YGL030W YOR204W 0.063869073 0.243570982 0.435621101
YGL030W YPL093W 0.272147062 0.147099343 0.350111051
YGL030W YPL220W 0.907334967 1 0.402561524
YGL030W YPL249C-A 0.907334967 1 0.209373362
YGL030W YPR016C 0.272147062 0.147099343 0.350111051
YGL031C YGL103W 0.907334967 1 0.209373362
YGL031C YGR034W 0.907334967 1 0.209373362
YGL031C YGR118W 0.778764374 1 0.410790644
YGL031C YGR214W 0.778764374 1 0.410790644
YGL031C YHL033C 0.907334967 1 0.410790644
YGL031C YHR141C 0.907334967 1 0.209373362
YGL031C YJL177W 0.907334967 1 0.410790644
YGL031C YKL180W 0.907334967 1 0.410790644
YGL031C YLR075W 0.907334967 1 0.410790644
YGL031C YLR342W 0.209115134 0 0.160579971
YGL031C YLR441C 0.778764374 1 0.410790644
YGL031C YML073C 0.907334967 1 0.410790644
YGL031C YMR194W 0.907334967 1 0.209373362
YGL031C YNL069C 0.907334967 1 0.209373362
YGL031C YOL127W 0.907334967 1 0.209373362
YGL031C YPL249C-A 0.907334967 1 0.209373362
YGL103W YDR101C 0.907334967 0 0.274872651
YGL103W YGL123W 0.778764374 1 0.310149944
YGL103W YGL135W 0.907334967 1 0.209373362
YGL103W YGL147C 0.907334967 1 0.209373362
YGL103W YGR034W 0.907334967 1 0.209373362
YGL103W YGR118W 0.778764374 1 0.274872651
YGL103W YHL001W 0.907334967 1 0.209373362
YGL103W YHL015W 0.778764374 1 0.274872651
YGL103W YHL033C 0.907334967 1 0.209373362
YGL103W YHR010W 0.907334967 1 0.209373362
YGL103W YHR052W 0.272147062 0.147099343 0.274872651
YGL103W YHR141C 0.907334967 1 0.209373362
YGL103W YHR203C 0.778764374 1 0.209373362
YGL103W YIL069C 0.778764374 1 0.274872651
YGL103W YIL133C 0.907334967 1 0.209373362
YGL103W YJL177W 0.907334967 1 0.209373362
YGL103W YKL172W 0.272147062 0 0.310149944
YGL103W YKL180W 0.907334967 1 0.209373362
YGL103W YKR081C 0.272147062 0.243570982 0.513164578
YGL103W YLR029C 0.907334967 1 0.209373362
YGL103W YLR075W 0.907334967 1 0.513164578
YGL103W YLR287C-A 0.778764374 1 0.209373362
YGL103W YLR325C 0.907334967 1 0.513164578
YGL103W YLR340W 0.907334967 1 0.513164578
YGL103W YLR342W 0.209115134 0 0.141123268
YGL103W YLR406C 0.907334967 1 0.209373362
YGL103W YLR441C 0.778764374 1 0.274872651
YGL103W YLR448W 0.907334967 1 0.513164578
YGL103W YML072C 0.06481985 0.147099343 0
YGL103W YML073C 0.907334967 1 0.513164578
YGL103W YMR142C 0.907334967 1 0.209373362
YGL103W YMR194W 0.907334967 1 0.209373362
YGL103W YNL069C 0.907334967 1 0.209373362
YGL103W YNL096C 0.778764374 1 0.310149944
YGL103W YNL110C 0.272147062 0.393233403 0.274872651
YGL103W YNL301C 0.907334967 1 0.209373362
YGL103W YNL302C 0.778764374 1 0.310149944
YGL103W YOL040C 0.778764374 1 0.310149944
YGL103W YOL127W 0.907334967 1 0.513164578
YGL103W YOR312C 0.907334967 1 0.209373362
YGL103W YPL090C 0.778764374 1 0.274872651
YGL103W YPL093W 0.272147062 0.147099343 0.513164578
YGL103W YPL220W 0.907334967 1 0.209373362
YGL103W YPL249C-A 0.907334967 1 0.209373362
YGL123W YHL001W 0.778764374 1 0.410790644
YGL123W YJL177W 0.778764374 1 0.410790644
YGL123W YKL180W 0.778764374 1 0.410790644
YGL123W YLR441C 1 1 0.410790644
YGL123W YML073C 0.778764374 1 0.410790644
YGL123W YOL040C 1 1 1
YGL147C YDR450W 0.778764374 1 0.209373362
YGL147C YGL135W 0.907334967 1 0.209373362
YGL147C YGR034W 0.907334967 1 0.209373362
YGL147C YHL001W 0.907334967 1 0.209373362
YGL147C YHL015W 0.778764374 1 0.209373362
YGL147C YHL033C 0.907334967 1 0.209373362
YGL147C YHR141C 0.907334967 1 0.209373362
YGL147C YIL133C 0.907334967 1 0.209373362
YGL147C YJL177W 0.907334967 1 0.209373362
YGL147C YKL009W 0.272147062 0 0.12693783
YGL147C YKL180W 0.907334967 1 0.209373362
YGL147C YLR029C 0.907334967 1 0.209373362
YGL147C YLR340W 0.907334967 1 0.209373362
YGL147C YLR406C 0.907334967 1 0.209373362
YGL147C YLR448W 0.907334967 1 0.209373362
YGL147C YML073C 0.907334967 1 0.209373362
YGL147C YMR194W 0.907334967 1 0.209373362
YGL147C YMR290C 0.272147062 0 0.12693783
YGL147C YNL069C 0.907334967 1 0.209373362
YGL147C YNL096C 0.778764374 1 0.209373362
YGL147C YOL040C 0.778764374 1 0.209373362
YGL147C YOL127W 0.907334967 1 0.209373362
YGL147C YPL093W 0.272147062 0 0.12693783
YGL147C YPL131W 0.907334967 1 0.209373362
YGL147C YPL249C-A 0.907334967 1 0.209373362
YGL147C YPR016C 0.272147062 0 0.12693783
YGR034W YDR450W 0.778764374 1 0.209373362
YGR034W YER131W 0.778764374 1 0.209373362
YGR034W YGL135W 0.907334967 1 0.209373362
YGR034W YHL001W 0.907334967 1 0.209373362
YGR034W YHL033C 0.907334967 1 0.209373362
YGR034W YHR141C 0.907334967 1 0.209373362
YGR034W YHR203C 0.778764374 1 0.209373362
YGR034W YIL069C 0.778764374 1 0.209373362
YGR034W YIL133C 0.907334967 1 0.209373362
YGR034W YJL177W 0.907334967 1 0.209373362
YGR034W YKL180W 0.907334967 1 0.209373362
YGR034W YLR029C 0.907334967 1 0.209373362
YGR034W YLR075W 0.907334967 1 0.209373362
YGR034W YLR287C-A 0.778764374 1 0.209373362
YGR034W YLR340W 0.907334967 1 0.209373362
YGR034W YLR344W 0.907334967 1 0.209373362
YGR034W YLR441C 0.778764374 1 0.209373362
YGR034W YLR448W 0.907334967 1 0.209373362
YGR034W YML073C 0.907334967 1 0.209373362
YGR034W YMR142C 0.907334967 1 0.209373362
YGR034W YMR194W 0.907334967 1 0.209373362
YGR034W YNL069C 0.907334967 1 0.209373362
YGR034W YNL096C 0.778764374 1 0.209373362
YGR034W YNL301C 0.907334967 1 0.209373362
YGR034W YNL302C 0.778764374 1 0.209373362
YGR034W YOL040C 0.778764374 1 0.209373362
YGR034W YOL127W 0.907334967 1 0.209373362
YGR034W YOR234C 0.907334967 1 0.209373362
YGR034W YOR312C 0.907334967 1 0.209373362
YGR034W YPL090C 0.778764374 1 0.209373362
YGR034W YPL220W 0.907334967 1 0.209373362
YGR034W YPL249C-A 0.907334967 1 0.209373362
YHL001W YGL135W 0.907334967 1 0.209373362
YHL001W YHL033C 0.907334967 1 0.410790644
YHL001W YHR141C 0.907334967 1 0.209373362
YHL001W YHR203C 0.778764374 1 0.410790644
YHL001W YIL069C 0.778764374 1 0.410790644
YHL001W YIL133C 0.907334967 1 0.410790644
YHL001W YJL177W 0.907334967 1 0.410790644
YHL001W YKL180W 0.907334967 1 0.410790644
YHL001W YLR075W 0.907334967 1 0.410790644
YHL001W YLR287C-A 0.778764374 1 0.209373362
YHL001W YLR340W 0.907334967 1 0.209373362
YHL001W YLR441C 0.778764374 1 0.410790644
YHL001W YLR448W 0.907334967 1 0.410790644
YHL001W YML073C 0.907334967 1 0.410790644
YHL001W YMR142C 0.907334967 1 0.410790644
YHL001W YMR194W 0.907334967 1 0.209373362
YHL001W YNL069C 0.907334967 1 0.209373362
YHL001W YOL040C 0.778764374 1 0.209373362
YHL001W YOL127W 0.907334967 1 0.209373362
YHL001W YOR312C 0.907334967 1 0.410790644
YHL001W YPL090C 0.778764374 1 0.209373362
YHL001W YPL220W 0.907334967 1 0.410790644
YHL001W YPL249C-A 0.907334967 1 0.209373362
YHL033C YGL135W 0.907334967 1 0.209373362
YHL033C YHR141C 0.907334967 1 0.209373362
YHL033C YHR203C 0.778764374 1 0.410790644
YHL033C YIL133C 0.907334967 1 0.410790644
YHL033C YJL177W 0.907334967 1 0.410790644
YHL033C YKL180W 0.907334967 1 0.410790644
YHL033C YLR029C 0.907334967 1 0.209373362
YHL033C YLR075W 0.907334967 1 0.410790644
YHL033C YLR441C 0.778764374 1 0.410790644
YHL033C YLR448W 0.907334967 1 0.410790644
YHL033C YML073C 0.907334967 1 0.410790644
YHL033C YMR142C 0.907334967 1 0.410790644
YHL033C YMR194W 0.907334967 1 0.209373362
YHL033C YNL069C 0.907334967 1 0.209373362
YHL033C YOL127W 0.907334967 1 0.209373362
YHL033C YOR294W 0.272147062 0 0.12693783
YHL033C YOR312C 0.907334967 1 0.410790644
YHL033C YPL090C 0.778764374 1 0.209373362
YHL033C YPL220W 0.907334967 1 0.410790644
YHR141C YGL135W 0.907334967 1 0.209373362
YHR141C YHR029C 0 0 0.028502013
YHR141C YIL133C 0.907334967 1 0.209373362
YHR141C YJL177W 0.907334967 1 0.209373362
YHR141C YKL180W 0.907334967 1 0.209373362
YHR141C YLR075W 0.907334967 1 0.209373362
YHR141C YLR287C-A 0.778764374 1 0.209373362
YHR141C YLR406C 0.907334967 1 0.209373362
YHR141C YLR441C 0.778764374 1 0.209373362
YHR141C YLR448W 0.907334967 1 0.209373362
YHR141C YML073C 0.907334967 1 0.209373362
YHR141C YMR194W 0.907334967 1 0.209373362
YHR141C YNL069C 0.907334967 1 0.209373362
YHR141C YNL096C 0.778764374 1 0.209373362
YHR141C YNL301C 0.907334967 1 0.209373362
YHR141C YNL302C 0.778764374 1 0.209373362
YHR141C YOL040C 0.778764374 1 0.209373362
YHR141C YOL127W 0.907334967 1 0.209373362
YIL133C YDR060W 0.272147062 0 0.028502013
YIL133C YDR450W 0.778764374 1 0.209373362
YIL133C YGL135W 0.907334967 1 0.209373362
YIL133C YHR203C 0.778764374 1 0.410790644
YIL133C YIL069C 0.778764374 1 0.410790644
YIL133C YJL177W 0.907334967 1 0.410790644
YIL133C YKL180W 0.907334967 1 0.410790644
YIL133C YLR029C 0.907334967 1 0.209373362
YIL133C YLR075W 0.907334967 1 0.410790644
YIL133C YLR340W 0.907334967 1 0.209373362
YIL133C YLR441C 0.778764374 1 0.410790644
YIL133C YLR448W 0.907334967 1 0.410790644
YIL133C YML026C 0.778764374 1 0.209373362
YIL133C YML073C 0.907334967 1 0.410790644
YIL133C YMR142C 0.907334967 1 0.410790644
YIL133C YMR194W 0.907334967 1 0.209373362
YIL133C YMR290C 0.272147062 0.393233403 0.12693783
YIL133C YNL069C 0.907334967 1 0.209373362
YIL133C YNL096C 0.778764374 1 0.209373362
YIL133C YNL301C 0.907334967 1 0.410790644
YIL133C YOL041C 0.272147062 0.393233403 0.12693783
YIL133C YOL077C 0.272147062 0.243570982 0.12693783
YIL133C YOL120C 0.907334967 1 0.209373362
YIL133C YOL127W 0.907334967 1 0.209373362
YIL133C YOR204W 0.063869073 0.243570982 0.209373362
YIL133C YOR206W 0.272147062 0 0.12693783
YIL133C YOR312C 0.907334967 1 0.410790644
YIL133C YPL131W 0.907334967 1 0.410790644
YIL133C YPL143W 0.907334967 1 0.209373362
YIL133C YPL249C-A 0.907334967 1 0.209373362
YJL177W YDR174W 0.209115134 0 0.262580285
YJL177W YDR450W 0.778764374 1 0.209373362
YJL177W YGL135W 0.907334967 1 0.209373362
YJL177W YGR027C 0.778764374 1 0.209373362
YJL177W YGR118W 0.778764374 1 0.410790644
YJL177W YHR203C 0.778764374 1 0.410790644
YJL177W YIL069C 0.778764374 1 0.410790644
YJL177W YKL180W 0.907334967 1 0.410790644
YJL177W YLR029C 0.907334967 1 0.209373362
YJL177W YLR075W 0.907334967 1 0.410790644
YJL177W YLR150W 0.778764374 0 0.402561524
YJL177W YLR287C-A 0.778764374 1 0.209373362
YJL177W YLR340W 0.907334967 1 0.209373362
YJL177W YLR441C 0.778764374 1 0.410790644
YJL177W YLR448W 0.907334967 1 0.410790644
YJL177W YML073C 0.907334967 1 0.410790644
YJL177W YMR142C 0.907334967 1 0.410790644
YJL177W YMR194W 0.907334967 1 0.209373362
YJL177W YNL069C 0.907334967 1 0.209373362
YJL177W YNL096C 0.778764374 1 0.209373362
YJL177W YNL301C 0.907334967 1 0.410790644
YJL177W YNL302C 0.778764374 1 0.209373362
YJL177W YOL040C 0.778764374 1 0.209373362
YJL177W YOL127W 0.907334967 1 0.209373362
YJL177W YOR204W 0.063869073 0 0.209373362
YJL177W YOR234C 0.907334967 1 0.209373362
YJL177W YOR312C 0.907334967 1 0.410790644
YJL177W YPL090C 0.778764374 1 0.209373362
YJL177W YPL220W 0.907334967 1 0.410790644
YJL177W YPL249C-A 0.907334967 1 0.209373362
YKL180W YDR450W 0.778764374 1 0.209373362
YKL180W YGL135W 0.907334967 1 0.209373362
YKL180W YGR027C 0.778764374 1 0.209373362
YKL180W YHL015W 0.778764374 1 0.209373362
YKL180W YHR010W 0.907334967 1 0.209373362
YKL180W YHR203C 0.778764374 1 0.410790644
YKL180W YIL069C 0.778764374 1 0.410790644
YKL180W YJL191W 0.778764374 1 0.410790644
YKL180W YLR029C 0.907334967 1 0.209373362
YKL180W YLR075W 0.907334967 1 0.410790644
YKL180W YLR287C-A 0.778764374 1 0.209373362
YKL180W YLR340W 0.907334967 1 0.209373362
YKL180W YLR406C 0.907334967 1 0.410790644
YKL180W YLR441C 0.778764374 1 0.410790644
YKL180W YLR448W 0.907334967 1 0.410790644
YKL180W YML024W 0.778764374 1 0.410790644
YKL180W YML073C 0.907334967 1 0.410790644
YKL180W YMR142C 0.907334967 1 0.410790644
YKL180W YMR194W 0.907334967 1 0.209373362
YKL180W YNL069C 0.907334967 1 0.209373362
YKL180W YNL096C 0.778764374 1 0.209373362
YKL180W YNL301C 0.907334967 1 0.410790644
YKL180W YNL302C 0.778764374 1 0.209373362
YKL180W YOL040C 0.778764374 1 0.209373362
YKL180W YOL127W 0.907334967 1 0.209373362
YKL180W YOR312C 0.907334967 1 0.410790644
YKL180W YPL143W 0.907334967 1 0.209373362
YKL180W YPL220W 0.907334967 1 0.410790644
YKL180W YPL249C-A 0.907334967 1 0.209373362
YLR029C YBR084C-A 0.907334967 1 0.209373362
YLR029C YBR142W 0.209115134 0 0.12693783
YLR029C YDL031W 0.209115134 0 0.12693783
YLR029C YDR025W 0.778764374 1 0.209373362
YLR029C YDR060W 0.272147062 0 0.028502013
YLR029C YDR450W 0.778764374 1 0.209373362
YLR029C YGL135W 0.907334967 1 0.209373362
YLR029C YGR103W 0.272147062 0 0.12693783
YLR029C YHR089C 0.272147062 0.243570982 0.12693783
YLR029C YHR203C 0.778764374 1 0.209373362
YLR029C YIL069C 0.778764374 1 0.209373362
YLR029C YKL172W 0.272147062 0 0.12693783
YLR029C YKR081C 0.272147062 0.243570982 0.12693783
YLR029C YLR002C 0.272147062 0.147099343 0.141123268
YLR029C YLR075W 0.907334967 1 0.209373362
YLR029C YLR196W 0.209115134 0 0.209373362
YLR029C YLR287C-A 0.778764374 1 0.209373362
YLR029C YLR340W 0.907334967 1 0.209373362
YLR029C YLR448W 0.907334967 1 0.209373362
YLR029C YML073C 0.907334967 1 0.209373362
YLR029C YMR194W 0.907334967 1 0.209373362
YLR029C YMR290C 0.272147062 0.393233403 0.12693783
YLR029C YNL002C 0.272147062 0.243570982 0.12693783
YLR029C YNL069C 0.907334967 1 0.209373362
YLR029C YNL096C 0.778764374 1 0.209373362
YLR029C YNL301C 0.907334967 1 0.209373362
YLR029C YOL040C 0.778764374 1 0.209373362
YLR029C YOL041C 0.272147062 0.393233403 0.12693783
YLR029C YOL077C 0.272147062 0.243570982 0.12693783
YLR029C YOL120C 0.907334967 1 0.209373362
YLR029C YOL127W 0.907334967 1 0.209373362
YLR029C YOR204W 0.063869073 0.243570982 0.209373362
YLR029C YOR206W 0.272147062 0 0.12693783
YLR029C YOR294W 0.272147062 0 0.12693783
YLR029C YOR312C 0.907334967 1 0.209373362
YLR029C YPL090C 0.778764374 1 0.209373362
YLR029C YPL093W 0.272147062 0.147099343 0.12693783
YLR029C YPL131W 0.907334967 1 0.209373362
YLR029C YPL220W 0.907334967 1 0.209373362
YLR075W YBR084W 0.063869073 0 0.11861081
YLR075W YDR025W 0.778764374 1 0.513164578
YLR075W YDR450W 0.778764374 1 0.274872651
YLR075W YGL135W 0.907334967 1 0.209373362
YLR075W YHR203C 0.778764374 1 0.410790644
YLR075W YLR150W 0.778764374 0 0.402561524
YLR075W YLR180W 0.063869073 0 0.410790644
YLR075W YLR287C-A 0.778764374 1 0.209373362
YLR075W YLR340W 0.907334967 1 0.581589134
YLR075W YLR441C 0.778764374 1 0.410790644
YLR075W YLR448W 0.907334967 1 0.581589134
YLR075W YML073C 0.907334967 1 0.581589134
YLR075W YMR142C 0.907334967 1 0.410790644
YLR075W YMR194W 0.907334967 1 0.209373362
YLR075W YNL069C 0.907334967 1 0.209373362
YLR075W YNL096C 0.778764374 1 0.274872651
YLR075W YNL112W 0.063869073 0 0.410790644
YLR075W YNL301C 0.907334967 1 0.410790644
YLR075W YOL127W 0.907334967 1 0.581589134
YLR075W YOR234C 0.907334967 1 0.209373362
YLR075W YOR312C 0.907334967 1 0.410790644
YLR075W YPL090C 0.778764374 1 0.274872651
YLR075W YPL220W 0.907334967 1 0.410790644
YLR075W YPL249C-A 0.907334967 1 0.209373362
YLR150W YDR025W 0.778764374 0 0.402561524
YLR150W YER131W 0.778764374 0 0.209373362
YLR150W YLR448W 0.778764374 0.200338789 0.402561524
YLR150W YML073C 0.778764374 0.200338789 0.402561524
YLR150W YNL069C 0.778764374 0.200338789 0.209373362
YLR150W YNL112W 0.063869073 0 0.402561524
YLR150W YOL127W 0.778764374 0.200338789 0.209373362
YLR150W YOR312C 0.778764374 0 0.402561524
YLR150W YPL249C-A 0.778764374 0.200338789 0.209373362
YLR287C-A YGL135W 0.778764374 1 0.209373362
YLR287C-A YGR027C 1 1 0.209373362
YLR287C-A YGR118W 1 1 0.209373362
YLR287C-A YHR029C 0 0 0.028502013
YLR287C-A YLR441C 1 1 0.209373362
YLR287C-A YLR448W 0.778764374 1 0.209373362
YLR287C-A YML073C 0.778764374 1 0.209373362
YLR287C-A YMR194W 0.778764374 1 0.209373362
YLR287C-A YNL069C 0.778764374 1 0.209373362
YLR287C-A YNL096C 1 1 0.209373362
YLR287C-A YNL302C 1 1 0.209373362
YLR287C-A YOL039W 0.778764374 1 0.209373362
YLR287C-A YOL040C 1 1 0.209373362
YLR287C-A YOL127W 0.778764374 1 0.209373362
YLR344W YMR194W 0.907334967 1 0.209373362
YLR441C YDR025W 1 1 0.47752789
YLR441C YGL135W 0.778764374 1 0.209373362
YLR441C YGR118W 1 1 0.47752789
YLR441C YHR203C 1 1 0.410790644
YLR441C YLR340W 0.778764374 1 0.274872651
YLR441C YLR406C 0.778764374 1 0.410790644
YLR441C YLR448W 0.778764374 1 0.410790644
YLR441C YML073C 0.778764374 1 0.410790644
YLR441C YMR194W 0.778764374 1 0.209373362
YLR441C YNL069C 0.778764374 1 0.209373362
YLR441C YNL096C 1 1 0.274872651
YLR441C YNL301C 0.778764374 1 0.410790644
YLR441C YOL040C 1 1 0.274872651
YLR441C YOL127W 0.778764374 1 0.274872651
YLR441C YOR312C 0.778764374 1 0.410790644
YLR441C YPL090C 1 1 0.47752789
YLR441C YPL220W 0.778764374 1 0.410790644
YLR448W YGL135W 0.907334967 1 0.209373362
YLR448W YHR203C 0.778764374 1 0.410790644
YLR448W YLR340W 0.907334967 1 0.581589134
YLR448W YML073C 0.907334967 1 0.581589134
YLR448W YMR142C 0.907334967 1 0.410790644
YLR448W YMR194W 0.907334967 1 0.209373362
YLR448W YMR290C 0.272147062 0.393233403 0.581589134
YLR448W YNL069C 0.907334967 1 0.209373362
YLR448W YNL096C 0.778764374 1 0.274872651
YLR448W YNL301C 0.907334967 1 0.410790644
YLR448W YOL040C 0.778764374 1 0.274872651
YLR448W YOL041C 0.272147062 0.393233403 0.498115371
YLR448W YOL127W 0.907334967 1 0.581589134
YLR448W YOR312C 0.907334967 1 0.410790644
YLR448W YPL090C 0.778764374 1 0.274872651
YLR448W YPL131W 0.907334967 1 0.581589134
YLR448W YPL220W 0.907334967 1 0.410790644
YLR448W YPL249C-A 0.907334967 1 0.209373362
YML073C YBR142W 0.209115134 0 0.581589134
YML073C YGL135W 0.907334967 1 0.209373362
YML073C YGR118W 0.778764374 1 0.410790644
YML073C YHL015W 0.778764374 1 0.274872651
YML073C YHR203C 0.778764374 1 0.410790644
YML073C YIL069C 0.778764374 1 0.410790644
YML073C YLR340W 0.907334967 1 0.581589134
YML073C YMR142C 0.907334967 1 0.410790644
YML073C YMR194W 0.907334967 1 0.209373362
YML073C YMR290C 0.272147062 0.393233403 0.581589134
YML073C YNL002C 0.272147062 0.243570982 0.513164578
YML073C YNL061W 0.272147062 0 0.274872651
YML073C YNL069C 0.907334967 1 0.209373362
YML073C YNL096C 0.778764374 1 0.274872651
YML073C YNL112W 0.063869073 0 0.410790644
YML073C YNL301C 0.907334967 1 0.410790644
YML073C YOL040C 0.778764374 1 0.274872651
YML073C YOL041C 0.272147062 0.393233403 0.498115371
YML073C YOL120C 0.907334967 1 0.209373362
YML073C YOL127W 0.907334967 1 0.581589134
YML073C YOR204W 0.063869073 0.243570982 0.209373362
YML073C YOR234C 0.907334967 1 0.209373362
YML073C YOR312C 0.907334967 1 0.410790644
YML073C YPL090C 0.778764374 1 0.274872651
YML073C YPL093W 0.272147062 0.147099343 0.513164578
YML073C YPL143W 0.907334967 1 0.209373362
YML073C YPL220W 0.907334967 1 0.410790644
YML073C YPL249C-A 0.907334967 1 0.209373362
YMR194W YDR450W 0.778764374 1 0.209373362
YMR194W YER131W 0.778764374 1 0.209373362
YMR194W YGL099W 0.063869073 0 0.028502013
YMR194W YGL135W 0.907334967 1 0.209373362
YMR194W YGR118W 0.778764374 1 0.209373362
YMR194W YHR010W 0.907334967 1 0.209373362
YMR194W YHR203C 0.778764374 1 0.209373362
YMR194W YLR340W 0.907334967 1 0.209373362
YMR194W YMR142C 0.907334967 1 0.209373362
YMR194W YMR143W 0.778764374 1 0.209373362
YMR194W YNL069C 0.907334967 1 0.209373362
YMR194W YNL096C 0.778764374 1 0.209373362
YMR194W YNL301C 0.907334967 1 0.209373362
YMR194W YNL302C 0.778764374 1 0.209373362
YMR194W YOL040C 0.778764374 1 0.209373362
YMR194W YOL127W 0.907334967 1 0.209373362
YMR194W YOR312C 0.907334967 1 0.209373362
YMR194W YPL220W 0.907334967 1 0.209373362
YNL069C YBR084C-A 0.907334967 1 0.209373362
YNL069C YDR025W 0.778764374 1 0.209373362
YNL069C YDR450W 0.778764374 1 0.209373362
YNL069C YGL135W 0.907334967 1 0.209373362
YNL069C YHR010W 0.907334967 1 0.209373362
YNL069C YHR203C 0.778764374 1 0.209373362
YNL069C YIL069C 0.778764374 1 0.209373362
YNL069C YLR340W 0.907334967 1 0.209373362
YNL069C YMR142C 0.907334967 1 0.209373362
YNL069C YMR290C 0.272147062 0.393233403 0.12693783
YNL069C YNL096C 0.778764374 1 0.209373362
YNL069C YNL301C 0.907334967 1 0.209373362
YNL069C YOL039W 0.907334967 1 0.209373362
YNL069C YOL040C 0.778764374 1 0.209373362
YNL069C YOL120C 0.907334967 1 0.209373362
YNL069C YOL127W 0.907334967 1 0.209373362
YNL069C YOR204W 0.063869073 0.243570982 0.209373362
YNL069C YOR312C 0.907334967 1 0.209373362
YNL069C YPL090C 0.778764374 1 0.209373362
YNL069C YPL143W 0.907334967 1 0.209373362
YNL069C YPL220W 0.907334967 1 0.209373362
YNL069C YPL249C-A 0.907334967 1 0.209373362
YNL069C YPR102C 0.907334967 1 0.209373362
YNL096C YLR264W 1 1 0.310149944
YNL096C YNL301C 0.778764374 1 0.209373362
YNL096C YOL040C 1 1 0.310149944
YNL096C YOL127W 0.778764374 1 0.274872651
YNL096C YOR312C 0.778764374 1 0.209373362
YNL096C YPL090C 1 1 0.274872651
YNL096C YPL146C 0.209115134 0 0.310149944
YNL096C YPR067W 0.117746131 0 0.135388994
YNL301C YDR060W 0.272147062 0 0.028502013
YNL301C YGL135W 0.907334967 1 0.209373362
YNL301C YHR203C 0.778764374 1 0.410790644
YNL301C YLR340W 0.907334967 1 0.209373362
YNL301C YMR142C 0.907334967 1 0.410790644
YNL301C YOL120C 0.907334967 1 0.209373362
YNL301C YOL127W 0.907334967 1 0.209373362
YNL301C YOR204W 0.063869073 0 0.209373362
YNL301C YOR206W 0.272147062 0 0.12693783
YNL301C YOR312C 0.907334967 1 0.410790644
YNL301C YPL090C 0.778764374 1 0.209373362
YNL301C YPL131W 0.907334967 1 0.410790644
YNL301C YPL249C-A 0.907334967 1 0.209373362
YOL040C YGR118W 1 1 0.274872651
YOL040C YHL015W 1 1 0.274872651
YOL040C YOL127W 0.778764374 1 0.274872651
YOL040C YPL090C 1 1 0.274872651
YOL127W YDL031W 0.209115134 0 0.581589134
YOL127W YDR450W 0.778764374 1 0.274872651
YOL127W YER006W 0.272147062 0.393233403 0.274872651
YOL127W YFL002C 0.209115134 0 0.581589134
YOL127W YGL111W 0.272147062 0 0.498115371
YOL127W YGL135W 0.907334967 1 0.209373362
YOL127W YGR027C 0.778764374 1 0.209373362
YOL127W YGR103W 0.272147062 0 0.498115371
YOL127W YGR118W 0.778764374 1 0.274872651
YOL127W YHR010W 0.907334967 1 0.209373362
YOL127W YHR052W 0.272147062 0.147099343 0.498115371
YOL127W YHR088W 0.272147062 0.243570982 0.581589134
YOL127W YHR197W 0.117746131 0 0.581589134
YOL127W YHR203C 0.778764374 1 0.209373362
YOL127W YIL069C 0.778764374 1 0.274872651
YOL127W YKL172W 0.272147062 0 0.274872651
YOL127W YKR081C 0.272147062 0.243570982 0.581589134
YOL127W YLL008W 0.272147062 0 0.581589134
YOL127W YLR002C 0.272147062 0.147099343 0.274872651
YOL127W YLR074C 0.054227174 0 0.498115371
YOL127W YLR276C 0.209115134 0 0.581589134
YOL127W YLR325C 0.907334967 1 0.513164578
YOL127W YLR340W 0.907334967 1 0.581589134
YOL127W YLR406C 0.907334967 1 0.209373362
YOL127W YLR449W 0.209115134 0.147099343 0.30000872
YOL127W YMR049C 0.272147062 0 0.498115371
YOL127W YMR142C 0.907334967 1 0.209373362
YOL127W YMR290C 0.272147062 0.393233403 0.581589134
YOL127W YNL002C 0.272147062 0.243570982 0.513164578
YOL127W YNL061W 0.272147062 0 0.274872651
YOL127W YNL110C 0.272147062 0.393233403 0.498115371
YOL127W YNL112W 0.063869073 0 0.274872651
YOL127W YNR053C 0.272147062 0 0.274872651
YOL127W YOL039W 0.907334967 1 0.209373362
YOL127W YOL041C 0.272147062 0.393233403 0.498115371
YOL127W YOL077C 0.272147062 0.243570982 0.581589134
YOL127W YOL120C 0.907334967 1 0.209373362
YOL127W YOR206W 0.272147062 0 0.513164578
YOL127W YOR312C 0.907334967 1 0.209373362
YOL127W YPL090C 0.778764374 1 0.274872651
YOL127W YPL093W 0.272147062 0.147099343 0.513164578
YOL127W YPL131W 0.907334967 1 0.581589134
YOL127W YPL143W 0.907334967 1 0.209373362
YOL127W YPL211W 0.907334967 0 0.581589134
YOL127W YPL220W 0.907334967 1 0.209373362
YOL127W YPL249C-A 0.907334967 1 0.209373362
YOL127W YPR016C 0.272147062 0.147099343 0.513164578
YOL127W YPR067W 0.117746131 0 0.135388994
YOR312C YDR025W 0.778764374 1 0.410790644
YOR312C YGL135W 0.907334967 1 0.209373362
YOR312C YHL034C 0.272147062 0 0.402561524
YOR312C YHR010W 0.907334967 1 0.209373362
YOR312C YHR203C 0.778764374 1 0.410790644
YOR312C YIL069C 0.778764374 1 0.410790644
YOR312C YMR290C 0.272147062 0 0.12693783
YOR312C YOL041C 0.272147062 0 0.12693783
YOR312C YOL077C 0.272147062 0 0.12693783
YOR312C YPL090C 0.778764374 1 0.209373362
YOR312C YPL220W 0.907334967 1 0.410790644
YPL090C YDR025W 1 1 0.47752789
YPL090C YHR203C 1 1 0.209373362
YPL090C YIL069C 1 1 0.47752789
YPL090C YLR340W 0.778764374 1 0.274872651
YPL090C YMR142C 0.778764374 1 0.209373362
YPL090C YOR204W 0.063869073 0 0.276076972
YPL249C-A YBR142W 0.209115134 0 0.12693783
YPL249C-A YDR101C 0.907334967 0 0.028502013
YPL249C-A YEL054C 0.907334967 1 0.209373362
YPL249C-A YER006W 0.272147062 0.393233403 0.12693783
YPL249C-A YGL135W 0.907334967 1 0.209373362
YPL249C-A YGR103W 0.272147062 0 0.12693783
YPL249C-A YHR010W 0.907334967 1 0.209373362
YPL249C-A YHR203C 0.778764374 1 0.209373362
YPL249C-A YKL009W 0.272147062 0.243570982 0.12693783
YPL249C-A YLR325C 0.907334967 1 0.209373362
YPL249C-A YLR340W 0.907334967 1 0.209373362
YPL249C-A YMR142C 0.907334967 1 0.209373362
YPL249C-A YNL002C 0.272147062 0.243570982 0.12693783
YPL249C-A YNR053C 0.272147062 0 0.028502013
YPL249C-A YOR204W 0.063869073 0.243570982 0.209373362
YPL249C-A YPL093W 0.272147062 0.147099343 0.12693783
YPL249C-A YPL131W 0.907334967 1 0.209373362
YPL249C-A YPL143W 0.907334967 1 0.209373362
YPL249C-A YPR016C 0.272147062 0.147099343 0.12693783
YBL035C YIR008C 0.889363375 0.454142893 0.806016558
YBL035C YKL045W 0.889363375 0.454142893 0.806016558
YBL035C YNL102W 0.889363375 1 0.806016558
YIR008C YKL045W 0.889363375 1 0.920836514
YIR008C YNL102W 0.889363375 0.454142893 0.806016558
YKL045W YNL102W 0.889363375 0.454142893 0.841673027
YBL037W YOL062C 1 0 0.544423042
YOL062C YJR005W 1 0 0.544423042
YBL038W YBR122C 1 1 0.454182188
YBL038W YCR046C 1 1 0.454182188
YBL038W YCR071C 1 1 0.454182188
YBL038W YDR116C 1 1 0.454182188
YBL038W YDR237W 1 1 0.454182188
YBL038W YDR296W 0.216159987 0.123110421 0.346690233
YBL038W YDR322W 1 1 0.454182188
YBL038W YDR462W 1 1 0.454182188
YBL038W YGR220C 1 1 0.209373362
YBL038W YJL063C 1 1 0.454182188
YBL038W YKL167C 1 1 0.209373362
YBL038W YKR006C 1 1 0.454182188
YBL038W YKR085C 1 1 0.454182188
YBL038W YLR312W-A 1 1 0.454182188
YBL038W YLR439W 1 1 0.209373362
YBL038W YML025C 1 1 0.454182188
YBL038W YMR024W 1 1 0.454182188
YBL038W YMR193W 1 1 0.454182188
YBL038W YNL005C 1 1 0.454182188
YBL038W YNL252C 1 1 0.454182188
YBL038W YNL284C 1 1 0.454182188
YBL038W YOR150W 1 1 0.454182188
YBR122C YCR046C 1 1 0.454182188
YBR122C YCR071C 1 1 0.454182188
YBR122C YDR116C 1 1 0.454182188
YBR122C YDR237W 1 1 0.454182188
YBR122C YDR296W 0.216159987 0 0.346690233
YBR122C YDR322W 1 1 0.454182188
YBR122C YDR405W 1 1 0.454182188
YBR122C YDR462W 1 1 0.454182188
YBR122C YGR220C 1 1 0.209373362
YBR122C YHR147C 1 1 0.454182188
YBR122C YJL063C 1 1 0.454182188
YBR122C YKL167C 1 1 0.209373362
YBR122C YKR006C 1 1 0.454182188
YBR122C YKR085C 1 1 0.454182188
YBR122C YLR439W 1 1 0.209373362
YBR122C YML025C 1 1 0.454182188
YBR122C YMR024W 1 1 0.454182188
YBR122C YMR193W 1 1 0.454182188
YBR122C YNL005C 1 1 0.454182188
YBR122C YNL252C 1 1 0.454182188
YBR122C YOR150W 1 1 0.454182188
YCR046C YBR282W 1 1 0.454182188
YCR046C YCR071C 1 1 0.454182188
YCR046C YDR116C 1 1 0.454182188
YCR046C YDR237W 1 1 0.454182188
YCR046C YDR296W 0.216159987 0 0.346690233
YCR046C YDR322W 1 1 0.454182188
YCR046C YDR462W 1 1 0.454182188
YCR046C YGR220C 1 1 0.209373362
YCR046C YHR147C 1 1 0.454182188
YCR046C YJL063C 1 1 0.454182188
YCR046C YKL167C 1 1 0.209373362
YCR046C YKR006C 1 1 0.454182188
YCR046C YKR085C 1 1 0.454182188
YCR046C YLR312W-A 1 1 0.454182188
YCR046C YLR439W 1 1 0.209373362
YCR046C YML025C 1 1 0.454182188
YCR046C YMR024W 1 1 0.454182188
YCR046C YMR193W 1 1 0.454182188
YCR046C YNL005C 1 1 0.454182188
YCR046C YNL177C 1 1 0.454182188
YCR046C YNL252C 1 1 0.454182188
YCR046C YOR150W 1 1 0.454182188
YCR071C YDR116C 1 1 0.454182188
YCR071C YDR237W 1 1 0.454182188
YCR071C YDR296W 0.216159987 0 0.346690233
YCR071C YDR322W 1 1 0.454182188
YCR071C YDR405W 1 1 0.454182188
YCR071C YDR462W 1 1 0.454182188
YCR071C YGR220C 1 1 0.209373362
YCR071C YJL063C 1 1 0.454182188
YCR071C YKL167C 1 1 0.209373362
YCR071C YKR006C 1 1 0.454182188
YCR071C YKR085C 1 1 0.454182188
YCR071C YLR312W-A 1 1 0.454182188
YCR071C YLR439W 1 1 0.209373362
YCR071C YML025C 1 1 0.454182188
YCR071C YMR024W 1 1 0.454182188
YCR071C YMR193W 1 1 0.454182188
YCR071C YNL005C 1 1 0.454182188
YCR071C YNL252C 1 1 0.454182188
YCR071C YOR150W 1 1 0.454182188
YDR116C YBR282W 1 1 0.454182188
YDR116C YDR237W 1 1 0.454182188
YDR116C YDR296W 0.216159987 0 0.346690233
YDR116C YDR322W 1 1 0.454182188
YDR116C YDR405W 1 1 0.454182188
YDR116C YDR462W 1 1 0.454182188
YDR116C YGR220C 1 1 0.209373362
YDR116C YHR147C 1 1 0.454182188
YDR116C YJL063C 1 1 0.454182188
YDR116C YKL167C 1 1 0.209373362
YDR116C YKR006C 1 1 0.454182188
YDR116C YKR085C 1 1 0.454182188
YDR116C YLR312W-A 1 1 0.454182188
YDR116C YLR439W 1 1 0.209373362
YDR116C YML025C 1 1 0.454182188
YDR116C YMR024W 1 1 0.454182188
YDR116C YMR193W 1 1 0.454182188
YDR116C YNL005C 1 1 0.454182188
YDR116C YNL252C 1 1 0.454182188
YDR116C YOR150W 1 1 0.454182188
YDR237W YBR282W 1 1 0.454182188
YDR237W YDR296W 0.216159987 0 0.346690233
YDR237W YDR322W 1 1 0.454182188
YDR237W YDR405W 1 1 0.454182188
YDR237W YDR462W 1 1 0.454182188
YDR237W YGR220C 1 1 0.209373362
YDR237W YHR147C 1 1 0.454182188
YDR237W YJL063C 1 1 0.454182188
YDR237W YKL167C 1 1 0.209373362
YDR237W YKR006C 1 1 0.454182188
YDR237W YKR085C 1 1 0.454182188
YDR237W YLR312W-A 1 1 0.454182188
YDR237W YLR439W 1 1 0.209373362
YDR237W YML025C 1 1 0.454182188
YDR237W YMR024W 1 1 0.454182188
YDR237W YMR193W 1 1 0.454182188
YDR237W YNL005C 1 1 0.454182188
YDR237W YNL252C 1 1 0.454182188
YDR237W YNL284C 1 1 0.454182188
YDR237W YOR150W 1 1 0.454182188
YDR296W YBR282W 0.216159987 0 0.346690233
YDR296W YDR322W 0.216159987 0 0.346690233
YDR296W YDR405W 0.216159987 0 0.346690233
YDR296W YDR462W 0.216159987 0 0.346690233
YDR296W YGR220C 0.216159987 0 0.141123268
YDR296W YHR147C 0.216159987 0 0.346690233
YDR296W YJL063C 0.216159987 0 0.581589134
YDR296W YKL167C 0.216159987 0 0.141123268
YDR296W YKR006C 0.216159987 0 0.346690233
YDR296W YKR085C 0.216159987 0 0.346690233
YDR296W YLR312W-A 0.216159987 0 0.346690233
YDR296W YLR439W 0.216159987 0 0.141123268
YDR296W YML025C 0.216159987 0 0.346690233
YDR296W YMR024W 0.216159987 0 0.346690233
YDR296W YMR193W 0.216159987 0 0.346690233
YDR296W YNL005C 0.216159987 0.123110421 0.346690233
YDR296W YNL177C 0.216159987 0 0.346690233
YDR296W YNL252C 0.216159987 0 0.346690233
YDR296W YOR150W 0.216159987 0 0.346690233
YDR322W YBR282W 1 1 0.454182188
YDR322W YDR405W 1 1 0.454182188
YDR322W YDR462W 1 1 0.454182188
YDR322W YGR220C 1 1 0.209373362
YDR322W YHR147C 1 1 0.454182188
YDR322W YJL063C 1 1 0.454182188
YDR322W YKL167C 1 1 0.209373362
YDR322W YKR006C 1 1 0.454182188
YDR322W YKR085C 1 1 0.454182188
YDR322W YLR312W-A 1 1 0.454182188
YDR322W YLR439W 1 1 0.209373362
YDR322W YML025C 1 1 0.454182188
YDR322W YMR024W 1 1 0.454182188
YDR322W YMR193W 1 1 0.454182188
YDR322W YNL005C 1 1 0.454182188
YDR322W YNL252C 1 1 0.454182188
YDR322W YNL284C 1 1 0.454182188
YDR322W YOR150W 1 1 0.454182188
YDR462W YGR220C 1 1 0.209373362
YDR462W YJL063C 1 1 0.454182188
YDR462W YKL167C 1 1 0.209373362
YDR462W YKR006C 1 1 0.454182188
YDR462W YKR085C 1 1 0.454182188
YDR462W YLR439W 1 1 0.209373362
YDR462W YML025C 1 1 0.454182188
YDR462W YMR024W 1 1 0.454182188
YDR462W YNL005C 1 1 0.454182188
YDR462W YNL252C 1 1 0.454182188
YDR462W YNL284C 1 1 0.454182188
YDR462W YOR150W 1 1 0.454182188
YGR220C YJL063C 1 1 0.209373362
YGR220C YKL167C 1 1 0.209373362
YGR220C YKR006C 1 1 0.209373362
YGR220C YKR085C 1 1 0.209373362
YGR220C YLR312W-A 1 1 0.209373362
YGR220C YLR439W 1 1 0.209373362
YGR220C YML025C 1 1 0.209373362
YGR220C YMR193W 1 1 0.209373362
YGR220C YNL005C 1 1 0.209373362
YGR220C YNL252C 1 1 0.209373362
YJL063C YKL167C 1 1 0.209373362
YJL063C YKR006C 1 1 0.454182188
YJL063C YKR085C 1 1 0.454182188
YJL063C YLR312W-A 1 1 0.454182188
YJL063C YLR439W 1 1 0.209373362
YJL063C YML025C 1 1 0.454182188
YJL063C YMR024W 1 1 0.454182188
YJL063C YMR193W 1 1 0.454182188
YJL063C YNL005C 1 1 0.454182188
YJL063C YNL252C 1 1 0.454182188
YJL063C YOR150W 1 1 0.454182188
YKL167C YDR405W 1 1 0.209373362
YKL167C YKR006C 1 1 0.209373362
YKL167C YKR085C 1 1 0.209373362
YKL167C YLR312W-A 1 1 0.209373362
YKL167C YLR439W 1 1 0.209373362
YKL167C YML025C 1 1 0.209373362
YKL167C YMR024W 1 1 0.209373362
YKL167C YMR193W 1 1 0.209373362
YKL167C YNL005C 1 1 0.209373362
YKL167C YNL252C 1 1 0.209373362
YKR006C YDR405W 1 1 0.454182188
YKR006C YKR085C 1 1 0.454182188
YKR006C YLR312W-A 1 1 0.454182188
YKR006C YLR439W 1 1 0.209373362
YKR006C YML025C 1 1 0.454182188
YKR006C YMR024W 1 1 0.454182188
YKR006C YMR193W 1 1 0.454182188
YKR006C YNL005C 1 1 0.454182188
YKR006C YNL252C 1 1 0.454182188
YKR085C YLR312W-A 1 1 0.454182188
YKR085C YLR439W 1 1 0.209373362
YKR085C YML025C 1 1 0.454182188
YKR085C YMR024W 1 1 0.454182188
YKR085C YMR193W 1 1 0.454182188
YKR085C YNL005C 1 1 0.454182188
YKR085C YNL252C 1 1 0.454182188
YKR085C YOR150W 1 1 0.454182188
YLR312W-A YLR439W 1 1 0.209373362
YLR312W-A YML025C 1 1 0.454182188
YLR312W-A YMR024W 1 1 0.454182188
YLR312W-A YMR193W 1 1 0.454182188
YLR312W-A YNL005C 1 1 0.454182188
YLR312W-A YNL252C 1 1 0.454182188
YLR439W YBR282W 1 1 0.209373362
YLR439W YDR405W 1 1 0.209373362
YLR439W YHR147C 1 1 0.209373362
YLR439W YML025C 1 1 0.209373362
YLR439W YMR024W 1 1 0.209373362
YLR439W YMR193W 1 1 0.209373362
YLR439W YNL005C 1 1 0.209373362
YLR439W YNL252C 1 1 0.209373362
YLR439W YNL284C 1 1 0.209373362
YLR439W YOR150W 1 1 0.209373362
YML025C YDR405W 1 1 0.454182188
YML025C YMR024W 1 1 0.454182188
YML025C YMR193W 1 1 0.454182188
YML025C YNL005C 1 1 0.454182188
YML025C YNL177C 1 1 0.454182188
YML025C YNL252C 1 1 0.454182188
YMR024W YBR282W 1 1 0.454182188
YMR024W YDR405W 1 1 0.454182188
YMR024W YMR193W 1 1 0.454182188
YMR024W YNL005C 1 1 0.454182188
YMR024W YNL252C 1 1 0.454182188
YMR024W YNL284C 1 1 0.454182188
YMR024W YOR150W 1 1 0.454182188
YMR193W YBR282W 1 1 0.454182188
YMR193W YHR147C 1 1 0.454182188
YMR193W YML009C 1 1 0.454182188
YMR193W YNL005C 1 1 0.454182188
YMR193W YNL252C 1 1 0.454182188
YNL005C YBR282W 1 1 0.454182188
YNL005C YDR405W 1 1 0.454182188
YNL005C YHR147C 1 1 0.454182188
YNL005C YNL252C 1 1 0.454182188
YNL005C YNL284C 1 1 0.454182188
YNL005C YOR150W 1 1 0.454182188
YNL005C YOR204W 0.063869073 0.123110421 0.209373362
YNL252C YBR282W 1 1 0.454182188
YNL252C YHR147C 1 1 0.454182188
YNL252C YML009C 1 1 0.454182188
YNL252C YNL284C 1 1 0.454182188
YNL252C YOR150W 1 1 0.454182188
YBL041W YER012W 0.980394995 0.711212898 0.413446782
YBL041W YER021W 0.60849961 0.420328916 0.413446782
YBL041W YER094C 0.980394995 0.711212898 0.413446782
YBL041W YFL007W 0.888103023 0 0.345572357
YBL041W YFR050C 0.980394995 0.711212898 0.413446782
YBL041W YGL011C 0.888103023 0.711212898 0.413446782
YBL041W YGR135W 0.888103023 0.711212898 0.413446782
YBL041W YGR253C 0.888103023 0.711212898 0.413446782
YBL041W YJL001W 0.980394995 0.711212898 0.413446782
YBL041W YML092C 0.980394995 0.711212898 0.413446782
YBL041W YMR314W 0.888103023 0.711212898 0.413446782
YBL041W YOL038W 0.888103023 0.711212898 0.413446782
YBL041W YOR157C 0.980394995 0.711212898 0.413446782
YBL041W YOR362C 0.888103023 0.711212898 0.413446782
YBL041W YPR103W 0.980394995 0.711212898 0.413446782
YER012W YDR394W 0.877316236 0.711212898 0.413446782
YER012W YER021W 1 0.420328916 0.413446782
YER012W YER094C 1 0.711212898 0.458239705
YER012W YFL007W 0.888103023 0 0.345572357
YER012W YFR050C 1 0.711212898 0.458239705
YER012W YFR052W 1 0.711212898 0.458239705
YER012W YGL011C 1 0.711212898 0.458239705
YER012W YGR135W 1 0.711212898 0.458239705
YER012W YGR253C 1 0.711212898 0.527262257
YER012W YJL001W 1 0.711212898 0.527262257
YER012W YML092C 1 0.711212898 0.413446782
YER012W YMR314W 1 0.711212898 0.413446782
YER012W YOL038W 1 0.711212898 0.413446782
YER012W YOR157C 1 0.711212898 0.413446782
YER012W YOR362C 1 0.711212898 0.413446782
YER012W YPR103W 1 0.711212898 0.458239705
YER012W YPR108W 1 0 0.413446782
YER021W YDL007W 0.877316236 0.420328916 0.413446782
YER021W YDL097C 1 0 0.413446782
YER021W YDL147W 1 0 0.413446782
YER021W YDR363W-A 1 0 0.413446782
YER021W YDR394W 0.973729925 0.420328916 0.413446782
YER021W YDR427W 1 0 0.413446782
YER021W YFR004W 1 0.420328916 0.413446782
YER021W YFR010W 0.877316236 0.420328916 0.379921118
YER021W YFR052W 1 0.420328916 0.413446782
YER021W YGL048C 1 0.420328916 0.413446782
YER021W YGR232W 0.877316236 0 0.407555052
YER021W YHL030W 0.916174944 0 0.379921118
YER021W YHR027C 1 0.420328916 0.413446782
YER021W YHR200W 1 0 0.413446782
YER021W YIL075C 1 0.420328916 0.413446782
YER021W YKL145W 1 0.420328916 0.413446782
YER021W YLR421C 1 0 0.413446782
YER021W YMR191W 0 0 0.028502013
YER021W YMR314W 1 0.420328916 0.413446782
YER021W YOL038W 1 0.420328916 0.413446782
YER021W YOR117W 1 0.420328916 0.413446782
YER021W YOR259C 1 0.420328916 0.413446782
YER021W YOR261C 1 0.420328916 0.413446782
YER021W YPR108W 1 0 0.413446782
YER094C YCR076C 0 0 0
YER094C YFL007W 0.888103023 0 0.345572357
YER094C YFR050C 1 0.711212898 0.458239705
YER094C YGL011C 1 0.711212898 0.458239705
YER094C YGR135W 1 0.711212898 0.458239705
YER094C YGR253C 1 0.711212898 0.458239705
YER094C YJL001W 1 0.711212898 0.458239705
YER094C YML092C 1 0.711212898 0.413446782
YER094C YMR314W 1 0.711212898 0.413446782
YER094C YOL038W 1 0.711212898 0.413446782
YER094C YOR157C 1 0.711212898 0.413446782
YER094C YOR362C 1 0.711212898 0.413446782
YER094C YPR103W 1 0.711212898 0.458239705
YFL007W YFR050C 0.888103023 0 0.795907885
YFL007W YGL011C 0.888103023 0 0.345572357
YFL007W YGR135W 0.888103023 0 0.345572357
YFL007W YGR253C 0.888103023 0 0.345572357
YFL007W YJL001W 0.888103023 0 0.345572357
YFL007W YKL168C 0.026530917 0 0
YFL007W YML092C 0.888103023 0 0.345572357
YFL007W YMR314W 0.888103023 0 0.345572357
YFL007W YOL038W 0.888103023 0 0.345572357
YFL007W YOR362C 0.888103023 0 0.345572357
YFL007W YPR103W 0.888103023 0 0.345572357
YFR050C YGL011C 1 0.711212898 0.458239705
YFR050C YGR135W 1 0.711212898 0.458239705
YFR050C YGR253C 1 0.711212898 0.458239705
YFR050C YJL001W 1 0.711212898 0.458239705
YFR050C YML092C 1 0.711212898 0.413446782
YFR050C YMR314W 1 0.711212898 0.413446782
YFR050C YOL038W 1 0.711212898 0.413446782
YFR050C YOR157C 1 0.711212898 0.413446782
YFR050C YOR362C 1 0.711212898 0.413446782
YFR050C YPR103W 1 0.711212898 0.458239705
YGL011C YGR135W 1 0.711212898 0.458239705
YGL011C YGR253C 1 0.711212898 0.458239705
YGL011C YJL001W 1 0.711212898 0.458239705
YGL011C YML092C 1 0.711212898 0.413446782
YGL011C YMR314W 1 0.711212898 0.413446782
YGL011C YOL038W 1 0.711212898 0.413446782
YGL011C YOR157C 1 0.711212898 0.413446782
YGL011C YOR362C 1 0.711212898 0.413446782
YGL011C YPR103W 1 0.711212898 0.458239705
YGR135W YGR253C 1 0.711212898 0.458239705
YGR135W YJL001W 1 0.711212898 0.458239705
YGR135W YML092C 1 0.711212898 0.413446782
YGR135W YMR314W 1 0.711212898 0.413446782
YGR135W YOL038W 1 0.711212898 0.413446782
YGR135W YOR157C 1 0.711212898 0.413446782
YGR135W YOR362C 1 0.711212898 0.413446782
YGR135W YPR103W 1 0.711212898 0.458239705
YGR253C YJL001W 1 0.711212898 0.527262257
YGR253C YML092C 1 0.711212898 0.413446782
YGR253C YMR314W 1 0.711212898 0.413446782
YGR253C YOL038W 1 0.711212898 0.413446782
YGR253C YOR157C 1 0.711212898 0.413446782
YGR253C YOR362C 1 0.711212898 0.413446782
YGR253C YPR103W 1 0.711212898 0.458239705
YJL001W YML092C 1 0.711212898 0.413446782
YJL001W YMR314W 1 0.711212898 0.413446782
YJL001W YOL038W 1 0.711212898 0.413446782
YJL001W YOR157C 1 0.711212898 0.413446782
YJL001W YOR362C 1 0.711212898 0.413446782
YJL001W YPR103W 1 0.711212898 0.458239705
YML092C YMR314W 1 0.711212898 0.413446782
YML092C YOL038W 1 0.711212898 0.413446782
YML092C YOR157C 1 0.711212898 0.413446782
YML092C YOR362C 1 0.711212898 0.413446782
YML092C YPR103W 1 0.711212898 0.413446782
YMR314W YDL007W 0.60849961 0.711212898 0.413446782
YMR314W YDR394W 0.60849961 0.711212898 0.413446782
YMR314W YDR427W 1 0 0.413446782
YMR314W YFR004W 1 0.711212898 0.413446782
YMR314W YFR052W 1 0.711212898 0.413446782
YMR314W YHL030W 0.916174944 0 0.379921118
YMR314W YHR200W 1 0 0.413446782
YMR314W YIL075C 1 0.711212898 0.413446782
YMR314W YKL145W 1 0.711212898 0.413446782
YMR314W YOL038W 1 0.711212898 0.413446782
YMR314W YOR117W 1 0.711212898 0.413446782
YMR314W YOR157C 1 0.711212898 0.413446782
YMR314W YOR259C 1 0.711212898 0.413446782
YMR314W YOR261C 1 0.711212898 0.413446782
YMR314W YOR362C 1 0.711212898 0.413446782
YMR314W YPR103W 1 0.711212898 0.413446782
YMR314W YPR108W 1 0 0.413446782
YOL038W YDR394W 0.60849961 0.711212898 0.413446782
YOL038W YHL030W 0.916174944 0 0.379921118
YOL038W YOR157C 1 0.711212898 0.413446782
YOL038W YOR362C 1 0.711212898 0.413446782
YOL038W YPR103W 1 0.711212898 0.413446782
YOR157C YOR362C 1 0.711212898 0.413446782
YOR157C YPR103W 1 0.711212898 0.413446782
YOR362C YPR103W 1 0.711212898 0.413446782
YBL045C YPR191W 0.903023234 1 0.733114263
YPR191W YLR132C 0.216159987 0 0
YBL046W YDR075W 0.128367254 0 0.607808548
YBL046W YML010W 0.139401363 0 0.19372976
YBL046W YNL201C 0.128367254 0 0.454182188
YDR075W YML010W 0.139401363 0 0.19372976
YDR075W YNL201C 0.128367254 0 0.454182188
YML010W YBR154C 0.578216686 0 0.603277548
YML010W YDL140C 0.578216686 0.363131869 0.318029535
YML010W YDR404C 0.578216686 0 0.318029535
YML010W YGL070C 0.578216686 0 0.707060291
YML010W YGR005C 0.578216686 0.363131869 0.318029535
YML010W YGR063C 1 1 0.707060291
YML010W YGR186W 0.578216686 0.363131869 0.318029535
YML010W YIL021W 0.578216686 0 0.318029535
YML010W YJL140W 0.578216686 0 0.318029535
YML010W YNL201C 0.139401363 0 0.364046228
YML010W YOL005C 0.578216686 0 0.318029535
YML010W YOR151C 0.578216686 0.363131869 0.318029535
YML010W YOR224C 0.578216686 0 0.603277548
YML010W YPR187W 0.578216686 0 0.603277548
YNL201C YIL153W 0.128367254 0 0.364046228
YBL047C YCR030C 0.564532396 0 0.128368209
YBL052C YPR031W 1 0.611525468 0.565245763
YBL056W YDR071C 0.058813611 0.123110421 0.340850813
YDR071C YBR125C 0.058813611 0.123110421 0.028502013
YDR071C YER089C 0.058813611 0.123110421 0.530657577
YBL058W YDL126C 0.128367254 0 0.499534132
YDL126C YBR170C 0.949718173 0 0.575877505
YDL126C YDR049W 0.06481985 0 0
YDL126C YGR048W 0.949718173 0 0.546557847
YBL067C YOL087C 0 0 0
YBL071W-A YIL103W 0.058813611 0 1
YBL071W-A YKL191W 0.058813611 0 1
YIL103W YDR385W 0.063869073 0 0.135388994
YIL103W YKL191W 0.058813611 0 1
YIL103W YOR133W 0.063869073 0 0.135388994
YKL191W YDR385W 0.063869073 0 0.135388994
YKL191W YOR133W 0.063869073 0 0.135388994
YCL011C YCL037C 0.272147062 0.393233403 0.160579971
YCL011C YDL084W 0.272147062 0 0.516427908
YCL011C YDR025W 0.272147062 0 0.164766101
YCL011C YDR138W 0.148688558 0.200338789 0.516427908
YCL011C YDR381W 0.148688558 0.393233403 0.516427908
YCL011C YDR432W 0.128367254 0.243570982 0.516427908
YCL011C YGL049C 0.742127949 0.243570982 0.128368209
YCL011C YGL120C 0.272147062 0 0.164766101
YCL011C YGR162W 0.742127949 0.243570982 0.160579971
YCL011C YHL034C 0.272147062 0.393233403 0.160579971
YCL011C YHR167W 0.148688558 0.200338789 0.516427908
YCL011C YHR203C 0.272147062 0 0.160579971
YCL011C YML062C 0.148688558 0.200338789 0.516427908
YCL011C YMR125W 0.272147062 0.243570982 0.164766101
YCL011C YNL139C 0.148688558 0.329626565 0.516427908
YCL011C YNL253W 0.148688558 0 0.516427908
YCL011C YOL139C 0.742127949 0.243570982 0.164766101
YCL011C YOR204W 0.058813611 0.243570982 0.180234305
YCL011C YPL081W 0.272147062 0.243570982 0.164766101
YCL037C YGL049C 0.272147062 0.243570982 0.209373362
YCL037C YGL120C 0.272147062 0 0.12693783
YCL037C YGR162W 0.272147062 0.243570982 0.410790644
YCL037C YHL034C 0.272147062 0.393233403 0.402561524
YCL037C YLR175W 0.272147062 0 0.12693783
YCL037C YMR125W 0.272147062 0.243570982 0.12693783
YCL037C YMR230W 0.272147062 0 0.209373362
YCL037C YMR290C 0.272147062 0.393233403 0.12693783
YCL037C YOL139C 0.272147062 0.243570982 0.410790644
YCL037C YPL131W 0.272147062 0.393233403 0.410790644
YDL060W YGR054W 0.272147062 0.147099343 0.12693783
YDL060W YGR081C 0.535023088 0 0.350111051
YDL060W YIL069C 0.272147062 0 0.350111051
YDL060W YKL143W 0.475829319 0 0.310149944
YDL060W YNL207W 0.139401363 0 0.350111051
YDL060W YPL204W 0.209115134 0 0.402561524
YDR025W YGR054W 1 0 0.209373362
YDR025W YHR203C 1 1 0.410790644
YDR025W YIL069C 1 1 0.47752789
YDR025W YMR290C 0.535023088 0 0.513164578
YDR025W YNL308C 0.209115134 0 0.47752789
YDR025W YOR204W 0.063869073 0 0.276076972
YDR025W YPL081W 1 1 0.47752789
YDR025W YPL131W 0.778764374 1 0.513164578
YDR025W YPR102C 0.778764374 1 0.513164578
YGL120C YER165W 0.272147062 0 0.369858496
YGL120C YGR159C 0.34093377 0 0.446751355
YGL120C YLR424W 0.76253943 0.600639426 1
YGL120C YNL224C 0.535023088 0 0.502981709
YGL120C YOR310C 0.535023088 0 0.508438023
YGL120C YPL131W 0.272147062 0 0.498115371
YGL135W YBR142W 0.209115134 0 0.12693783
YGL135W YER006W 0.272147062 0 0.12693783
YGL135W YHR052W 0.272147062 0 0.135388994
YGL135W YHR203C 0.778764374 1 0.209373362
YGL135W YLR276C 0.209115134 0 0.12693783
YGL135W YLR340W 0.907334967 1 0.209373362
YGL135W YMR290C 0.272147062 0 0.12693783
YGL135W YNL002C 0.272147062 0 0.12693783
YGL135W YOL077C 0.272147062 0 0.12693783
YGL135W YOR204W 0.063869073 0 0.209373362
YGL135W YPL093W 0.272147062 0 0.12693783
YGL135W YPL131W 0.907334967 1 0.209373362
YGL135W YPL143W 0.907334967 1 0.209373362
YGL135W YPL211W 0.907334967 0 0.12693783
YGL135W YPL220W 0.907334967 1 0.209373362
YGR054W YMR290C 0.272147062 0.243570982 0.12693783
YGR054W YNL207W 0.277699351 0 0.12693783
YHL015W YLR340W 0.778764374 1 0.274872651
YHL015W YMR230W 1 1 0.274872651
YHL015W YOR198C 0.272147062 0 0.164766101
YHL034C YER165W 0.272147062 0.243570982 0.402561524
YHL034C YGL049C 0.272147062 0.243570982 0.209373362
YHL034C YGR162W 0.272147062 0.243570982 0.402561524
YHL034C YMR125W 0.272147062 0.243570982 0.12693783
YHL034C YOL139C 0.272147062 0.243570982 0.402561524
YHL034C YPL131W 0.272147062 0.393233403 0.402561524
YHR203C YIL069C 1 1 0.410790644
YHR203C YJL033W 0.475829319 0 0.12693783
YHR203C YJL191W 1 1 0.410790644
YHR203C YLR175W 0.535023088 0 0.12693783
YHR203C YMR142C 0.778764374 1 0.410790644
YHR203C YMR290C 0.535023088 0 0.12693783
YHR203C YOL041C 0.475829319 0 0.12693783
YHR203C YPR052C 0.209115134 0 0.262580285
YIL069C YDR450W 1 1 0.47752789
YIL069C YJL191W 1 1 0.47752789
YIL069C YML024W 1 1 0.446751355
YIL069C YML026C 1 1 0.47752789
YIL069C YOR204W 0.063869073 0 0.276076972
YIL069C YPL081W 1 1 0.47752789
YLR340W YBR084W 0.063869073 0 0.11861081
YLR340W YLR287C 0.063869073 0 0
YLR340W YOL039W 0.907334967 1 0.266038663
YLR340W YPL220W 0.907334967 1 0.209373362
YMR116C YJL080C 0.272147062 1 0.641515301
YMR116C YPR189W 0.063869073 0 0.080830797
YMR290C YBL087C 0.272147062 0 0.12693783
YMR290C YBR142W 0.34093377 0.600639426 0.581589134
YMR290C YCL054W 0.619530009 0.123110421 0.498115371
YMR290C YDL031W 0.34093377 0.600639426 0.581589134
YMR290C YDR060W 0.619530009 0 0.581589134
YMR290C YDR087C 0.619530009 0 0.350111051
YMR290C YER006W 0.619530009 0.393233403 0.350111051
YMR290C YER126C 0.619530009 0 0.498115371
YMR290C YFL002C 0.34093377 0.600639426 0.581589134
YMR290C YFR001W 0.619530009 0.243570982 0.498115371
YMR290C YGL111W 0.619530009 0 0.498115371
YMR290C YGR103W 0.619530009 0 0.498115371
YMR290C YHR010W 0.272147062 0 0.12693783
YMR290C YHR052W 0.619530009 0.147099343 0.498115371
YMR290C YHR088W 0.619530009 0.243570982 0.581589134
YMR290C YHR197W 0.223156409 0 0.581589134
YMR290C YJL033W 0.475829319 0.600639426 0.350111051
YMR290C YKL009W 0.619530009 0.243570982 0.498115371
YMR290C YKL014C 0.34093377 0 0.513164578
YMR290C YKL172W 0.619530009 0 0.350111051
YMR290C YKR081C 0.619530009 0.243570982 0.581589134
YMR290C YLL008W 0.619530009 0.600639426 0.581589134
YMR290C YLL034C 0.619530009 0.322740168 0.498115371
YMR290C YLR002C 0.619530009 0.147099343 0.350111051
YMR290C YLR175W 0.535023088 0.123110421 0.34631639
YMR290C YLR276C 0.34093377 0.600639426 0.581589134
YMR290C YLR449W 0.34093377 0.147099343 0.30000872
YMR290C YMR049C 0.619530009 0 0.498115371
YMR290C YNL002C 0.619530009 0.243570982 0.513164578
YMR290C YNL061W 0.619530009 0.123110421 0.350111051
YMR290C YNL110C 0.619530009 0.393233403 0.498115371
YMR290C YNL308C 0.34093377 0 0.34631639
YMR290C YOL041C 0.475829319 0.393233403 0.498115371
YMR290C YOL077C 0.619530009 0.243570982 0.581589134
YMR290C YOL120C 0.272147062 0 0.12693783
YMR290C YOR206W 0.619530009 0 0.513164578
YMR290C YOR272W 0.619530009 0 0.498115371
YMR290C YOR294W 0.619530009 0 0.498115371
YMR290C YPL093W 0.619530009 0.147099343 0.513164578
YMR290C YPL131W 0.272147062 0.393233403 0.581589134
YMR290C YPL211W 0.619530009 0 0.581589134
YMR290C YPL220W 0.272147062 0 0.12693783
YMR290C YPR016C 0.619530009 0.147099343 0.513164578
YNL308C YHR089C 0.34093377 0 0.34631639
YNL308C YLR175W 0.34093377 0 0.34631639
YPL131W YBR142W 0.209115134 0 0.581589134
YPL131W YDL031W 0.209115134 0 0.581589134
YPL131W YDR060W 0.272147062 0 0.581589134
YPL131W YER006W 0.272147062 0.393233403 0.274872651
YPL131W YFL002C 0.209115134 0 0.581589134
YPL131W YGL111W 0.272147062 0 0.498115371
YPL131W YGR103W 0.272147062 0 0.498115371
YPL131W YHR052W 0.272147062 0.147099343 0.498115371
YPL131W YHR088W 0.272147062 0.243570982 0.581589134
YPL131W YKL009W 0.272147062 0.243570982 0.498115371
YPL131W YKL172W 0.272147062 0 0.274872651
YPL131W YKR081C 0.272147062 0.243570982 0.581589134
YPL131W YLL008W 0.272147062 0 0.581589134
YPL131W YLR002C 0.272147062 0.147099343 0.274872651
YPL131W YLR196W 0.209115134 0 0.410790644
YPL131W YLR449W 0.209115134 0.147099343 0.359768246
YPL131W YNL002C 0.272147062 0.243570982 0.513164578
YPL131W YNL061W 0.272147062 0 0.274872651
YPL131W YNR053C 0.272147062 0 0.274872651
YPL131W YOL041C 0.272147062 0.393233403 0.498115371
YPL131W YOL077C 0.272147062 0.243570982 0.581589134
YPL131W YOR206W 0.272147062 0 0.513164578
YPL131W YOR272W 0.272147062 0 0.498115371
YPL131W YOR294W 0.272147062 0 0.498115371
YPL131W YPL093W 0.272147062 0.147099343 0.513164578
YPL131W YPL211W 0.907334967 0 0.581589134
YPL131W YPR016C 0.272147062 0.147099343 0.513164578
YPL131W YPR102C 0.907334967 1 0.581589134
YBL079W YMR153W 1 1 1
YBL084C YDR118W 0.742127949 1 0.750097232
YBL084C YHR166C 0.742127949 1 0.750097232
YBL084C YKL022C 0.742127949 1 0.750097232
YBL084C YLR127C 0.742127949 1 0.750097232
YBL084C YNL172W 0.742127949 1 0.750097232
YBL084C YOR249C 0.742127949 1 0.750097232
YDR118W YHR166C 0.742127949 1 0.750097232
YDR118W YKL022C 0.742127949 1 0.750097232
YDR118W YLR102C 0.742127949 1 0.750097232
YDR118W YLR127C 0.742127949 1 0.750097232
YDR118W YNL172W 0.742127949 1 0.750097232
YDR118W YOR249C 0.742127949 1 0.750097232
YHR166C YGL240W 0.742127949 0.53787657 0.750097232
YHR166C YKL022C 0.742127949 1 0.750097232
YHR166C YLR102C 0.742127949 1 0.750097232
YHR166C YLR127C 0.742127949 1 0.750097232
YHR166C YNL172W 0.742127949 1 0.750097232
YHR166C YOR249C 0.742127949 1 0.750097232
YKL022C YGL240W 0.742127949 0.53787657 0.750097232
YKL022C YLR102C 0.742127949 1 0.750097232
YKL022C YLR127C 0.742127949 1 0.750097232
YKL022C YNL172W 0.742127949 1 0.750097232
YKL022C YOR249C 0.742127949 1 0.750097232
YLR127C YGL240W 0.742127949 0.53787657 0.750097232
YLR127C YNL172W 0.742127949 1 0.750097232
YLR127C YOR249C 0.742127949 1 0.750097232
YNL172W YOR249C 0.742127949 1 0.750097232
YOR249C YIR025W 0.742127949 0 0.750097232
YOR249C YLR102C 0.742127949 1 0.750097232
YBL087C YDR361C 0.063869073 0 0.135388994
YBL087C YER117W 0.907334967 1 0.209373362
YBL087C YGL111W 0.272147062 0 0.028502013
YBL087C YPL093W 0.272147062 0 0.12693783
YBL087C YPL208W 0.063869073 0 0.135388994
YDR361C YER117W 0.063869073 0 0.135388994
YDR361C YPL208W 0.128367254 0 0.43240374
YGL111W YCL054W 0.619530009 0 0.498115371
YGL111W YDL031W 0.34093377 0 0.498115371
YGL111W YDR060W 0.619530009 0 0.498115371
YGL111W YDR087C 0.619530009 0 0.274872651
YGL111W YER006W 0.619530009 0 0.274872651
YGL111W YFL002C 0.34093377 0 0.498115371
YGL111W YGR103W 0.619530009 0 0.498115371
YGL111W YHR052W 0.619530009 0 0.498115371
YGL111W YHR088W 0.619530009 0 0.498115371
YGL111W YHR197W 0.223156409 0 0.498115371
YGL111W YKL009W 0.619530009 0 0.498115371
YGL111W YKL172W 0.619530009 0 0.274872651
YGL111W YLL008W 0.619530009 0 0.498115371
YGL111W YLL034C 0.619530009 0 0.498115371
YGL111W YLR002C 0.619530009 0 0.274872651
YGL111W YLR276C 0.34093377 0 0.498115371
YGL111W YMR049C 0.619530009 0 0.498115371
YGL111W YNL002C 0.619530009 0 0.498115371
YGL111W YNL061W 0.619530009 0 0.274872651
YGL111W YNL110C 0.619530009 0 0.498115371
YGL111W YOL077C 0.619530009 0 0.498115371
YGL111W YOR206W 0.619530009 0 0.274872651
YGL111W YOR272W 0.619530009 0 0.498115371
YGL111W YPL093W 0.619530009 0 0.498115371
YGL111W YPL211W 0.619530009 0 0.498115371
YGL111W YPR016C 0.619530009 0 0.498115371
YPL093W YCL054W 0.619530009 0 0.498115371
YPL093W YCR072C 0.34093377 0 0.717202427
YPL093W YDL031W 0.34093377 0 0.513164578
YPL093W YDR060W 0.619530009 0 0.513164578
YPL093W YDR101C 0.272147062 0 0.498115371
YPL093W YER006W 0.619530009 0.147099343 0.350111051
YPL093W YER126C 0.619530009 0 0.498115371
YPL093W YFL002C 0.34093377 0 0.513164578
YPL093W YFR001W 0.619530009 0.147099343 0.498115371
YPL093W YGR103W 0.619530009 0 0.498115371
YPL093W YGR245C 0.139401363 0 0.717202427
YPL093W YHR010W 0.272147062 0 0.12693783
YPL093W YHR052W 0.619530009 0.147099343 0.498115371
YPL093W YHR085W 0.223156409 0 0.717202427
YPL093W YHR088W 0.619530009 0.147099343 0.717202427
YPL093W YHR197W 0.223156409 0 0.717202427
YPL093W YKL009W 0.619530009 0.147099343 0.498115371
YPL093W YKL172W 0.619530009 0 0.350111051
YPL093W YKR081C 0.619530009 0.147099343 0.513164578
YPL093W YLL008W 0.619530009 0 0.513164578
YPL093W YLL034C 0.619530009 0 0.717202427
YPL093W YLR002C 0.619530009 0.147099343 0.350111051
YPL093W YLR074C 0.139401363 0 0.498115371
YPL093W YLR106C 0.223156409 0 0.513164578
YPL093W YLR276C 0.34093377 0 0.513164578
YPL093W YLR325C 0.272147062 0 0.513164578
YPL093W YLR449W 0.34093377 0.147099343 0.30000872
YPL093W YMR049C 0.619530009 0 0.498115371
YPL093W YNL002C 0.619530009 0.147099343 0.513164578
YPL093W YNL061W 0.619530009 0 0.350111051
YPL093W YNL110C 0.619530009 0.147099343 0.498115371
YPL093W YNL182C 0.223156409 0 0.513164578
YPL093W YNR053C 0.619530009 0 0.717202427
YPL093W YOL077C 0.619530009 0.147099343 0.513164578
YPL093W YOR206W 0.619530009 0 0.717202427
YPL093W YOR272W 0.619530009 0 0.498115371
YPL093W YPL211W 0.619530009 0 0.513164578
YPL093W YPR016C 0.619530009 0.147099343 0.717202427
YPL093W YPR102C 0.272147062 0 0.513164578
YBL090W YBR146W 1 1 0.454182188
YBL090W YBR251W 1 1 0.454182188
YBL090W YDL045W-A 1 1 0.454182188
YBL090W YDR036C 0.449065737 1 0.063674894
YBL090W YDR041W 1 1 0.454182188
YBL090W YDR175C 1 1 0.454182188
YBL090W YDR337W 1 1 0.454182188
YBL090W YDR347W 1 1 0.454182188
YBL090W YGL129C 1 1 0.454182188
YBL090W YGR084C 1 1 0.454182188
YBL090W YGR165W 1 1 0.454182188
YBL090W YGR215W 1 1 0.454182188
YBL090W YHL004W 1 1 0.454182188
YBL090W YIL093C 1 1 0.454182188
YBL090W YJR101W 1 1 0.454182188
YBL090W YJR113C 1 1 0.454182188
YBL090W YKL155C 1 1 0.454182188
YBL090W YMR158W 1 1 0.454182188
YBL090W YMR188C 1 1 0.454182188
YBL090W YNL137C 1 1 0.454182188
YBL090W YNL306W 1 1 0.454182188
YBL090W YNR037C 1 1 0.454182188
YBL090W YOR158W 1 1 0.454182188
YBL090W YPL013C 1 1 0.454182188
YBL090W YPL118W 1 1 0.816188077
YBR146W YBR251W 1 1 0.454182188
YBR146W YDR036C 0.449065737 1 0.063674894
YBR146W YDR041W 1 1 0.454182188
YBR146W YDR175C 1 1 0.454182188
YBR146W YDR337W 1 1 0.454182188
YBR146W YDR347W 1 1 0.454182188
YBR146W YER050C 1 1 0.454182188
YBR146W YGL129C 1 1 0.454182188
YBR146W YGR084C 1 1 0.454182188
YBR146W YGR165W 1 1 0.454182188
YBR146W YGR215W 1 1 0.454182188
YBR146W YHL004W 1 1 0.454182188
YBR146W YIL093C 1 1 0.454182188
YBR146W YJR101W 1 1 0.454182188
YBR146W YJR113C 1 1 0.454182188
YBR146W YKL003C 1 1 0.454182188
YBR146W YKL155C 1 1 0.454182188
YBR146W YMR158W 1 1 0.454182188
YBR146W YMR188C 1 1 0.454182188
YBR146W YNL081C 1 1 0.454182188
YBR146W YNL137C 1 1 0.454182188
YBR146W YNL306W 1 1 0.454182188
YBR146W YNR037C 1 1 0.454182188
YBR146W YOR158W 1 1 0.454182188
YBR146W YOR204W 0.063869073 0 0.209373362
YBR146W YPL013C 1 1 0.454182188
YBR146W YPL118W 1 1 0.454182188
YBR251W YDR041W 1 1 0.454182188
YBR251W YDR175C 1 1 0.454182188
YBR251W YDR337W 1 1 0.454182188
YBR251W YDR347W 1 1 0.454182188
YBR251W YGL129C 1 1 0.454182188
YBR251W YGR084C 1 1 0.454182188
YBR251W YGR165W 1 1 0.454182188
YBR251W YGR215W 1 1 0.454182188
YBR251W YHL004W 1 1 0.454182188
YBR251W YIL093C 1 1 0.454182188
YBR251W YJR101W 1 1 0.454182188
YBR251W YJR113C 1 1 0.454182188
YBR251W YKL003C 1 1 0.454182188
YBR251W YKL155C 1 1 0.454182188
YBR251W YMR158W 1 1 0.454182188
YBR251W YMR188C 1 1 0.454182188
YBR251W YNL137C 1 1 0.454182188
YBR251W YNL306W 1 1 0.454182188
YBR251W YNR037C 1 1 0.454182188
YBR251W YOR158W 1 1 0.454182188
YBR251W YPL013C 1 1 0.454182188
YBR251W YPL118W 1 1 0.454182188
YDL045W-A YDR175C 1 1 0.454182188
YDL045W-A YIL093C 1 1 0.454182188
YDL045W-A YJR113C 1 1 0.454182188
YDL045W-A YNL306W 1 1 0.454182188
YDR036C YDR041W 0.449065737 1 0.063674894
YDR036C YDR175C 0.449065737 1 0.36849071
YDR036C YDR337W 0.449065737 1 0.063674894
YDR036C YDR347W 0.449065737 1 0.063674894
YDR036C YGL129C 0.449065737 1 0.063674894
YDR036C YGR084C 0.449065737 1 0.063674894
YDR036C YHL004W 0.449065737 1 0.063674894
YDR036C YIL093C 0.449065737 1 0.063674894
YDR036C YJR101W 0.449065737 1 0.063674894
YDR036C YJR113C 0.449065737 1 0.063674894
YDR036C YKL155C 0.449065737 1 0.063674894
YDR036C YMR188C 0.449065737 1 0.36849071
YDR036C YNL137C 0.449065737 1 0.063674894
YDR036C YNL306W 0.449065737 1 0.063674894
YDR036C YPL118W 0.449065737 1 0.063674894
YDR041W YDR175C 1 1 0.454182188
YDR041W YDR337W 1 1 0.454182188
YDR041W YDR347W 1 1 0.454182188
YDR041W YER050C 1 1 0.454182188
YDR041W YGL129C 1 1 0.454182188
YDR041W YGR084C 1 1 0.454182188
YDR041W YGR165W 1 1 0.454182188
YDR041W YGR215W 1 1 0.454182188
YDR041W YHL004W 1 1 0.454182188
YDR041W YIL093C 1 1 0.454182188
YDR041W YJR101W 1 1 0.454182188
YDR041W YJR113C 1 1 0.454182188
YDR041W YKL155C 1 1 0.454182188
YDR041W YMR158W 1 1 0.454182188
YDR041W YMR188C 1 1 0.454182188
YDR041W YNL137C 1 1 0.454182188
YDR041W YNL306W 1 1 0.454182188
YDR041W YNR037C 1 1 0.454182188
YDR041W YOR158W 1 1 0.454182188
YDR041W YOR204W 0.063869073 0 0.209373362
YDR041W YPL013C 1 1 0.454182188
YDR041W YPL118W 1 1 0.454182188
YDR175C YDR337W 1 1 0.454182188
YDR175C YDR347W 1 1 0.454182188
YDR175C YGL129C 1 1 0.454182188
YDR175C YGR084C 1 1 0.454182188
YDR175C YGR165W 1 1 0.733114263
YDR175C YGR215W 1 1 0.454182188
YDR175C YHL004W 1 1 0.454182188
YDR175C YIL093C 1 1 0.454182188
YDR175C YJR101W 1 1 0.454182188
YDR175C YJR113C 1 1 0.454182188
YDR175C YKL155C 1 1 0.454182188
YDR175C YMR158W 1 1 0.454182188
YDR175C YMR188C 1 1 0.733114263
YDR175C YNL081C 1 1 0.454182188
YDR175C YNL137C 1 1 0.454182188
YDR175C YNL306W 1 1 0.454182188
YDR175C YNR037C 1 1 0.454182188
YDR175C YOR158W 1 1 0.454182188
YDR175C YPL013C 1 1 0.454182188
YDR175C YPL118W 1 1 0.454182188
YDR337W YDR347W 1 1 0.454182188
YDR337W YGL129C 1 1 0.454182188
YDR337W YGR084C 1 1 0.454182188
YDR337W YGR165W 1 1 0.454182188
YDR337W YGR215W 1 1 0.454182188
YDR337W YHL004W 1 1 0.454182188
YDR337W YIL093C 1 1 0.454182188
YDR337W YJR101W 1 1 0.454182188
YDR337W YJR113C 1 1 0.454182188
YDR337W YKL155C 1 1 0.454182188
YDR337W YMR158W 1 1 0.454182188
YDR337W YMR188C 1 1 0.454182188
YDR337W YNL137C 1 1 0.454182188
YDR337W YNL306W 1 1 0.454182188
YDR337W YNR037C 1 1 0.454182188
YDR337W YOR158W 1 1 0.454182188
YDR337W YPL013C 1 1 0.454182188
YDR337W YPL118W 1 1 0.454182188
YDR347W YGL129C 1 1 0.454182188
YDR347W YGR084C 1 1 0.454182188
YDR347W YGR165W 1 1 0.454182188
YDR347W YGR215W 1 1 0.454182188
YDR347W YHL004W 1 1 0.454182188
YDR347W YIL093C 1 1 0.454182188
YDR347W YJR101W 1 1 0.454182188
YDR347W YJR113C 1 1 0.454182188
YDR347W YKL155C 1 1 0.454182188
YDR347W YMR158W 1 1 0.454182188
YDR347W YMR188C 1 1 0.454182188
YDR347W YNL137C 1 1 0.454182188
YDR347W YNL306W 1 1 0.454182188
YDR347W YNR037C 1 1 0.454182188
YDR347W YOR158W 1 1 0.454182188
YDR347W YPL013C 1 1 0.454182188
YDR347W YPL118W 1 1 0.454182188
YGL129C YER050C 1 1 0.454182188
YGL129C YGR084C 1 1 0.454182188
YGL129C YGR165W 1 1 0.454182188
YGL129C YGR215W 1 1 0.454182188
YGL129C YHL004W 1 1 0.454182188
YGL129C YIL093C 1 1 0.454182188
YGL129C YJR101W 1 1 0.454182188
YGL129C YJR113C 1 1 0.454182188
YGL129C YKL003C 1 1 0.454182188
YGL129C YKL155C 1 1 0.454182188
YGL129C YMR158W 1 1 0.454182188
YGL129C YMR188C 1 1 0.454182188
YGL129C YNL137C 1 1 0.454182188
YGL129C YNL306W 1 1 0.454182188
YGL129C YNR037C 1 1 0.454182188
YGL129C YOR158W 1 1 0.454182188
YGL129C YOR204W 0.063869073 0 0.209373362
YGL129C YPL013C 1 1 0.454182188
YGL129C YPL118W 1 1 0.454182188
YGR084C YGR165W 1 1 0.454182188
YGR084C YGR215W 1 1 0.454182188
YGR084C YHL004W 1 1 0.454182188
YGR084C YIL093C 1 1 0.454182188
YGR084C YJR101W 1 1 0.454182188
YGR084C YJR113C 1 1 0.454182188
YGR084C YKL003C 1 1 0.454182188
YGR084C YKL155C 1 1 0.454182188
YGR084C YMR158W 1 1 0.454182188
YGR084C YMR188C 1 1 0.454182188
YGR084C YNL137C 1 1 0.454182188
YGR084C YNL306W 1 1 0.454182188
YGR084C YNR037C 1 1 0.454182188
YGR084C YOR158W 1 1 0.454182188
YGR084C YPL013C 1 1 0.454182188
YGR084C YPL118W 1 1 0.454182188
YGR165W YHL004W 1 1 0.454182188
YGR165W YIL070C 0.449065737 0 0.733114263
YGR165W YIL093C 1 1 0.454182188
YGR165W YJR101W 1 1 0.454182188
YGR165W YJR113C 1 1 0.454182188
YGR165W YKL155C 1 1 0.454182188
YGR165W YMR158W 1 1 0.454182188
YGR165W YMR188C 1 1 0.733114263
YGR165W YNL137C 1 1 0.454182188
YGR165W YNL306W 1 1 0.454182188
YGR165W YOR158W 1 1 0.454182188
YGR165W YPL013C 1 1 0.454182188
YGR165W YPL118W 1 1 0.454182188
YGR215W YHL004W 1 1 0.454182188
YGR215W YIL093C 1 1 0.454182188
YGR215W YJR101W 1 1 0.454182188
YGR215W YJR113C 1 1 0.454182188
YGR215W YKL003C 1 1 0.454182188
YGR215W YKL155C 1 1 0.454182188
YGR215W YMR158W 1 1 0.454182188
YGR215W YMR188C 1 1 0.454182188
YGR215W YNL137C 1 1 0.454182188
YGR215W YNL306W 1 1 0.454182188
YGR215W YNR037C 1 1 0.454182188
YGR215W YOR158W 1 1 0.454182188
YGR215W YPL118W 1 1 0.454182188
YHL004W YIL093C 1 1 0.454182188
YHL004W YJR101W 1 1 0.454182188
YHL004W YJR113C 1 1 0.454182188
YHL004W YKL155C 1 1 0.454182188
YHL004W YMR158W 1 1 0.454182188
YHL004W YMR188C 1 1 0.454182188
YHL004W YNL137C 1 1 0.454182188
YHL004W YNL306W 1 1 0.454182188
YHL004W YNR037C 1 1 0.454182188
YHL004W YOR158W 1 1 0.454182188
YHL004W YOR204W 0.063869073 0.243570982 0.209373362
YHL004W YPL013C 1 1 0.454182188
YHL004W YPL118W 1 1 0.454182188
YIL093C YJR101W 1 1 0.454182188
YIL093C YJR113C 1 1 0.454182188
YIL093C YKL155C 1 1 0.454182188
YIL093C YMR158W 1 1 0.454182188
YIL093C YMR188C 1 1 0.454182188
YIL093C YNL081C 1 1 0.454182188
YIL093C YNL137C 1 1 0.454182188
YIL093C YNL306W 1 1 0.454182188
YIL093C YNR037C 1 1 0.454182188
YIL093C YOR158W 1 1 0.454182188
YIL093C YPL013C 1 1 0.454182188
YIL093C YPL118W 1 1 0.454182188
YJR101W YJR113C 1 1 0.454182188
YJR101W YKL155C 1 1 0.454182188
YJR101W YMR158W 1 1 0.454182188
YJR101W YMR188C 1 1 0.454182188
YJR101W YNL081C 1 1 0.454182188
YJR101W YNL137C 1 1 0.454182188
YJR101W YNL306W 1 1 0.454182188
YJR101W YNR037C 1 1 0.454182188
YJR101W YOR158W 1 1 0.454182188
YJR101W YOR204W 0.063869073 0 0.209373362
YJR101W YPL013C 1 1 0.454182188
YJR101W YPL118W 1 1 0.454182188
YJR113C YKL155C 1 1 0.454182188
YJR113C YMR158W 1 1 0.454182188
YJR113C YMR188C 1 1 0.454182188
YJR113C YNL081C 1 1 0.454182188
YJR113C YNL137C 1 1 0.454182188
YJR113C YNL306W 1 1 0.454182188
YJR113C YNR037C 1 1 0.454182188
YJR113C YOR158W 1 1 0.454182188
YJR113C YPL013C 1 1 0.454182188
YJR113C YPL118W 1 1 0.454182188
YKL155C YMR158W 1 1 0.454182188
YKL155C YMR188C 1 1 0.454182188
YKL155C YNL137C 1 1 0.454182188
YKL155C YNL306W 1 1 0.454182188
YKL155C YNR037C 1 1 0.454182188
YKL155C YOR158W 1 1 0.454182188
YKL155C YOR204W 0.063869073 0.123110421 0.209373362
YKL155C YPL013C 1 1 0.454182188
YKL155C YPL118W 1 1 0.454182188
YMR158W YMR188C 1 1 0.454182188
YMR158W YNL137C 1 1 0.454182188
YMR158W YNL306W 1 1 0.454182188
YMR158W YOR158W 1 1 0.454182188
YMR158W YPL013C 1 1 0.454182188
YMR158W YPL118W 1 1 0.454182188
YMR188C YNL137C 1 1 0.454182188
YMR188C YNL306W 1 1 0.454182188
YMR188C YNR037C 1 1 0.454182188
YMR188C YOR158W 1 1 0.454182188
YMR188C YPL118W 1 1 0.454182188
YNL137C YIL070C 0.449065737 0 0.055521238
YNL137C YNL306W 1 1 0.454182188
YNL137C YOR158W 1 1 0.454182188
YNL137C YPL013C 1 1 0.454182188
YNL137C YPL118W 1 1 0.454182188
YNL306W YNR037C 1 1 0.454182188
YNL306W YOR158W 1 1 0.454182188
YNL306W YOR204W 0.063869073 0 0.209373362
YNL306W YPL013C 1 1 0.454182188
YNL306W YPL118W 1 1 0.454182188
YNR037C YOR158W 1 1 0.454182188
YNR037C YPL118W 1 1 0.454182188
YOR158W YER050C 1 1 0.454182188
YOR158W YPL013C 1 1 0.454182188
YOR158W YPL118W 1 1 0.454182188
YPL013C YKL003C 1 1 0.454182188
YPL013C YPL118W 1 1 0.454182188
YPL118W YER050C 1 1 0.454182188
YPL118W YKL003C 1 1 0.454182188
YPL118W YOR204W 0.063869073 0 0.555519994
YBL093C YBR193C 0.681920006 0.615397601 0.318029535
YBL093C YBR253W 0.681920006 0.615397601 0.318029535
YBL093C YDL005C 0.681920006 0.615397601 0.318029535
YBL093C YDR308C 0.681920006 0.615397601 0.318029535
YBL093C YER022W 0.681920006 0.615397601 0.318029535
YBL093C YGL025C 0.681920006 0.615397601 0.318029535
YBL093C YGL127C 0.681920006 0 0.337692766
YBL093C YGL151W 0.681920006 0.615397601 0.318029535
YBL093C YGR104C 0.681920006 0.615397601 0.318029535
YBL093C YHR041C 0.681920006 0.615397601 0.318029535
YBL093C YHR058C 0.681920006 0.615397601 0.318029535
YBL093C YLR071C 0.681920006 0.615397601 0.648604498
YBL093C YMR112C 0.681920006 0.615397601 0.318029535
YBL093C YNL236W 0.681920006 0.615397601 0.648604498
YBL093C YNR010W 0.681920006 0.615397601 0.318029535
YBL093C YOL051W 0.681920006 0.615397601 0.318029535
YBL093C YOL135C 0.681920006 0.615397601 0.318029535
YBL093C YOR174W 0.681920006 0.615397601 0.318029535
YBL093C YPL042C 0.378217219 0.615397601 0.318029535
YBL093C YPR070W 0.681920006 0.615397601 0.318029535
YBL093C YPR168W 0.681920006 0.615397601 0.318029535
YBR193C YBR253W 0.681920006 0.615397601 0.318029535
YBR193C YCR081W 0.681920006 0.615397601 0.318029535
YBR193C YDL005C 0.681920006 0.615397601 0.318029535
YBR193C YDR308C 0.681920006 0.615397601 0.318029535
YBR193C YDR443C 0.681920006 0.615397601 0.318029535
YBR193C YER022W 0.681920006 0.615397601 0.318029535
YBR193C YGL025C 0.681920006 0.615397601 0.318029535
YBR193C YGL127C 0.681920006 0 0.318029535
YBR193C YGL151W 0.681920006 0.615397601 0.318029535
YBR193C YGR104C 0.681920006 0.615397601 0.318029535
YBR193C YHR041C 0.681920006 0.615397601 0.318029535
YBR193C YHR058C 0.681920006 0.615397601 0.318029535
YBR193C YLR071C 0.681920006 0.615397601 0.318029535
YBR193C YML007W 0.389871969 0.615397601 0.318029535
YBR193C YMR112C 0.681920006 0.615397601 0.318029535
YBR193C YNL236W 0.681920006 0.615397601 0.318029535
YBR193C YNR010W 0.681920006 0.615397601 0.318029535
YBR193C YOL051W 0.681920006 0.615397601 0.318029535
YBR193C YOL135C 0.681920006 0.615397601 0.318029535
YBR193C YOR174W 0.681920006 0.615397601 0.318029535
YBR193C YPL042C 0.378217219 0.615397601 0.318029535
YBR193C YPR070W 0.681920006 0.615397601 0.318029535
YBR193C YPR168W 0.681920006 0.615397601 0.318029535
YBR253W YCR081W 0.681920006 0.615397601 0.318029535
YBR253W YDL005C 0.681920006 0.615397601 0.318029535
YBR253W YDR308C 0.681920006 0.615397601 0.318029535
YBR253W YDR443C 0.681920006 0.615397601 0.318029535
YBR253W YDR448W 0.378217219 0.615397601 0.318029535
YBR253W YER022W 0.681920006 0.615397601 0.318029535
YBR253W YGL025C 0.681920006 0.615397601 0.318029535
YBR253W YGL127C 0.681920006 0 0.318029535
YBR253W YGL151W 0.681920006 0.615397601 0.318029535
YBR253W YGR104C 0.681920006 0.615397601 0.318029535
YBR253W YHR041C 0.681920006 0.615397601 0.318029535
YBR253W YHR058C 0.681920006 0.615397601 0.318029535
YBR253W YLR071C 0.681920006 0.615397601 0.318029535
YBR253W YMR112C 0.681920006 1 0.318029535
YBR253W YNL236W 0.681920006 0.615397601 0.318029535
YBR253W YNR010W 0.681920006 0.615397601 0.318029535
YBR253W YOL051W 0.681920006 0.615397601 0.318029535
YBR253W YOL135C 0.681920006 0.615397601 0.318029535
YBR253W YOR174W 0.681920006 0.615397601 0.318029535
YBR253W YPL042C 0.378217219 0.615397601 0.318029535
YBR253W YPR070W 0.681920006 0.615397601 0.318029535
YBR253W YPR168W 0.681920006 0.615397601 0.318029535
YDL005C YDR308C 0.681920006 0.615397601 0.318029535
YDL005C YDR443C 0.681920006 0.615397601 0.318029535
YDL005C YER022W 0.681920006 0.615397601 0.318029535
YDL005C YGL025C 0.681920006 0.615397601 0.318029535
YDL005C YGL127C 0.681920006 0 0.318029535
YDL005C YGL151W 0.681920006 0.615397601 0.318029535
YDL005C YGR104C 0.681920006 0.615397601 0.318029535
YDL005C YHR041C 0.681920006 0.615397601 0.318029535
YDL005C YHR058C 0.681920006 0.615397601 0.318029535
YDL005C YLR071C 0.681920006 0.615397601 0.318029535
YDL005C YMR112C 0.681920006 0.615397601 0.318029535
YDL005C YNL236W 0.681920006 0.615397601 0.318029535
YDL005C YNR010W 0.681920006 0.615397601 0.318029535
YDL005C YOL051W 0.681920006 0.615397601 0.318029535
YDL005C YOL135C 0.681920006 0.615397601 0.318029535
YDL005C YOR174W 0.681920006 0.615397601 0.318029535
YDL005C YPR070W 0.681920006 0.615397601 0.318029535
YDL005C YPR168W 0.681920006 0.615397601 0.318029535
YDR308C YCR081W 0.681920006 0.615397601 0.318029535
YDR308C YDR443C 0.681920006 0.615397601 0.318029535
YDR308C YER022W 0.681920006 0.615397601 0.318029535
YDR308C YGL025C 0.681920006 0.615397601 0.318029535
YDR308C YGL127C 0.681920006 0 0.318029535
YDR308C YGL151W 0.681920006 0.615397601 0.318029535
YDR308C YGR104C 0.681920006 0.615397601 0.318029535
YDR308C YHR041C 0.681920006 0.615397601 0.318029535
YDR308C YHR058C 0.681920006 0.615397601 0.318029535
YDR308C YLR071C 0.681920006 0.615397601 0.318029535
YDR308C YMR112C 0.681920006 0.615397601 0.318029535
YDR308C YNL236W 0.681920006 0.615397601 0.318029535
YDR308C YNR010W 0.681920006 0.615397601 0.318029535
YDR308C YOL051W 0.681920006 0.615397601 0.318029535
YDR308C YOL135C 0.681920006 0.615397601 0.318029535
YDR308C YOR174W 0.681920006 0.615397601 0.318029535
YDR308C YPL042C 0.378217219 0.615397601 0.318029535
YDR308C YPR070W 0.681920006 0.615397601 0.318029535
YDR308C YPR168W 0.681920006 0.615397601 0.318029535
YER022W YCR081W 0.681920006 0.615397601 0.318029535
YER022W YDR443C 0.681920006 0.615397601 0.318029535
YER022W YGL025C 0.681920006 0.615397601 0.318029535
YER022W YGL127C 0.681920006 0 0.318029535
YER022W YGL151W 0.681920006 0.615397601 0.318029535
YER022W YGR104C 0.681920006 0.615397601 0.318029535
YER022W YHR041C 0.681920006 0.615397601 0.318029535
YER022W YHR058C 0.681920006 0.615397601 0.318029535
YER022W YLR071C 0.681920006 0.615397601 0.318029535
YER022W YMR112C 0.681920006 0.615397601 0.318029535
YER022W YNL236W 0.681920006 0.615397601 0.318029535
YER022W YNR010W 0.681920006 0.615397601 0.318029535
YER022W YOL051W 0.681920006 0.615397601 0.318029535
YER022W YOL135C 0.681920006 0.615397601 0.318029535
YER022W YOR174W 0.681920006 0.615397601 0.318029535
YER022W YPL042C 0.378217219 0.615397601 0.318029535
YER022W YPR070W 0.681920006 0.615397601 0.318029535
YER022W YPR168W 0.681920006 0.615397601 0.318029535
YGL025C YCR081W 0.681920006 0.615397601 0.318029535
YGL025C YDR443C 0.681920006 0.615397601 0.318029535
YGL025C YGL127C 0.681920006 0 0.318029535
YGL025C YGL151W 0.681920006 0.615397601 0.318029535
YGL025C YGR104C 0.681920006 0.615397601 0.318029535
YGL025C YHR041C 0.681920006 0.615397601 0.318029535
YGL025C YHR058C 0.681920006 0.615397601 0.318029535
YGL025C YLR071C 0.681920006 0.615397601 0.318029535
YGL025C YML007W 0.389871969 0.615397601 0.454182188
YGL025C YMR112C 0.681920006 0.615397601 0.318029535
YGL025C YNL236W 0.681920006 0.615397601 0.318029535
YGL025C YNR010W 0.681920006 0.615397601 0.318029535
YGL025C YOL051W 0.681920006 0.615397601 0.318029535
YGL025C YOL135C 0.681920006 0.615397601 0.318029535
YGL025C YOR174W 0.681920006 0.615397601 0.318029535
YGL025C YPL042C 0.378217219 0.615397601 0.318029535
YGL025C YPR070W 0.681920006 0.615397601 0.318029535
YGL025C YPR168W 0.681920006 0.615397601 0.318029535
YGL127C YCR081W 0.681920006 0 0.318029535
YGL127C YDR443C 0.681920006 0 0.337692766
YGL127C YGL151W 0.681920006 0 0.318029535
YGL127C YHR041C 0.681920006 0 0.318029535
YGL127C YHR058C 0.681920006 0 0.318029535
YGL127C YLR071C 0.681920006 0 0.337692766
YGL127C YNL236W 0.681920006 0 0.337692766
YGL127C YNR010W 0.681920006 0 1
YGL127C YOL051W 0.681920006 0 0.318029535
YGL127C YOL135C 0.681920006 0 0.318029535
YGL127C YOR174W 0.681920006 0 0.318029535
YGL127C YPL042C 0.378217219 0 0.423996625
YGL127C YPR070W 0.681920006 0 0.318029535
YGL127C YPR168W 0.681920006 0 0.318029535
YGL151W YCR081W 0.681920006 0.615397601 0.318029535
YGL151W YDR443C 0.681920006 0.615397601 0.318029535
YGL151W YDR448W 0.378217219 0.615397601 0.366692109
YGL151W YGR104C 0.681920006 0.615397601 0.318029535
YGL151W YHR041C 0.681920006 0.615397601 0.318029535
YGL151W YHR058C 0.681920006 0.615397601 0.318029535
YGL151W YLR071C 0.681920006 0.615397601 0.318029535
YGL151W YML007W 0.389871969 0.615397601 0.366692109
YGL151W YMR112C 0.681920006 0.615397601 0.318029535
YGL151W YNL025C 0.681920006 0.615397601 0.318029535
YGL151W YNL236W 0.681920006 0.615397601 0.318029535
YGL151W YNR010W 0.681920006 0.615397601 0.318029535
YGL151W YOL051W 0.681920006 0.615397601 0.318029535
YGL151W YOL135C 0.681920006 0.615397601 0.318029535
YGL151W YOR174W 0.681920006 0.615397601 0.318029535
YGL151W YPL042C 0.378217219 0.615397601 0.318029535
YGL151W YPR070W 0.681920006 0.615397601 0.318029535
YGL151W YPR168W 0.681920006 0.615397601 0.318029535
YGR104C YCR081W 0.681920006 0.615397601 0.318029535
YGR104C YDR443C 0.681920006 0.615397601 0.318029535
YGR104C YHR041C 0.681920006 0.615397601 0.318029535
YGR104C YHR058C 0.681920006 0.615397601 0.318029535
YGR104C YLR071C 0.681920006 0.615397601 0.318029535
YGR104C YMR112C 0.681920006 0.615397601 0.318029535
YGR104C YNL236W 0.681920006 0.615397601 0.318029535
YGR104C YNR010W 0.681920006 0.615397601 1
YGR104C YOL051W 0.681920006 0.615397601 0.318029535
YGR104C YOL135C 0.681920006 0.615397601 0.318029535
YGR104C YOR174W 0.681920006 0.615397601 0.318029535
YGR104C YPL042C 0.378217219 0.615397601 0.318029535
YGR104C YPR070W 0.681920006 0.615397601 0.318029535
YGR104C YPR168W 0.681920006 0.615397601 0.318029535
YHR041C YCR081W 0.681920006 0.615397601 0.503899329
YHR041C YDR443C 0.681920006 0.615397601 0.503899329
YHR041C YDR448W 0.378217219 0.615397601 0.353240254
YHR041C YGL112C 0.378217219 0.513129529 0.318029535
YHR041C YGR252W 0.378217219 0.615397601 0.353240254
YHR041C YHR058C 0.681920006 0.615397601 0.318029535
YHR041C YLR071C 0.681920006 0.615397601 0.318029535
YHR041C YML007W 0.389871969 0.615397601 0.318029535
YHR041C YMR112C 0.681920006 0.615397601 0.318029535
YHR041C YNL236W 0.681920006 0.615397601 0.503899329
YHR041C YNR010W 0.681920006 0.615397601 0.318029535
YHR041C YOL051W 0.681920006 0.615397601 0.318029535
YHR041C YOL135C 0.681920006 0.615397601 0.318029535
YHR041C YOR174W 0.681920006 0.615397601 0.318029535
YHR041C YPL042C 0.378217219 0.615397601 0.503899329
YHR041C YPR070W 0.681920006 0.615397601 0.369858496
YHR041C YPR168W 0.681920006 0.615397601 0.318029535
YHR058C YCR081W 0.681920006 0.615397601 0.318029535
YHR058C YDR443C 0.681920006 0.615397601 0.318029535
YHR058C YDR448W 0.378217219 0.615397601 0.318029535
YHR058C YLR071C 0.681920006 0.615397601 0.318029535
YHR058C YML007W 0.389871969 0.615397601 0.318029535
YHR058C YMR112C 0.681920006 0.615397601 0.318029535
YHR058C YNL236W 0.681920006 0.615397601 0.318029535
YHR058C YNR010W 0.681920006 0.615397601 0.318029535
YHR058C YOL051W 0.681920006 0.615397601 0.318029535
YHR058C YOL135C 0.681920006 0.615397601 0.318029535
YHR058C YOR174W 0.681920006 0.615397601 0.318029535
YHR058C YPL042C 0.378217219 0.615397601 0.318029535
YHR058C YPR070W 0.681920006 0.615397601 0.318029535
YHR058C YPR168W 0.681920006 0.615397601 0.318029535
YLR071C YCR081W 0.681920006 0.615397601 0.318029535
YLR071C YDR443C 0.681920006 0.615397601 0.648604498
YLR071C YML007W 0.389871969 0.615397601 0.337692766
YLR071C YMR112C 0.681920006 0.615397601 0.318029535
YLR071C YNL236W 0.681920006 0.615397601 0.648604498
YLR071C YNR010W 0.681920006 0.615397601 0.318029535
YLR071C YOL051W 0.681920006 0.615397601 0.318029535
YLR071C YOL135C 0.681920006 0.615397601 0.318029535
YLR071C YOR174W 0.681920006 0.615397601 0.318029535
YLR071C YPL042C 0.378217219 0.615397601 0.318029535
YLR071C YPR070W 0.681920006 0.615397601 0.318029535
YLR071C YPR168W 0.681920006 0.615397601 0.318029535
YMR112C YCR081W 0.681920006 0.615397601 0.318029535
YMR112C YDR443C 0.681920006 0.615397601 0.318029535
YMR112C YML007W 0.389871969 0.615397601 0.318029535
YMR112C YNL236W 0.681920006 0.615397601 0.318029535
YMR112C YNR010W 0.681920006 0.615397601 0.318029535
YMR112C YOL051W 0.681920006 0.615397601 0.318029535
YMR112C YOL135C 0.681920006 0.615397601 0.318029535
YMR112C YOR174W 0.681920006 0.615397601 0.318029535
YMR112C YPL042C 0.378217219 0.615397601 0.318029535
YMR112C YPR070W 0.681920006 0.615397601 0.318029535
YMR112C YPR168W 0.681920006 0.615397601 0.318029535
YNL236W YCR081W 0.681920006 0.615397601 0.503899329
YNL236W YDR443C 0.681920006 0.615397601 0.648604498
YNL236W YDR448W 0.378217219 0.615397601 0.446105946
YNL236W YGL112C 0.378217219 0.513129529 0.318029535
YNL236W YGR252W 0.378217219 0.615397601 0.446105946
YNL236W YML007W 0.389871969 0.615397601 0.410136151
YNL236W YNL025C 0.681920006 0.615397601 0.648604498
YNL236W YNR010W 0.681920006 0.615397601 0.318029535
YNL236W YOL051W 0.681920006 0.615397601 0.318029535
YNL236W YOL135C 0.681920006 0.615397601 0.318029535
YNL236W YOR174W 0.681920006 0.615397601 0.318029535
YNL236W YPL042C 0.378217219 0.615397601 0.503899329
YNL236W YPR070W 0.681920006 0.615397601 0.318029535
YNL236W YPR168W 0.681920006 0.615397601 0.318029535
YNR010W YCR081W 0.681920006 0.615397601 0.318029535
YNR010W YDR443C 0.681920006 0.615397601 0.318029535
YNR010W YML007W 0.389871969 0.615397601 0.318029535
YNR010W YOL051W 0.681920006 0.615397601 0.318029535
YNR010W YOL135C 0.681920006 0.615397601 0.318029535
YNR010W YOR174W 0.681920006 0.615397601 0.318029535
YNR010W YPL042C 0.378217219 0.615397601 0.318029535
YNR010W YPR070W 0.681920006 0.615397601 0.318029535
YNR010W YPR168W 0.681920006 0.615397601 0.318029535
YOL051W YCR081W 0.681920006 0.615397601 0.318029535
YOL051W YDR443C 0.681920006 0.615397601 0.318029535
YOL051W YML007W 0.389871969 0.615397601 0.318029535
YOL051W YOL135C 0.681920006 0.615397601 0.318029535
YOL051W YOR174W 0.681920006 0.615397601 0.318029535
YOL051W YPL042C 0.378217219 0.615397601 0.318029535
YOL051W YPR070W 0.681920006 0.615397601 0.318029535
YOL051W YPR168W 0.681920006 0.615397601 0.318029535
YOL135C YCR081W 0.681920006 0.615397601 0.318029535
YOL135C YDR443C 0.681920006 0.615397601 0.318029535
YOL135C YDR448W 0.378217219 0.615397601 0.318029535
YOL135C YML007W 0.389871969 0.615397601 0.318029535
YOL135C YOR174W 0.681920006 0.615397601 0.318029535
YOL135C YPL042C 0.378217219 0.615397601 0.318029535
YOL135C YPR070W 0.681920006 0.615397601 0.318029535
YOL135C YPR168W 0.681920006 0.615397601 0.318029535
YOR174W YCR081W 0.681920006 0.615397601 0.318029535
YOR174W YDR443C 0.681920006 0.615397601 0.318029535
YOR174W YML007W 0.389871969 0.615397601 0.318029535
YOR174W YPL042C 0.378217219 0.615397601 0.318029535
YOR174W YPR070W 0.681920006 0.615397601 0.318029535
YOR174W YPR168W 0.681920006 0.615397601 0.318029535
YPL042C YCR081W 0.54410106 0.615397601 0.503899329
YPL042C YDR443C 0.54410106 0.615397601 0.637038384
YPL042C YML007W 0.378217219 0.615397601 0.318029535
YPL042C YPR070W 0.378217219 0.615397601 0.637038384
YPL042C YPR168W 0.378217219 0.615397601 0.318029535
YPR070W YCR081W 0.681920006 0.615397601 0.318029535
YPR070W YDR443C 0.681920006 0.615397601 0.637038384
YPR070W YDR448W 0.378217219 0.615397601 0.318029535
YPR070W YGL112C 0.378217219 0.513129529 0.318029535
YPR070W YML007W 0.389871969 0.615397601 0.318029535
YPR070W YPR168W 0.681920006 0.615397601 0.318029535
YPR168W YCR081W 0.681920006 0.615397601 0.318029535
YPR168W YDR443C 0.681920006 0.615397601 0.318029535
YPR168W YML007W 0.389871969 0.615397601 0.318029535
YBL097W YFR031C 0.79539111 0 0.777759997
YBL097W YLR272C 0.79539111 0 0.777759997
YFR031C YDR325W 0.79539111 0 0.777759997
YFR031C YLR272C 0.79539111 0 0.777759997
YBL099W YJR121W 1 1 1
YJR121W YBR025C 0.063869073 0.322740168 0.11861081
YJR121W YDL185W 0.758687209 1 0.412776934
YBL103C YOL067C 0.128367254 0.447816108 1
YBL105C YGR254W 0.57909821 0.123110421 0.160579971
YDR303C YCR020W-B 0.781643901 0.147099343 1
YDR303C YCR052W 0.781643901 0.526783617 1
YDR303C YFR037C 0.781643901 0.526783617 1
YDR303C YGR056W 0.781643901 0.526783617 1
YDR303C YGR275W 0.781643901 0 1
YDR303C YHR056C 0.781643901 0.526783617 1
YDR303C YIL126W 0.781643901 0.526783617 1
YDR303C YKR001C 0.117746131 0.322740168 0.301511488
YDR303C YKR008W 0.781643901 0.526783617 1
YDR303C YLR033W 0.781643901 0 1
YDR303C YLR321C 0.781643901 0.526783617 1
YDR303C YLR357W 0.781643901 0.526783617 1
YDR303C YML127W 0.781643901 0.526783617 1
YDR303C YMR033W 0.781643901 0.526783617 1
YDR303C YMR091C 0.781643901 0.526783617 1
YDR303C YPR034W 0.781643901 0.526783617 1
YEL056W YLL022C 0.686507015 0.681851656 0.584963241
YEL056W YNL031C 0.223156409 0.147099343 0.532389947
YEL056W YOL054W 0.139401363 0.123110421 0.272893246
YEL056W YPL001W 0.686507015 0.681851656 0.584963241
YJL115W YNL031C 0.148688558 0.147099343 1
YJL115W YPL153C 0.139401363 0.147099343 0.434001092
YKR001C YFR037C 0.117746131 0.322740168 0.446105946
YKR001C YGL133W 0.117746131 0 0.446105946
YKR001C YIL126W 0.117746131 0.322740168 0.446105946
YKR001C YLR033W 0.117746131 0 0.26456972
YKR001C YLR357W 0.117746131 0.322740168 0.26456972
YKR001C YMR033W 0.117746131 0.322740168 0.26456972
YKR001C YMR091C 0.117746131 0.322740168 0.279976662
YKR001C YOR304W 0.117746131 0.322740168 0.446105946
YLL022C YNL031C 0.223156409 0.147099343 0.557874897
YLL022C YOL054W 0.139401363 0 0.272893246
YLL022C YPL001W 0.686507015 0.681851656 0.584963241
YLR357W YCR020W-B 0.781643901 0 1
YLR357W YCR052W 0.781643901 0.526783617 1
YLR357W YDR225W 0.19871176 0 0.532389947
YLR357W YFR037C 0.781643901 0.526783617 1
YLR357W YGR056W 0.781643901 0.526783617 1
YLR357W YGR275W 0.781643901 0 1
YLR357W YHR056C 0.781643901 0.526783617 1
YLR357W YIL126W 0.781643901 0.526783617 1
YLR357W YKR008W 0.781643901 0.526783617 1
YLR357W YLR033W 0.781643901 0 1
YLR357W YLR321C 0.781643901 0.526783617 1
YLR357W YML127W 0.781643901 0.526783617 1
YLR357W YMR033W 0.781643901 0.526783617 1
YLR357W YMR091C 0.781643901 0.526783617 1
YLR357W YPR034W 0.781643901 0.526783617 1
YOL054W YGL207W 0.139401363 0 0.532389947
YOL054W YNL031C 0.139401363 0 0.028502013
YOL054W YPL001W 0.139401363 0.123110421 0.272893246
YPL001W YNL031C 0.572166205 0.329626565 0.318321256
YBR011C YDL203C 0.063869073 0 0.028502013
YBR011C YLR371W 0.017693444 0.147099343 0.028502013
YBR011C YLR425W 0 0 0.028502013
YBR011C YPL066W 0.063869073 0 0
YDL203C YLR371W 0.017693444 0 0.467394361
YLR425W YPL066W 0 0 0
YBR017C YEL022W 0.063869073 0 0.244387339
YBR017C YGL122C 0.063869073 0.147099343 0.425479877
YBR017C YJR077C 0.063869073 0 0.209373362
YBR017C YOR160W 0.063869073 1 0.623586528
YEL022W YGR218W 0.117746131 0 0.244387339
YEL022W YHR020W 0.063869073 0 0.209373362
YEL022W YJR077C 0.117746131 0 0.266038663
YEL022W YMR012W 0.063869073 0 0.209373362
YJR077C YGR218W 0.117746131 0.319446658 0.180234305
YJR077C YHR020W 0.063869073 0 0.226193778
YJR077C YKL182W 0.199050162 0 0.226193778
YJR077C YLR342W 0.199050162 0 0.180234305
YBR025C YDL185W 0.063869073 0.322740168 0.160579971
YBR025C YGL195W 0.063869073 0 0.410790644
YDL185W YBR127C 0.963102156 1 1
YDL185W YEL051W 0.963102156 1 1
YDL185W YFR009W 0.148688558 0.322740168 0.160579971
YDL185W YGR020C 0.963102156 1 1
YDL185W YHR039C-A 0.963102156 1 1
YDL185W YJR033C 0.878627513 1 1
YDL185W YKL080W 0.963102156 1 1
YDL185W YOR332W 0.963102156 1 1
YDL185W YPR036W 0.963102156 1 1
YGL195W YDL143W 0.277699351 0 0.135388994
YGL195W YDR214W 0.063869073 0 0.135388994
YGL195W YFL045C 0.277699351 0 0.410790644
YGL195W YFR009W 0.778764374 0 0.646975846
YGL195W YIL094C 0.199050162 0 0.160579971
YGL195W YKL029C 0.199050162 0 0.063674894
YGL195W YKL104C 0 0 0.160579971
YGL195W YLR180W 0.063869073 0 0.410790644
YGL195W YOR136W 0.216159987 0 0.11861081
YBR142W YDR060W 0.34093377 0 0.581589134
YBR142W YHR052W 0.34093377 0 0.498115371
YBR142W YLL008W 0.34093377 0.600639426 0.581589134
YBR142W YMR049C 0.34093377 0 0.498115371
YBR142W YNL002C 0.34093377 0 0.513164578
YBR142W YNL061W 0.34093377 0.123110421 0.350111051
YBR142W YOL041C 0.34093377 0 0.498115371
YBR142W YOR272W 0.34093377 0 0.498115371
YBR142W YPL211W 0.34093377 0 0.581589134
YKR081C YDL031W 0.34093377 0 0.581589134
YKR081C YDR060W 0.619530009 0 0.581589134
YKR081C YDR087C 0.619530009 0 0.350111051
YKR081C YDR101C 0.272147062 0 0.498115371
YKR081C YER006W 0.619530009 0.243570982 0.350111051
YKR081C YER126C 0.619530009 0 0.676422191
YKR081C YGR103W 0.619530009 0 0.498115371
YKR081C YHR052W 0.619530009 0.147099343 0.498115371
YKR081C YHR197W 0.223156409 0 0.581589134
YKR081C YKL009W 0.619530009 0.486045278 0.498115371
YKR081C YKL172W 0.619530009 0 0.350111051
YKR081C YLL008W 0.619530009 0 0.581589134
YKR081C YLR002C 0.619530009 0.147099343 0.350111051
YKR081C YLR276C 0.34093377 0 0.581589134
YKR081C YNL002C 0.619530009 0.486045278 0.676422191
YKR081C YNL061W 0.619530009 0 0.350111051
YKR081C YNL110C 0.619530009 0.243570982 0.498115371
YKR081C YNR053C 0.619530009 0 0.274872651
YKR081C YOL077C 0.619530009 1 0.581589134
YKR081C YOR206W 0.619530009 0 0.513164578
YKR081C YOR294W 0.619530009 0 0.508438023
YKR081C YPR016C 0.619530009 0.147099343 0.676422191
YNL112W YHR193C 0.063869073 0 0.160579971
YOL077C YDL031W 0.34093377 0 0.581589134
YOL077C YDR060W 0.619530009 0 0.581589134
YOL077C YDR087C 0.619530009 0 0.350111051
YOL077C YER006W 0.619530009 0.243570982 0.350111051
YOL077C YFL002C 0.34093377 0 0.581589134
YOL077C YGR103W 0.619530009 0 0.498115371
YOL077C YHR052W 0.619530009 0.147099343 0.498115371
YOL077C YHR088W 0.619530009 1 0.581589134
YOL077C YHR197W 0.223156409 0 0.581589134
YOL077C YKL009W 0.619530009 0.486045278 0.498115371
YOL077C YKL172W 0.619530009 0 0.350111051
YOL077C YLL008W 0.619530009 0 0.581589134
YOL077C YLL034C 0.619530009 0 0.498115371
YOL077C YLR002C 0.619530009 0.147099343 0.350111051
YOL077C YLR196W 0.34093377 0 0.350111051
YOL077C YLR276C 0.34093377 0 0.581589134
YOL077C YLR449W 0.34093377 0.147099343 0.30000872
YOL077C YMR049C 0.619530009 0 0.498115371
YOL077C YNL002C 0.619530009 0.486045278 0.513164578
YOL077C YNL061W 0.619530009 0 0.350111051
YOL077C YNL110C 0.619530009 0.243570982 0.498115371
YOL077C YOL041C 0.475829319 0.243570982 0.498115371
YOL077C YOR206W 0.619530009 0 0.513164578
YOL077C YOR272W 0.619530009 0 0.498115371
YOL077C YPL211W 0.619530009 0 0.581589134
YOL120C YOR206W 0.272147062 0 0.12693783
YOL120C YPL143W 0.907334967 1 0.209373362
YPL220W YNL061W 0.272147062 0 0.12693783
YPL220W YPR102C 0.907334967 1 0.209373362
YDR365C YJL033W 0.34093377 0 0.350111051
YDR365C YNR054C 0.34093377 0.393233403 0.350111051
YDR450W YMR142C 0.778764374 1 0.209373362
YDR450W YOR204W 0.063869073 0 0.276076972
YDR450W YPL143W 0.778764374 1 0.209373362
YER025W YDR211W 0.182983024 1 0.410790644
YER025W YGR083C 0.182983024 1 0.410790644
YER025W YJR007W 0.841692953 1 0.410790644
YER025W YKR026C 0.182983024 1 0.410790644
YER025W YLR215C 0.063869073 0 0.410790644
YER025W YLR291C 0.182983024 1 0.410790644
YER025W YOR260W 0.182983024 1 0.410790644
YER025W YPL237W 0.841692953 1 0.209373362
YOR204W YGR162W 0.063869073 0.243570982 0.555519994
YOR204W YML024W 0.063869073 0 0.209373362
YOR204W YMR142C 0.063869073 0 0.209373362
YOR204W YPL081W 0.063869073 0.243570982 0.276076972
YBR052C YCR004C 0.788602979 0 0
YBR052C YDR032C 0.788602979 0 0
YCR004C YDR032C 0.788602979 0 0.028502013
YDL030W YCR063W 0.927181032 0 0.502981709
YDL030W YDL043C 0.927181032 0.393233403 0.502981709
YDL030W YIR009W 0.927181032 0.243570982 0.502981709
YDL030W YJL203W 0.927181032 0.393233403 0.502981709
YDL030W YLR424W 0.546614915 0.393233403 0.502981709
YDL030W YML046W 0.700744021 0.243570982 0.435621101
YDL030W YMR125W 0.700744021 0.243570982 0.502981709
YDL030W YMR240C 0.927181032 0.393233403 0.502981709
YDL030W YOR319W 0.927181032 0.393233403 0.502981709
YDL043C YJL203W 0.927181032 0.393233403 0.502981709
YDL043C YMR125W 0.700744021 0.243570982 0.502981709
YDL043C YMR240C 0.927181032 0.393233403 0.681876528
YDL043C YOR319W 0.927181032 0.393233403 0.502981709
YGR013W YBR119W 0.885049586 0.243570982 0.502981709
YGR013W YDL087C 0.885049586 0.243570982 0.502981709
YGR013W YDR235W 0.885049586 0.393233403 0.502981709
YGR013W YDR240C 0.885049586 0.243570982 0.502981709
YGR013W YHR086W 0.885049586 0.243570982 0.502981709
YGR013W YIL061C 0.885049586 0.243570982 0.502981709
YGR013W YKL012W 0.885049586 0.393233403 0.502981709
YGR013W YLR298C 0.885049586 0.243570982 0.502981709
YGR013W YML046W 0.885049586 0.243570982 0.435621101
YGR013W YMR125W 0.885049586 0.243570982 0.502981709
YGR013W YPL178W 0.546614915 0.243570982 0.502981709
YGR013W YPR057W 0.700744021 0.393233403 0.502981709
YGR013W YPR182W 0.885049586 0.393233403 0.502981709
YJL203W YMR240C 0.927181032 0.393233403 0.502981709
YJL203W YOR319W 0.927181032 0.393233403 0.502981709
YLR424W YKR022C 0.81621121 0 1
YLR424W YMR125W 0.546614915 0.243570982 0.502981709
YML046W YBR119W 0.885049586 0.54870083 0.435621101
YML046W YDL087C 0.885049586 0.54870083 0.726139332
YML046W YDR235W 0.885049586 0.243570982 0.435621101
YML046W YDR240C 0.885049586 0.54870083 0.435621101
YML046W YHR086W 0.885049586 0.54870083 0.726139332
YML046W YIL061C 0.885049586 0.54870083 0.435621101
YML046W YKL012W 0.885049586 0.243570982 0.435621101
YML046W YLR298C 0.885049586 0.54870083 0.435621101
YML046W YMR125W 0.885049586 0.54870083 0.435621101
YML046W YMR240C 0.700744021 0.243570982 0.627896805
YML046W YPR182W 0.885049586 0.243570982 0.435621101
YMR240C YIR009W 0.927181032 0.243570982 0.502981709
YMR240C YMR125W 0.700744021 0.243570982 0.502981709
YMR240C YOR319W 0.927181032 0.393233403 0.502981709
YOR159C YBR119W 0.885049586 0.243570982 0.502981709
YOR159C YKL012W 0.885049586 0.393233403 0.502981709
YOR159C YPR182W 0.900555794 0.393233403 0.502981709
YPR182W YBR119W 0.885049586 0.243570982 0.502981709
YPR182W YDL087C 0.885049586 0.243570982 0.502981709
YPR182W YDR235W 0.885049586 0.393233403 0.502981709
YPR182W YDR240C 0.885049586 0.243570982 0.502981709
YPR182W YIL061C 0.885049586 0.243570982 0.502981709
YPR182W YKL012W 0.885049586 0.393233403 0.502981709
YBR060C YHR118C 0.79539111 1 0.751588876
YBR060C YLL004W 0.79539111 1 0.751588876
YBR060C YML065W 0.79539111 1 0.751588876
YBR060C YNL261W 0.79539111 1 0.751588876
YBR060C YPR162C 0.79539111 1 0.751588876
YHR118C YLL004W 0.79539111 1 0.751588876
YHR118C YML065W 0.79539111 1 0.751588876
YHR118C YNL261W 0.79539111 1 0.751588876
YHR118C YPR162C 0.79539111 1 0.751588876
YLL004W YML065W 0.79539111 1 0.751588876
YLL004W YNL261W 0.79539111 1 0.751588876
YLL004W YPR162C 0.79539111 1 0.751588876
YML065W YNL261W 0.79539111 1 0.751588876
YML065W YPR162C 0.79539111 1 0.751588876
YNL261W YPR162C 0.79539111 1 0.751588876
YBR061C YMR259C 0.058813611 0 0
YBR072W YBR127C 0.06481985 0 0.063674894
YBR072W YNL064C 0.063869073 1 0.483572092
YBR127C YEL051W 0.963102156 1 1
YBR127C YGR020C 0.963102156 1 1
YBR127C YHR039C-A 0.963102156 1 1
YBR127C YJR033C 0.878627513 1 1
YBR127C YKL080W 0.963102156 1 1
YJR007W YDR211W 0.182983024 1 0.555519994
YJR007W YGR083C 0.182983024 1 0.555519994
YJR007W YKR026C 0.182983024 1 0.555519994
YJR007W YLR291C 0.182983024 1 0.555519994
YJR007W YOR260W 0.182983024 1 0.555519994
YJR007W YPL237W 0.841692953 1 0.555519994
YPL237W YBR143C 0.182983024 0.567781245 0.209373362
YPL237W YDR211W 0.182983024 1 0.555519994
YPL237W YGR083C 0.182983024 1 0.555519994
YPL237W YKR026C 0.182983024 1 0.555519994
YPL237W YLR291C 0.182983024 1 0.555519994
YPL237W YOR260W 0.182983024 1 0.555519994
YBR081C YBR198C 1 0.513129529 0.565245763
YBR081C YCL010C 0.965794527 0 0.565245763
YBR081C YDR145W 1 0.875655528 0.565245763
YBR081C YDR167W 1 0.513129529 0.565245763
YBR081C YDR176W 1 0.573094621 0.565245763
YBR081C YDR392W 1 0.573094621 0.565245763
YBR081C YDR448W 1 0.652263807 0.565245763
YBR081C YGL066W 1 1 0.565245763
YBR081C YGL112C 1 0.513129529 0.565245763
YBR081C YGR252W 1 0.652263807 0.565245763
YBR081C YGR274C 0.965794527 0.875655528 0.346690233
YBR081C YHR099W 1 0 0.565245763
YBR081C YLR055C 0.965794527 0.875655528 0.565245763
YBR081C YML007W 0.378217219 0.615397601 0.318029535
YBR081C YML015C 0.378217219 0.513129529 0.346690233
YBR081C YMR223W 1 0 0.565245763
YBR081C YMR227C 1 0.513129529 0.346690233
YBR081C YMR236W 1 0.513129529 0.565245763
YBR081C YOL148C 1 0.573094621 0.565245763
YBR081C YPL011C 0.378217219 0.513129529 0.346690233
YBR081C YPL254W 1 0.652263807 0.565245763
YBR198C YCL010C 0.965794527 0 0.565245763
YBR198C YDR145W 1 0.536228416 0.683346055
YBR198C YDR167W 1 0.513129529 0.683346055
YBR198C YDR176W 1 0.429233449 0.565245763
YBR198C YDR392W 1 0.429233449 0.565245763
YBR198C YDR448W 1 0.513129529 0.565245763
YBR198C YGL066W 1 0 0.565245763
YBR198C YGL112C 1 0.513129529 0.683346055
YBR198C YGR252W 1 0.513129529 0.565245763
YBR198C YGR274C 0.965794527 0.536228416 0.683346055
YBR198C YHR099W 1 0 0.565245763
YBR198C YLR055C 0.965794527 0.429233449 0.565245763
YBR198C YML015C 0.708405383 0.513129529 0.683346055
YBR198C YMR005W 0.708405383 0.513129529 0.683346055
YBR198C YMR223W 1 0 0.565245763
YBR198C YMR227C 1 0.513129529 0.683346055
YBR198C YMR236W 1 0.536228416 0.683346055
YBR198C YOL148C 1 0.429233449 0.565245763
YBR198C YPL011C 0.708405383 0.513129529 0.683346055
YBR198C YPL047W 0.965794527 0 0.540269538
YBR198C YPL254W 1 0 0.565245763
YCL010C YDR145W 0.965794527 0 0.565245763
YCL010C YDR167W 0.965794527 0 0.565245763
YCL010C YDR176W 0.965794527 0 0.565245763
YCL010C YDR392W 0.965794527 0 0.565245763
YCL010C YDR448W 0.965794527 0 0.565245763
YCL010C YGL066W 0.965794527 0 0.565245763
YCL010C YGL112C 0.965794527 0 0.565245763
YCL010C YGR252W 0.965794527 0 0.565245763
YCL010C YHR099W 0.965794527 0 0.565245763
YCL010C YLR055C 0.965794527 0 0.565245763
YCL010C YMR223W 0.965794527 0 0.565245763
YCL010C YMR236W 0.965794527 0 0.565245763
YCL010C YOL148C 0.965794527 0 0.565245763
YCL010C YPL254W 0.965794527 0 0.565245763
YDR145W YDR167W 1 0.513129529 0.683346055
YDR145W YDR176W 1 0.429233449 0.565245763
YDR145W YDR392W 1 0.429233449 0.613839432
YDR145W YDR448W 1 0.513129529 0.565245763
YDR145W YER148W 0.708405383 0.513129529 0.683346055
YDR145W YGL066W 1 0 0.565245763
YDR145W YGL112C 1 0.513129529 0.683346055
YDR145W YGR252W 1 0.513129529 0.565245763
YDR145W YGR274C 0.965794527 1 0.683346055
YDR145W YHR099W 1 0 0.565245763
YDR145W YLR055C 0.965794527 1 0.565245763
YDR145W YML015C 0.708405383 0.513129529 0.683346055
YDR145W YML098W 0.708405383 0.513129529 0.683346055
YDR145W YMR005W 0.708405383 0.513129529 0.683346055
YDR145W YMR227C 1 0.513129529 0.683346055
YDR145W YMR236W 1 0.536228416 0.683346055
YDR145W YOL148C 1 0.429233449 0.565245763
YDR145W YPL011C 0.708405383 0.513129529 0.683346055
YDR145W YPL254W 1 0 0.565245763
YDR167W YDR176W 1 0.429233449 0.565245763
YDR167W YDR392W 1 0.429233449 0.613839432
YDR167W YDR448W 1 0.513129529 0.565245763
YDR167W YGL066W 1 0 0.565245763
YDR167W YGL112C 1 0.513129529 0.683346055
YDR167W YGR252W 1 0.513129529 0.565245763
YDR167W YGR274C 0.965794527 0.513129529 0.683346055
YDR167W YLR055C 0.965794527 0.429233449 0.565245763
YDR167W YML015C 0.708405383 0.513129529 0.683346055
YDR167W YML098W 0.708405383 0.513129529 0.683346055
YDR167W YMR005W 0.708405383 0.513129529 0.683346055
YDR167W YMR223W 1 0 0.565245763
YDR167W YMR227C 1 0.513129529 0.683346055
YDR167W YMR236W 1 0.513129529 0.683346055
YDR167W YOL148C 1 0.429233449 0.565245763
YDR167W YPL011C 0.708405383 0.513129529 0.683346055
YDR167W YPL254W 1 0 0.565245763
YDR176W YDR392W 1 0.573094621 0.565245763
YDR176W YDR448W 1 0.611525468 0.565245763
YDR176W YGL066W 1 0.611525468 0.565245763
YDR176W YGL112C 1 0.429233449 0.565245763
YDR176W YGR252W 1 0.611525468 0.565245763
YDR176W YGR274C 0.965794527 0.611525468 0.26456972
YDR176W YHR099W 1 0.611525468 0.565245763
YDR176W YLR055C 0.965794527 0.573094621 0.565245763
YDR176W YMR223W 1 0.123110421 0.565245763
YDR176W YMR227C 1 0.429233449 0.26456972
YDR176W YMR236W 1 0.429233449 0.565245763
YDR176W YOL148C 1 0.573094621 0.565245763
YDR176W YPL011C 0.378217219 0.429233449 0.26456972
YDR176W YPL047W 0.965794527 0 0.540269538
YDR176W YPL254W 1 0.573094621 0.565245763
YDR392W YDR448W 1 0.573094621 0.565245763
YDR392W YGL066W 1 0 0.565245763
YDR392W YGL112C 1 0.429233449 0.565245763
YDR392W YGR252W 1 0.573094621 0.565245763
YDR392W YHR099W 1 0 0.565245763
YDR392W YLR055C 0.965794527 0.573094621 0.565245763
YDR392W YMR223W 1 0 0.565245763
YDR392W YMR236W 1 0.429233449 0.613839432
YDR392W YOL148C 1 0.573094621 0.565245763
YDR392W YPL254W 1 0.573094621 0.565245763
YDR448W YGL066W 1 0.611525468 0.565245763
YDR448W YGL112C 1 0.513129529 0.565245763
YDR448W YGR252W 1 0.652263807 0.565245763
YDR448W YGR274C 0.965794527 0.611525468 0.318029535
YDR448W YHR099W 1 0.611525468 0.565245763
YDR448W YLR055C 0.965794527 0.573094621 0.565245763
YDR448W YML007W 0.378217219 0.615397601 0.410136151
YDR448W YML015C 0.378217219 0.513129529 0.318029535
YDR448W YMR223W 1 0.123110421 0.565245763
YDR448W YMR236W 1 0.513129529 0.565245763
YDR448W YOL148C 1 0.573094621 0.565245763
YDR448W YPL011C 0.378217219 0.513129529 0.318029535
YDR448W YPL254W 1 0.652263807 0.565245763
YGL066W YGL112C 1 0.327706907 0.565245763
YGL066W YGR252W 1 0.611525468 0.565245763
YGL066W YGR274C 0.965794527 0.611525468 0.128368209
YGL066W YHR099W 1 0.611525468 0.565245763
YGL066W YLR055C 0.965794527 0 0.565245763
YGL066W YML015C 0.378217219 0 0.128368209
YGL066W YMR223W 1 0.123110421 0.565245763
YGL066W YMR236W 1 0.327706907 0.565245763
YGL066W YOL148C 1 0 0.565245763
YGL066W YPL011C 0.378217219 0 0.128368209
YGL066W YPL047W 0.965794527 0 0.540269538
YGL066W YPL254W 1 0 0.565245763
YGL112C YER148W 0.708405383 0.513129529 0.683346055
YGL112C YGR252W 1 0.513129529 0.565245763
YGL112C YGR274C 0.965794527 0.844611176 0.683346055
YGL112C YHR099W 1 0 0.565245763
YGL112C YLR055C 0.965794527 0.429233449 0.565245763
YGL112C YML007W 0.378217219 0.513129529 0.318029535
YGL112C YML015C 0.708405383 0.513129529 0.683346055
YGL112C YML098W 0.708405383 0.513129529 0.683346055
YGL112C YMR005W 0.708405383 0.513129529 0.683346055
YGL112C YMR223W 1 0 0.565245763
YGL112C YMR227C 1 0.513129529 0.683346055
YGL112C YMR236W 1 0.844611176 0.683346055
YGL112C YOL148C 1 0.429233449 0.565245763
YGL112C YPL011C 0.708405383 0.513129529 0.683346055
YGL112C YPL047W 0.965794527 0 0.540269538
YGL112C YPL254W 1 0 0.565245763
YGR252W YHR099W 1 0.611525468 0.565245763
YGR252W YLR055C 0.965794527 0.573094621 0.565245763
YGR252W YMR223W 1 0.123110421 0.565245763
YGR252W YMR227C 1 0.513129529 0.318029535
YGR252W YMR236W 1 0.513129529 0.565245763
YGR252W YOL148C 1 0.573094621 0.565245763
YGR252W YPL047W 0.965794527 0 0.540269538
YGR252W YPL254W 1 0.652263807 0.565245763
YGR274C YER148W 0.708405383 0.513129529 0.683346055
YGR274C YML015C 0.708405383 0.513129529 0.683346055
YGR274C YML098W 0.708405383 0.513129529 0.683346055
YGR274C YMR005W 0.708405383 0.513129529 0.683346055
YGR274C YMR227C 0.965794527 0.513129529 0.683346055
YGR274C YMR236W 0.965794527 0.844611176 0.683346055
YGR274C YPL011C 0.708405383 0.513129529 0.683346055
YHR099W YDR359C 0.808531813 0.611525468 0.40691879
YHR099W YEL018W 0.808531813 0 0.385568545
YHR099W YFL024C 0.808531813 0.611525468 0.565245763
YHR099W YLR055C 0.965794527 0 0.565245763
YHR099W YMR236W 1 0 0.565245763
YHR099W YOL148C 1 0 0.565245763
YHR099W YOR244W 0.808531813 0.611525468 0.565245763
YHR099W YPL254W 1 0 0.565245763
YHR099W YPR023C 0.808531813 0.611525468 0.565245763
YLR055C YMR223W 0.965794527 0 0.565245763
YLR055C YMR227C 0.965794527 0.429233449 0.318029535
YLR055C YMR236W 0.965794527 0.429233449 0.565245763
YLR055C YOL148C 0.965794527 0.573094621 0.565245763
YLR055C YPL254W 0.965794527 0.573094621 0.565245763
YML007W YCR081W 0.389871969 0.615397601 0.318029535
YML007W YDR359C 0.378217219 0 0.248909505
YML007W YDR443C 0.389871969 0.615397601 0.337692766
YML007W YFL024C 0.378217219 0 0.366692109
YML007W YOR244W 0.378217219 0 0.789816054
YML015C YML098W 0.708405383 0.513129529 0.683346055
YML015C YMR005W 0.708405383 0.513129529 0.986546031
YML015C YMR227C 0.708405383 0.513129529 0.683346055
YML015C YMR236W 0.708405383 0.513129529 0.683346055
YML015C YPL011C 0.708405383 0.513129529 0.683346055
YMR223W YMR236W 1 0 0.565245763
YMR223W YOL148C 1 0 0.565245763
YMR223W YPL047W 0.965794527 0 0.9497113
YMR223W YPL254W 1 0 0.565245763
YMR227C YMR005W 0.708405383 0.513129529 0.683346055
YMR227C YMR236W 1 0.513129529 0.683346055
YMR227C YPL011C 0.708405383 0.513129529 0.683346055
YMR227C YPL254W 1 0 0.318029535
YMR236W YML098W 0.708405383 0.513129529 0.683346055
YMR236W YMR005W 0.708405383 0.513129529 0.683346055
YMR236W YOL148C 1 0.429233449 0.565245763
YMR236W YPL011C 0.708405383 0.513129529 0.683346055
YMR236W YPL254W 1 0 0.565245763
YOL148C YPL047W 0.965794527 0 0.540269538
YOL148C YPL254W 1 0.573094621 0.565245763
YPL011C YMR005W 0.708405383 0.513129529 0.683346055
YPL011C YPL254W 0.708405383 0 0.318029535
YBR084W YHR010W 0.063869073 0 0.11861081
YHR010W YEL054C 0.907334967 1 0.209373362
YHR010W YER006W 0.272147062 0 0.12693783
YHR010W YHR052W 0.272147062 0 0.135388994
YHR010W YNR053C 0.272147062 0 0.028502013
YHR010W YPR189W 0.063869073 0 0.080830797
YBR087W YJR068W 0.933298518 1 0.855925895
YBR087W YNL290W 0.933298518 1 0.855925895
YBR087W YOL094C 0.933298518 1 0.855925895
YBR087W YOR144C 0.886370563 0 0.581589134
YBR087W YOR217W 0.933298518 1 0.855925895
YJR068W YNL290W 0.933298518 1 0.855925895
YJR068W YOL094C 0.933298518 1 0.855925895
YJR068W YOR217W 0.933298518 1 0.855925895
YNL290W YMR078C 0.84464456 0.322740168 0.581589134
YNL290W YOL094C 0.933298518 1 0.855925895
YNL290W YOR144C 0.886370563 0 0.581589134
YNL290W YOR217W 0.933298518 1 0.855925895
YOL094C YMR078C 0.84464456 0.322740168 0.581589134
YOL094C YOR144C 0.886370563 0 0.581589134
YOL094C YOR217W 0.933298518 1 0.855925895
YBR094W YEL015W 0.69712395 0 0.369858496
YEL015W YNL118C 0.69712395 0 1
YEL015W YOL149W 0.69712395 0 0.369858496
YMR075W YPR023C 1 0.756850771 1
YPR023C YDR359C 0.808531813 0.611525468 0.40691879
YPR023C YEL018W 0.808531813 0 0.385568545
YPR023C YFL024C 0.808531813 0.611525468 0.565245763
YPR023C YGR002C 0.808531813 0 0.565245763
YPR023C YHR090C 0.808531813 0.611525468 0.565245763
YPR023C YJR082C 0.808531813 0.611525468 0.565245763
YPR023C YNL136W 0.808531813 0 0.565245763
YPR023C YOR244W 0.808531813 0.611525468 0.565245763
YBR097W YLR360W 1 0 0.723767878
YBR097W YPL120W 1 0.404988165 0.723767878
YLR360W YLR240W 1 0 0.553212668
YLR360W YPL120W 1 0 0.723767878
YPL120W YBR128C 1 1 0.632376154
YPL120W YLR240W 1 1 0.553212668
YBR102C YDR166C 0.828085299 1 0.792360667
YBR102C YER008C 0.828085299 0.147099343 0.792360667
YBR102C YGL233W 0.828085299 1 0.792360667
YBR102C YIL068C 0.828085299 1 0.792360667
YBR102C YJL085W 0.828085299 1 0.792360667
YBR102C YLR166C 0.828085299 1 0.792360667
YBR102C YPR055W 0.828085299 1 0.792360667
YDR166C YER008C 0.828085299 0.147099343 0.792360667
YDR166C YGL233W 0.828085299 1 0.792360667
YDR166C YIL068C 0.828085299 1 0.792360667
YDR166C YJL085W 0.828085299 1 0.792360667
YDR166C YLR166C 0.828085299 1 0.792360667
YDR166C YPR055W 0.828085299 1 0.792360667
YER008C YGL233W 0.828085299 0.147099343 0.792360667
YER008C YIL068C 0.828085299 0.147099343 0.792360667
YER008C YJL085W 0.828085299 1 0.792360667
YER008C YLR166C 0.828085299 0.147099343 0.792360667
YER008C YPR055W 0.828085299 0.147099343 0.792360667
YGL233W YIL068C 0.828085299 1 0.792360667
YGL233W YJL085W 0.828085299 1 0.792360667
YGL233W YLR166C 0.828085299 1 0.792360667
YIL068C YLR166C 0.828085299 1 0.792360667
YIL068C YPR055W 0.828085299 1 0.792360667
YLR166C YPR055W 0.828085299 1 0.792360667
YBR103W YCR033W 0.889363375 0 1
YBR103W YDR155C 0.889363375 0 1
YBR103W YGL194C 0.889363375 0 1
YBR103W YIL112W 0.889363375 0 1
YBR103W YKR029C 0.889363375 0 1
YBR103W YOL068C 0.889363375 0 1
YCR033W YDR155C 0.889363375 0.147099343 1
YCR033W YGL194C 0.889363375 0 1
YCR033W YIL112W 0.889363375 0 1
YCR033W YKR029C 0.889363375 0.147099343 1
YDR155C YGL194C 0.889363375 0.123110421 1
YDR155C YIL112W 0.889363375 0 1
YGL194C YIL112W 0.889363375 0 1
YGL194C YKR029C 0.889363375 0.123110421 1
YIL112W YKR029C 0.889363375 0 1
YBR105C YGL227W 0.777787967 0 0.856527137
YBR105C YIL017C 0.777787967 0 0.856527137
YBR105C YIL097W 0.777787967 0 0.856527137
YBR105C YMR135C 0.777787967 0 0.856527137
YGL227W YIL017C 0.777787967 0 0.856527137
YGL227W YIL097W 0.777787967 0 0.856527137
YGL227W YMR135C 0.777787967 0 0.856527137
YIL017C YDR255C 0.777787967 0 0.856527137
YIL017C YIL097W 0.777787967 0 0.856527137
YIL017C YMR135C 0.777787967 0 0.856527137
YIL097W YDR255C 0.777787967 0 0.856527137
YIL097W YMR135C 0.777787967 0 0.856527137
YMR135C YDR255C 0.777787967 0 0.856527137
YBR107C YBR211C 0.81621121 0 0.42253239
YBR107C YDR254W 0.920846477 0 0.56781236
YBR107C YDR318W 0.81621121 0 0.42253239
YBR107C YJR135C 0.557930541 0 0.56781236
YBR211C YDR254W 0.557930541 0 0.517689981
YBR211C YDR318W 0.81621121 0 0.517689981
YBR211C YDR383C 0.548790112 0 0
YBR211C YGR179C 0.81621121 0 0.97448784
YBR211C YJR135C 0.557930541 0 0.517689981
YBR211C YLR315W 0.528704384 0 0
YBR211C YLR381W 0.557930541 0 0.517689981
YBR211C YPL018W 0.81621121 0 0.97448784
YDR254W YDR318W 0.557930541 0.147099343 0.517689981
YDR254W YDR383C 0.548790112 0 0
YDR254W YGR179C 0.557930541 0.147099343 0.517689981
YDR254W YJR135C 0.557930541 0.147099343 0.56781236
YDR254W YLR315W 0.528704384 0 0
YDR254W YLR381W 0.557930541 0.147099343 0.56781236
YDR254W YPL018W 0.557930541 0.147099343 0.56781236
YDR318W YDR383C 0.548790112 0 0
YDR318W YGR179C 0.81621121 1 0.517689981
YDR318W YJR135C 0.557930541 1 0.517689981
YDR318W YLR315W 0.528704384 0 0
YDR318W YLR381W 0.557930541 1 0.517689981
YDR318W YPL018W 0.81621121 1 0.517689981
YDR318W YPR046W 0.557930541 1 0.517689981
YJR135C YDR383C 0.548790112 0 0
YJR135C YGR179C 0.557930541 1 0.517689981
YJR135C YLR315W 0.528704384 0 0
YJR135C YLR381W 0.557930541 1 0.56781236
YJR135C YPL018W 0.557930541 1 0.56781236
YJR135C YPR046W 0.557930541 1 0.517689981
YGL242C YMR109W 0 0 0
YKL007W YER071C 0.503049637 0 0
YKL007W YIL034C 1 0.767827477 0.920836514
YKL007W YIR003W 0.532138999 0 0.458087142
YKL007W YLR429W 0.7724656 0.767827477 0.737024591
YLR429W YCR009C 0.7724656 0.534275941 0.69071692
YLR429W YCR088W 0.7724656 0.767827477 0.464206933
YLR429W YDR129C 0.7724656 1 0.523248368
YLR429W YGR086C 0.479503966 0 0.180234305
YLR429W YMR109W 0.7724656 0 0.69071692
YLR429W YNL106C 0.7724656 0 0.437264421
YLR429W YPR171W 0.7724656 1 0.69071692
YML057W YKL190W 1 0.87451981 0.870812559
YPR171W YNL106C 0.7724656 0 0.481115895
YBR117C YPR074C 0.058813611 1 0.830320622
YBR119W YDL087C 0.885049586 0.705503138 0.502981709
YBR119W YDR235W 0.885049586 0.243570982 0.502981709
YBR119W YDR240C 0.885049586 0.705503138 0.502981709
YBR119W YHR086W 0.885049586 0.705503138 0.502981709
YBR119W YIL061C 0.885049586 1 0.502981709
YBR119W YKL012W 0.885049586 0.243570982 0.502981709
YBR119W YLR298C 0.885049586 0.705503138 0.502981709
YBR119W YMR125W 0.885049586 0.705503138 0.502981709
YBR119W YPL178W 0.546614915 0.705503138 0.502981709
YBR119W YPR057W 0.700744021 0.243570982 0.502981709
YDL087C YDR235W 0.885049586 0.243570982 0.502981709
YDL087C YDR240C 0.885049586 0.705503138 0.502981709
YDL087C YHR086W 0.885049586 0.705503138 0.788564877
YDL087C YIL061C 0.885049586 0.705503138 0.502981709
YDL087C YKL012W 0.885049586 0.243570982 0.502981709
YDL087C YLR298C 0.885049586 0.705503138 0.502981709
YDL087C YMR125W 0.885049586 0.705503138 0.502981709
YDL087C YPL178W 0.546614915 0.705503138 0.502981709
YDR235W YDR240C 0.885049586 0.243570982 0.502981709
YDR235W YHR086W 0.885049586 0.243570982 0.502981709
YDR235W YIL061C 0.885049586 0.243570982 0.502981709
YDR235W YKL012W 0.885049586 0.393233403 0.502981709
YDR235W YLR298C 0.885049586 0.243570982 0.502981709
YDR235W YMR125W 0.885049586 0.243570982 0.502981709
YDR235W YPL178W 0.546614915 0.243570982 0.502981709
YDR240C YHR086W 0.885049586 0.705503138 0.502981709
YDR240C YIL061C 0.885049586 0.705503138 0.502981709
YDR240C YKL012W 0.885049586 0.243570982 0.502981709
YDR240C YLR298C 0.885049586 0.705503138 0.502981709
YDR240C YMR125W 0.885049586 0.705503138 0.502981709
YDR240C YPL178W 0.716237587 0.705503138 0.502981709
YHR086W YIL061C 0.885049586 0.705503138 0.502981709
YHR086W YKL012W 0.885049586 0.243570982 0.502981709
YHR086W YLR298C 0.885049586 0.705503138 0.502981709
YHR086W YMR125W 0.885049586 0.705503138 0.502981709
YHR086W YPL178W 0.716237587 0.705503138 0.502981709
YIL061C YKL012W 0.885049586 0.243570982 0.502981709
YIL061C YLR298C 0.885049586 0.705503138 0.502981709
YIL061C YMR125W 0.885049586 0.705503138 0.502981709
YIL061C YPL178W 0.716237587 0.705503138 0.502981709
YIL061C YPR057W 0.700744021 0.243570982 0.502981709
YKL012W YLR298C 0.885049586 0.243570982 0.502981709
YKL012W YMR125W 0.885049586 0.243570982 0.502981709
YLR298C YMR125W 0.885049586 0.705503138 0.502981709
YMR125W YDR432W 0.139401363 0.705503138 0.502981709
YMR125W YER165W 0.272147062 0.705503138 0.369858496
YMR125W YGL049C 0.272147062 0.243570982 0.12693783
YMR125W YGR162W 0.272147062 0.243570982 0.12693783
YMR125W YKL214C 0.139401363 0.243570982 0.028502013
YMR125W YNL251C 0.19871176 0.705503138 0.164766101
YMR125W YOL139C 0.272147062 0.243570982 0.950953725
YMR125W YPL178W 1 0.705503138 0.502981709
YMR125W YPL190C 0.139401363 0.705503138 0.164766101
YPL178W YDR432W 0.139401363 0.705503138 0.502981709
YPL178W YKL214C 0.139401363 0.243570982 0.028502013
YPL178W YPL190C 0.139401363 0.705503138 0.164766101
YDR405W YGR076C 1 1 0.454182188
YBR125C YDR186C 0.063869073 0 0
YBR126C YDR074W 0.841692953 1 1
YBR126C YML100W 0.841692953 1 1
YBR126C YMR261C 0.841692953 1 1
YDR074W YML100W 0.841692953 1 1
YDR074W YMR261C 0.841692953 1 1
YML100W YMR261C 0.841692953 1 1
YEL051W YGR020C 0.963102156 1 1
YEL051W YHR039C-A 0.963102156 1 1
YEL051W YKL080W 0.963102156 1 1
YEL051W YOR332W 0.963102156 1 1
YEL051W YPR036W 0.963102156 1 1
YGR020C YHR039C-A 0.963102156 1 1
YGR020C YOR270C 0.963102156 1 1
YGR020C YOR332W 0.963102156 1 1
YGR020C YPR036W 0.963102156 1 1
YHR039C-A YPR036W 0.963102156 1 1
YJR033C YDR202C 0.874544634 0 1
YJR033C YOR332W 0.878627513 1 1
YKL080W YOR332W 0.963102156 1 1
YBR135W YBR160W 0.676462915 0.553180502 1
YBR135W YDL155W 0.128367254 0.553180502 0.45133867
YBR135W YKR091W 0.058813611 0 0.227241572
YBR135W YLR079W 0.128367254 0.553180502 0.45133867
YBR135W YMR199W 0.128367254 0.553180502 0.45133867
YBR135W YPL256C 0.676462915 0.553180502 0.45133867
YBR160W YDL155W 0.128367254 0.713030651 0.844623324
YBR160W YLR079W 0.128367254 0.713030651 0.461106052
YBR160W YPL256C 0.676462915 0.713030651 0.461106052
YDL155W YLR079W 0.128367254 0.713030651 0.663719248
YLR079W YLR210W 0.128367254 0.713030651 0.663719248
YBR137W YOR007C 0.058813611 0 0.395458171
YDR060W YDL031W 0.34093377 0 0.581589134
YDR060W YDR087C 0.619530009 0 0.274872651
YDR060W YER006W 0.619530009 0 0.274872651
YDR060W YFL002C 0.34093377 0 0.581589134
YDR060W YGR103W 0.619530009 0 0.498115371
YDR060W YHR052W 0.619530009 0 0.498115371
YDR060W YHR088W 0.619530009 0 0.581589134
YDR060W YKL172W 0.619530009 0 0.274872651
YDR060W YLL008W 0.619530009 0 0.581589134
YDR060W YLL034C 0.619530009 0 0.498115371
YDR060W YLR002C 0.886370563 0 0.274872651
YDR060W YLR276C 0.34093377 0 0.581589134
YDR060W YMR049C 0.619530009 0 0.498115371
YDR060W YNL002C 0.619530009 0 0.513164578
YDR060W YNL061W 0.619530009 0 0.274872651
YDR060W YOL041C 0.475829319 0 0.498115371
YDR060W YOR206W 1 0 0.513164578
YDR060W YOR272W 0.619530009 0 0.498115371
YDR060W YPL211W 0.619530009 0 0.581589134
YHR052W YDL031W 0.34093377 0 0.498115371
YHR052W YDR087C 0.619530009 0 0.274872651
YHR052W YDR101C 0.272147062 0 0.498115371
YHR052W YER006W 0.619530009 0.147099343 0.274872651
YHR052W YFL002C 0.34093377 0 0.498115371
YHR052W YFR001W 0.619530009 0.147099343 0.498115371
YHR052W YGR103W 0.619530009 0 0.498115371
YHR052W YHR088W 0.619530009 0.147099343 0.498115371
YHR052W YHR197W 0.223156409 0 0.498115371
YHR052W YKL009W 0.619530009 0.147099343 0.498115371
YHR052W YKL172W 0.619530009 0 0.274872651
YHR052W YLL008W 0.619530009 0 0.498115371
YHR052W YLL034C 0.619530009 0 0.498115371
YHR052W YLR002C 0.619530009 0.273826385 0.274872651
YHR052W YLR106C 0.223156409 0 0.498115371
YHR052W YLR276C 0.34093377 0 0.498115371
YHR052W YLR449W 0.34093377 0.273826385 0.228431947
YHR052W YMR049C 0.619530009 0 0.498115371
YHR052W YNL002C 0.619530009 0.147099343 0.498115371
YHR052W YNL061W 0.619530009 0 0.274872651
YHR052W YNL110C 0.619530009 0.147099343 0.498115371
YHR052W YNL182C 0.223156409 0 0.498115371
YHR052W YOL041C 0.475829319 0.147099343 0.498115371
YHR052W YOR206W 0.619530009 0 0.274872651
YHR052W YOR272W 0.619530009 0 0.498115371
YHR052W YPL211W 0.619530009 0 0.498115371
YHR052W YPR016C 0.619530009 0.147099343 0.498115371
YLL008W YCL054W 0.619530009 0.123110421 0.498115371
YLL008W YDL031W 0.34093377 0.600639426 0.581589134
YLL008W YDR087C 0.619530009 0 0.350111051
YLL008W YER006W 0.619530009 0.322740168 0.350111051
YLL008W YFL002C 0.34093377 0.600639426 0.581589134
YLL008W YFR001W 0.619530009 0 0.498115371
YLL008W YGR103W 0.619530009 0 0.498115371
YLL008W YHR088W 0.619530009 0 0.581589134
YLL008W YHR197W 0.223156409 0 0.581589134
YLL008W YKL009W 0.619530009 0 0.498115371
YLL008W YKL172W 0.619530009 0 0.350111051
YLL008W YLL034C 0.619530009 0.322740168 0.498115371
YLL008W YLR002C 0.619530009 0 0.350111051
YLL008W YLR106C 0.223156409 0.322740168 0.581589134
YLL008W YLR276C 0.34093377 0.600639426 0.581589134
YLL008W YMR049C 0.619530009 0 0.498115371
YLL008W YNL002C 0.619530009 0 0.513164578
YLL008W YNL061W 0.619530009 0.123110421 0.350111051
YLL008W YNL110C 0.619530009 0 0.498115371
YLL008W YOR206W 0.619530009 0 0.513164578
YLL008W YOR272W 0.619530009 0 0.498115371
YLL008W YPL211W 0.619530009 0 0.581589134
YLL008W YPR016C 0.619530009 0 0.513164578
YMR049C YDL031W 0.34093377 0 0.498115371
YMR049C YDR087C 0.619530009 0 0.350111051
YMR049C YER006W 0.619530009 0 0.350111051
YMR049C YER126C 0.619530009 0 0.498115371
YMR049C YFL002C 0.34093377 0 0.498115371
YMR049C YGR103W 0.949718173 0 0.498115371
YMR049C YHR088W 0.619530009 0 0.498115371
YMR049C YHR197W 0.223156409 0 0.498115371
YMR049C YKL009W 0.619530009 0 0.498115371
YMR049C YKL172W 0.619530009 0 0.350111051
YMR049C YLL034C 0.619530009 0 0.498115371
YMR049C YLR002C 0.619530009 0 0.350111051
YMR049C YLR276C 0.34093377 0 0.498115371
YMR049C YLR449W 0.34093377 0 0.228431947
YMR049C YNL002C 0.619530009 0 0.498115371
YMR049C YNL061W 0.619530009 0 0.350111051
YMR049C YNL110C 0.619530009 0 0.498115371
YMR049C YOR206W 0.619530009 0 0.350111051
YMR049C YOR272W 0.949718173 0 0.498115371
YMR049C YPL211W 0.619530009 0 0.498115371
YMR049C YPR016C 0.619530009 0 0.498115371
YNL002C YCL054W 0.619530009 0 0.676422191
YNL002C YDL031W 0.34093377 0 0.513164578
YNL002C YDR087C 0.619530009 0 0.350111051
YNL002C YDR101C 0.272147062 0 0.498115371
YNL002C YER006W 0.619530009 0.243570982 0.350111051
YNL002C YER126C 0.619530009 0 0.676422191
YNL002C YFL002C 0.34093377 0 0.513164578
YNL002C YFR001W 0.619530009 0.243570982 0.600668175
YNL002C YGR103W 0.619530009 0 0.498115371
YNL002C YGR245C 0.139401363 0 0.513164578
YNL002C YHR088W 0.619530009 0.486045278 0.676422191
YNL002C YHR197W 0.223156409 0 0.513164578
YNL002C YKL009W 0.619530009 0.486045278 0.498115371
YNL002C YKL172W 0.619530009 0 0.350111051
YNL002C YLL034C 0.619530009 0 0.498115371
YNL002C YLR002C 0.619530009 0.147099343 0.350111051
YNL002C YLR106C 0.223156409 0 0.513164578
YNL002C YLR276C 0.34093377 0 0.513164578
YNL002C YNL061W 0.619530009 0 0.350111051
YNL002C YNL110C 0.619530009 0.243570982 0.498115371
YNL002C YNL182C 0.223156409 0 0.513164578
YNL002C YNR053C 0.619530009 0 0.310149944
YNL002C YOL041C 0.475829319 0.243570982 0.676422191
YNL002C YOR206W 0.619530009 0 0.513164578
YNL002C YOR272W 0.619530009 0 0.498115371
YNL002C YPL211W 0.619530009 0 0.513164578
YNL002C YPR016C 0.619530009 0.147099343 0.676422191
YNL061W YCL054W 0.619530009 0.615397601 0.350111051
YNL061W YDL031W 0.34093377 0.123110421 0.350111051
YNL061W YDR087C 0.619530009 0 0.350111051
YNL061W YER006W 0.619530009 0.123110421 0.350111051
YNL061W YFL002C 0.34093377 0.123110421 0.350111051
YNL061W YFR001W 0.619530009 0 0.350111051
YNL061W YGR103W 0.619530009 0 0.350111051
YNL061W YHR088W 0.619530009 0 0.350111051
YNL061W YHR197W 0.223156409 0 0.350111051
YNL061W YKL009W 0.619530009 0 0.350111051
YNL061W YKL014C 0.34093377 0 0.350111051
YNL061W YKL172W 0.619530009 0 0.350111051
YNL061W YLL034C 0.619530009 0.123110421 0.310149944
YNL061W YLR002C 0.619530009 0 0.350111051
YNL061W YLR276C 0.34093377 0.123110421 0.350111051
YNL061W YLR449W 0.34093377 0.123110421 0.228431947
YNL061W YNL110C 0.619530009 0 0.274872651
YNL061W YOL041C 0.475829319 0 0.350111051
YNL061W YOR206W 0.619530009 0 0.350111051
YNL061W YOR272W 0.619530009 0 0.317158816
YNL061W YOR294W 0.619530009 0 0.34631639
YNL061W YPL211W 0.619530009 0 0.350111051
YNL061W YPR016C 0.619530009 0 0.350111051
YOL041C YLR002C 0.475829319 0.147099343 0.350111051
YOL041C YLR196W 0.34093377 0 0.350111051
YOL041C YOR206W 0.475829319 0 0.350111051
YOL041C YOR272W 0.475829319 0 0.498115371
YOR272W YDL031W 0.34093377 0 0.498115371
YOR272W YDR087C 0.619530009 0 0.317158816
YOR272W YER006W 0.619530009 0 0.317158816
YOR272W YFL002C 0.34093377 0 0.498115371
YOR272W YGR103W 0.949718173 0 0.498115371
YOR272W YHR088W 0.619530009 0 0.498115371
YOR272W YHR197W 0.223156409 0 0.498115371
YOR272W YKL009W 0.619530009 0 0.498115371
YOR272W YKL172W 0.619530009 0 0.317158816
YOR272W YLL034C 0.619530009 0 0.498115371
YOR272W YLR002C 0.619530009 0 0.317158816
YOR272W YNL110C 0.619530009 0 0.498115371
YOR272W YOR206W 0.619530009 0 0.317158816
YOR272W YPL211W 0.619530009 0 0.498115371
YPL211W YCL054W 0.619530009 0 0.498115371
YPL211W YDL031W 0.34093377 0 0.581589134
YPL211W YDR087C 0.619530009 0 0.350111051
YPL211W YDR101C 0.907334967 0 0.498115371
YPL211W YER006W 0.619530009 0 0.350111051
YPL211W YFL002C 0.34093377 0 0.581589134
YPL211W YGR103W 0.619530009 0 0.498115371
YPL211W YHR088W 0.619530009 0 0.581589134
YPL211W YHR197W 0.223156409 0 0.581589134
YPL211W YKL009W 0.619530009 0 0.498115371
YPL211W YKL172W 0.619530009 0 0.350111051
YPL211W YLL034C 0.619530009 0 0.498115371
YPL211W YLR002C 0.619530009 0 0.350111051
YPL211W YLR276C 0.34093377 0 0.581589134
YPL211W YLR449W 0.34093377 0 0.30000872
YPL211W YNL110C 0.619530009 0 0.498115371
YPL211W YOR206W 0.619530009 0 0.513164578
YPL211W YPR016C 0.619530009 0 0.513164578
YBR143C YDR172W 0.920846477 0.841661629 0.615425288
YBR154C YDL115C 0.578216686 0 0.318029535
YBR154C YDL140C 0.767877357 0.656096715 0.437264421
YBR154C YDL150W 0.708405383 0.656096715 0.578697618
YBR154C YDR045C 0.708405383 0.656096715 0.578697618
YBR154C YDR156W 0.742127949 0.656096715 0.603277548
YBR154C YDR404C 0.767877357 0 0.318029535
YBR154C YGL070C 0.767877357 0 0.318029535
YBR154C YGR005C 0.578216686 0 0.318029535
YBR154C YGR063C 0.378217219 0 0.555519994
YBR154C YGR186W 0.767877357 0 0.318029535
YBR154C YIL021W 0.767877357 0.656096715 0.437264421
YBR154C YJL011C 0.708405383 0.656096715 0.578697618
YBR154C YJL140W 0.767877357 0 0.318029535
YBR154C YJL148W 0.742127949 0.656096715 0.603277548
YBR154C YJR063W 0.742127949 0.123110421 0.603277548
YBR154C YKL144C 0.708405383 0.656096715 0.578697618
YBR154C YKR025W 0.708405383 0.656096715 0.578697618
YBR154C YNL113W 0.742127949 0.656096715 0.603277548
YBR154C YNL151C 0.708405383 0.656096715 0.578697618
YBR154C YNL248C 0.742127949 0.656096715 0.603277548
YBR154C YNR003C 0.708405383 0.656096715 0.578697618
YBR154C YOL005C 0.767877357 0.656096715 0.318029535
YBR154C YOR116C 0.708405383 0.656096715 0.578697618
YBR154C YOR151C 0.767877357 0.656096715 0.318029535
YBR154C YOR207C 0.708405383 0.656096715 0.578697618
YBR154C YOR210W 0.767877357 0.656096715 0.603277548
YBR154C YOR224C 0.767877357 0.656096715 0.603277548
YBR154C YOR340C 0.742127949 0.656096715 0.603277548
YBR154C YOR341W 0.742127949 0.656096715 0.603277548
YBR154C YPL129W 0.578216686 0.244946187 0.318029535
YBR154C YPR010C 0.742127949 0.656096715 0.603277548
YBR154C YPR110C 0.742127949 0.656096715 0.603277548
YBR154C YPR187W 0.767877357 0.656096715 0.603277548
YBR154C YPR190C 0.708405383 0.656096715 0.578697618
YDL115C YDL140C 0.578216686 0 0.318029535
YDL115C YDR404C 0.578216686 0 0.318029535
YDL115C YGL070C 0.578216686 0 0.318029535
YDL115C YGR005C 0.578216686 0 0.318029535
YDL115C YGR186W 0.578216686 0 0.318029535
YDL115C YIL021W 0.578216686 0 0.318029535
YDL115C YJL140W 0.578216686 0 0.318029535
YDL115C YOL005C 0.578216686 0 0.318029535
YDL115C YOR151C 0.578216686 0 0.318029535
YDL115C YOR210W 0.578216686 0 0.318029535
YDL115C YOR224C 0.578216686 0 0.318029535
YDL115C YPR187W 0.578216686 0 0.318029535
YDL140C YDR404C 0.767877357 0 0.404408606
YDL140C YER139C 0.139401363 0.123110421 0.318029535
YDL140C YGL043W 0.641564295 0.656096715 0.318029535
YDL140C YGL070C 0.767877357 0 0.318029535
YDL140C YGR005C 0.578216686 0.513129529 0.318029535
YDL140C YGR063C 0.378217219 0.363131869 0.318029535
YDL140C YGR186W 0.767877357 0.513129529 0.318029535
YDL140C YIL021W 0.767877357 0.656096715 0.437264421
YDL140C YJL140W 0.767877357 0 0.318029535
YDL140C YOL005C 0.767877357 0.656096715 0.318029535
YDL140C YOR151C 0.767877357 0.656096715 0.318029535
YDL140C YOR210W 0.767877357 0.656096715 0.318029535
YDL140C YOR224C 0.767877357 0.656096715 0.318029535
YDL140C YPL129W 0.681920006 0.513129529 0.318029535
YDL140C YPR093C 0.139401363 0.123110421 0
YDL140C YPR187W 0.767877357 0.656096715 0.437264421
YDL150W YDR045C 0.708405383 0.656096715 0.578697618
YDL150W YJL011C 0.708405383 0.656096715 0.578697618
YDL150W YKL144C 0.708405383 0.656096715 0.578697618
YDL150W YKR025W 0.708405383 0.656096715 0.578697618
YDL150W YNL113W 0.708405383 0.656096715 0.578697618
YDL150W YNL151C 0.708405383 0.656096715 0.578697618
YDL150W YNR003C 0.708405383 0.656096715 0.578697618
YDL150W YOR116C 0.708405383 0.656096715 0.578697618
YDL150W YOR207C 0.708405383 0.656096715 0.578697618
YDL150W YOR210W 0.708405383 0.656096715 0.578697618
YDL150W YOR224C 0.708405383 0.656096715 0.578697618
YDL150W YPR110C 0.708405383 0.656096715 0.578697618
YDL150W YPR187W 0.708405383 0.656096715 0.578697618
YDL150W YPR190C 0.708405383 0.656096715 0.578697618
YDR045C YJL011C 0.708405383 0.656096715 0.578697618
YDR045C YKL144C 0.708405383 0.656096715 0.578697618
YDR045C YKR025W 0.708405383 0.656096715 0.578697618
YDR045C YNL113W 0.708405383 0.656096715 0.578697618
YDR045C YNL151C 0.708405383 0.656096715 0.578697618
YDR045C YNR003C 0.708405383 0.656096715 0.578697618
YDR045C YOR116C 0.708405383 0.656096715 0.578697618
YDR045C YOR207C 0.708405383 0.656096715 0.578697618
YDR045C YOR224C 0.708405383 0.656096715 0.578697618
YDR045C YPR190C 0.708405383 0.656096715 0.578697618
YDR156W YJL148W 0.742127949 0.656096715 1
YDR156W YJR063W 0.742127949 0.123110421 1
YDR156W YNL113W 0.742127949 0.656096715 0.603277548
YDR156W YNL248C 0.742127949 0.656096715 1
YDR156W YOR210W 0.742127949 0.656096715 0.603277548
YDR156W YOR340C 0.742127949 0.656096715 1
YDR156W YOR341W 0.742127949 0.656096715 1
YDR156W YPR010C 0.742127949 0.656096715 1
YDR156W YPR110C 0.742127949 0.656096715 0.603277548
YDR156W YPR187W 0.742127949 0.656096715 0.603277548
YDR404C YGL070C 0.767877357 0 0.553212668
YDR404C YGR005C 0.578216686 0 0.553212668
YDR404C YGR063C 0.378217219 0 0.318029535
YDR404C YGR186W 0.767877357 0 0.553212668
YDR404C YIL021W 0.767877357 0 0.318029535
YDR404C YJL140W 0.767877357 0.758635355 0.570437964
YDR404C YOL005C 0.767877357 0 0.318029535
YDR404C YOR151C 0.767877357 0 0.318029535
YDR404C YOR210W 0.767877357 0 0.318029535
YDR404C YOR224C 0.767877357 0 0.318029535
YDR404C YPL129W 0.578216686 0 0.553212668
YDR404C YPR187W 0.767877357 0 0.318029535
YGL070C YGL043W 0.641564295 0 0.553212668
YGL070C YGR005C 0.578216686 0 0.553212668
YGL070C YGR063C 0.378217219 0 0.707060291
YGL070C YGR186W 0.767877357 0 0.553212668
YGL070C YIL021W 0.767877357 0 0.318029535
YGL070C YJL140W 0.767877357 0 0.553212668
YGL070C YOL005C 0.767877357 0 0.318029535
YGL070C YOR151C 0.767877357 0 0.318029535
YGL070C YOR210W 0.767877357 0 0.318029535
YGL070C YOR224C 0.767877357 0 0.318029535
YGL070C YPL129W 0.578216686 0 0.553212668
YGL070C YPR187W 0.767877357 0 0.318029535
YGR005C YGL043W 0.378217219 0.363131869 0.553212668
YGR005C YGR063C 0.378217219 0.363131869 0.318029535
YGR005C YGR186W 0.949718173 0.513129529 0.553212668
YGR005C YIL021W 0.578216686 0 0.318029535
YGR005C YJL140W 0.578216686 0 0.553212668
YGR005C YOL005C 0.578216686 0 0.318029535
YGR005C YOR151C 0.578216686 0.429233449 0.318029535
YGR005C YOR210W 0.578216686 0 0.318029535
YGR005C YOR224C 0.578216686 0 0.318029535
YGR005C YPL129W 0.949718173 0.513129529 0.553212668
YGR005C YPR187W 0.578216686 0 0.318029535
YGR063C YGR186W 0.378217219 0.363131869 0.318029535
YGR063C YIL021W 0.378217219 0 0.318029535
YGR063C YJL140W 0.378217219 0 0.318029535
YGR063C YOL005C 0.378217219 0 0.318029535
YGR063C YOR151C 0.378217219 0.363131869 0.318029535
YGR063C YPR187W 0.378217219 0 0.555519994
YGR186W YGL043W 0.641564295 0.363131869 0.553212668
YGR186W YIL021W 0.767877357 0 0.318029535
YGR186W YJL140W 0.767877357 0 0.553212668
YGR186W YOL005C 0.767877357 0 0.318029535
YGR186W YOR151C 0.767877357 0.429233449 0.318029535
YGR186W YOR210W 0.767877357 0 0.318029535
YGR186W YOR224C 0.767877357 0 0.318029535
YGR186W YPL129W 0.949718173 0.513129529 0.553212668
YGR186W YPR187W 0.767877357 0 0.318029535
YIL021W YGL043W 0.641564295 0.656096715 0.318029535
YIL021W YJL140W 0.767877357 0 0.318029535
YIL021W YOL005C 0.767877357 0.656096715 0.69708255
YIL021W YOR151C 0.767877357 0.656096715 0.318029535
YIL021W YOR210W 0.767877357 0.656096715 0.318029535
YIL021W YOR224C 0.767877357 0.656096715 0.318029535
YIL021W YPL129W 0.578216686 0.244946187 0.318029535
YIL021W YPR187W 0.767877357 0.656096715 0.437264421
YJL011C YKL144C 0.708405383 0.656096715 0.707060291
YJL011C YKR025W 0.708405383 0.656096715 0.578697618
YJL011C YNL113W 0.708405383 0.656096715 0.578697618
YJL011C YNL151C 0.708405383 0.656096715 0.578697618
YJL011C YNR003C 0.708405383 0.656096715 0.578697618
YJL011C YOR116C 0.708405383 0.656096715 0.578697618
YJL011C YOR207C 0.708405383 0.656096715 0.578697618
YJL011C YOR224C 0.708405383 0.656096715 0.578697618
YJL011C YPR110C 0.708405383 0.656096715 0.578697618
YJL011C YPR187W 0.708405383 0.656096715 0.578697618
YJL011C YPR190C 0.708405383 0.656096715 0.578697618
YJL140W YOL005C 0.767877357 0 0.318029535
YJL140W YOR151C 0.767877357 0 0.318029535
YJL140W YOR210W 0.767877357 0 0.318029535
YJL140W YOR224C 0.767877357 0 0.318029535
YJL140W YPL129W 0.578216686 0 0.553212668
YJL140W YPR187W 0.767877357 0 0.318029535
YJL148W YJR063W 0.742127949 0.123110421 1
YJL148W YNL113W 0.742127949 0.656096715 0.603277548
YJL148W YNL248C 0.742127949 0.656096715 1
YJL148W YOR210W 0.742127949 0.656096715 0.603277548
YJL148W YOR340C 0.742127949 0.656096715 1
YJL148W YOR341W 0.742127949 0.656096715 1
YJL148W YPR010C 0.742127949 0.656096715 1
YJL148W YPR110C 0.742127949 0.656096715 0.603277548
YJL148W YPR187W 0.742127949 0.656096715 0.603277548
YJR063W YNL113W 0.742127949 0.123110421 0.603277548
YJR063W YNL248C 0.742127949 0.123110421 1
YJR063W YOR210W 0.742127949 0.123110421 0.603277548
YJR063W YOR224C 0.742127949 0.123110421 0.603277548
YJR063W YOR340C 0.742127949 0.123110421 1
YJR063W YOR341W 0.742127949 0.123110421 1
YJR063W YPR010C 0.742127949 0.123110421 1
YJR063W YPR110C 0.742127949 0.123110421 0.603277548
YJR063W YPR187W 0.742127949 0.123110421 0.603277548
YKL144C YKR025W 0.708405383 0.656096715 0.578697618
YKL144C YNL113W 0.708405383 0.656096715 0.578697618
YKL144C YNL151C 0.708405383 0.656096715 0.578697618
YKL144C YNR003C 0.708405383 0.656096715 0.578697618
YKL144C YOR116C 0.708405383 0.656096715 0.578697618
YKL144C YOR207C 0.708405383 0.656096715 0.578697618
YKL144C YOR224C 0.708405383 0.656096715 0.578697618
YKL144C YPR110C 0.708405383 0.656096715 0.578697618
YKL144C YPR187W 0.708405383 0.656096715 0.578697618
YKL144C YPR190C 0.708405383 0.656096715 0.578697618
YKR025W YNL113W 0.708405383 0.656096715 0.578697618
YKR025W YNL151C 0.708405383 0.656096715 0.578697618
YKR025W YNR003C 0.708405383 0.656096715 0.578697618
YKR025W YOR116C 0.708405383 0.656096715 0.578697618
YKR025W YOR207C 0.708405383 0.656096715 0.578697618
YKR025W YOR210W 0.708405383 0.656096715 0.578697618
YKR025W YOR224C 0.708405383 0.656096715 0.578697618
YKR025W YPR110C 0.708405383 0.656096715 0.578697618
YKR025W YPR187W 0.708405383 0.656096715 0.578697618
YKR025W YPR190C 0.708405383 0.656096715 0.578697618
YNL113W YNL151C 0.708405383 0.656096715 0.578697618
YNL113W YNL248C 0.742127949 0.656096715 0.603277548
YNL113W YNR003C 0.708405383 0.656096715 0.578697618
YNL113W YOR116C 0.708405383 0.656096715 0.578697618
YNL113W YOR207C 0.708405383 0.656096715 0.578697618
YNL113W YOR210W 0.742127949 0.656096715 0.603277548
YNL113W YOR224C 0.742127949 0.656096715 0.603277548
YNL113W YOR340C 0.742127949 0.656096715 0.603277548
YNL113W YOR341W 0.742127949 0.656096715 0.603277548
YNL113W YPR010C 0.742127949 0.656096715 0.603277548
YNL113W YPR110C 0.742127949 0.656096715 0.603277548
YNL113W YPR187W 0.742127949 0.656096715 0.603277548
YNL113W YPR190C 0.708405383 0.656096715 0.578697618
YNL151C YNR003C 0.708405383 0.656096715 0.578697618
YNL151C YOR116C 0.708405383 0.656096715 0.578697618
YNL151C YOR207C 0.708405383 0.656096715 0.578697618
YNL151C YOR210W 0.708405383 0.656096715 0.578697618
YNL151C YOR224C 0.708405383 0.656096715 0.578697618
YNL151C YPR110C 0.708405383 0.656096715 0.578697618
YNL151C YPR187W 0.708405383 0.656096715 0.578697618
YNL151C YPR190C 0.708405383 0.656096715 0.578697618
YNL248C YOR210W 0.742127949 0.656096715 0.603277548
YNL248C YOR224C 0.742127949 0.656096715 0.603277548
YNL248C YOR340C 0.742127949 0.656096715 1
YNL248C YOR341W 0.742127949 0.656096715 1
YNL248C YPR010C 0.742127949 0.656096715 1
YNL248C YPR110C 0.742127949 0.656096715 0.603277548
YNL248C YPR187W 0.742127949 0.656096715 0.603277548
YNR003C YFR037C 0.19871176 0.330273689 0.272893246
YNR003C YOR116C 0.708405383 0.656096715 0.578697618
YNR003C YOR207C 0.708405383 0.656096715 0.578697618
YNR003C YOR210W 0.708405383 0.656096715 0.578697618
YNR003C YOR224C 0.708405383 0.656096715 0.578697618
YNR003C YPR110C 0.708405383 0.656096715 0.578697618
YNR003C YPR187W 0.708405383 0.656096715 0.578697618
YNR003C YPR190C 0.708405383 0.656096715 0.578697618
YOL005C YGL043W 0.641564295 0.656096715 0.318029535
YOL005C YOR151C 0.767877357 0.656096715 0.318029535
YOL005C YOR210W 0.767877357 0.656096715 0.318029535
YOL005C YOR224C 0.767877357 0.656096715 0.318029535
YOL005C YPL129W 0.578216686 0.244946187 0.318029535
YOL005C YPR187W 0.767877357 0.656096715 0.318029535
YOR116C YDR005C 0.652354597 0.656096715 0.578697618
YOR116C YOR207C 0.708405383 0.656096715 0.578697618
YOR116C YOR210W 0.708405383 0.656096715 0.578697618
YOR116C YOR224C 0.708405383 0.656096715 0.578697618
YOR116C YOR304W 0.19871176 0.123110421 0.272893246
YOR116C YPR110C 0.708405383 0.656096715 0.578697618
YOR116C YPR187W 0.708405383 0.656096715 0.578697618
YOR116C YPR190C 0.708405383 0.656096715 0.578697618
YOR151C YDR171W 0.19871176 0 0.135388994
YOR151C YGL043W 0.641564295 0.656096715 0.318029535
YOR151C YKL104C 0 0.244946187 0.160579971
YOR151C YLR106C 0.378217219 0.123110421 0.164766101
YOR151C YLR180W 0.063869073 0.244946187 0.410790644
YOR151C YMR012W 0.19871176 0 0.410790644
YOR151C YOR133W 0.148688558 0 0.410790644
YOR151C YOR210W 0.767877357 0.656096715 0.318029535
YOR151C YOR224C 0.767877357 0.656096715 0.318029535
YOR151C YPL129W 0.578216686 0.429233449 0.318029535
YOR151C YPR010C 0.652354597 0.656096715 0.272893246
YOR151C YPR093C 0.139401363 0.123110421 0
YOR151C YPR187W 0.767877357 0.656096715 0.318029535
YOR207C YOR210W 0.708405383 0.656096715 0.578697618
YOR207C YOR224C 0.708405383 0.656096715 0.578697618
YOR207C YPR110C 0.708405383 0.656096715 0.578697618
YOR207C YPR187W 0.708405383 0.656096715 0.578697618
YOR207C YPR190C 0.708405383 0.656096715 0.578697618
YOR210W YHR143W-A 0.767877357 0.656096715 0.603277548
YOR210W YOR224C 0.767877357 0.656096715 0.603277548
YOR210W YOR340C 0.742127949 0.656096715 0.603277548
YOR210W YOR341W 0.742127949 0.656096715 0.603277548
YOR210W YPR010C 0.742127949 0.656096715 0.603277548
YOR210W YPR110C 0.742127949 0.656096715 0.603277548
YOR210W YPR187W 0.767877357 0.656096715 0.603277548
YOR210W YPR190C 0.708405383 0.656096715 0.578697618
YOR224C YHR143W-A 0.767877357 0.656096715 0.603277548
YOR224C YOR340C 0.742127949 0.656096715 0.603277548
YOR224C YOR341W 0.742127949 0.656096715 0.603277548
YOR224C YPL129W 0.578216686 0.244946187 0.318029535
YOR224C YPR010C 0.742127949 0.656096715 0.603277548
YOR224C YPR110C 0.742127949 0.656096715 0.603277548
YOR224C YPR187W 0.767877357 0.656096715 0.603277548
YOR224C YPR190C 0.708405383 0.656096715 0.578697618
YOR340C YHR143W-A 0.742127949 0.656096715 0.603277548
YOR340C YOR341W 0.742127949 0.656096715 1
YOR340C YPR010C 0.742127949 0.656096715 1
YOR340C YPR110C 0.742127949 0.656096715 0.603277548
YOR340C YPR187W 0.742127949 0.656096715 0.603277548
YOR341W YPR010C 0.742127949 0.656096715 1
YOR341W YPR110C 0.742127949 0.656096715 0.603277548
YOR341W YPR187W 0.742127949 0.656096715 0.603277548
YPL129W YCR042C 0.708405383 0.513129529 0.683346055
YPL129W YDL002C 0.850948774 0 0.508438023
YPL129W YER092W 0.545510901 0 0.508438023
YPL129W YFL013C 0.850948774 0 0.508438023
YPL129W YGL150C 0.850948774 0.123110421 0.584963241
YPL129W YJL176C 0.850948774 0.513129529 0.508438023
YPL129W YLR052W 0.850948774 0 0.584963241
YPL129W YML114C 0.708405383 0.513129529 0.683346055
YPL129W YMR033W 0.850948774 0.513129529 0.508438023
YPL129W YNL059C 0.850948774 0.123110421 0.508438023
YPL129W YNR023W 0.850948774 0.513129529 0.508438023
YPL129W YOR141C 0.850948774 0.123110421 0.508438023
YPL129W YPR187W 0.578216686 0.244946187 0.318029535
YPR010C YDR211W 0.19871176 0 0.141123268
YPR010C YGL245W 0.19871176 0.123110421 0.164766101
YPR010C YHR143W-A 0.742127949 0.656096715 0.603277548
YPR010C YKL104C 0 0.244946187 0.141123268
YPR010C YPR110C 0.742127949 0.656096715 0.603277548
YPR010C YPR187W 0.742127949 0.656096715 0.603277548
YPR110C YPR187W 0.742127949 0.656096715 0.603277548
YPR110C YPR190C 0.708405383 0.656096715 0.578697618
YPR187W YHR143W-A 0.767877357 0.656096715 0.603277548
YPR187W YPR190C 0.708405383 0.656096715 0.578697618
YBR169C YDR349C 0.063869073 0.222292016 0
YDR349C YLR430W 0.06481985 0.222292016 0
YBR170C YGR048W 0.949718173 0 0.413446782
YBR171W YLR292C 0.91404265 0.595875835 0.980391823
YBR171W YOR254C 0.91404265 0.595875835 0.980391823
YBR171W YPL094C 0.91404265 0.595875835 0.980391823
YLR292C YOR254C 0.91404265 0.595875835 0.980391823
YLR292C YPL094C 0.91404265 0.595875835 0.980391823
YOR254C YPL094C 0.91404265 0.595875835 0.980391823
YGR081C YMR308C 0.139401363 0 0.12693783
YGR214W YLR048W 1 1 1
YNL207W YKL143W 0.128367254 0 0.446751355
YNL207W YOR056C 0.128367254 0.123110421 0.47752789
YNL207W YPL204W 0.128367254 0.443169629 0.446751355
YCR081W YDR443C 0.681920006 0.615397601 0.503899329
YCR081W YNL025C 0.681920006 0.615397601 0.503899329
YBR195C YML102W 1 1 1
YBR195C YPR018W 1 1 1
YML102W YPR018W 1 1 1
YBR196C YLR044C 0.277699351 0.123110421 0.631587828
YBR196C YMR186W 0.57909821 0.123110421 0.259572289
YBR196C YOL086C 0.57909821 0.123110421 0.631587828
YLR044C YCR012W 0.139401363 0.123110421 0.631587828
YLR044C YHR174W 0.277699351 0.491237853 0.631587828
YLR044C YKL060C 0.277699351 0.611525468 0.631587828
YLR044C YKL182W 0.277699351 0.491237853 0.476356508
YLR044C YOL086C 0.277699351 0.123110421 0.844623324
YMR186W YDR127W 0.063869073 0.123110421 0.259572289
YMR186W YJL138C 0.57909821 0.322740168 0.259572289
YMR186W YOL086C 0.57909821 0.123110421 0.149668025
YMR186W YOR027W 0.063869073 0.273826385 0.483572092
YMR186W YPL240C 0.57909821 1 0.889671575
YOL086C YCR012W 0.57909821 0.123110421 0.631587828
YOL086C YDR050C 0.57909821 0.123110421 0.631587828
YOL086C YDR385W 0.063869073 0 0.11861081
YOL086C YKL060C 0.277699351 0.123110421 0.631587828
YOL086C YMR083W 0.447367334 1 0.737024591
YOL086C YMR303C 0.063869073 1 0.788564877
YOL086C YOR133W 0.063869073 0 0.11861081
YMR005W YML098W 0.708405383 0.513129529 0.683346055
YDR383C YGR179C 0.548790112 0 0
YDR383C YLR315W 0.528704384 0 0
YDR383C YPL018W 0.548790112 0 0
YGR179C YLR315W 0.528704384 0 0
YGR179C YLR381W 0.557930541 1 0.517689981
YGR179C YPL018W 0.81621121 1 0.97448784
YLR381W YPL018W 0.557930541 1 0.56781236
YBR221C YER178W 0.91404265 1 0.726139332
YBR221C YFL018C 0.69712395 0.949707369 0.726139332
YBR221C YGR193C 0.91404265 0 0.726139332
YBR221C YNL071W 0.91404265 0.123110421 0.726139332
YER178W YNL071W 0.91404265 0.123110421 0.726139332
YFL018C YDR148C 0.949718173 0.123110421 0.874528843
YFL018C YFR049W 0.449065737 0 0.36849071
YFL018C YGR193C 0.449065737 0 0.726139332
YFL018C YIL125W 0.949718173 1 0.874528843
YBR225W YGL197W 0 0 0
YBR225W YLR310C 0 0 0
YGL197W YJL098W 0.199050162 0 0.080830797
YGL197W YLR310C 0.06481985 0 0.435195426
YLR310C YJL098W 0.06481985 0 0.461106052
YBR229C YDR221W 1 0.749039619 0.028502013
YGR002C YDR359C 0.830034801 0 0.40691879
YGR002C YEL018W 0.808531813 0 0.385568545
YGR002C YFL024C 0.808531813 0 0.565245763
YGR002C YHR090C 0.808531813 0.147099343 0.565245763
YGR002C YJR082C 0.808531813 0 0.565245763
YGR002C YLR385C 0.830034801 0 0.508438023
YGR002C YLR399C 0.454250882 0 0.829759877
YGR002C YNL136W 0.808531813 0 0.565245763
YGR002C YOR244W 0.808531813 0 0.565245763
YLR385C YLR399C 0.454250882 0 0.508438023
YLR399C YDL070W 0.139401363 0 0
YBR234C YDL029W 0.828085299 0 0.795365356
YBR234C YIL062C 0.828085299 0 0.699294756
YBR234C YJR065C 0.828085299 0 0.795365356
YBR234C YKL013C 0.828085299 0 0.699294756
YBR234C YLR370C 0.828085299 0 0.699294756
YBR234C YNR035C 0.828085299 0 0.699294756
YDL029W YIL062C 0.828085299 0 0.699294756
YDL029W YJR065C 0.828085299 0.992426806 0.874528843
YDL029W YKL013C 0.828085299 0 0.699294756
YDL029W YLR370C 0.828085299 0 0.841673027
YDL029W YNR035C 0.828085299 0 0.699294756
YIL062C YJR065C 0.828085299 0 0.699294756
YIL062C YKL013C 0.828085299 1 1
YIL062C YLR370C 0.828085299 0 0.699294756
YIL062C YNR035C 0.828085299 1 0.699294756
YJR065C YKL013C 0.828085299 0 0.699294756
YJR065C YLR370C 0.828085299 0 0.699294756
YJR065C YNR035C 0.828085299 0 0.699294756
YKL013C YLR370C 0.828085299 0 0.699294756
YKL013C YNR035C 0.828085299 1 0.699294756
YLR370C YNR035C 0.828085299 0 0.699294756
YCR052W YCR020W-B 0.781643901 0 1
YCR052W YFR037C 0.781643901 0.526783617 1
YCR052W YGR056W 0.781643901 0.526783617 1
YCR052W YGR275W 0.781643901 0 1
YCR052W YHR056C 0.781643901 0.526783617 1
YCR052W YIL126W 0.781643901 0.526783617 1
YCR052W YKR008W 0.781643901 0.526783617 1
YCR052W YLR033W 0.781643901 0 1
YCR052W YLR321C 0.781643901 0.526783617 1
YCR052W YML127W 0.781643901 0.526783617 1
YCR052W YMR033W 0.781643901 0.526783617 1
YCR052W YMR091C 0.781643901 0.526783617 1
YCR052W YPR034W 0.781643901 0.526783617 1
YFR013W YGL133W 0.545510901 0 0.508438023
YFR037C YCR020W-B 0.781643901 0 1
YFR037C YGL133W 0.545510901 0 0.508438023
YFR037C YGR056W 0.781643901 0.526783617 1
YFR037C YGR275W 0.781643901 0 1
YFR037C YHR056C 0.781643901 0.526783617 1
YFR037C YIL126W 0.781643901 0.526783617 1
YFR037C YKR008W 0.781643901 0.526783617 1
YFR037C YLR033W 0.781643901 0 1
YFR037C YLR321C 0.781643901 0.526783617 1
YFR037C YML127W 0.781643901 0.526783617 1
YFR037C YMR033W 0.781643901 0.526783617 1
YFR037C YMR091C 0.781643901 0.526783617 1
YFR037C YOR304W 0.545510901 0.526783617 0.598315799
YFR037C YPR034W 0.781643901 0.526783617 1
YGL133W YDR121W 1 0 0.584963241
YGL133W YIL126W 0.545510901 0 0.508438023
YGL133W YJL065C 1 0 0.584963241
YGL133W YOR304W 1 0 0.97448784
YIL126W YCR020W-B 0.781643901 0 1
YIL126W YGR056W 0.781643901 0.526783617 1
YIL126W YGR275W 0.781643901 0 1
YIL126W YHR056C 0.781643901 0.526783617 1
YIL126W YKR008W 0.781643901 0.526783617 1
YIL126W YLR033W 0.781643901 0 1
YIL126W YLR321C 0.781643901 0.526783617 1
YIL126W YML127W 0.781643901 0.526783617 1
YIL126W YMR033W 0.781643901 0.526783617 1
YIL126W YMR091C 0.781643901 0.526783617 1
YIL126W YOR304W 0.545510901 0.526783617 0.598315799
YIL126W YPR034W 0.781643901 0.526783617 1
YKR008W YCR020W-B 0.781643901 0 1
YKR008W YGR056W 0.781643901 0.526783617 1
YKR008W YGR275W 0.781643901 0 1
YKR008W YHR056C 0.781643901 0.526783617 1
YKR008W YLR033W 0.781643901 0 1
YKR008W YLR321C 0.781643901 0.526783617 1
YKR008W YML127W 0.781643901 0.526783617 1
YKR008W YMR033W 0.781643901 0.526783617 1
YKR008W YMR091C 0.781643901 0.526783617 1
YKR008W YPR034W 0.781643901 0.526783617 1
YLR033W YCR020W-B 0.781643901 0 1
YLR033W YGR056W 0.781643901 0 1
YLR033W YGR275W 0.781643901 0 1
YLR033W YHR056C 0.781643901 0 1
YLR033W YLR321C 0.781643901 0 1
YLR033W YML127W 0.781643901 0 1
YLR033W YMR033W 0.781643901 0 1
YLR033W YMR091C 0.781643901 0 1
YLR033W YPR034W 0.781643901 0 1
YMR091C YCR020W-B 0.781643901 0 1
YMR091C YGR056W 0.781643901 0.526783617 1
YMR091C YGR275W 0.781643901 0 1
YMR091C YHR056C 0.781643901 0.526783617 1
YMR091C YLR321C 0.781643901 0.526783617 1
YMR091C YML127W 0.781643901 0.526783617 1
YMR091C YMR033W 0.781643901 0.526783617 1
YMR091C YPR034W 0.781643901 0.526783617 1
YOR304W YDR121W 1 0.329626565 0.584963241
YOR304W YJL065C 1 0 0.584963241
YBR254C YDR108W 0.788593774 0 0.561759034
YBR254C YDR246W 0.788593774 1 0.561759034
YBR254C YDR407C 0.788593774 1 0.561759034
YBR254C YDR472W 0.788593774 1 0.561759034
YBR254C YGR166W 0.788593774 0 0.561759034
YBR254C YKR068C 0.788593774 1 0.561759034
YBR254C YML077W 0.788593774 1 0.561759034
YBR254C YMR218C 0.788593774 1 0.561759034
YBR254C YOR115C 0.788593774 0.567781245 0.561759034
YDR108W YCR014C 0.06481985 0 0.055521238
YDR108W YDR246W 0.788593774 0 0.561759034
YDR108W YDR407C 0.788593774 0 0.561759034
YDR108W YDR472W 0.788593774 0 0.561759034
YDR108W YKR068C 0.788593774 0 0.561759034
YDR108W YML077W 0.788593774 0 0.561759034
YDR108W YMR218C 0.788593774 0 0.561759034
YDR108W YOR115C 0.788593774 0 0.561759034
YDR108W YOR259C 0.19871176 0 0.244081967
YDR246W YDR407C 0.788593774 1 0.561759034
YDR246W YDR472W 0.788593774 1 0.561759034
YDR246W YGR166W 0.788593774 0 0.561759034
YDR246W YKR068C 0.788593774 1 0.561759034
YDR246W YML077W 0.788593774 1 0.561759034
YDR246W YMR218C 0.788593774 1 0.561759034
YDR246W YOR115C 0.788593774 0.567781245 0.561759034
YDR407C YDR472W 0.788593774 1 0.561759034
YDR407C YGR166W 0.788593774 0 0.561759034
YDR407C YKR068C 0.788593774 1 0.561759034
YDR407C YML077W 0.788593774 1 0.561759034
YDR407C YMR218C 0.788593774 1 1
YDR407C YOR115C 0.788593774 0.567781245 0.561759034
YDR472W YGR166W 0.788593774 0 0.561759034
YDR472W YKR068C 0.788593774 1 0.561759034
YDR472W YML077W 0.788593774 1 0.561759034
YDR472W YMR218C 0.788593774 1 0.561759034
YDR472W YOR115C 0.788593774 0.567781245 0.561759034
YGR166W YKR068C 0.788593774 0 0.561759034
YGR166W YML077W 0.788593774 0 0.561759034
YGR166W YMR218C 0.788593774 0 0.561759034
YGR166W YOR115C 0.788593774 0 0.561759034
YKR068C YML077W 0.788593774 1 0.561759034
YKR068C YMR218C 0.788593774 1 0.561759034
YKR068C YOR115C 0.788593774 0.567781245 0.561759034
YML077W YMR218C 0.788593774 1 0.561759034
YML077W YOR115C 0.788593774 0.567781245 0.561759034
YMR218C YOR115C 0.788593774 0.567781245 0.561759034
YBR260C YGR196C 0.063869073 0 0
YBR267W YDR101C 0.907334967 0 0.498115371
YBR267W YGL099W 0.063869073 0 0.717202427
YBR267W YHR170W 0.907334967 0.200338789 0.717202427
YDR101C YCR072C 0.359513635 0 0.498115371
YDR101C YDL031W 0.223156409 0 0.498115371
YDR101C YER006W 0.272147062 0 0.274872651
YDR101C YER126C 0.272147062 0 0.498115371
YDR101C YGL099W 0.063869073 0 0.274872651
YDR101C YGR103W 0.272147062 0 0.498115371
YDR101C YGR245C 0.139401363 0 0.498115371
YDR101C YHR197W 0.378217219 0 0.498115371
YDR101C YKL009W 0.272147062 0 0.498115371
YDR101C YLR106C 0.378217219 0 0.498115371
YDR101C YNL110C 0.272147062 0 0.498115371
YDR101C YNL182C 0.378217219 0 0.498115371
YDR101C YNR053C 0.378217219 0 0.274872651
YDR101C YPR016C 0.378217219 0 0.498115371
YGL099W YHR170W 0.063869073 0 0.717202427
YBR278W YDR121W 0.933298518 1 0.855925895
YBR278W YNL262W 0.933298518 1 0.855925895
YBR278W YPR175W 0.933298518 1 0.855925895
YDR121W YJL065C 1 0 0.584963241
YDR121W YNL262W 0.933298518 1 0.855925895
YDR121W YPR175W 0.933298518 1 0.855925895
YNL262W YDL051W 0.223156409 0.200338789 0.164766101
YNL262W YPR175W 0.933298518 1 0.855925895
YBR279W YGL019W 0.223156409 0.657836473 0.555519994
YBR279W YGL207W 0.714455863 0.698574812 0.532389947
YBR279W YGL244W 0.84464456 0.698574812 1
YBR279W YIL035C 0.378217219 0 0.555519994
YBR279W YLR418C 0.84464456 0.698574812 1
YBR279W YOL145C 0.84464456 0.698574812 0.9497113
YBR279W YOR039W 0.223156409 0 1
YBR279W YOR061W 0.223156409 0 0.555519994
YBR279W YOR123C 0.84464456 0.698574812 1
YGL019W YER164W 0.223156409 0.657836473 0.284664994
YGL019W YGL207W 0.223156409 0.657836473 0.284664994
YGL019W YGL244W 0.223156409 0.657836473 0.284664994
YGL019W YIL035C 0.863760823 0.377398788 1
YGL019W YLR418C 0.223156409 0.657836473 0.555519994
YGL019W YMR172W 0.223156409 0.363131869 0.313460575
YGL019W YOL145C 0.223156409 0.657836473 0.555519994
YGL019W YOR039W 0.863760823 0.637884999 1
YGL019W YOR061W 0.863760823 0 1
YGL019W YOR123C 0.223156409 0.657836473 0.272893246
YGL207W YGL244W 0.714455863 0.698574812 0.532389947
YGL207W YIL035C 0.378217219 0 0.284664994
YGL207W YLR418C 0.714455863 0.698574812 0.532389947
YGL207W YOL145C 0.714455863 0.698574812 0.532389947
YGL207W YOR039W 0.223156409 0 0.284664994
YGL207W YOR061W 0.223156409 0 0.284664994
YGL207W YOR123C 0.714455863 0.698574812 0.532389947
YGL244W YIL035C 0.378217219 0 0.284664994
YGL244W YLR418C 0.84464456 0.698574812 1
YGL244W YOL145C 0.84464456 0.698574812 0.646975846
YGL244W YOR039W 0.223156409 0 1
YGL244W YOR061W 0.223156409 0 0.284664994
YGL244W YOR123C 0.84464456 0.698574812 1
YIL035C YER164W 0.378217219 0.123110421 0.284664994
YIL035C YKL088W 0.182983024 0.377398788 0.248909505
YIL035C YLR418C 0.378217219 0 0.555519994
YIL035C YMR172W 0.223156409 0 0.313460575
YIL035C YOL145C 0.378217219 0 0.555519994
YIL035C YOR039W 0.863760823 0.377398788 1
YIL035C YOR061W 0.863760823 0.46209163 1
YIL035C YOR123C 0.378217219 0 0.272893246
YLR418C YOL145C 0.84464456 0.698574812 0.9497113
YLR418C YOR039W 0.223156409 0 1
YLR418C YOR061W 0.223156409 0 0.555519994
YLR418C YOR123C 0.84464456 0.698574812 1
YOL145C YOR039W 0.223156409 0 0.555519994
YOL145C YOR061W 0.223156409 0 0.555519994
YOL145C YOR123C 0.84464456 0.698574812 0.646975846
YOR039W YER164W 0.223156409 0 0.284664994
YOR039W YKL088W 0.182983024 0.377398788 0.248909505
YOR039W YMR172W 0.223156409 0 0.313460575
YOR039W YOR061W 0.863760823 0 1
YOR061W YER164W 0.223156409 0.123110421 0.284664994
YOR061W YHR131C 0.026530917 0 0
YOR061W YKL088W 0.182983024 0.123110421 0.248909505
YOR061W YLR407W 0 0 0
YOR061W YMR172W 0.223156409 0 0.313460575
YOR061W YOR123C 0.223156409 0 0.272893246
YBR280C YNL141W 0.026530917 0.123110421 0.244081967
YBR288C YGR261C 1 0 0.758934174
YBR288C YPL195W 1 0 0.758934174
YGR261C YJL024C 1 0 0.758934174
YGR261C YPL195W 1 0 0.758934174
YPL195W YJL024C 1 0 0.758934174
YBR289W YDR073W 0.850948774 0.513129529 0.508438023
YBR289W YFL049W 0.850948774 0.513129529 0.508438023
YBR289W YHL025W 0.850948774 0.513129529 0.829759877
YBR289W YJL176C 0.850948774 0.513129529 0.829759877
YBR289W YMR033W 0.850948774 0.513129529 0.829759877
YBR289W YNR023W 0.850948774 0.513129529 0.508438023
YBR289W YOR290C 0.850948774 0.513129529 0.829759877
YBR289W YPL016W 0.850948774 0.513129529 0.829759877
YBR289W YPR034W 0.850948774 0.513129529 0.829759877
YDR073W YHL025W 0.850948774 0.513129529 0.508438023
YDR073W YJL176C 0.850948774 0.513129529 0.508438023
YDR073W YOR290C 0.850948774 0.513129529 0.508438023
YFL049W YHL025W 0.850948774 0.513129529 0.508438023
YFL049W YJL176C 0.850948774 0.513129529 0.508438023
YFL049W YMR033W 0.850948774 0.513129529 0.508438023
YFL049W YNR023W 0.850948774 0.513129529 0.508438023
YFL049W YOR290C 0.850948774 0.513129529 0.508438023
YFL049W YPL016W 0.850948774 0.513129529 0.508438023
YFL049W YPR034W 0.850948774 0.513129529 0.508438023
YHL025W YJL176C 0.850948774 0.513129529 0.829759877
YHL025W YMR033W 0.850948774 0.513129529 0.829759877
YHL025W YNR023W 0.850948774 0.513129529 0.508438023
YHL025W YOR290C 0.850948774 0.513129529 0.829759877
YHL025W YPL016W 0.850948774 0.513129529 0.829759877
YHL025W YPR034W 0.850948774 0.513129529 0.829759877
YJL176C YGR275W 0.850948774 0 0.508438023
YJL176C YMR033W 0.850948774 0.513129529 0.829759877
YJL176C YNR023W 0.850948774 0.513129529 0.508438023
YJL176C YOR290C 0.850948774 0.513129529 0.829759877
YJL176C YPL016W 0.850948774 0.513129529 0.829759877
YJL176C YPR034W 0.850948774 0.513129529 0.829759877
YMR033W YCR020W-B 0.781643901 0 1
YMR033W YGR056W 0.781643901 0.526783617 1
YMR033W YGR275W 0.850948774 0 1
YMR033W YHR056C 0.781643901 0.526783617 1
YMR033W YLR321C 0.781643901 0.526783617 1
YMR033W YML127W 0.781643901 0.526783617 1
YMR033W YNR023W 0.850948774 0.513129529 0.508438023
YMR033W YOR290C 0.850948774 0.526783617 0.829759877
YMR033W YPL016W 0.850948774 0.513129529 0.829759877
YMR033W YPR034W 0.850948774 0.526783617 1
YNR023W YOR290C 0.850948774 0.513129529 0.508438023
YNR023W YPL016W 0.850948774 0.513129529 0.508438023
YNR023W YPR034W 0.850948774 0.513129529 0.508438023
YOR290C YGR275W 0.850948774 0 0.598315799
YOR290C YPL016W 0.850948774 0.513129529 0.829759877
YOR290C YPR034W 0.850948774 0.526783617 0.829759877
YPL016W YPR034W 0.850948774 0.513129529 0.829759877
YPR034W YCR020W-B 0.781643901 0 1
YPR034W YGR056W 0.781643901 0.526783617 1
YPR034W YGR275W 0.850948774 0 1
YPR034W YHR056C 0.781643901 0.526783617 1
YPR034W YLR321C 0.781643901 0.526783617 1
YPR034W YML127W 0.781643901 0.526783617 1
YPR034W YOR156C 0.367218759 0.123110421 0.318321256
YCL008C YGR206W 0.841692953 0.669870434 0.525019082
YCL008C YLR119W 0.841692953 0.273826385 0.806016558
YCL008C YPL065W 0.841692953 0.273826385 0.806016558
YGR206W YLR119W 0.841692953 0.273826385 0.516427908
YDL084W YDR138W 0.19871176 0 0.707060291
YDL084W YDR381W 0.777787967 0 0.707060291
YDL084W YHR167W 0.19871176 0 0.532389947
YDL084W YML062C 0.19871176 0 0.532389947
YDL084W YNL004W 0.272147062 0 0.516427908
YDL084W YNL139C 0.19871176 0 0.707060291
YDR138W YDR381W 0.19871176 0.200338789 0.707060291
YDR138W YHR167W 1 1 0.532389947
YDR138W YML062C 1 1 0.532389947
YDR138W YNL004W 0.148688558 0.200338789 0.516427908
YDR138W YNL139C 1 0.200338789 0.707060291
YDR138W YNL253W 1 0 0.516427908
YDR381W YML062C 0.19871176 0.200338789 0.516427908
YDR381W YNL004W 0.190352962 0.393233403 0.516427908
YDR432W YGL049C 0.063869073 0.243570982 0.30000872
YGL049C YER165W 0.742127949 0.243570982 0.555519994
YGL049C YGR162W 0.81621121 1 0.816188077
YGL049C YIR001C 0.063869073 0.243570982 0.080830797
YGL049C YLR175W 0.272147062 0 0.274872651
YGL049C YML117W 0.063869073 0.243570982 0.30000872
YGL049C YNL251C 0.19871176 0.243570982 0.30000872
YGL049C YOL139C 0.81621121 1 0.555519994
YGL049C YPL190C 0.054227174 0.243570982 0.30000872
YGR162W YDL051W 0.209115134 0.243570982 0.12693783
YGR162W YER165W 0.742127949 0.243570982 0.555519994
YGR162W YJL138C 0.81621121 1 0.555519994
YGR162W YOL139C 0.81621121 1 0.555519994
YHR167W YML062C 1 1 0.532389947
YHR167W YNL004W 0.148688558 0.200338789 0.516427908
YHR167W YNL139C 1 0.200338789 0.532389947
YHR167W YNL253W 1 0 0.516427908
YML062C YNL004W 0.148688558 0.200338789 0.516427908
YML062C YNL139C 1 0.200338789 0.532389947
YML062C YNL253W 1 0 0.516427908
YNL139C YNL004W 0.148688558 0.200338789 0.516427908
YNL139C YNL253W 1 0 0.516427908
YOL139C YER165W 0.742127949 0.243570982 0.555519994
YOL139C YJL138C 0.81621121 1 0.555519994
YOL139C YKL204W 0.742127949 0.147099343 0.402561524
YOL139C YOR276W 0.19871176 0 0.402561524
YCL016C YHR191C 0.84464456 0 0.749280038
YHR191C YMR078C 0.84464456 0 0.749280038
YCL017C YER048W-A 0.216159987 0 1
YCL024W YDR507C 0.469649595 0.443169629 1
YCL032W YLR362W 0.058813611 0.920830814 1
YLR175W YDL208W 0.64373211 0 1
YLR175W YHR072W-A 0.64373211 0 1
YLR175W YHR089C 0.837069456 0 1
YLR175W YMR310C 0.139401363 0 0
YCL043C YHR204W 0.800413213 0.123110421 0.135388994
YCL054W YDL031W 0.34093377 0.123110421 0.498115371
YCL054W YER006W 0.619530009 0.123110421 0.350111051
YCL054W YKL172W 0.619530009 0 0.350111051
YCL054W YNL110C 0.619530009 0 0.498115371
YDL031W YDR087C 0.34093377 0 0.350111051
YDL031W YER006W 0.34093377 0.322740168 0.350111051
YDL031W YER126C 0.139401363 0 0.498115371
YDL031W YFL002C 0.34093377 0.600639426 0.581589134
YDL031W YFR001W 0.34093377 0 0.498115371
YDL031W YGR103W 0.34093377 0 0.498115371
YDL031W YHR088W 0.34093377 0 0.581589134
YDL031W YHR197W 0.223156409 0 0.581589134
YDL031W YKL009W 0.34093377 0 0.498115371
YDL031W YKL172W 0.34093377 0 0.350111051
YDL031W YLL034C 0.34093377 0.322740168 0.498115371
YDL031W YLR002C 0.34093377 0 0.350111051
YDL031W YLR276C 0.34093377 0.600639426 0.581589134
YDL031W YLR449W 0.34093377 0.123110421 0.30000872
YDL031W YNL110C 0.34093377 0 0.498115371
YDL031W YNL182C 0.223156409 0 0.581589134
YDL031W YOR206W 0.34093377 0 0.513164578
YDL031W YPR016C 0.34093377 0 0.513164578
YER006W YCR072C 0.34093377 0 0.310149944
YER006W YDR087C 0.619530009 0 0.350111051
YER006W YER126C 0.619530009 0 0.350111051
YER006W YFL002C 0.34093377 0.322740168 0.350111051
YER006W YFR001W 0.619530009 0.243570982 0.350111051
YER006W YGR103W 0.619530009 0 0.350111051
YER006W YGR245C 0.139401363 0 0.310149944
YER006W YHR088W 0.619530009 0.243570982 0.350111051
YER006W YHR197W 0.223156409 0 0.350111051
YER006W YKL009W 0.619530009 0.243570982 0.350111051
YER006W YKL172W 0.619530009 0 0.350111051
YER006W YLL034C 0.619530009 0.322740168 0.310149944
YER006W YLR002C 0.619530009 0.147099343 0.350111051
YER006W YLR106C 0.223156409 0.322740168 0.350111051
YER006W YLR276C 0.34093377 0.322740168 0.350111051
YER006W YLR325C 0.272147062 0 0.310149944
YER006W YLR406C 0.272147062 0 0.12693783
YER006W YLR449W 0.34093377 0.147099343 0.228431947
YER006W YNL110C 0.619530009 0.393233403 0.274872651
YER006W YNL182C 0.223156409 0 0.350111051
YER006W YNR053C 0.619530009 1 0.310149944
YER006W YOR206W 0.619530009 0 0.350111051
YER006W YPR016C 0.619530009 0.147099343 0.350111051
YKL172W YFL002C 0.34093377 0 0.350111051
YKL172W YHR088W 0.619530009 0 0.350111051
YKL172W YLR002C 0.619530009 0 0.350111051
YKL172W YLR196W 0.34093377 0 0.350111051
YKL172W YLR276C 0.34093377 0 0.350111051
YKL172W YOR206W 0.619530009 0 0.350111051
YNL110C YER126C 0.619530009 0 0.498115371
YNL110C YFL002C 0.34093377 0 0.498115371
YNL110C YGR103W 0.619530009 0 0.498115371
YNL110C YGR245C 0.139401363 0 0.498115371
YNL110C YHR088W 0.619530009 0.243570982 0.498115371
YNL110C YHR197W 0.223156409 0 0.498115371
YNL110C YKL009W 0.619530009 0.243570982 0.498115371
YNL110C YLR002C 0.619530009 0.147099343 0.274872651
YNL110C YNL182C 0.223156409 0 0.498115371
YNL110C YOR206W 0.619530009 0 0.274872651
YNL110C YPR016C 0.619530009 0.147099343 0.498115371
YCR002C YDL225W 0.758687209 1 0.855450069
YCR002C YHR107C 0.91404265 1 0.855450069
YCR002C YJR076C 1 1 0.855450069
YCR002C YJR092W 0.672729859 0.147099343 0.855450069
YCR002C YLR314C 1 1 0.855450069
YDL225W YHR107C 0.758687209 1 0.855450069
YDL225W YJR076C 0.758687209 1 0.855450069
YDL225W YLR314C 0.758687209 1 0.855450069
YHR107C YJR076C 0.91404265 1 0.855450069
YHR107C YLR314C 0.91404265 1 0.855450069
YJR076C YJR092W 0.672729859 0.147099343 0.855450069
YJR076C YLR314C 1 1 0.855450069
YCR009C YCR088W 0.7724656 0.534275941 0.59632646
YCR009C YDR388W 0.7724656 1 0.69071692
YCR009C YPL004C 0.479503966 0 0.481115895
YCR088W YDR129C 0.7724656 0.767827477 0.59632646
YCR088W YPL004C 0.479503966 0 0.337692766
YDR388W YPL249C 0.410506124 0 0.437264421
YPL004C YGR086C 0.949718173 0.856515325 0.481115895
YPL004C YKL142W 0.063869073 0 0
YCR012W YHR174W 0.57909821 0.123110421 0.702595777
YCR012W YKL060C 0.199050162 0.123110421 0.702595777
YHR174W YKL060C 0.277699351 0.491237853 0.702595777
YKL060C YDR050C 0.199050162 0.123110421 0.702595777
YKL060C YDR385W 0.063869073 0 0.410790644
YKL060C YGR192C 0.199050162 0.123110421 0.702595777
YKL060C YKL152C 0.277699351 0.123110421 0.702595777
YKL060C YOR133W 0.063869073 0 0.410790644
YCR014C YDL007W 0.128367254 0.123110421 0.080830797
YCR014C YDL147W 0.026530917 0 0.080830797
YCR014C YDR394W 0.026530917 0.123110421 0.080830797
YCR014C YDR427W 0.026530917 0 0.080830797
YCR014C YFR004W 0.128367254 0.123110421 0.080830797
YCR014C YFR052W 0.026530917 0.123110421 0.080830797
YCR014C YHR027C 0.128367254 0.123110421 0.080830797
YCR014C YKL145W 0.026530917 0.123110421 0.080830797
YCR014C YLR421C 0.026530917 0 0.080830797
YCR014C YOR259C 0.128367254 0.123110421 0.080830797
YDL007W YDL097C 0.877316236 0 0.413446782
YDL007W YDL147W 0.877316236 0 0.413446782
YDL007W YDR363W-A 0.877316236 0 0.413446782
YDL007W YDR394W 1 0.711212898 0.413446782
YDL007W YDR427W 0.877316236 0 0.65228884
YDL007W YFR004W 0.877316236 0.711212898 0.413446782
YDL007W YFR010W 0.877316236 0.420328916 0.379921118
YDL007W YFR052W 0.877316236 0.711212898 0.65228884
YDL007W YGL048C 1 0.711212898 0.413446782
YDL007W YGR232W 0.877316236 0 0.65228884
YDL007W YHL030W 0.60849961 0 0.379921118
YDL007W YHR027C 1 0.711212898 0.413446782
YDL007W YHR200W 1 0 0.413446782
YDL007W YIL075C 1 0.711212898 0.413446782
YDL007W YKL145W 1 0.711212898 0.413446782
YDL007W YLR421C 0.877316236 0 0.413446782
YDL007W YMR191W 0 0 0.028502013
YDL007W YOR117W 1 0.711212898 0.413446782
YDL007W YOR259C 1 0.711212898 0.413446782
YDL007W YOR261C 0.877316236 0.711212898 0.413446782
YDL007W YPR108W 0.877316236 0 0.413446782
YDL147W YDL097C 1 0 0.413446782
YDL147W YDL216C 0.19871176 0 0.244081967
YDL147W YDR179C 0.19871176 0 0.135388994
YDL147W YDR363W-A 1 0 0.413446782
YDL147W YDR394W 0.973729925 0 0.413446782
YDL147W YDR427W 1 0 0.413446782
YDL147W YFR004W 1 0 0.413446782
YDL147W YFR010W 0.877316236 0 0.379921118
YDL147W YFR052W 1 0 0.413446782
YDL147W YGL048C 1 0 0.413446782
YDL147W YGR232W 0.877316236 0 0.379921118
YDL147W YHL030W 0.916174944 0 0.379921118
YDL147W YHR027C 1 0 0.413446782
YDL147W YHR200W 1 0 0.413446782
YDL147W YIL071C 0.19871176 0 0.135388994
YDL147W YIL075C 1 0 0.413446782
YDL147W YKL145W 1 0 0.413446782
YDL147W YLR421C 1 0 0.413446782
YDL147W YMR025W 0.19871176 0 0.135388994
YDL147W YMR191W 0 0 0.028502013
YDL147W YOL117W 0.19871176 0 0.135388994
YDL147W YOR117W 1 0 0.413446782
YDL147W YOR259C 1 0 0.413446782
YDL147W YOR261C 1 0 0.413446782
YDL147W YPR108W 1 0 0.413446782
YDR394W YDL097C 0.973729925 0 0.413446782
YDR394W YDR363W-A 0.973729925 0 0.413446782
YDR394W YDR427W 0.973729925 0 0.413446782
YDR394W YFR004W 0.973729925 0.711212898 0.413446782
YDR394W YFR010W 0.877316236 0.420328916 0.379921118
YDR394W YFR052W 0.973729925 0.711212898 0.413446782
YDR394W YGL048C 1 0.711212898 0.413446782
YDR394W YGR232W 0.877316236 0 0.379921118
YDR394W YHL030W 0.60849961 0 0.379921118
YDR394W YHR027C 1 0.711212898 0.413446782
YDR394W YHR200W 1 0 0.413446782
YDR394W YIL075C 1 0.711212898 0.413446782
YDR394W YJR109C 0.19871176 0.123110421 0.135388994
YDR394W YKL145W 1 0.711212898 0.413446782
YDR394W YLR421C 0.973729925 0 0.413446782
YDR394W YMR191W 0 0 0.028502013
YDR394W YOR117W 1 0.711212898 0.413446782
YDR394W YOR259C 1 0.711212898 0.413446782
YDR394W YOR261C 0.973729925 0.711212898 0.413446782
YDR394W YPR108W 0.973729925 0 0.413446782
YDR427W YDL097C 1 1 0.795907885
YDR427W YDR363W-A 1 0 0.795907885
YDR427W YFR004W 1 0 0.413446782
YDR427W YFR010W 0.877316236 0 0.379921118
YDR427W YFR052W 1 0 0.65228884
YDR427W YGL048C 1 0 0.413446782
YDR427W YGR232W 0.877316236 0 0.795907885
YDR427W YHL030W 0.916174944 0 0.379921118
YDR427W YHR027C 1 0 0.413446782
YDR427W YHR200W 1 0 0.413446782
YDR427W YIL075C 1 0 0.795907885
YDR427W YKL145W 1 0 0.413446782
YDR427W YLR421C 1 0 0.413446782
YDR427W YMR191W 0 0 0.028502013
YDR427W YOR117W 1 0 0.413446782
YDR427W YOR259C 1 0 0.413446782
YDR427W YOR261C 1 0 0.413446782
YDR427W YPR108W 1 1 0.413446782
YFR004W YDL013W 0.19871176 0.123110421 0.135388994
YFR004W YDL097C 1 0 0.413446782
YFR004W YDR363W-A 1 0 0.413446782
YFR004W YFR010W 0.877316236 0.420328916 0.379921118
YFR004W YFR052W 1 0.711212898 0.413446782
YFR004W YGL048C 1 0.711212898 0.413446782
YFR004W YGR232W 0.877316236 0 0.379921118
YFR004W YHL030W 0.916174944 0 0.379921118
YFR004W YHR027C 1 0.711212898 0.413446782
YFR004W YHR200W 1 0 0.413446782
YFR004W YIL075C 1 0.711212898 0.413446782
YFR004W YKL145W 1 0.711212898 0.413446782
YFR004W YLR421C 1 0 0.413446782
YFR004W YMR191W 0 0 0.028502013
YFR004W YOR117W 1 0.711212898 0.413446782
YFR004W YOR259C 1 0.711212898 0.413446782
YFR004W YOR261C 1 0.711212898 0.413446782
YFR004W YPR108W 1 0 0.413446782
YFR052W YDL097C 1 0 0.413446782
YFR052W YDR363W-A 1 0 0.413446782
YFR052W YFR010W 0.877316236 0.420328916 0.379921118
YFR052W YGL048C 1 0.711212898 0.413446782
YFR052W YGR232W 0.877316236 0 0.65228884
YFR052W YHL030W 0.916174944 0 0.379921118
YFR052W YHR027C 1 0.711212898 0.413446782
YFR052W YHR200W 1 0 0.413446782
YFR052W YIL075C 1 0.711212898 0.413446782
YFR052W YKL145W 1 0.711212898 0.413446782
YFR052W YLR421C 1 0 0.413446782
YFR052W YMR191W 0 0 0.028502013
YFR052W YOR117W 1 0.711212898 0.413446782
YFR052W YOR259C 1 0.711212898 0.413446782
YFR052W YOR261C 1 0.711212898 0.413446782
YFR052W YPR108W 1 0 0.413446782
YHR027C YDL097C 1 0 0.413446782
YHR027C YDR320C 0.354309645 0.273826385 0.128368209
YHR027C YDR363W-A 1 0 0.413446782
YHR027C YFR010W 0.877316236 0.420328916 0.379921118
YHR027C YGL048C 1 0.711212898 0.413446782
YHR027C YGR232W 0.877316236 0 0.407555052
YHR027C YHL030W 0.916174944 0.273826385 0.379921118
YHR027C YHR200W 1 0.273826385 0.413446782
YHR027C YIL075C 1 1 0.413446782
YHR027C YKL145W 1 0.711212898 0.413446782
YHR027C YLR421C 1 0.273826385 0.413446782
YHR027C YMR191W 0 0 0.028502013
YHR027C YOR117W 1 0.711212898 0.413446782
YHR027C YOR259C 1 0.711212898 0.413446782
YHR027C YOR261C 1 0.711212898 0.413446782
YHR027C YPR108W 1 0 0.413446782
YKL145W YDL013W 0.19871176 0.123110421 0.135388994
YKL145W YDL097C 1 0 0.413446782
YKL145W YDR363W-A 1 0 0.413446782
YKL145W YFR010W 0.877316236 0.420328916 0.379921118
YKL145W YGL048C 1 0.711212898 0.413446782
YKL145W YGR218W 0.19871176 0 0.028502013
YKL145W YGR232W 0.877316236 0 0.379921118
YKL145W YHL030W 0.916174944 0 0.379921118
YKL145W YHR200W 1 0 0.413446782
YKL145W YIL075C 1 0.711212898 0.413446782
YKL145W YLR421C 1 0 0.413446782
YKL145W YMR191W 0 0 0.028502013
YKL145W YOR117W 1 0.711212898 0.413446782
YKL145W YOR259C 1 0.711212898 0.413446782
YKL145W YOR261C 1 0.711212898 0.413446782
YKL145W YPR108W 1 0 0.413446782
YLR421C YDL013W 0.19871176 0.652263807 0.135388994
YLR421C YDL097C 1 0 0.413446782
YLR421C YDR363W-A 1 0 0.413446782
YLR421C YFR010W 0.877316236 0 0.379921118
YLR421C YGL048C 1 0 0.413446782
YLR421C YGR232W 0.877316236 0 0.379921118
YLR421C YHL030W 0.916174944 0.273826385 0.379921118
YLR421C YHR200W 1 0.669870434 0.413446782
YLR421C YIL075C 1 0.273826385 0.413446782
YLR421C YMR191W 0 0 0.028502013
YLR421C YOR117W 1 0 0.413446782
YLR421C YOR259C 1 0 0.413446782
YLR421C YOR261C 1 0 0.413446782
YLR421C YPR108W 1 0 0.413446782
YOR259C YDL013W 0.19871176 0.123110421 0.135388994
YOR259C YDL097C 1 0 0.413446782
YOR259C YDR363W-A 1 0 0.413446782
YOR259C YFR010W 0.877316236 0.420328916 0.379921118
YOR259C YGL048C 1 0.711212898 0.413446782
YOR259C YGR232W 0.877316236 0 0.379921118
YOR259C YHL030W 0.916174944 0 0.379921118
YOR259C YHR200W 1 0 0.413446782
YOR259C YIL075C 1 0.711212898 0.413446782
YOR259C YMR191W 0 0 0.028502013
YOR259C YOR117W 1 0.711212898 0.413446782
YOR259C YOR261C 1 0.711212898 0.413446782
YOR259C YPR108W 1 0 0.413446782
YCR020C-A YEL053C 0.949718173 1 0.749057685
YCR020C-A YPR051W 0.949718173 1 0.749057685
YEL053C YPR051W 0.949718173 1 0.749057685
YCR020W-B YGR056W 0.781643901 0 1
YCR020W-B YGR275W 0.781643901 0 1
YCR020W-B YHR056C 0.781643901 0.147099343 1
YCR020W-B YLR321C 0.781643901 0 1
YCR020W-B YML127W 0.781643901 0.511532063 1
YGR056W YGR275W 0.781643901 0 1
YGR056W YHR056C 0.781643901 0.526783617 1
YGR056W YLR321C 0.781643901 0.526783617 1
YGR056W YML127W 0.781643901 0.526783617 1
YGR275W YLR321C 0.781643901 0 1
YGR275W YML127W 0.781643901 0 1
YHR056C YLR321C 0.781643901 0.526783617 1
YHR056C YML127W 0.781643901 0.526783617 1
YLR321C YML127W 0.781643901 0.526783617 1
YJL191W YMR142C 0.778764374 1 0.410790644
YJL191W YPR102C 0.778764374 1 0.513164578
YMR142C YPL143W 0.907334967 1 0.209373362
YCR035C YDL111C 1 0 1
YCR035C YDR280W 1 0 1
YCR035C YGR095C 1 0 1
YCR035C YGR158C 1 0 1
YCR035C YGR195W 1 0 1
YCR035C YHR069C 1 0 1
YCR035C YHR081W 0.941077615 0 1
YCR035C YNL232W 1 0 1
YCR035C YOL021C 1 0 1
YCR035C YOL142W 1 0 1
YCR035C YOR001W 0.941077615 0 1
YCR035C YOR076C 1 0 1
YDL111C YDR280W 1 0 1
YDL111C YGR095C 1 0 1
YDL111C YGR158C 1 0 1
YDL111C YGR195W 1 0 1
YDL111C YHR069C 1 0 1
YDL111C YHR081W 0.941077615 0 0.932233938
YDL111C YNL232W 1 0 1
YDL111C YOL021C 1 0 1
YDL111C YOL142W 1 0 1
YDL111C YOR001W 0.941077615 0 1
YDL111C YOR076C 1 0 1
YDL111C YPR189W 0.091815765 0 1
YDR280W YGR095C 1 0 1
YDR280W YGR158C 1 0 1
YDR280W YGR195W 1 0 1
YDR280W YHR069C 1 0 1
YDR280W YHR081W 0.941077615 0 1
YDR280W YNL232W 1 0 1
YDR280W YOL021C 1 0 1
YDR280W YOL142W 1 0 1
YDR280W YOR001W 0.941077615 0 1
YDR280W YOR076C 1 0 1
YDR280W YPR189W 0.091815765 0 1
YGR095C YGR158C 1 0 1
YGR095C YGR195W 1 0 1
YGR095C YHR069C 1 0 1
YGR095C YHR081W 0.941077615 0 1
YGR095C YNL232W 1 0 1
YGR095C YOL021C 1 0 1
YGR095C YOL142W 1 0 1
YGR095C YOR001W 0.941077615 0 1
YGR095C YOR076C 1 0 1
YGR158C YGR195W 1 0 1
YGR158C YHR069C 1 0 1
YGR158C YHR081W 0.941077615 0 1
YGR158C YNL232W 1 0 1
YGR158C YOL021C 1 0 1
YGR158C YOL142W 1 0 1
YGR158C YOR001W 0.941077615 0 1
YGR158C YOR076C 1 0 1
YGR158C YPR189W 0.091815765 0 1
YGR195W YHR069C 1 0 1
YGR195W YHR081W 0.941077615 0 1
YGR195W YNL232W 1 0 1
YGR195W YOL021C 1 0 1
YGR195W YOL142W 1 0 1
YGR195W YOR001W 0.941077615 0 1
YGR195W YOR076C 1 0 1
YHR069C YHR081W 0.941077615 0 1
YHR069C YNL232W 1 0 1
YHR069C YNR024W 0.941077615 0 1
YHR069C YOL021C 1 0 1
YHR069C YOL142W 1 0 1
YHR069C YOR001W 0.941077615 0 1
YHR069C YOR076C 1 0 1
YHR081W YNL232W 0.941077615 0 1
YHR081W YOL021C 0.941077615 0.243570982 1
YHR081W YOL142W 0.941077615 0.243570982 1
YHR081W YOR001W 0.941077615 0 1
YHR081W YOR076C 0.931544096 0.147099343 0.932233938
YNL232W YNR024W 0.941077615 0 1
YNL232W YOL021C 1 0 1
YNL232W YOL142W 1 0 1
YNL232W YOR001W 0.941077615 0 1
YNL232W YOR076C 1 0 1
YOL021C YNR024W 0.941077615 0.243570982 1
YOL021C YOL142W 1 0.243570982 1
YOL021C YOR001W 0.941077615 0.788548347 1
YOL021C YOR076C 1 0.147099343 1
YOL142W YNR024W 0.941077615 0.243570982 1
YOL142W YOR001W 0.941077615 0 1
YOL142W YOR076C 1 0.147099343 1
YOR001W YNR024W 0.941077615 0 1
YOR001W YOR076C 0.931544096 0 1
YCR042C YML114C 0.708405383 0.513129529 0.683346055
YCR066W YGL058W 0.454250882 0.53787657 1
YCR072C YER126C 0.272147062 0 0.498115371
YCR072C YGR245C 0.139401363 0 0.717202427
YCR072C YHR197W 0.223156409 0 0.717202427
YCR072C YKL009W 0.34093377 0 0.498115371
YCR072C YLR074C 0.139401363 0 0.498115371
YCR072C YLR106C 0.223156409 0 0.581589134
YCR072C YLR325C 0.359513635 0 0.513164578
YCR072C YNL182C 0.223156409 0 0.581589134
YCR072C YNR053C 0.34093377 0 0.717202427
YCR072C YPR016C 0.34093377 0 0.717202427
YER126C YGR245C 0.128367254 0 0.498115371
YER126C YHR197W 0.139401363 0 0.498115371
YER126C YKL009W 0.619530009 0 0.498115371
YER126C YLR074C 0.128367254 0 0.498115371
YER126C YLR325C 0.272147062 0 0.274872651
YER126C YNR053C 0.619530009 0 0.274872651
YER126C YPR016C 0.619530009 0 0.676422191
YGR245C YGR103W 0.139401363 0 0.498115371
YGR245C YHR197W 0.139401363 0 0.717202427
YGR245C YKL009W 0.139401363 0 0.498115371
YGR245C YLR106C 0.139401363 0 0.513164578
YGR245C YNL182C 0.139401363 0 0.513164578
YGR245C YNR053C 0.139401363 0 0.859159944
YGR245C YPR016C 0.139401363 0 0.717202427
YHR197W YFL002C 0.223156409 0 0.581589134
YHR197W YGR103W 0.223156409 0 0.498115371
YHR197W YHR085W 0.378217219 0 0.717202427
YHR197W YHR088W 0.223156409 0 0.717202427
YHR197W YKL009W 0.223156409 0 0.498115371
YHR197W YLL034C 0.223156409 0 0.717202427
YHR197W YLR002C 0.378217219 0 0.350111051
YHR197W YLR106C 0.378217219 0 0.581589134
YHR197W YNL182C 0.378217219 0 0.581589134
YHR197W YNR053C 0.378217219 0 0.717202427
YHR197W YOR206W 0.378217219 0 0.717202427
YHR197W YPR016C 0.378217219 0 0.717202427
YKL009W YDR087C 0.619530009 0 0.350111051
YKL009W YFL002C 0.34093377 0 0.498115371
YKL009W YGR103W 0.619530009 0 0.498115371
YKL009W YHR085W 0.223156409 0 0.498115371
YKL009W YHR088W 0.619530009 0.486045278 0.498115371
YKL009W YLR002C 0.619530009 0.147099343 0.350111051
YKL009W YLR406C 0.272147062 0 0.12693783
YKL009W YNL182C 0.223156409 0 0.498115371
YKL009W YNR053C 0.619530009 0 0.310149944
YKL009W YOR206W 0.619530009 0 0.350111051
YKL009W YPR016C 0.619530009 0.147099343 0.498115371
YLR074C YLR325C 0.054227174 0 0.274872651
YLR074C YNR053C 0.139401363 0 0.274872651
YLR106C YGR103W 0.223156409 0 0.498115371
YLR106C YHR085W 0.378217219 0 0.581589134
YLR106C YKL029C 0.199050162 0.123110421 0.132196165
YLR106C YLR180W 0.063869073 0.123110421 0.149668025
YLR106C YMR012W 0.063869073 0 0.128368209
YLR106C YNL182C 0.378217219 0 0.581589134
YLR106C YNR053C 0.378217219 0.322740168 0.310149944
YLR325C YNR053C 0.272147062 0 0.310149944
YNL182C YGR103W 0.223156409 0 0.498115371
YNL182C YHR085W 0.378217219 0 0.581589134
YNL182C YNR053C 0.378217219 0 0.310149944
YNL182C YPR016C 0.378217219 0 0.513164578
YNR053C YGR103W 0.619530009 0 0.274872651
YNR053C YHR085W 0.378217219 0 0.717202427
YNR053C YPR016C 0.619530009 0 0.717202427
YPR016C YDR087C 0.619530009 0 0.350111051
YPR016C YFL002C 0.34093377 0 0.513164578
YPR016C YFR001W 0.619530009 0.147099343 0.508438023
YPR016C YGR103W 0.619530009 0 0.498115371
YPR016C YHR088W 0.619530009 0.147099343 0.717202427
YPR016C YLR002C 0.619530009 0.147099343 0.350111051
YPR016C YOR206W 0.619530009 0 0.717202427
YCR073W-A YLR028C 0.277699351 0.222292016 0.028502013
YLR028C YER177W 0.026530917 0 0.527262257
YLR028C YMR120C 0.277699351 1 0.749057685
YCR079W YOR323C 0.06481985 0.123110421 0.063674894
YCR095C YHL029C 0.058813611 0 0
YCR095C YNL032W 0.058813611 0 0
YCR095C YNL099C 0.058813611 0 0
YHL029C YDR067C 0.058813611 0 0
YHL029C YNL032W 0.058813611 0 0
YHL029C YNL099C 0.058813611 0 0
YNL032W YNL099C 0.058813611 0.707039201 0.248909505
YNL099C YNL056W 0.058813611 0 0
YDL002C YER092W 0.545510901 0 0.508438023
YDL002C YFL013C 0.850948774 0 0.508438023
YDL002C YGL150C 0.850948774 0 0.508438023
YDL002C YLR052W 0.850948774 0 0.508438023
YDL002C YNL059C 0.850948774 0 0.508438023
YDL002C YNL215W 0.139401363 0 0
YDL002C YOR141C 0.850948774 0 0.508438023
YER092W YFL013C 0.545510901 0 0.508438023
YER092W YGL150C 0.545510901 0 0.508438023
YER092W YLR052W 0.545510901 0 0.508438023
YER092W YOR141C 0.545510901 0 0.508438023
YFL013C YGL150C 0.850948774 0 0.508438023
YFL013C YLR052W 0.850948774 0 0.508438023
YFL013C YNL059C 0.850948774 0 0.508438023
YFL013C YNL215W 0.139401363 0 0
YFL013C YOR141C 0.850948774 0 0.508438023
YGL150C YLR052W 0.850948774 0 0.584963241
YGL150C YNL059C 0.850948774 1 0.508438023
YGL150C YOR141C 0.850948774 1 0.508438023
YLR052W YNL059C 0.850948774 0 0.508438023
YLR052W YNL215W 0.139401363 0 0
YLR052W YOR141C 0.850948774 0 0.508438023
YNL059C YNL215W 0.139401363 0 0
YNL059C YOR141C 0.850948774 1 0.508438023
YNL215W YOR141C 0.139401363 0 0
YDL003W YFL008W 1 0.147099343 0.749280038
YDL003W YJL074C 1 0.147099343 0.749280038
YFL008W YJL074C 1 1 0.749280038
YDL097C YDR363W-A 1 0 0.795907885
YDL097C YFR010W 0.877316236 0 0.379921118
YDL097C YGL048C 1 0 0.413446782
YDL097C YGR232W 0.877316236 0 0.795907885
YDL097C YHL030W 0.916174944 0 0.379921118
YDL097C YHR200W 1 0 0.413446782
YDL097C YIL075C 1 0 0.795907885
YDL097C YOR117W 1 0 0.413446782
YDL097C YOR261C 1 0 0.413446782
YDL097C YPR108W 1 1 0.413446782
YDR363W-A YFR010W 0.877316236 0 0.379921118
YDR363W-A YGL048C 1 0 0.413446782
YDR363W-A YHR200W 1 0 0.413446782
YDR363W-A YIL075C 1 0 0.795907885
YDR363W-A YMR191W 0 0 0.028502013
YDR363W-A YOR117W 1 0 0.413446782
YDR363W-A YOR261C 1 0 0.413446782
YDR363W-A YPR108W 1 0 0.413446782
YFR010W YGL048C 0.877316236 0.420328916 0.379921118
YFR010W YGR232W 0.877316236 0 0.379921118
YFR010W YHL030W 0.60849961 0 0.379921118
YFR010W YHR200W 0.877316236 0 0.379921118
YFR010W YIL075C 0.877316236 0.420328916 0.379921118
YFR010W YOR117W 0.877316236 0.420328916 0.379921118
YFR010W YOR261C 0.877316236 0.420328916 0.379921118
YFR010W YPR108W 0.877316236 0 0.379921118
YGL048C YGR232W 0.877316236 0 0.379921118
YGL048C YHL030W 0.916174944 0 0.379921118
YGL048C YHR200W 1 0 0.413446782
YGL048C YIL075C 1 0.711212898 0.413446782
YGL048C YMR191W 0 0 0.028502013
YGL048C YOR117W 1 0.711212898 0.413446782
YGL048C YOR261C 1 0.711212898 0.413446782
YGL048C YPR108W 1 0 0.413446782
YGR232W YHL030W 0.60849961 0 0.379921118
YGR232W YHR200W 0.877316236 0 0.379921118
YGR232W YIL075C 0.877316236 0 0.795907885
YGR232W YOR117W 0.877316236 0 0.379921118
YGR232W YOR261C 0.877316236 0 0.379921118
YGR232W YPR108W 0.877316236 0 0.379921118
YHL030W YHR200W 0.916174944 0.273826385 0.379921118
YHL030W YIL075C 0.916174944 0.273826385 0.379921118
YHL030W YOR117W 0.916174944 0 0.379921118
YHL030W YOR261C 0.916174944 0 0.379921118
YHL030W YPR108W 0.916174944 0 0.379921118
YHR200W YIL075C 1 0.273826385 0.413446782
YHR200W YMR191W 0 0 0.028502013
YHR200W YOR117W 1 0 0.413446782
YHR200W YOR261C 1 0 0.413446782
YHR200W YPR108W 1 0 0.413446782
YIL075C YLR180W 0.063869073 0.123110421 0.135388994
YIL075C YMR191W 0 0 0.028502013
YIL075C YOR117W 1 0.711212898 0.413446782
YIL075C YOR261C 1 0.711212898 0.413446782
YIL075C YPR108W 1 0 0.413446782
YMR191W YOR117W 0 0 0.028502013
YMR191W YOR261C 0 0 0.028502013
YMR191W YPR108W 0 0 0.028502013
YOR117W YOR261C 1 0.711212898 0.413446782
YOR117W YPR108W 1 0 0.413446782
YOR261C YPR108W 1 0 0.413446782
YDL013W YDR320C 0.06481985 0.652263807 0.128368209
YOR206W YDR087C 0.619530009 0 0.350111051
YOR206W YFL002C 0.34093377 0 0.513164578
YOR206W YGR103W 0.619530009 0 0.350111051
YOR206W YHR088W 0.619530009 0 0.717202427
YOR206W YLL034C 0.619530009 0 0.717202427
YOR206W YLR002C 1 0 0.350111051
YOR206W YLR276C 0.34093377 0 0.513164578
YOR206W YLR449W 0.34093377 0 0.30000872
YDL018C YHR110W 0.35859622 0 0.327122566
YDR087C YFL002C 0.34093377 0 0.350111051
YDR087C YHR088W 0.619530009 0 0.350111051
YDR087C YLL034C 0.619530009 0 0.310149944
YFL002C YFR001W 0.34093377 0 0.498115371
YFL002C YGR103W 0.34093377 0 0.498115371
YFL002C YHR088W 0.34093377 0 0.581589134
YFL002C YLL034C 0.34093377 0.322740168 0.498115371
YFL002C YLR002C 0.34093377 0 0.350111051
YFL002C YLR449W 0.34093377 0.123110421 0.30000872
YFR001W YLR002C 0.619530009 0.147099343 0.350111051
YGR103W YHR088W 0.619530009 0 0.498115371
YGR103W YLR002C 0.619530009 0 0.350111051
YHR088W YLL034C 0.619530009 0 0.859159944
YHR088W YLR002C 0.619530009 0.147099343 0.350111051
YHR088W YLR449W 0.34093377 0.147099343 0.30000872
YLL034C YLR002C 0.619530009 0 0.310149944
YLL034C YLR449W 0.34093377 0.123110421 0.228431947
YLR002C YLR449W 0.34093377 0.273826385 0.228431947
YLR002C YOR294W 0.619530009 0 0.34631639
YLR449W YML074C 0.34093377 1 0.314868839
YLR449W YPL146C 0.34093377 0.147099343 0.228431947
YLR449W YPR169W 0.34093377 0 0
YDL040C YHR013C 0.949718173 1 0.749057685
YHR013C YOR253W 0.949718173 1 0.749057685
YDL042C YDR227W 1 0.698574812 0.8280618
YDL042C YJL076W 1 0.147099343 0.702595777
YDL044C YLR139C 0.216159987 0 0.209373362
YDL047W YFR040W 0.058813611 0.619405626 0.627461659
YDL047W YJL098W 0.06481985 0.619405626 0.632376154
YDL047W YKR028W 0.058813611 0.619405626 0.683346055
YJL098W YOR267C 0.063869073 0.123110421 0.028502013
YDL051W YDL092W 0.026530917 0.147099343 0.028502013
YDL051W YKL122C 0.139401363 0.147099343 0.028502013
YDL051W YML105C 0.026530917 0.243570982 0.028502013
YDL051W YPL210C 0.026530917 0.147099343 0.028502013
YDL051W YPL243W 0.026530917 0.147099343 0.028502013
YDL051W YPR088C 0.026530917 0.243570982 0.028502013
YDL092W YKL122C 0.84464456 0.722119546 0.977865066
YDL092W YML105C 0.84464456 0.722119546 0.977865066
YDL092W YPL210C 0.84464456 0.722119546 0.977865066
YDL092W YPL243W 0.84464456 0.722119546 0.977865066
YDL092W YPR088C 0.84464456 0.722119546 0.977865066
YKL122C YML105C 0.84464456 0.722119546 0.977865066
YKL122C YPL210C 0.84464456 0.722119546 0.977865066
YKL122C YPL243W 0.84464456 0.722119546 0.977865066
YKL122C YPR088C 0.84464456 0.722119546 0.977865066
YML105C YPL210C 0.84464456 0.722119546 0.977865066
YML105C YPL243W 0.84464456 0.722119546 0.977865066
YML105C YPR088C 0.84464456 1 0.977865066
YPL210C YPL243W 0.84464456 0.722119546 0.977865066
YPL210C YPR088C 0.84464456 0.722119546 0.977865066
YPL243W YPR088C 0.84464456 0.722119546 0.977865066
YDL053C YHR121W 0.128367254 0 0
YHR121W YGR178C 0.272147062 0 0.164766101
YDL055C YNL149C 0.063869073 0 0
YDL056W YLR182W 0.949718173 0.147099343 0.681876528
YLR182W YER111C 0.949718173 0.147099343 0.681876528
YDL066W YJL034W 0.223156409 0.123110421 0.135388994
YJL034W YMR214W 0.800413213 1 0.615425288
YDL074C YPL055C 0.139401363 0 0.816188077
YDL077C YDR080W 0.777787967 1 0.759628972
YEL054C YPR102C 0.907334967 1 0.581589134
YER131W YLR435W 0.063869073 0 0.274872651
YDL090C YKL019W 0.920846477 1 0
YKL019W YGL155W 0.920846477 1 0
YDL099W YDR517W 0.734609875 0 0.561759034
YDR517W YIL109C 1 0 0.561759034
YDR517W YPR181C 1 0 0.561759034
YDL100C YER083C 0.949718173 0 1
YDL102W YJR006W 1 1 1
YDL102W YJR043C 1 1 1
YJR006W YJR043C 1 1 1
YDL108W YDR460W 1 0.513129529 0.553212668
YDR460W YLR005W 0.871927402 0.513129529 1
YDR460W YPR025C 1 0.513129529 1
YDR460W YPR056W 0.871927402 0.513129529 1
YPR189W YGL213C 0.841692953 0 1
YPR189W YKL023W 0.058813611 0 0
YPR189W YLR398C 0.841692953 0 1
YDL112W YKL182W 0.063869073 0.244946187 0.226193778
YKL182W YPL231W 1 0.762492443 0.683346055
YDL116W YGL092W 0.889363375 1 1
YDL116W YGL100W 0.889363375 1 1
YDL116W YJR042W 0.889363375 1 1
YDL116W YKL057C 0.889363375 1 1
YDL116W YLR208W 0.889363375 1 0.70960894
YGL092W YGL100W 0.889363375 1 1
YGL092W YJR042W 0.889363375 1 1
YGL092W YKL057C 0.889363375 1 1
YGL092W YLR208W 0.889363375 1 0.70960894
YGL100W YJR042W 0.889363375 1 1
YGL100W YKL057C 0.889363375 1 1
YGL100W YLR208W 0.889363375 1 0.70960894
YJR042W YKL057C 0.889363375 1 1
YJR042W YLR208W 0.889363375 1 0.70960894
YJR042W YPL169C 0.620191341 0.327706907 0.717202427
YKL057C YLR208W 0.889363375 1 0.70960894
YLR208W YDL195W 1 1 0.842767619
YLR208W YPL085W 0.966583049 0 0.842767619
YLR208W YPR181C 1 0 0.842767619
YDL131W YDL182W 0.128367254 1 1
YDL132W YDR054C 0.742127949 0.53787657 0.737024591
YDL132W YDR328C 0.742127949 1 0.737024591
YDL132W YGL252C 0.19871176 0 0.160579971
YDL132W YJL047C 0.584577579 0.53787657 0.413446782
YDR054C YGL252C 0.19871176 0 0.028502013
YDR054C YJL047C 0.584577579 0.53787657 0.413446782
YDR328C YDR202C 0.874544634 0 1
YDR328C YKR014C 0.06481985 0.123110421 0.379921118
YDR328C YMR258C 0.128367254 0 0
YGL252C YDR099W 0.139401363 0 0.431255594
YGL252C YER177W 0.139401363 0 0.431255594
YJL047C YOL063C 0 0 0.164766101
YDL143W YDR188W 0.788593774 1 0.52514435
YDL143W YIL142W 0.788593774 1 0.52514435
YDL143W YKL029C 0.063869073 0 0.063674894
YDL143W YOR281C 0.063869073 0.273826385 0.52514435
YDR188W YFR009W 0.277699351 0 0.135388994
YDR188W YIL142W 0.788593774 1 0.52514435
YDR188W YJL111W 0.788593774 1 0.52514435
YDR188W YKL029C 0.063869073 0 0.063674894
YDR188W YKL104C 0 0 0.080830797
YDR188W YOR281C 0.063869073 0.273826385 0.52514435
YIL142W YJL111W 0.788593774 1 0.52514435
YIL142W YNL212W 0.063869073 0 0
YIL142W YOR281C 0.063869073 0.273826385 0.52514435
YKL029C YER086W 0.199050162 0.123110421 0.356050453
YKL029C YFR009W 0.063869073 0.123110421 0.063674894
YKL029C YKL104C 0 0.123110421 0.356050453
YKL029C YMR012W 0.063869073 0 0.063674894
YOR281C YJL111W 0.063869073 0.273826385 0.52514435
YDL145C YDR238C 1 0 0.615425288
YDL145C YER122C 1 0 0.615425288
YDL145C YFR051C 1 0 0.615425288
YDL145C YGL137W 1 0 0.615425288
YDL145C YIL076W 1 0 0.561759034
YDL145C YNL287W 1 0 0.615425288
YDL145C YPL010W 1 0 0.615425288
YDR238C YER122C 1 0 0.615425288
YDR238C YFR051C 1 0 0.615425288
YDR238C YGL137W 1 0 0.615425288
YDR238C YIL076W 1 0 0.561759034
YDR238C YNL287W 1 0 0.615425288
YDR238C YPL010W 1 0 0.615425288
YER122C YGL137W 1 0 0.615425288
YER122C YNL287W 1 0 0.615425288
YFR051C YGL137W 1 0 0.615425288
YFR051C YIL076W 1 0 0.561759034
YFR051C YNL287W 1 0 0.615425288
YFR051C YPL010W 1 1 0.615425288
YGL137W YGL245W 0.182983024 0 0.028502013
YGL137W YIL076W 1 0 0.837240918
YGL137W YNL287W 1 0 0.615425288
YGL137W YPL010W 1 0 0.615425288
YIL076W YNL287W 1 0 0.561759034
YIL076W YPL010W 1 0 0.327122566
YNL287W YPL010W 1 0 0.615425288
YDL216C YDR179C 0.79539111 0 0.886355031
YDL216C YIL071C 0.79539111 0 0.886355031
YDL216C YMR025W 0.79539111 0 0.886355031
YDL216C YOL117W 0.79539111 0 0.886355031
YDR179C YIL071C 0.79539111 0 0.886355031
YDR179C YMR025W 0.79539111 0 0.886355031
YDR179C YOL117W 0.79539111 0 0.886355031
YIL071C YMR025W 0.79539111 0 0.886355031
YIL071C YOL117W 0.79539111 0 0.886355031
YMR025W YOL117W 0.79539111 0 0.886355031
YDL165W YPR072W 0.813478996 0.53787657 0.737024591
YDL175C YJL050W 0.79539111 0.123110421 1
YDL175C YLR430W 0.139401363 0.123110421 0.607808548
YDL175C YNL251C 0.223156409 0 0.164766101
YDL175C YOL115W 0.79539111 1 1
YDL175C YPL190C 0.139401363 0 0.164766101
YJL050W YOL115W 0.79539111 0.123110421 1
YJL050W YPL190C 0.139401363 1 0.164766101
YLR430W YNL251C 0.128367254 0 0.69708255
YLR430W YPL190C 0.128367254 0 0.69708255
YNL251C YML117W 0.026530917 0.243570982 0.615425288
YNL251C YPL190C 0.128367254 0.705503138 0.788564877
YOL115W YPL190C 0.139401363 0 0.164766101
YPL190C YER165W 0.128367254 1 0.284664994
YPL190C YML117W 0.026530917 0.243570982 0.615425288
YFR009W YKL104C 0 0.123110421 0.160579971
YFR009W YLR180W 0.063869073 0.123110421 0.410790644
YOR332W YPR036W 0.963102156 1 1
YDL201W YDR165W 0.128367254 1 0.669894199
YDL208W YHR089C 0.64373211 0.663695038 1
YDL208W YMR310C 0.139401363 0 0
YMR310C YGR283C 0.139401363 0 0
YDR001C YDR099W 0.026530917 0 0.625385176
YDR001C YER177W 0.026530917 0 0.625385176
YDR099W YER177W 0.57909821 1 1
YER177W YDR028C 0.026530917 0 0.660061302
YDR013W YJL072C 0.841692953 0 0.484820288
YDR013W YOL146W 0.841692953 0 0.484820288
YJL072C YOL146W 0.841692953 0 0.484820288
YOL146W YDR489W 0.841692953 0 0.484820288
YDR016C YDR201W 0.737057687 1 0.691804
YDR016C YGL061C 0.737057687 1 0.691804
YDR016C YKL052C 0.737057687 1 0.691804
YDR016C YKR037C 0.737057687 1 0.691804
YDR201W YGL061C 0.739836768 1 0.691804
YDR201W YGR113W 0.739836768 1 0.691804
YDR201W YKL052C 0.737057687 1 0.691804
YDR201W YKR037C 0.739836768 1 0.691804
YDR201W YKR083C 0.737057687 1 0.691804
YGL061C YGR113W 0.739836768 1 0.691804
YGL061C YKL052C 0.737057687 1 0.691804
YGL061C YKR037C 0.739836768 1 0.691804
YGL061C YKR083C 0.737057687 1 0.691804
YKL052C YGR113W 0.737057687 1 0.691804
YKL052C YKR037C 0.737057687 1 0.691804
YKL052C YKR083C 0.737057687 1 0.691804
YDR022C YLR423C 0.652332601 0 0.641899065
YDR022C YPL166W 0.652332601 0 0.641899065
YLR423C YPL166W 0.652332601 0 0.641899065
YLR423C YPR049C 0.652332601 0.844611176 0.8637422
YDR027C YDR484W 0.91404265 0 0.758934174
YDR027C YJL029C 0.91404265 0 0.758934174
YDR484W YJL029C 0.91404265 1 0.758934174
YDR028C YDR477W 0.19871176 0 0.625385176
YDR028C YER027C 0.19871176 0 0.160579971
YDR028C YGL115W 0.19871176 0.377398788 0.625385176
YDR477W YDR422C 0.81621121 1 0.437264421
YDR477W YER027C 1 1 0.905945083
YDR477W YER129W 0.063869073 0.443169629 0.545618728
YDR477W YGL115W 1 1 0.933288918
YDR477W YGL208W 0.81621121 1 0.725515732
YER027C YDR422C 0.81621121 1 0.663719248
YER027C YER129W 0.058813611 0.443169629 0.437264421
YER027C YGL115W 1 1 0.437264421
YGL115W YDR422C 0.81621121 1 0.437264421
YGL115W YER129W 0.058813611 0.443169629 0.545618728
YGL115W YGL208W 0.81621121 1 0.560279381
YDR062W YMR296C 1 1 0.739799323
YDR092W YGL087C 0.920846477 0.53787657 0.874528843
YDR127W YGR240C 0.063869073 0.404988165 0.410790644
YDR127W YKL104C 0 0.244946187 0.356050453
YDR127W YLR180W 0.058813611 0.584525853 0.447654196
YGR240C YLR180W 0.063869073 0.244946187 0.410790644
YGR240C YMR205C 1 1 0.702595777
YKL104C YHR020W 0 0.123110421 0.356050453
YKL104C YLR180W 0 0.244946187 0.356050453
YLR180W YDR502C 0 1 1
YLR180W YGR218W 0.063869073 0 0.028502013
YLR180W YHR020W 0.063869073 0.123110421 0.356050453
YLR180W YMR012W 0.058813611 0 0.410790644
YDR137W YLR039C 1 0.877627123 0.65228884
YDR141C YNL297C 0.433974071 0 0.866295785
YDR148C YIL125W 0.949718173 0.123110421 1
YDR152W YGR173W 0.058813611 0 0
YDR159W YOL072W 0.841692953 0.147099343 0.707060291
YDR170C YLR342W 0.474032038 0 0.327122566
YLR342W YDR245W 0.433974071 0.47174952 0.523248368
YLR342W YEL036C 0.433974071 0.47174952 0.345572357
YLR342W YGR231C 0.212100908 0 0.180234305
YDR171W YNL085W 0.148688558 0 0.19372976
YDR171W YPR035W 0.063869073 0 0.135388994
YNL085W YGR234W 0.063869073 0.123110421 0.248909505
YNL085W YLR259C 0.063869073 0.222292016 0.402561524
YNL085W YNL055C 0.063869073 0 0.135388994
YDR180W YER147C 0.841692953 0 0.820647564
YDR211W YGR083C 0.81621121 1 0.71620187
YDR211W YKR026C 0.81621121 1 0.71620187
YDR211W YLR291C 0.81621121 1 0.71620187
YDR211W YOR260W 0.81621121 1 0.71620187
YGR083C YKR026C 0.81621121 1 0.71620187
YGR083C YLR291C 0.81621121 1 0.71620187
YGR083C YOR260W 0.81621121 1 0.71620187
YKR026C YLR291C 0.81621121 1 0.71620187
YKR026C YOR260W 0.81621121 1 0.71620187
YLR291C YOR260W 0.81621121 1 0.71620187
YDR228C YGL044C 0.714455863 0.273826385 0.758944949
YDR228C YOR250C 0.714455863 0.393233403 0.758944949
YGL044C YOR250C 0.714455863 0.243570982 0.758944949
YDR231C YNL192W 0.212100908 0 0.128368209
YDR233C YPL154C 0.199050162 0 0.128368209
YPL154C YHR146W 0.06481985 0 0
YPL154C YJL146W 0.06481985 0 0.028502013
YDR244W YMR177W 0.212100908 0 0.028502013
YDR245W YEL036C 0.863760823 0.749039619 0.954124924
YDR245W YGR132C 0.117746131 0 0.228431947
YDR245W YGR231C 0.117746131 0 0.135388994
YDR245W YJL183W 0.863760823 0.749039619 0.954124924
YDR245W YJR075W 0.863760823 0.749039619 1
YDR245W YPL050C 0.863760823 0.749039619 0.954124924
YEL036C YGR132C 0.117746131 0 0.135388994
YEL036C YGR231C 0.117746131 0 0.135388994
YEL036C YJL183W 0.863760823 0.749039619 0.954124924
YEL036C YJR075W 0.863760823 0.749039619 0.954124924
YEL036C YPL050C 0.863760823 0.749039619 0.954124924
YGR132C YGR231C 0.406993431 0 0.874528843
YGR132C YJL183W 0.117746131 0 0.135388994
YGR132C YPL050C 0.212100908 0 0.228431947
YGR231C YJL183W 0.117746131 0 0.135388994
YGR231C YPL050C 0.212100908 0 0.135388994
YJL183W YJR075W 0.863760823 0.749039619 0.954124924
YJL183W YPL050C 0.863760823 0.749039619 0.954124924
YJR075W YPL050C 0.863760823 0.749039619 0.954124924
YDR264C YOR212W 0.212100908 0 0.664128132
YDR267C YIL128W 0.139401363 0 0.164766101
YIL128W YER171W 0.378217219 0.429233449 0.555519994
YIL128W YHR122W 0.139401363 0 0.028502013
YDR279W YNL072W 0.874544634 1 0.434001092
YDR288W YOL034W 0.76253943 0 0.385568545
YDR289C YOR048C 0 0 0.800385931
YOR048C YGL246C 0.128367254 0 0.800385931
YDR292C YKL154W 1 1 0.813432268
YDR295C YNL021W 1 0.756850771 1
YDR295C YPR179C 1 0.756850771 1
YNL021W YPR179C 1 0.756850771 1
YDR311W YLR005W 1 0.513129529 1
YDR311W YPR056W 1 0.513129529 1
YLR005W YPR056W 1 0.513129529 1
YDR398W YEL055C 0.34093377 0 0.272893246
YKR014C YMR258C 0.06481985 0 0
YKR014C YOR370C 0.063869073 0 0.279976662
YDR353W YHR106W 0.063869073 1 0.71620187
YDR357C YKL061W 0.063869073 0 0
YDR359C YEL018W 0.808531813 0 0.385568545
YDR359C YFL024C 0.808531813 0.611525468 0.40691879
YDR359C YHR090C 0.808531813 0.611525468 0.40691879
YDR359C YJR082C 0.808531813 0.611525468 0.40691879
YDR359C YNL136W 0.808531813 0 0.40691879
YDR359C YOR244W 0.808531813 0.611525468 0.40691879
YEL018W YFL024C 0.808531813 0 0.385568545
YEL018W YHR090C 0.808531813 0 0.385568545
YEL018W YJR082C 0.808531813 0 0.385568545
YEL018W YNL136W 0.808531813 0 0.385568545
YEL018W YOR244W 0.808531813 0 0.385568545
YFL024C YHR090C 0.909491728 0.611525468 0.565245763
YFL024C YJR082C 0.808531813 0.611525468 0.565245763
YFL024C YNL136W 0.808531813 0 0.565245763
YFL024C YOR244W 0.909491728 0.611525468 0.565245763
YHR090C YJR082C 0.808531813 0.611525468 0.565245763
YHR090C YNL136W 0.808531813 0 0.565245763
YHR090C YOR244W 0.909491728 0.611525468 0.565245763
YJR082C YNL136W 0.808531813 0 0.565245763
YJR082C YOR244W 0.808531813 0.611525468 0.565245763
YNL136W YOR244W 0.808531813 0 0.565245763
YDR369C YMR224C 0.874544634 1 0.762509541
YDR385W YJL138C 0.666408922 0.567781245 0.410790644
YDR385W YKL152C 0.063869073 0 0.11861081
YDR385W YMR083W 0.063869073 0 0.11861081
YDR385W YOR133W 0.666408922 1 0.410790644
YJL138C YKR059W 0.81621121 1 0.555519994
YKL152C YGR192C 0.199050162 0.123110421 0.702595777
YKL152C YML028W 0.277699351 0.123110421 0.11861081
YOR133W YER086W 0.063869073 0 0.11861081
YOR133W YKR059W 0.666408922 0.567781245 0.410790644
YPL249C YMR192W 0.71624604 1 0.561759034
YDR390C YPR180W 0.920846477 1 0.758654224
YJR109C YOR303W 0.920846477 1 1
YDR415C YKL210W 0 0 0
YDR422C YER129W 0.063869073 0.443169629 0.437264421
YDR425W YJL036W 0.463231486 1 0.65228884
YDR490C YGR086C 0.063869073 0 0.481115895
YGR086C YKL142W 0.063869073 0 0
YKL014C YJR041C 0.34093377 0 0.34631639
YKL014C YOL144W 0.34093377 0 0.498115371
YDR498C YGL098W 0.354309645 1 0.615425288
YDR498C YGL145W 0.354309645 0 0.615425288
YDR498C YLR268W 0.354309645 1 0.615425288
YDR498C YLR440C 0.528704384 0 0.9140309
YDR498C YNL258C 0.528704384 0 0.9140309
YDR498C YOR075W 0.470513781 1 0.615425288
YGL098W YGL145W 0.354309645 0 0.615425288
YGL098W YKL196C 0.06481985 1 0.327122566
YGL098W YLR268W 0.354309645 1 0.615425288
YGL098W YLR440C 0.354309645 0 0.615425288
YGL098W YNL258C 0.354309645 0 0.615425288
YGL098W YOR075W 0.354309645 1 0.615425288
YGL145W YKL196C 0.06481985 0 0.327122566
YGL145W YLR268W 0.354309645 0 0.615425288
YGL145W YLR440C 0.874544634 0 0.615425288
YGL145W YNL258C 0.874544634 0 0.615425288
YGL145W YOR075W 0.354309645 0 0.615425288
YLR268W YNL258C 0.354309645 0 0.615425288
YLR268W YOR075W 0.354309645 1 0.615425288
YLR440C YKL196C 0.212100908 0 0.327122566
YLR440C YNL258C 0.874544634 0 0.9140309
YLR440C YOR075W 0.470513781 0 0.615425288
YNL258C YKL196C 0.06481985 0 0.327122566
YNL258C YOR075W 0.354309645 0 0.615425288
YIL109C YPR181C 1 0 0.842767619
YPR181C YNL049C 1 0 0.842767619
YPR181C YPL085W 0.966583049 0 0.962430267
YEL002C YGL022W 0.813478996 1 0.608446096
YEL002C YMR149W 0.813478996 1 0.608446096
YGL022W YJL002C 0.813478996 1 0.608446096
YEL003W YGR078C 0.863760823 0.708342723 0.97448784
YEL003W YJL179W 0.863760823 0.708342723 0.97448784
YEL003W YLR200W 0.863760823 0.708342723 0.97448784
YEL003W YML094W 0.863760823 0.708342723 0.97448784
YEL003W YNL153C 0.863760823 0.708342723 0.97448784
YGR078C YJL179W 0.863760823 0.708342723 0.97448784
YGR078C YLR200W 0.863760823 0.708342723 0.97448784
YGR078C YML094W 0.863760823 0.708342723 0.97448784
YGR078C YNL153C 0.863760823 0.708342723 0.97448784
YJL179W YLR200W 0.863760823 0.708342723 0.97448784
YJL179W YML094W 0.863760823 0.708342723 0.97448784
YJL179W YNL153C 0.863760823 0.708342723 0.97448784
YLR200W YFL023W 0.063869073 0 0.277090366
YLR200W YML094W 0.863760823 0.708342723 0.97448784
YLR200W YNL153C 0.863760823 0.708342723 0.97448784
YML094W YNL153C 0.863760823 0.708342723 0.97448784
YEL013W YPR149W 0.212100908 0 0.357687883
YPR149W YOR270C 0.212100908 0 0.363611147
YNL118C YOL149W 0.69712395 1 0.749057685
YGR218W YFL037W 0.505454524 0 0.454182188
YGR218W YHR020W 0.209115134 0 0.128368209
YHR020W YGR175C 0.063869073 0.123110421 0.226193778
YMR012W YML124C 0.19871176 0 0.128368209
YEL037C YER162C 1 1 0.777759997
YEL058W YNL218W 0.128367254 0.123110421 0.141123268
YER007C-A YJR014W 0.666408922 0.393233403 0
YER017C YMR089C 0.920846477 0.652263807 1
YER018C YIL144W 0.841692953 1 0.646975846
YER018C YMR117C 0.841692953 1 0.646975846
YER018C YOL069W 0.841692953 1 0.646975846
YIL144W YMR117C 0.841692953 1 0.646975846
YIL144W YOL069W 0.841692953 1 0.646975846
YMR117C YOL069W 0.841692953 1 0.646975846
YER031C YER136W 0.017693444 0 0.327122566
YER136W YLR262C 0.017693444 0 0.327122566
YER043C YFL028C 0.058813611 0.222292016 0.328391566
YER071C YIR003W 0.503049637 0 0
YIR003W YIL034C 0.532138999 0 0.458087142
YER081W YIL074C 0.058813611 1 0.69071692
YER086W YGL245W 0.199050162 0.123110421 0.356050453
YER086W YLR259C 0.216159987 0.123110421 0.328391566
YGL245W YGL105W 0.874544634 0 0.578697618
YGL245W YGR264C 0.874544634 0.590701248 0.578697618
YLR259C YNL055C 0.332267458 0 0.396430873
YER090W YKL211C 0.920846477 1 0.96972108
YER107C YJL061W 0.933298518 1 1
YER107C YMR047C 0.933298518 1 1
YJL061W YIL115C 0.933298518 1 1
YJL061W YJL041W 0.933298518 1 1
YMR047C YJL041W 0.933298518 1 1
YER120W YHL020C 0.726173799 0 0.530657577
YER125W YHR131C 0.063869073 0 0
YER125W YJL084C 0.063869073 0.273826385 0.737024591
YER125W YKR021W 0.063869073 0.273826385 0.737024591
YER125W YOR124C 0.063869073 0.123110421 0.806016558
YER125W YOR138C 0.128367254 0.273826385 0.436439806
YOR124C YOR138C 0.058813611 0 0.708365524
YKL193C YML016C 0.128367254 0 0.306142208
YER140W YOR154W 0 0 0.813453501
YER149C YLL021W 0.84464456 1 1
YER151C YNR051C 0.058813611 0 0.874528843
YER157W YGL005C 0.828085299 0 0.774990785
YER157W YGL223C 0.828085299 0 1
YER157W YGR120C 0.828085299 0 1
YER157W YML071C 0.828085299 0 0.774990785
YER157W YNL041C 0.828085299 0 0.774990785
YER157W YNL051W 0.828085299 0 0.774990785
YER157W YPR105C 0.828085299 0 1
YGL005C YGL223C 0.828085299 0 0.774990785
YGL005C YGR120C 0.828085299 0 0.774990785
YGL005C YML071C 0.828085299 0 0.774990785
YGL005C YNL041C 0.828085299 0 0.774990785
YGL005C YNL051W 0.828085299 0 0.774990785
YGL005C YPR105C 0.828085299 0 0.774990785
YGL223C YGR120C 0.828085299 0 1
YGL223C YML071C 0.828085299 0 0.774990785
YGL223C YNL041C 0.828085299 0 0.774990785
YGL223C YNL051W 0.828085299 0 0.774990785
YGL223C YPR105C 0.828085299 0 1
YGR120C YML071C 0.828085299 0 0.774990785
YGR120C YNL041C 0.828085299 0 0.774990785
YGR120C YNL051W 0.828085299 0 0.774990785
YGR120C YPR105C 0.828085299 0 1
YML071C YNL041C 0.828085299 0 0.774990785
YML071C YNL051W 0.828085299 0 0.774990785
YML071C YPR105C 0.828085299 0 0.774990785
YNL041C YNL051W 0.828085299 0 0.774990785
YNL041C YPR105C 0.828085299 0 0.774990785
YNL051W YPR105C 0.828085299 0 0.774990785
YER165W YML117W 0.063869073 0.243570982 0.209373362
YFL022C YLR060W 0.920846477 1 0.874528843
YFL034W YHL019C 0.212100908 0 0
YHL019C YKL135C 0.974491774 1 0.758934174
YHL019C YLR170C 0.974491774 1 0.758934174
YHL019C YPR029C 0.974491774 1 0.758934174
YNL138W YGR233C 0.063869073 0 0.028502013
YNL138W YJL005W 0.316028591 0 0.613839432
YFR002W YGL172W 0.962435673 1 1
YFR002W YGR119C 0.962435673 1 1
YFR002W YJL041W 0.962435673 1 1
YGL172W YGR119C 0.962435673 1 1
YGL172W YJL041W 0.962435673 1 1
YGR119C YJL041W 0.962435673 1 1
YJL041W YIL115C 0.933298518 1 1
YFR015C YLR258W 0.063869073 1 0.7420927
YFR021W YNL242W 0.652332601 0 0.8637422
YFR024C-A YNL243W 0.7724656 0 0.437264421
YIR001C YGR250C 0.058813611 0.243570982 0
YGL086W YJL030W 0.620191341 0 0.807049314
YGL094C YKL025C 0.920846477 1 0.720778595
YGL097W YLR293C 0.139401363 0 0.717202427
YGL097W YOR185C 0.139401363 0 0.128368209
YOR185C YJR074W 0.128367254 0 0.028502013
YKL196C YMR197C 0.433974071 1 0.774990785
YKL196C YOR036W 0.474032038 1 0.597258705
YGL105W YGR264C 0.874544634 0 0.58760151
YGL125W YPL023C 0 1 0
YGL130W YPL228W 1 0.123110421 0.874528843
YGL153W YNL214W 0.627943635 0.273826385 0.886355031
YKL023W YLR398C 0.058813611 0 0
YIL094C YOR136W 0.216159987 0.49529332 0.447654196
YOR136W YNL037C 1 1 1
YGL206C YGR167W 0.830034801 1 0.481115895
YGL213C YLR398C 0.841692953 0 1
YGR010W YLR328W 0.128367254 0.716181439 0.632376154
YGR017W YLR410W 0.058813611 0 0
YGR071C YPL128C 0.139401363 0 0
YPL128C YLR373C 0.017693444 0 0.080830797
YMR308C YPL020C 0.139401363 0 0.279976662
YGR116W YPR133C 0.714455863 0.698574812 0.532389947
YGR124W YPR145W 0.058813611 1 1
YGR130C YMR031C 0.788602979 0 0
YGR180C YJL026W 0.841692953 1 0.777759997
YGR180C YOR230W 0.128367254 0 0.149668025
YJL026W YOR230W 0.128367254 0 0.149668025
YGR200C YHR187W 0.79539111 0 0.632376154
YGR200C YLR384C 0.79539111 0 0.632376154
YGR200C YMR312W 0.79539111 0 0.8637422
YGR200C YPL086C 0.79539111 0 0.632376154
YGR200C YPL101W 0.79539111 0 0.632376154
YHR187W YLR384C 0.79539111 0 0.632376154
YHR187W YPL086C 0.79539111 0 0.632376154
YHR187W YPL101W 0.79539111 0 0.632376154
YLR384C YMR312W 0.79539111 0 0.632376154
YLR384C YPL086C 0.79539111 0 0.632376154
YLR384C YPL101W 0.79539111 0 0.632376154
YMR312W YPL086C 0.79539111 0 0.632376154
YMR312W YPL101W 0.79539111 0 0.632376154
YPL086C YPL101W 0.79539111 0 0.632376154
YGR233C YJL005W 0.06481985 0 0.028502013
YGR233C YOL001W 0.128367254 0.713030651 0.369858496
YGR233C YPL031C 0.128367254 0 0.369858496
YOL001W YPL031C 0.676462915 0 1
YPL031C YIL050W 0.676462915 0 0.947624709
YPL031C YPL219W 0.676462915 0 1
YGR244C YOR142W 0.216159987 1 1
YGR262C YKR038C 0.81621121 0 0.564472872
YGR262C YML036W 0.81621121 0 0.564472872
YKR038C YJL184W 0.81621121 0.816174844 0.564472872
YKR038C YML036W 0.81621121 0 0.564472872
YML036W YJL184W 0.81621121 0 0.564472872
YHL002W YNR006W 0.920846477 1 0.723767878
YHL011C YKL181W 0.058813611 1 0.886355031
YKL135C YLR170C 0.974491774 1 0.758934174
YKL135C YPL259C 0.974491774 1 0.758934174
YKL135C YPR029C 0.974491774 1 0.758934174
YLR170C YPL259C 0.974491774 1 0.758934174
YLR170C YPR029C 0.974491774 1 0.758934174
YPR029C YPL259C 0.974491774 1 0.758934174
YHR012W YJL053W 0.949718173 0.595875835 0.65228884
YHR012W YJL154C 0.949718173 0.595875835 0.65228884
YHR012W YOR069W 0.886370563 0.595875835 0.65228884
YHR012W YOR132W 0.886370563 0.595875835 0.65228884
YJL053W YJL154C 0.949718173 0.595875835 1
YJL053W YOR069W 0.886370563 0.595875835 1
YJL154C YOR069W 0.886370563 0.595875835 1
YJL154C YOR132W 0.886370563 0.595875835 0.65228884
YOR069W YOR132W 1 1 0.65228884
YHR024C YLR163C 1 1 1
YHR084W YPL049C 0.128367254 0.329626565 0.725515732
YHR102W YOR353C 0.542385009 0 0.862757866
YHR122W YNL240C 0.063869073 0 0.028502013
YHR179W YPL171C 0 1 0
YHR193C YPL037C 0.874544634 1 1
YHR208W YJR148W 0.06481985 1 0.886355031
YIL022W YJR045C 0.777787967 0.273826385 0.845840757
YJR045C YLR203C 0.442411386 0 0.346690233
YIL033C YJL164C 0.128367254 1 0.613839432
YIL033C YPL203W 0.128367254 1 0.613839432
YJL164C YPL203W 0.874544634 1 1
YKL088W YKR072C 0.874544634 1 1
YKL088W YML016C 0.058813611 0.123110421 0.19372976
YKL088W YOR054C 0.874544634 1 1
YIL098C YJL180C 0.216159987 0 1
YIL143C YOR352W 0.139401363 0 0
YIL161W YNL023C 0.058813611 0 0
YNL023C YNL135C 0.063869073 0 0
YIR006C YNL084C 0.7724656 1 1
YJL006C YKL139W 0.93424278 1 1
YJL006C YML112W 0.93424278 1 1
YKL139W YML112W 0.93424278 1 1
YJL031C YPR176C 0.920846477 1 0
YJL052W YJR009C 0.593999177 1 0.702595777
YJL066C YMR203W 0.199050162 0 0
YJL070C YML035C 0.063869073 0 0
YJL099W YLR330W 1 0 0.744691775
YJL099W YOR299W 1 0 0.744691775
YLR330W YKR027W 1 0 0.744691775
YLR330W YMR237W 1 0 0.744691775
YJL125C YNL062C 1 1 0.669894199
YJL155C YLR345W 0.063869073 0.914024179 0.545618728
YJL208C YKR079C 0.199050162 0.526783617 0.164766101
YJL208C YMR099C 0.128367254 0.123110421 0.063674894
YKR079C YMR099C 0.128367254 0.123110421 0.063674894
YJR041C YOL144W 0.34093377 0 0.34631639
YOL144W YLR221C 0.34093377 0 0.498115371
YJR052W YPL046C 0.962435673 0.53787657 0.777759997
YJR067C YNL260C 0.128367254 0 0
YJR104C YMR038C 0.3438158 0 0.028502013
YKL028W YKR062W 1 0.513129529 0.553212668
YKL058W YOR194C 1 0.513129529 0.553212668
YKL074C YLR116W 0.716237587 1 0.502981709
YKL078W YNL186W 0.139401363 0.222292016 0.164766101
YKL148C YLL041C 1 1 1
YKL206C YLR199C 0.063869073 0 0.795907885
YKR027W YMR237W 1 0 0.744691775
YNL078W YOL070C 0.469649595 0 0
YKR071C YPR048W 0.199050162 0 0.920836514
YLL002W YNL246W 0.128367254 0 0.746010368
YLL010C YOR043W 0 0 0.248909505
YLR025W YPR173C 0.463231486 0.147099343 0.886355031
YLR035C YMR167W 0.128367254 1 0.823460915
YMR167W YNL082W 1 1 1
YLR146C YPR069C 0.058813611 0.584525853 1
YLR178C YMR297W 1 0 0.455145981
YPL085W YNL049C 0.966583049 0.147099343 0.842767619
YLR226W YPR161C 0.676462915 0 0.920836514
YLR270W YOR173W 0.69712395 1 0.749057685
YLR386W YNL325C 0.81621121 0 0.462130352
YLR417W YPL002C 0.874544634 0.273826385 1
YLR436C YMR304W 0.058813611 0 0.028502013
YML014W YNR046W 0.139401363 0.615397601 0.669894199
YNR046W YOL124C 0.058813611 0.949707369 0.669894199
YMR048W YNL273W 0.723144819 0 1
YMR106C YMR284W 1 1 0.746010368
YOR027W YPL240C 0.058813611 0.273826385 0.483572092
YNL104C YOR108W 0.199050162 1 1
YNL238W YOL031C 0.06481985 0 0.279976662
YOL076W YPR131C 1 1 1
YPL003W YPR066W 0 1 0.8637422
