# Supplementary material for: Detecting protein complexes with multiple properties by an adaptive harmony search algorithm
Source: BMC Bioinformatics. 2022 Oct 7;23:414. doi: 10.1186/s12859-022-04923-4 (PMC9541083; doi:10.1186/s12859-022-04923-4)
Supplement: Supplementary file 10 — Additional file 10. Standardcomplexes1. [file 12859_2022_4923_MOESM10_ESM.txt]

YBR112C	YCR096C	0	0	0
YCR084C	YCR096C	0	0	0
YKR099W	YGL242C	0	0	0
YFL018C	YGL081W	0	0	0
YDR074W	YAR066W	0	0	0
YHR166C	YBR270C	0	0	0
YGR274C	YAL034C	0	0	0
YLR433C	YDL186W	0	0	0
YLR182W	YOL131W	0	0	0
YPR119W	YHR035W	0	0	0
YPL204W	YBR225W	0	0	0
YJR045C	YMR102C	0	0	0
YKL182W	YGL081W	0	0	0
YJL203W	YBL067C	0	0	0
YER032W	YLR456W	0	0	0
YJR086W	YAR061W	0	0	0
YHR005C	YHL026C	0	0	0
YNL189W	YFL061W	0	0	0
YNL189W	YNR069C	0	0	0
YNL189W	YJL218W	0	0	0
YNL189W	YER010C	0	0	0
YNL189W	YCR076C	0	0	0
YNL189W	YPR089W	0	0	0
YOL108C	YMR317W	0	0	0
YGL115W	YJR083C	0	0	0
YBR109C	YAR064W	0	0	0
YIL061C	YFR039C	0	0	0
YCR101C	YHL042W	0	0	0
YFR039C	YNL006W	0	0	0
YGR203W	YCR099C	0	0	0
YOL004W	YKL072W	0	0	0
YOL004W	YAL034C	0	0	0
YJR022W	YHR035W	0	0	0
YJR022W	YNL050C	0	0	0
YJR022W	YEL023C	0	0	0
YJR022W	YGL117W	0	0	0
YCR077C	YBR270C	0	0	0
YEL015W	YBL066C	0	0	0
YHR034C	YLR241W	0	0	0
YHR035W	YLL013C	0	0	0
YHR035W	YLR259C	0	0	0
YNL118C	YCR076C	0	0	0
YNL118C	YKL133C	0	0	0
YNL118C	YOR093C	0	0	0
YER112W	YIL029C	0	0	0
YNR053C	YLR456W	0	0	0
YDL161W	YOR111W	0	0	0
YIR009W	YLR456W	0	0	0
YIR009W	YNL165W	0	0	0
YDL001W	YDL133W	0	0	0
YLR456W	YIL144W	0	0	0
YLR456W	YKR084C	0	0	0
YLR456W	YPR172W	0	0	0
YBL016W	YIL169C	0	0	0
YOR232W	YMR147W	0	0	0
YDR388W	YJR083C	0	0	0
YDR388W	YJR115W	0	0	0
YDR388W	YCL036W	0	0	0
YLR319C	YGL015C	0	0	0
YCL040W	YBL036C	0	0	0
YCL040W	YGL081W	0	0	0
YCL027W	YKL105C	0	0	0
YOR181W	YNR065C	0	0	0
YDL165W	YLR125W	0	0	0
YHR041C	YER066W	0	0	0
YHR041C	YPR203W	0	0	0
YER022W	YGL261C	0	0	0
YER022W	YMR118C	0	0	0
YER022W	YMR181C	0	0	0
YER022W	YMR244W	0	0	0
YER022W	YNR071C	0	0	0
YMR236W	YBR270C	0	0	0
YGL112C	YIL175W	0	0	0
YBR198C	YAL034C	0	0	0
YPR086W	YPR157W	0	0	0
YPR086W	YOR114W	0	0	0
YPR086W	YAR066W	0	0	0
YPR086W	YGR294W	0	0	0
YPR086W	YGR053C	0	0	0
YPR086W	YFL042C	0	0	0
YML085C	YPL150W	0	0	0
YPR110C	YFL042C	0	0	0
YGL070C	YAR064W	0	0	0
YGL070C	YBR157C	0	0	0
YGL070C	YDL183C	0	0	0
YGL070C	YDR286C	0	0	0
YGL070C	YER039C	0	0	0
YOR207C	YPR015C	0	0	0
YJR063W	YBR220C	0	0	0
YJR063W	YBR219C	0	0	0
YOL086C	YAL034C	0	0	0
YGR005C	YNL092W	0	0	0
YOR128C	YPR084W	0	0	0
YLR386W	YGR066C	0	0	0
YOR174W	YMR102C	0	0	0
YGL127C	YER184C	0	0	0
YFL042C	YMR303C	0	0	0
YLR291C	YCR076C	0	0	0
YBR217W	YLR031W	0	0	0
YBL078C	YOL083W	0	0	0
YKL130C	YOL073C	0	0	0
YKL130C	YGR066C	0	0	0
YKL130C	YCL033C	0	0	0
YPL161C	YLR049C	0	0	0
YPL161C	YER158C	0	0	0
YLR049C	YLR191W	0	0	0
YLR049C	YAL054C	0	0	0
YLR267W	YDR099W	0	0	0
YLR267W	YDR281C	0	0	0
YLR267W	YAL062W	0	0	0
YLR267W	YDR328C	0	0	0
YMR055C	YGR153W	0	0	0
YMR055C	YFL061W	0	0	0
YER143W	YJR141W	0	0	0
YER143W	YNR071C	0	0	0
YGR153W	YLR295C	0	0	0
YDL132W	YLR352W	0	0	0
YDL017W	YKL039W	0	0	0
YDL017W	YCR050C	0	0	0
YDL017W	YEL023C	0	0	0
YDL017W	YFR057W	0	0	0
YDR328C	YLR352W	0	0	0
YLR128W	YGR237C	0	0	0
YEL023C	YML109W	0	0	0
YEL023C	YMR104C	0	0	0
YBR274W	YLR152C	0	0	0
YMR138W	YBR284W	0	0	0
YBR284W	YJR090C	0	0	0
YBR284W	YDL238C	0	0	0
YNL047C	YBR270C	0	0	0
YJR091C	YHR057C	0	0	0
YJR091C	YOR114W	0	0	0
YJR091C	YOR097C	0	0	0
YJR091C	YNR071C	0	0	0
YJR091C	YNL092W	0	0	0
YJR091C	YMR187C	0	0	0
YJR091C	YLR413W	0	0	0
YJR091C	YLR156W	0	0	0
YJR091C	YKL224C	0	0	0
YJR091C	YJL107C	0	0	0
YJR091C	YIL174W	0	0	0
YJR091C	YIL060W	0	0	0
YJR091C	YHL026C	0	0	0
YJR091C	YGR294W	0	0	0
YJR091C	YEL075C	0	0	0
YJR091C	YEL070W	0	0	0
YJR091C	YBR184W	0	0	0
YJR091C	YBR074W	0	0	0
YHR057C	YLR373C	0	0	0
YHR057C	YKL023W	0	0	0
YGR155W	YGL081W	0	0	0
YBR055C	YLR446W	0	0	0
YBR057C	YKL098W	0	0	0
YOR047C	YOL131W	0	0	0
YOR047C	YLR446W	0	0	0
YOR047C	YBR270C	0	0	0
YOR047C	YJR011C	0	0	0
YOR111W	YJR125C	0	0	0
YMR052W	YDL133W	0	0	0
YDR398W	YPL216W	0	0	0
YPL070W	YOR155C	0	0	0
YPL070W	YNL331C	0	0	0
YPL070W	YJL218W	0	0	0
YPL070W	YDR502C	0	0	0
YDL070W	YOL131W	0	0	0
YOR329C	YNL092W	0	0	0
YIL105C	YBR270C	0	0	0
YGL237C	YGR146C	0	0	0
YOR355W	YHL046C	0	0	0
YDR078C	YIL152W	0	0	0
YJL141C	YLR241W	0	0	0
YBR103W	YJR141W	0	0	0
YBR103W	YMR155W	0	0	0
YKR048C	YPL150W	0	0	0
YLR264W	YAL018C	0	0	0
YJR117W	YHL042W	0	0	0
YJR117W	YIL171W	0	0	0
YBR017C	YNR069C	0	0	0
YNR069C	YLL049W	0	0	0
YNR069C	YNR068C	0	0	0
YNR069C	YOR299W	0	0	0
YNR069C	YJR011C	0	0	0
YCL055W	YMR147W	0	0	0
YCL055W	YNL196C	0	0	0
YHR158C	YMR181C	0	0	0
YMR181C	YGL229C	0	0	0
YMR181C	YPR105C	0	0	0
YMR181C	YLR295C	0	0	0
YMR181C	YBR087W	0	0	0
YER146W	YFL066C	0	0	0
YDR378C	YLR053C	0	0	0
YDR378C	YOL153C	0	0	0
YNL147W	YFL066C	0	0	0
YLR288C	YOR104W	0	0	0
YLR288C	YOL131W	0	0	0
YLR288C	YLR125W	0	0	0
YLR288C	YKL107W	0	0	0
YLR288C	YJR083C	0	0	0
YLR288C	YCR007C	0	0	0
YKL142W	YMR210W	0	0	0
YIL046W	YBR270C	0	0	0
YBR270C	YLR117C	0	0	0
YBR270C	YKR026C	0	0	0
YBR270C	YHR077C	0	0	0
YBR270C	YFR050C	0	0	0
YBR270C	YDR259C	0	0	0
YBR270C	YER093C	0	0	0
YBR270C	YFL047W	0	0	0
YBR270C	YGR249W	0	0	0
YBR270C	YJL039C	0	0	0
YBR270C	YLR423C	0	0	0
YBR270C	YLR424W	0	0	0
YBR270C	YNL004W	0	0	0
YBR270C	YNL018C	0	0	0
YBR270C	YPL124W	0	0	0
YBR270C	YPL255W	0	0	0
YJL058C	YNL092W	0	0	0
YHR030C	YLR446W	0	0	0
YFL034C-B	YOL036W	0	0	0
YFL034C-B	YIR016W	0	0	0
YOL036W	YBL050W	0	0	0
YOL036W	YLR447C	0	0	0
YOL036W	YBR160W	0	0	0
YOL088C	YLR312C	0	0	0
YLR312C	YMR047C	0	0	0
YPL211W	YJR083C	0	0	0
YKR026C	YER186C	0	0	0
YMR309C	YGL081W	0	0	0
YLR423C	YPL077C	0	0	0
YLR423C	YKL050C	0	0	0
YPR049C	YOL083W	0	0	0
YGR239C	YOR389W	0	0	0
YDL179W	YMR147W	0	0	0
YIR044C	YDR490C	0	0	0
YGR123C	YNL011C	0	0	0
YGR123C	YGL138C	0	0	0
YHL042W	YOR127W	0	0	0
YHL042W	YDR318W	0	0	0
YHL042W	YEL063C	0	0	0
YHL042W	YBR024W	0	0	0
YHL042W	YBR106W	0	0	0
YHL042W	YBR159W	0	0	0
YHL042W	YBR171W	0	0	0
YHL042W	YBR298C	0	0	0
YHL042W	YCR034W	0	0	0
YHL042W	YCR037C	0	0	0
YHL042W	YDL212W	0	0	0
YHL042W	YDR414C	0	0	0
YHL042W	YDR456W	0	0	0
YHL042W	YEL017C-A	0	0	0
YHL042W	YER026C	0	0	0
YHL042W	YFL040W	0	0	0
YHL042W	YFL041W	0	0	0
YHL042W	YGL084C	0	0	0
YHL042W	YGL259W	0	0	0
YHL042W	YGR191W	0	0	0
YHL042W	YGR199W	0	0	0
YHL042W	YHR032W	0	0	0
YHL042W	YIL006W	0	0	0
YHL042W	YIL016W	0	0	0
YHL042W	YJL117W	0	0	0
YHL042W	YJR010C-A	0	0	0
YHL042W	YKL065C	0	0	0
YHL042W	YLR018C	0	0	0
YHL042W	YLR372W	0	0	0
YHL042W	YML048W	0	0	0
YHL042W	YMR264W	0	0	0
YHL042W	YNL003C	0	0	0
YHL042W	YNL329C	0	0	0
YHL042W	YOR016C	0	0	0
YHL042W	YOR254C	0	0	0
YHL042W	YPL076W	0	0	0
YHL042W	YPL265W	0	0	0
YHL042W	YPR028W	0	0	0
YHL042W	YPL264C	0	0	0
YOR127W	YJL185C	0	0	0
YJL185C	YMR204C	0	0	0
YJL185C	YDR034C	0	0	0
YDL065C	YMR155W	0	0	0
YDL081C	YPR078C	0	0	0
YOR259C	YGR146C	0	0	0
YOL083W	YCR027C	0	0	0
YOL083W	YDL239C	0	0	0
YOL083W	YFR049W	0	0	0
YOL083W	YGL156W	0	0	0
YCR009C	YJR115W	0	0	0
YBR196C	YGR067C	0	0	0
YBR196C	YBL036C	0	0	0
YBR196C	YKR017C	0	0	0
YDR508C	YMR279C	0	0	0
YGR117C	YBL066C	0	0	0
YOR057W	YIL152W	0	0	0
YLR352W	YLR447C	0	0	0
YLR352W	YDR372C	0	0	0
YLR352W	YLR259C	0	0	0
YLR352W	YFR053C	0	0	0
YOR159C	YEL049W	0	0	0
YNL218W	YMR102C	0	0	0
YPL111W	YFL012W	0	0	0
YGR024C	YKL090W	0	0	0
YJR072C	YLR243W	0	0	0
YDR395W	YPR015C	0	0	0
YDR132C	YJL218W	0	0	0
YDR416W	YPL077C	0	0	0
YML064C	YBL112C	0	0	0
YML064C	YCR076C	0	0	0
YML064C	YGR066C	0	0	0
YLL028W	YAL018C	0	0	0
YBR254C	YJR116W	0	0	0
YNR012W	YGR079W	0	0	0
YGL104C	YAR028W	0	0	0
YGL161C	YPL095C	0	0	0
YLR447C	YNL196C	0	0	0
YLR447C	YKR005C	0	0	0
YLR447C	YJR141W	0	0	0
YLR447C	YHR177W	0	0	0
YLR447C	YDL241W	0	0	0
YLR025W	YDR541C	0	0	0
YPR173C	YER128W	0	0	0
YBR175W	YHR177W	0	0	0
YDR140W	YIL151C	0	0	0
YAR014C	YER158C	0	0	0
YBR077C	YGR201C	0	0	0
YLR135W	YGR016W	0	0	0
YDL012C	YHR032W	0	0	0
YHR140W	YMR279C	0	0	0
YGL230C	YKL110C	0	0	0
YGL230C	YDL210W	0	0	0
YGL230C	YOR161C	0	0	0
YAR027W	YAR028W	0	0	0
YAR027W	YEL041W	0	0	0
YAR027W	YKR105C	0	0	0
YAR027W	YML002W	0	0	0
YAR027W	YMR279C	0	0	0
YHR083W	YNL092W	0	0	0
YHR114W	YAL064W	0	0	0
YHR114W	YDR042C	0	0	0
YHR114W	YDR319C	0	0	0
YHR114W	YFL012W	0	0	0
YHR114W	YLR461W	0	0	0
YHR114W	YNL092W	0	0	0
YLR324W	YGR026W	0	0	0
YDL110C	YLR125W	0	0	0
YDL133W	YBL050W	0	0	0
YMR025W	YER137C	0	0	0
YDR489W	YFR043C	0	0	0
YDR489W	YPL077C	0	0	0
YDR348C	YDL114W	0	0	0
YDR061W	YOR043W	0	0	0
YDR128W	YEL062W	0	0	0
YDR128W	YPL258C	0	0	0
YDR128W	YKL104C	0	0	0
YLR208W	YCR099C	0	0	0
YNL127W	YGL131C	0	0	0
YCR059C	YJL160C	0	0	0
YFR043C	YPR029C	0	0	0
YFR043C	YLR295C	0	0	0
YGR058W	YOR097C	0	0	0
YGR294W	YHL018W	0	0	0
YGR294W	YOR299W	0	0	0
YGR294W	YMR294W	0	0	0
YBL051C	YIL151C	0	0	0
YIL151C	YLR121C	0	0	0
YNL092W	YOR028C	0	0	0
YNL092W	YOR004W	0	0	0
YNL092W	YML037C	0	0	0
YNL092W	YLR287C	0	0	0
YNL092W	YKL006C-A	0	0	0
YNL092W	YJR097W	0	0	0
YNL092W	YJR093C	0	0	0
YNL092W	YIL024C	0	0	0
YNL092W	YHR081W	0	0	0
YNL092W	YGR249W	0	0	0
YNL092W	YGR241C	0	0	0
YNL092W	YDR259C	0	0	0
YNL092W	YDR192C	0	0	0
YOR034C	YHR105W	0	0	0
YKL002W	YGR035C	0	0	0
YKL002W	YGL259W	0	0	0
YKL002W	YER121W	0	0	0
YKL002W	YER039C	0	0	0
YKL002W	YEL057C	0	0	0
YKL002W	YEL049W	0	0	0
YKR011C	YAL064W	0	0	0
YLR065C	YDL149W	0	0	0
YLR065C	YGL053W	0	0	0
YMR048W	YOL131W	0	0	0
YMR102C	YNL202W	0	0	0
YMR102C	YGR280C	0	0	0
YMR102C	YCL043C	0	0	0
YMR102C	YDL229W	0	0	0
YML119W	YLL032C	0	0	0
YML119W	YBR160W	0	0	0
YMR322C	YNL260C	0	0	0
YNR068C	YOR264W	0	0	0
YNR068C	YGL181W	0	0	0
YOR264W	YIL060W	0	0	0
YOR264W	YFR022W	0	0	0
YAL049C	YDL025C	0	0	0
YHR016C	YJR083C	0	0	0
YMR243C	YLR241W	0	0	0
YJL159W	YBL044W	0	0	0
YBL044W	YLR074C	0	0	0
YBL044W	YMR304W	0	0	0
YBR160W	YJR083C	0	0	0
YBR160W	YER158C	0	0	0
YBR160W	YOR104W	0	0	0
YBR160W	YGL235W	0	0	0
YBR160W	YGR035C	0	0	0
YBL059W	YCR099C	0	0	0
YCR099C	YGR205W	0	0	0
YCR099C	YGR262C	0	0	0
YCR099C	YHR148W	0	0	0
YLR125W	YLR008C	0	0	0
YLR125W	YMR030W	0	0	0
YDL130W	YJR012C	0	0	0
YDR468C	YMR018W	0	0	0
YJL173C	YJR141W	0	0	0
YLR285W	YLR053C	0	0	0
YLR036C	YKR065C	0	0	0
YKR065C	YLR241W	0	0	0
YLR053C	YIL074C	0	0	0
YGL245W	YKL098W	0	0	0
YBR234C	YLR241W	0	0	0
YGL198W	YPL095C	0	0	0
YLR243W	YFL023W	0	0	0
YFR032C	YDL213C	0	0	0
YHR161C	YPL077C	0	0	0
YDL116W	YOL131W	0	0	0
YDL116W	YGL263W	0	0	0
YDL116W	YOL014W	0	0	0
YBL085W	YER158C	0	0	0
YER125W	YPR084W	0	0	0
YDR318W	YDL118W	0	0	0
YDR318W	YDR542W	0	0	0
YDR318W	YGR146C	0	0	0
YNL064C	YGL081W	0	0	0
YNL064C	YKL161C	0	0	0
YNL064C	YPL150W	0	0	0
YLR310C	YBR225W	0	0	0
YPR041W	YKL098W	0	0	0
YGR218W	YJR061W	0	0	0
YGR218W	YNL196C	0	0	0
YGR218W	YFL068W	0	0	0
YGR218W	YJR083C	0	0	0
YGR218W	YPL056C	0	0	0
YIL106W	YIL169C	0	0	0
YBR020W	YGL081W	0	0	0
YBR020W	YKR017C	0	0	0
YLR452C	YDL186W	0	0	0
YLR452C	YDR319C	0	0	0
YER110C	YAL034C	0	0	0
YER110C	YGR067C	0	0	0
YMR047C	YOR104W	0	0	0
YMR047C	YMR206W	0	0	0
YMR047C	YJR141W	0	0	0
YMR047C	YJR079W	0	0	0
YMR047C	YIL055C	0	0	0
YMR047C	YHL049C	0	0	0
YMR047C	YAR066W	0	0	0
YLR035C	YMR206W	0	0	0
YDR369C	YBR063C	0	0	0
YDL217C	YAR023C	0	0	0
YPL022W	YER066W	0	0	0
YER171W	YBR184W	0	0	0
YFL037W	YDR282C	0	0	0
YFL037W	YPL150W	0	0	0
YBR127C	YGR067C	0	0	0
YMR214W	YDR282C	0	0	0
YPL115C	YIL055C	0	0	0
YNL225C	YBR184W	0	0	0
YOR085W	YNR065C	0	0	0
YMR149W	YAL064W	0	0	0
YMR149W	YMR279C	0	0	0
YER118C	YER039C	0	0	0
YBR023C	YER039C	0	0	0
YKL072W	YLR014C	0	0	0
YOL039W	YOL014W	0	0	0
YOL094C	YGL081W	0	0	0
YGR082W	YNL018C	0	0	0
YDL175C	YEL070W	0	0	0
YIL048W	YLR241W	0	0	0
YBL066C	YDR247W	0	0	0
YMR066W	YDR466W	0	0	0
YDL145C	YGL081W	0	0	0
YBR034C	YDR249C	0	0	0
YCR107W	YOR114W	0	0	0
YJL004C	YLR241W	0	0	0
YKR021W	YOL014W	0	0	0
YCR076C	YDL138W	0	0	0
YCR076C	YGL137W	0	0	0
YGR184C	YGL081W	0	0	0
YDR171W	YPL150W	0	0	0
YCR024C-A	YLR241W	0	0	0
YGL181W	YHR177W	0	0	0
YAR020C	YBR222C	0	0	0
YDL123W	YDL114W	0	0	0
YOR299W	YJR116W	0	0	0
YJL008C	YGL081W	0	0	0
YER158C	YBR090C	0	0	0
YER158C	YKL120W	0	0	0
YDL126C	YGL081W	0	0	0
YDL126C	YPR015C	0	0	0
YMR238W	YOL131W	0	0	0
YDL186W	YJL167W	0	0	0
YHR207C	YPL258C	0	0	0
YPR171W	YOL015W	0	0	0
YMR106C	YML020W	0	0	0
YMR106C	YKR051W	0	0	0
YMR159C	YFL068W	0	0	0
YMR154C	YER066W	0	0	0
YFR050C	YGR067C	0	0	0
YGR067C	YDR427W	0	0	0
YGR067C	YMR012W	0	0	0
YGR067C	YNL085W	0	0	0
YGR067C	YDL055C	0	0	0
YKR086W	YLR462W	0	0	0
YOL063C	YGR249W	0	0	0
YBL089W	YLR325C	0	0	0
YER066W	YHR147C	0	0	0
YJR083C	YLR295C	0	0	0
YAL018C	YBR036C	0	0	0
YAL018C	YBR290W	0	0	0
YAL018C	YCL025C	0	0	0
YAL018C	YDR331W	0	0	0
YAL018C	YHR026W	0	0	0
YAL018C	YIL171W	0	0	0
YAL018C	YLR034C	0	0	0
YJR115W	YAL033W	0	0	0
YBL030C	YPL150W	0	0	0
YOR307C	YLR241W	0	0	0
YOR245C	YOR097C	0	0	0
YNL253W	YPL150W	0	0	0
YHL026C	YOL064C	0	0	0
YBL039C	YGL081W	0	0	0
YDR212W	YLR030W	0	0	0
YHR082C	YGL081W	0	0	0
YJR061W	YKL168C	0	0	0
YJR061W	YFR053C	0	0	0
YMR124W	YLR031W	0	0	0
YGR089W	YHL010C	0	0	0
YHL010C	YKR017C	0	0	0
YJL074C	YGL081W	0	0	0
YIR018W	YGR168C	0	0	0
YKL050C	YDL099W	0	0	0
YKL050C	YLR373C	0	0	0
YBL099W	YBL036C	0	0	0
YBL099W	YGL081W	0	0	0
YJR121W	YGL081W	0	0	0
YLR295C	YLR460C	0	0	0
YLR295C	YJR141W	0	0	0
YLR295C	YGR035C	0	0	0
YLR295C	YDR319C	0	0	0
YLR295C	YDL118W	0	0	0
YLR241W	YAL035W	0	0	0
YLR241W	YBR110W	0	0	0
YLR241W	YBR159W	0	0	0
YLR241W	YDR276C	0	0	0
YLR241W	YLR372W	0	0	0
YLR241W	YNR060W	0	0	0
YPR174C	YEL017W	0	0	0
YEL017W	YKL063C	0	0	0
YPR148C	YDL237W	0	0	0
YDL237W	YLR085C	0	0	0
YPL034W	YOR131C	0	0	0
YPL034W	YLR453C	0	0	0
YML008C	YOR097C	0	0	0
YJL066C	YCR008W	0	0	0
YAR066W	YLR145W	0	0	0
YER073W	YPL257W	0	0	0
YPR084W	YDR337W	0	0	0
YPR047W	YMR147W	0	0	0
YMR147W	YLR453C	0	0	0
YMR147W	YFR049W	0	0	0
YPR156C	YBR285W	0	0	0
YDL100C	YDR415C	0	0	0
YGR087C	YBL036C	0	0	0
YPL280W	YLR156W	0	0	0
YIL169C	YNR074C	0	0	0
YBL032W	YFR012W	0	0	0
YJR040W	YBL086C	0	0	0
YBR072W	YPL150W	0	0	0
YPL004C	YPL150W	0	0	0
YPL151C	YLR326W	0	0	0
YLR326W	YER053C	0	0	0
YLR326W	YNL323W	0	0	0
YPL150W	YGR086C	0	0	0
YPL150W	YER177W	0	0	0
YPL020C	YCR007C	0	0	0
YCR007C	YDR107C	0	0	0
YCR007C	YCR061W	0	0	0
YOR378W	YDL164C	0	0	0
YOR378W	YHL048W	0	0	0
YHR026W	YAR028W	0	0	0
YOR305W	YDR415C	0	0	0
YDR415C	YJR089W	0	0	0
YKR017C	YOR294W	0	0	0
YKR017C	YOL055C	0	0	0
YEL072W	YOR273C	0	0	0
YDR527W	YOL131W	0	0	0
YOR187W	YDR542W	0	0	0
YER071C	YDR366C	0	0	0
YOR123C	YOL131W	0	0	0
YOL131W	YNR040W	0	0	0
YOL131W	YLR080W	0	0	0
YOL131W	YPL249C	0	0	0
YML129C	YAR028W	0	0	0
YOL073C	YOR065W	0	0	0
YGR249W	YLR446W	0	0	0
YOL015W	YHR167W	0	0	0
YOL015W	YDR107C	0	0	0
YNR065C	YLR174W	0	0	0
YNR065C	YCR028C	0	0	0
YDR259C	YLR446W	0	0	0
YDR259C	YGR066C	0	0	0
YNR028W	YLR156W	0	0	0
YFL051C	YNL316C	0	0	0
YFL051C	YKL026C	0	0	0
YHR056C	YFL067W	0	0	0
YLR453C	YNR071C	0	0	0
YLR453C	YIL174W	0	0	0
YLR211C	YLR446W	0	0	0
YOR028C	YLR446W	0	0	0
YHR203C	YNL034W	0	0	0
YLR001C	YNL019C	0	0	0
YNL018C	YOL075C	0	0	0
YMR325W	YPR199C	0	0	0
YMR209C	YJR042W	0	0	0
YMR206W	YBR213W	0	0	0
YMR187C	YLR221C	0	0	0
YMR187C	YDR034C	0	0	0
YAR061W	YMR182C	0	0	0
YMR155W	YDR414C	0	0	0
YMR104C	YGR016W	0	0	0
YMR083W	YBR074W	0	0	0
YGR163W	YCR015C	0	0	0
YKR059W	YJL107C	0	0	0
YLR134W	YOR390W	0	0	0
YJL219W	YAR028W	0	0	0
YHR009C	YDL025C	0	0	0
YGR086C	YKL105C	0	0	0
YLR446W	YKR074W	0	0	0
YLR427W	YLR219W	0	0	0
YMR279C	YLR393W	0	0	0
YMR279C	YBR298C	0	0	0
YMR279C	YBR106W	0	0	0
YMR279C	YBR159W	0	0	0
YLR373C	YLR057W	0	0	0
YIL049W	YBR285W	0	0	0
YLR460C	YGR023W	0	0	0
YIL110W	YCR100C	0	0	0
YGR035C	YOR031W	0	0	0
YGR035C	YOR118W	0	0	0
YGL010W	YPL257W	0	0	0
YLL023C	YLL056C	0	0	0
YJL158C	YJR030C	0	0	0
YNL125C	YNR059W	0	0	0
YNR058W	YEL070W	0	0	0
YNL326C	YLR030W	0	0	0
YLR030W	YKL224C	0	0	0
YKL168C	YLR012C	0	0	0
YLR002C	YGR079W	0	0	0
YGR079W	YNL081C	0	0	0
YDR520C	YBR246W	0	0	0
YKL098W	YPR016C	0	0	0
YHL048W	YAR023C	0	0	0
YGL259W	YJL070C	0	0	0
YGL259W	YDR414C	0	0	0
YER039C	YBR106W	0	0	0
YER039C	YOR297C	0	0	0
YER039C	YNL130C	0	0	0
YER039C	YPL264C	0	0	0
YER039C	YMR119W	0	0	0
YBR106W	YJR124C	0	0	0
YBR013C	YGR292W	0	0	0
YBR061C	YGR201C	0	0	0
YBR074W	YER081W	0	0	0
YIL070C	YPR015C	0	0	0
YBR230C	YDR506C	0	0	0
YBR296C	YLR137W	0	0	0
YER189W	YCL043C	0	0	0
YCR100C	YDR414C	0	0	0
YDL114W	YLR040C	0	0	0
YGL263W	YJR095W	0	0	0
YLR413W	YDR042C	0	0	0
YLR413W	YER173W	0	0	0
YLR413W	YGL131C	0	0	0
YLR156W	YOR342C	0	0	0
YKR105C	YDR155C	0	0	0
YJL107C	YER152C	0	0	0
YDR226W	YBL036C	0	0	0
YBL081W	YDL167C	0	0	0
YBL081W	YOR167C	0	0	0
YDR023W	YBL036C	0	0	0
YDR342C	YBL036C	0	0	0
YNL160W	YDR105C	0	0	0
YKL104C	YGL081W	0	0	0
YKL104C	YNL313C	0	0	0
YMR118C	YPL134C	0	0	0
YER026C	YIL171W	0	0	0
YER051W	YMR310C	0	0	0
YDR366C	YGR054W	0	0	0
YFR015C	YGL081W	0	0	0
YDR331W	YAR028W	0	0	0
YDR331W	YIL170W	0	0	0
YDR343C	YBL036C	0	0	0
YFR053C	YBL036C	0	0	0
YFR053C	YDR282C	0	0	0
YJL125C	YFL052W	0	0	0
YFL065C	YLR415C	0	0	0
YGR016W	YDL025C	0	0	0
YFR018C	YGR105W	0	0	0
YGR141W	YMR265C	0	0	0
YMR319C	YBL036C	0	0	0
YDL015C	YDL206W	0	0	0
YNL193W	YHR151C	0	0	0
YNL161W	YIR016W	0	0	0
YDR254W	YEL077C	0	0	0
YJL070C	YDR374C	0	0	0
YJL070C	YDR504C	0	0	0
YMR012W	YPR015C	0	0	0
YER006W	YGL081W	0	0	0
YMR105C	YPR015C	0	0	0
YOL103W	YJL165C	0	0	0
YGL197W	YBR225W	0	0	0
YBL036C	YPL061W	0	0	0
YBL036C	YOL055C	0	0	0
YGL081W	YPL061W	0	0	0
YGL081W	YLR180W	0	0	0
YGL081W	YJL130C	0	0	0
YPR015C	YHR046C	0	0	0
YML067C	YAR028W	0	0	0
YJL222W	YKL065C	0	0	0
YGL235W	YLR407W	0	0	0
YAR028W	YBR159W	0	0	0
YAR028W	YGR055W	0	0	0
YAR028W	YPR128C	0	0	0
YAR028W	YPL264C	0	0	0
YBR159W	YDL206W	0	0	0
YLL061W	YKL219W	0	0	0
YLL061W	YJL163C	0	0	0
YML002W	YIL171W	0	0	0
YBR110W	YDL206W	0	0	0
YDR119W	YHR078W	0	0	0
YHR078W	YMR150C	0	0	0
YDR414C	YJL193W	0	0	0
YLR348C	YBL113C	0	0	0
YOL086W-A	YDL160C-A	0	0	0
YGL019W	YNL087W	0.017693444	0	0
YOR212W	YCL028W	0.017693444	0	0
YOR212W	YHR033W	0.017693444	0	0
YOL108C	YNR064C	0.017693444	0	0
YPR141C	YGR089W	0.017693444	0	0
YIL061C	YCR101C	0.017693444	0	0
YCR101C	YGR216C	0.017693444	0	0
YJR022W	YKR104W	0.017693444	0	0
YBL026W	YOL163W	0.017693444	0	0
YLR147C	YNR072W	0.017693444	0	0
YIR009W	YOR264W	0.017693444	0	0
YOR101W	YPR169W	0.017693444	0	0
YDR388W	YBR108W	0.017693444	0	0
YCL027W	YIR014W	0.017693444	0	0
YCL027W	YKR023W	0.017693444	0	0
YCL027W	YNL058C	0.017693444	0	0
YER022W	YHL044W	0.017693444	0	0
YPR086W	YHL044W	0.017693444	0	0
YPR086W	YBR086C	0.017693444	0	0
YGL070C	YJL170C	0.017693444	0	0
YCR082W	YBL050W	0.017693444	0	0
YKL130C	YLR037C	0.017693444	0	0
YJR091C	YPL158C	0.017693444	0	0
YJR091C	YLR037C	0.017693444	0	0
YCR086W	YOR264W	0.017693444	0	0
YAL028W	YBL050W	0.017693444	0	0
YML038C	YFL020C	0.017693444	0	0
YML038C	YNR066C	0.017693444	0	0
YJL124C	YCR024C-A	0.017693444	0	0
YOR355W	YDL012C	0.017693444	0	0
YKR048C	YPL158C	0.017693444	0	0
YNL279W	YHR133C	0.017693444	0	0
YDR122W	YNL035C	0.017693444	0	0
YKL103C	YFL034W	0.017693444	0	0
YGR014W	YAR027W	0.017693444	0	0
YDR146C	YGR089W	0.017693444	0	0
YOR269W	YGR089W	0.017693444	0	0
YMR139W	YPL158C	0.017693444	0	0
YFR047C	YDL012C	0.017693444	0	0
YGR213C	YOR059C	0.017693444	0	0
YBR108W	YLR438C-A	0.017693444	0	0
YBR108W	YGR136W	0.017693444	0	0
YBR193C	YOR264W	0.017693444	0	0
YDR174W	YIL013C	0.017693444	0	0
YJR056C	YBL085W	0.017693444	0	0
YGL153W	YOR264W	0.017693444	0	0
YCR030C	YMR132C	0.017693444	0	0
YOL020W	YNL097C	0.017693444	0	0
YDR151C	YDL012C	0.017693444	0	0
YDL012C	YIL172C	0.017693444	0	0
YDL012C	YJL065C	0.017693444	0	0
YHR140W	YBR183W	0.017693444	0	0
YHR140W	YDR307W	0.017693444	0	0
YHR140W	YHL048W	0.017693444	0	0
YHR140W	YHR133C	0.017693444	0	0
YHR140W	YAL007C	0.017693444	0	0
YHR140W	YCL052C	0.017693444	0	0
YHR140W	YER026C	0.017693444	0	0
YHR140W	YGR284C	0.017693444	0	0
YHR140W	YIL023C	0.017693444	0	0
YHR140W	YJL117W	0.017693444	0	0
YHR140W	YLR343W	0.017693444	0	0
YHR140W	YLR372W	0.017693444	0	0
YHR140W	YNL044W	0.017693444	0	0
YHR140W	YMR215W	0.017693444	0	0
YHR140W	YOL132W	0.017693444	0	0
YHR140W	YPL076W	0.017693444	0	0
YAR027W	YCL073C	0.017693444	0	0
YAR027W	YDR406W	0.017693444	0	0
YAR027W	YHR048W	0.017693444	0	0
YAR027W	YJL093C	0.017693444	0	0
YAR027W	YOL030W	0.017693444	0	0
YAR027W	YOL156W	0.017693444	0	0
YAR027W	YLR214W	0.017693444	0	0
YDR115W	YOR264W	0.017693444	0	0
YDR128W	YBR019C	0.017693444	0	0
YDR128W	YCL018W	0.017693444	0	0
YHR122W	YHR094C	0.017693444	0	0
YDR482C	YGL028C	0.017693444	0	0
YHL006C	YLR046C	0.017693444	0	0
YHR039C	YOR264W	0.017693444	0	0
YJR015W	YOR016C	0.017693444	0	0
YMR201C	YIL011W	0.017693444	0	0
YKL002W	YGL258W	0.017693444	0	0
YKL002W	YCL049C	0.017693444	0	0
YOR264W	YPR120C	0.017693444	0	0
YOR264W	YOR324C	0.017693444	0	0
YOR264W	YOL043C	0.017693444	0	0
YOR264W	YNR015W	0.017693444	0	0
YOR264W	YMR014W	0.017693444	0	0
YOR264W	YLR249W	0.017693444	0	0
YOR264W	YKL146W	0.017693444	0	0
YOR264W	YKL114C	0.017693444	0	0
YOR264W	YJL055W	0.017693444	0	0
YOR264W	YHR067W	0.017693444	0	0
YOR264W	YGL220W	0.017693444	0	0
YOR264W	YFL013C	0.017693444	0	0
YJL159W	YNL321W	0.017693444	0	0
YGL198W	YMR215W	0.017693444	0	0
YER114C	YEL043W	0.017693444	0	0
YER114C	YIR039C	0.017693444	0	0
YNL088W	YOR010C	0.017693444	0	0
YLR452C	YDL180W	0.017693444	0	0
YMR047C	YNL300W	0.017693444	0	0
YMR047C	YBR301W	0.017693444	0	0
YGR072W	YFL020C	0.017693444	0	0
YER118C	YFL062W	0.017693444	0	0
YER118C	YGR295C	0.017693444	0	0
YER118C	YHL048W	0.017693444	0	0
YBL050W	YDL173W	0.017693444	0	0
YMR066W	YLR096W	0.017693444	0	0
YER124C	YHR003C	0.017693444	0	0
YCR024C-A	YLL023C	0.017693444	0	0
YEL043W	YGR089W	0.017693444	0	0
YIR039C	YCR003W	0.017693444	0	0
YNL173C	YDR514C	0.017693444	0	0
YJL117W	YPL264C	0.017693444	0	0
YGR173W	YDL054C	0.017693444	0	0
YGR173W	YMR319C	0.017693444	0	0
YFL008W	YGR089W	0.017693444	0	0
YGR089W	YDL181W	0.017693444	0	0
YGR089W	YNL153C	0.017693444	0	0
YGR089W	YLR086W	0.017693444	0	0
YGR089W	YDR150W	0.017693444	0	0
YFR017C	YJL212C	0.017693444	0	0
YPR163C	YHL036W	0.017693444	0	0
YML132W	YLR237W	0.017693444	0	0
YML132W	YOR192C	0.017693444	0	0
YDL100C	YOL159C	0.017693444	0	0
YPR028W	YHL048W	0.017693444	0	0
YPR028W	YLL023C	0.017693444	0	0
YPL158C	YLR342W	0.017693444	0	0
YPL130W	YKL047W	0.017693444	0	0
YPL076W	YJL108C	0.017693444	0	0
YPL076W	YNL300W	0.017693444	0	0
YPL076W	YPL264C	0.017693444	0	0
YLR372W	YPL264C	0.017693444	0	0
YDR060W	YGR281W	0.017693444	0	0
YOR360C	YHR211W	0.017693444	0	0
YOL156W	YBR058C	0.017693444	0	0
YNL308C	YEL017C-A	0.017693444	0	0
YOR242C	YEL064C	0.017693444	0	0
YKL221W	YOR221C	0.017693444	0	0
YOR018W	YMR178W	0.017693444	0	0
YOR010C	YFR016C	0.017693444	0	0
YOR010C	YGL139W	0.017693444	0	0
YHR195W	YJL108C	0.017693444	0	0
YJR055W	YOL030W	0.017693444	0	0
YOL030W	YJR003C	0.017693444	0	0
YOL030W	YBR106W	0.017693444	0	0
YOL030W	YLL023C	0.017693444	0	0
YGR149W	YNL219C	0.017693444	0	0
YLR453C	YNR066C	0.017693444	0	0
YDR533C	YMR010W	0.017693444	0	0
YKL008C	YPL264C	0.017693444	0	0
YHR199C	YNL095C	0.017693444	0	0
YMR215W	YKL065C	0.017693444	0	0
YMR215W	YLL023C	0.017693444	0	0
YNL300W	YML048W	0.017693444	0	0
YJL091C	YDR307W	0.017693444	0	0
YNR066C	YCR061W	0.017693444	0	0
YJL219W	YJR161C	0.017693444	0	0
YLR427W	YMR319C	0.017693444	0	0
YLR373C	YPL107W	0.017693444	0	0
YOR327C	YGR197C	0.017693444	0	0
YLR083C	YEL017C-A	0.017693444	0	0
YLR083C	YIL013C	0.017693444	0	0
YLR083C	YPL264C	0.017693444	0	0
YLL023C	YDR414C	0.017693444	0	0
YLL023C	YEL017C-A	0.017693444	0	0
YCR016W	YDL231C	0.017693444	0	0
YLR237W	YDR068W	0.017693444	0	0
YLR237W	YFL062W	0.017693444	0	0
YLR237W	YGR295C	0.017693444	0	0
YNR072W	YKL004W	0.017693444	0	0
YHL048W	YGR289C	0.017693444	0	0
YHL048W	YJL108C	0.017693444	0	0
YHL048W	YJL196C	0.017693444	0	0
YHL048W	YOR016C	0.017693444	0	0
YHL048W	YPL092W	0.017693444	0	0
YHL048W	YPR192W	0.017693444	0	0
YGR277C	YLL061W	0.017693444	0	0
YKR106W	YBR093C	0.017693444	0	0
YCR095C	YPL027W	0.017693444	0	0
YJL096W	YOL075C	0.017693444	0	0
YPR003C	YJR152W	0.017693444	0	0
YLR283W	YGR191W	0.017693444	0	0
YDR307W	YER145C	0.017693444	0	0
YDR307W	YDL054C	0.017693444	0	0
YDR307W	YDR276C	0.017693444	0	0
YDR307W	YJL196C	0.017693444	0	0
YDR307W	YOR016C	0.017693444	0	0
YOR321W	YGR121C	0.017693444	0	0
YDR034C	YOR009W	0.017693444	0	0
YGR295C	YPR192W	0.017693444	0	0
YDR263C	YOR214C	0.017693444	0	0
YER081W	YOR387C	0.017693444	0	0
YDR483W	YHR096C	0.017693444	0	0
YGR041W	YDR316W	0.017693444	0	0
YGR191W	YFL062W	0.017693444	0	0
YGR289C	YGR175C	0.017693444	0	0
YHR096C	YDL047W	0.017693444	0	0
YOR005C	YGL146C	0.017693444	0	0
YAL007C	YPL264C	0.017693444	0	0
YGL146C	YPR137W	0.017693444	0	0
YFL034W	YPL110C	0.017693444	0	0
YGR284C	YPL264C	0.017693444	0	0
YCL052C	YJL108C	0.017693444	0	0
YGR055W	YCR061W	0.017693444	0	0
YKL065C	YBR298C	0.017693444	0	0
YPL264C	YEL004W	0.017693444	0	0
YPR192W	YFL062W	0.017693444	0	0
YJL108C	YFL062W	0.017693444	0	0
YFL062W	YOR071C	0.017693444	0	0
YGR038W	YBR058C-A	0.017693444	0	0
YBR009C	YFR006W	0.026530917	0	0
YPL203W	YLR177W	0.026530917	0	0
YGL019W	YNL234W	0.026530917	0	0
YDL043C	YNL023C	0.026530917	0	0
YJL061W	YEL005C	0.026530917	0	0
YOL108C	YLR422W	0.026530917	0	0
YJR022W	YLR143W	0.026530917	0	0
YGL096W	YER081W	0.026530917	0	0
YDR386W	YPL108W	0.026530917	0	0
YMR117C	YGR130C	0.026530917	0	0
YIR009W	YDL001W	0.026530917	0	0
YIR009W	YNL091W	0.026530917	0	0
YDL001W	YDR207C	0.026530917	0	0
YNL091W	YNL164C	0.026530917	0	0
YNL091W	YNL288W	0.026530917	0	0
YGR040W	YPR115W	0.026530917	0	0
YER022W	YOL022C	0.026530917	0	0
YGL112C	YOR220W	0.026530917	0	0
YBR198C	YJR072C	0.026530917	0	0
YDR167W	YPR115W	0.026530917	0	0
YGR047C	YLR257W	0.026530917	0	0
YBR154C	YER071C	0.026530917	0	0
YGL070C	YDR067C	0.026530917	0	0
YOR128C	YPR085C	0.026530917	0	0
YDR099W	YLR177W	0.026530917	0	0
YGR010W	YPL070W	0.026530917	0	0
YBR274W	YNL234W	0.026530917	0	0
YPL070W	YLR321C	0.026530917	0	0
YPL070W	YDR394W	0.026530917	0	0
YPL070W	YDL239C	0.026530917	0	0
YGL166W	YOR220W	0.026530917	0	0
YBR017C	YNL035C	0.026530917	0	0
YER146W	YGR210C	0.026530917	0	0
YKL142W	YNL210W	0.026530917	0	0
YIL128W	YPL191C	0.026530917	0	0
YBR138C	YIL046W	0.026530917	0	0
YJL058C	YGR071C	0.026530917	0	0
YPL140C	YCL028W	0.026530917	0	0
YPL140C	YJL066C	0.026530917	0	0
YMR153W	YNL234W	0.026530917	0	0
YOR284W	YDL239C	0.026530917	0	0
YGL044C	YDL218W	0.026530917	0	0
YLR423C	YLR108C	0.026530917	0	0
YER059W	YBR141C	0.026530917	0	0
YER059W	YER156C	0.026530917	0	0
YNL201C	YPR115W	0.026530917	0	0
YER045C	YOR059C	0.026530917	0	0
YER047C	YER161C	0.026530917	0	0
YER047C	YKR034W	0.026530917	0	0
YER047C	YPL126W	0.026530917	0	0
YDR394W	YDR128W	0.026530917	0	0
YNL236W	YGR117C	0.026530917	0	0
YLR097C	YJL066C	0.026530917	0	0
YJR072C	YMR106C	0.026530917	0	0
YBR059C	YMR144W	0.026530917	0	0
YDR469W	YEL005C	0.026530917	0	0
YAR014C	YOL154W	0.026530917	0	0
YKL023W	YKR092C	0.026530917	0	0
YKL023W	YHR058C	0.026530917	0	0
YKL023W	YCL010C	0.026530917	0	0
YKL023W	YDL239C	0.026530917	0	0
YJL065C	YNR029C	0.026530917	0	0
YLR432W	YNL175C	0.026530917	0	0
YPR152C	YBR194W	0.026530917	0	0
YDL239C	YLR072W	0.026530917	0	0
YDL239C	YMR124W	0.026530917	0	0
YMR048W	YER071C	0.026530917	0	0
YPR115W	YLR221C	0.026530917	0	0
YKL075C	YKR086W	0.026530917	0	0
YKL075C	YOR148C	0.026530917	0	0
YKL075C	YHR169W	0.026530917	0	0
YOR220W	YLR453C	0.026530917	0	0
YDR383C	YBR061C	0.026530917	0	0
YDL116W	YHR033W	0.026530917	0	0
YIR017C	YLR437C	0.026530917	0	0
YDL229W	YHR117W	0.026530917	0	0
YDL229W	YHR199C	0.026530917	0	0
YGL190C	YBL104C	0.026530917	0	0
YKL068W	YBR216C	0.026530917	0	0
YMR047C	YBR216C	0.026530917	0	0
YLR143W	YML023C	0.026530917	0	0
YLR277C	YLR437C	0.026530917	0	0
YNL290W	YCL028W	0.026530917	0	0
YOL094C	YCL028W	0.026530917	0	0
YMR106C	YHR033W	0.026530917	0	0
YKR086W	YGR173W	0.026530917	0	0
YKR086W	YPL067C	0.026530917	0	0
YDR499W	YCL028W	0.026530917	0	0
YMR124W	YJL074C	0.026530917	0	0
YFL008W	YGR130C	0.026530917	0	0
YFR017C	YER177W	0.026530917	0	0
YPL043W	YLR427W	0.026530917	0	0
YBL002W	YOL087C	0.026530917	0	0
YBL024W	YGR237C	0.026530917	0	0
YJR082C	YDR066C	0.026530917	0	0
YGL244W	YHR009C	0.026530917	0	0
YNL308C	YLR427W	0.026530917	0	0
YOR059C	YJL069C	0.026530917	0	0
YFR016C	YER177W	0.026530917	0	0
YFL049W	YDR370C	0.026530917	0	0
YCL028W	YDR260C	0.026530917	0	0
YCL028W	YBR223C	0.026530917	0	0
YBL104C	YOR080W	0.026530917	0	0
YMR290C	YLR427W	0.026530917	0	0
YKL079W	YHL048W	0.026530917	0	0
YDL131W	YLR427W	0.026530917	0	0
YLR427W	YNL132W	0.026530917	0	0
YLR427W	YOL041C	0.026530917	0	0
YLR427W	YGR090W	0.026530917	0	0
YLR427W	YKR081C	0.026530917	0	0
YLR427W	YCL037C	0.026530917	0	0
YGR187C	YNL317W	0.026530917	0	0
YGR196C	YIL131C	0.026530917	0	0
YIL118W	YEL020C	0.026530917	0	0
YLR063W	YDR034C	0.026530917	0	0
YHR159W	YKR044W	0.026530917	0	0
YHL048W	YCR061W	0.026530917	0	0
YER078C	YFL027C	0.026530917	0	0
YCR095C	YDR034C	0.026530917	0	0
YDR275W	YDR363W	0.026530917	0	0
YGR071C	YHR109W	0.026530917	0	0
YBR109C	YMR111C	0.054227174	0	0
YGR040W	YDR239C	0.054227174	0	0
YPR086W	YOL070C	0.054227174	0	0
YAL028W	YDL239C	0.054227174	0	0
YDR395W	YOL070C	0.054227174	0	0
YDL239C	YKL192C	0.054227174	0	0
YDL239C	YOR324C	0.054227174	0	0
YDR383C	YLR083C	0.054227174	0	0
YJR068W	YJL066C	0.054227174	0	0
YLR433C	YHR182W	0.058813611	0	0
YNL189W	YOR284W	0.058813611	0	0
YNL189W	YLR211C	0.058813611	0	0
YNL189W	YKL023W	0.058813611	0	0
YGL173C	YLR427W	0.058813611	0	0
YER112W	YNL091W	0.058813611	0	0
YDL156W	YBR020W	0.058813611	0	0
YNL023C	YKL130C	0.058813611	0	0
YNL091W	YPL229W	0.058813611	0	0
YCL032W	YER047C	0.058813611	0	0
YCL032W	YCR082W	0.058813611	0	0
YCR082W	YLR423C	0.058813611	0	0
YPL161C	YER047C	0.058813611	0	0
YBR155W	YGR187C	0.058813611	0	0
YLR216C	YOR220W	0.058813611	0	0
YOR260W	YPL070W	0.058813611	0	0
YPL070W	YPR193C	0.058813611	0	0
YPL070W	YOR284W	0.058813611	0	0
YPL070W	YOL082W	0.058813611	0	0
YPL070W	YMR159C	0.058813611	0	0
YPL070W	YLR245C	0.058813611	0	0
YPL070W	YHR144C	0.058813611	0	0
YPL070W	YER023W	0.058813611	0	0
YPL070W	YEL066W	0.058813611	0	0
YPL070W	YBR252W	0.058813611	0	0
YOL133W	YIL001W	0.058813611	0	0
YCL055W	YGL036W	0.058813611	0	0
YKL142W	YMR165C	0.058813611	0	0
YHR030C	YOR220W	0.058813611	0	0
YKR026C	YJR072C	0.058813611	0	0
YMR309C	YOR284W	0.058813611	0	0
YMR309C	YOL087C	0.058813611	0	0
YLR423C	YMR124W	0.058813611	0	0
YOL061W	YER163C	0.058813611	0	0
YLL039C	YOL087C	0.058813611	0	0
YJR072C	YOR262W	0.058813611	0	0
YDR429C	YOL087C	0.058813611	0	0
YPL229W	YER081W	0.058813611	0	0
YDR152W	YGR173W	0.058813611	0	0
YBR006W	YKL023W	0.058813611	0	0
YKL023W	YHR077C	0.058813611	0	0
YLR432W	YLR427W	0.058813611	0	0
YGR017W	YLR072W	0.058813611	0	0
YGR136W	YIL108W	0.058813611	0	0
YCR057C	YGR210C	0.058813611	0	0
YPR115W	YMR304W	0.058813611	0	0
YOR007C	YOR164C	0.058813611	0	0
YNL056W	YNL099C	0.058813611	0	0
YNL056W	YNL032W	0.058813611	0	0
YNL056W	YGL206C	0.058813611	0	0
YNL056W	YDL055C	0.058813611	0	0
YNL099C	YCR095C	0.058813611	0	0
YOR220W	YGL087C	0.058813611	0	0
YNL157W	YER043C	0.058813611	0	0
YGL206C	YFR016C	0.058813611	0	0
YLL026W	YKL215C	0.058813611	0	0
YBR020W	YLR427W	0.058813611	0	0
YKL193C	YGR130C	0.058813611	0	0
YMR146C	YOL087C	0.058813611	0	0
YGR210C	YER081W	0.058813611	0	0
YGR173W	YLR180W	0.058813611	0	0
YHR216W	YLR427W	0.058813611	0	0
YFR017C	YER081W	0.058813611	0	0
YML108W	YJR025C	0.058813611	0	0
YCL026C-A	YLR177W	0.058813611	0	0
YGR087C	YLR427W	0.058813611	0	0
YGR267C	YOL087C	0.058813611	0	0
YOR035C	YER156C	0.058813611	0	0
YLR225C	YNL141W	0.058813611	0	0
YMR173W	YBR233W	0.058813611	0	0
YLR054C	YLR257W	0.058813611	0	0
YIR035C	YNL232W	0.058813611	0	0
YLR427W	YML056C	0.058813611	0	0
YLR427W	YDR432W	0.058813611	0	0
YLR427W	YHL034C	0.058813611	0	0
YGR126W	YLR063W	0.058813611	0	0
YBR061C	YJL016W	0.058813611	0	0
YHL029C	YCR095C	0.058813611	0	0
YDR023W	YOL087C	0.058813611	0	0
YER081W	YGL110C	0.058813611	0	0
YER081W	YOR258W	0.058813611	0	0
YDL047W	YMR196W	0.058813611	0	0
YMR304W	YNL313C	0.058813611	0	0
YBR143C	YJL016W	0.063869073	0	0
YDR148C	YPL070W	0.063869073	0	0
YDR148C	YFR016C	0.063869073	0	0
YIL125W	YFR016C	0.063869073	0	0
YBR126C	YJR138W	0.063869073	0	0
YML057W	YMR066W	0.063869073	0	0
YJR045C	YFR016C	0.063869073	0	0
YKL182W	YOL087C	0.063869073	0	0
YNL189W	YCL028W	0.063869073	0	0
YPR141C	YMR003W	0.063869073	0	0
YEL015W	YOR285W	0.063869073	0	0
YDL156W	YFR052W	0.063869073	0	0
YDL156W	YIL142W	0.063869073	0	0
YDL156W	YJL014W	0.063869073	0	0
YDL156W	YDL143W	0.063869073	0	0
YDL156W	YJL111W	0.063869073	0	0
YGR162W	YLR427W	0.063869073	0	0
YGL049C	YLR427W	0.063869073	0	0
YNL023C	YMR224C	0.063869073	0	0
YNL023C	YJL020C	0.063869073	0	0
YNL023C	YNL135C	0.063869073	0	0
YNL023C	YKL081W	0.063869073	0	0
YNL023C	YJL088W	0.063869073	0	0
YOL091W	YNL086W	0.063869073	0	0
YDL001W	YMR079W	0.063869073	0	0
YDL001W	YLR457C	0.063869073	0	0
YNL091W	YOR355W	0.063869073	0	0
YCL032W	YKL061W	0.063869073	0	0
YCL032W	YNL086W	0.063869073	0	0
YCR088W	YOR284W	0.063869073	0	0
YCR088W	YHR199C	0.063869073	0	0
YDR388W	YNL086W	0.063869073	0	0
YDR388W	YOR284W	0.063869073	0	0
YNL138W	YOL087C	0.063869073	0	0
YFL039C	YLR427W	0.063869073	0	0
YMR092C	YPL263C	0.063869073	0	0
YHR179W	YLR427W	0.063869073	0	0
YBR200W	YEL043W	0.063869073	0	0
YLL050C	YFR016C	0.063869073	0	0
YIL034C	YBR096W	0.063869073	0	0
YIL034C	YCL056C	0.063869073	0	0
YIL034C	YFR016C	0.063869073	0	0
YBL007C	YOR284W	0.063869073	0	0
YBL007C	YMR253C	0.063869073	0	0
YNL243W	YOR284W	0.063869073	0	0
YML085C	YOL087C	0.063869073	0	0
YOR128C	YHR045W	0.063869073	0	0
YLR291C	YPL070W	0.063869073	0	0
YLR291C	YOR284W	0.063869073	0	0
YLR291C	YDR444W	0.063869073	0	0
YNL086W	YPR185W	0.063869073	0	0
YNL086W	YEL005C	0.063869073	0	0
YGR253C	YGR196C	0.063869073	0	0
YHR171W	YNL212W	0.063869073	0	0
YPL259C	YBL104C	0.063869073	0	0
YHR129C	YJR008W	0.063869073	0	0
YOL139C	YLR427W	0.063869073	0	0
YDL135C	YNL176C	0.063869073	0	0
YKL019W	YML097C	0.063869073	0	0
YBR155W	YGR234W	0.063869073	0	0
YLR216C	YDR128W	0.063869073	0	0
YOR359W	YHR009C	0.063869073	0	0
YJR091C	YLR392C	0.063869073	0	0
YJR091C	YPR148C	0.063869073	0	0
YJR091C	YPR096C	0.063869073	0	0
YJR091C	YNL024C	0.063869073	0	0
YJR091C	YMR253C	0.063869073	0	0
YJR091C	YIL137C	0.063869073	0	0
YJR091C	YGR187C	0.063869073	0	0
YJR091C	YDR152W	0.063869073	0	0
YJR091C	YBR271W	0.063869073	0	0
YGL061C	YGL036W	0.063869073	0	0
YER052C	YIR014W	0.063869073	0	0
YPL070W	YBR160W	0.063869073	0	0
YPL070W	YPL124W	0.063869073	0	0
YPL070W	YNL044W	0.063869073	0	0
YPL070W	YLR284C	0.063869073	0	0
YPL070W	YHL018W	0.063869073	0	0
YPL070W	YER086W	0.063869073	0	0
YPL070W	YDR321W	0.063869073	0	0
YPL070W	YBR176W	0.063869073	0	0
YPL070W	YBL039C	0.063869073	0	0
YPL070W	YML064C	0.063869073	0	0
YLR200W	YGR196C	0.063869073	0	0
YLR200W	YER071C	0.063869073	0	0
YLR403W	YCL028W	0.063869073	0	0
YJR117W	YCR061W	0.063869073	0	0
YBR017C	YDL063C	0.063869073	0	0
YBR017C	YDL204W	0.063869073	0	0
YKL142W	YDR115W	0.063869073	0	0
YKL142W	YMR243C	0.063869073	0	0
YKL142W	YGR086C	0.063869073	0	0
YBR138C	YGL181W	0.063869073	0	0
YBR138C	YBR160W	0.063869073	0	0
YKR026C	YJL066C	0.063869073	0	0
YML031W	YOR284W	0.063869073	0	0
YNL244C	YDR128W	0.063869073	0	0
YOR284W	YJR076C	0.063869073	0	0
YOR284W	YGL181W	0.063869073	0	0
YOR284W	YDR351W	0.063869073	0	0
YOR284W	YML064C	0.063869073	0	0
YOR284W	YKL002W	0.063869073	0	0
YOR284W	YHR016C	0.063869073	0	0
YLR345W	YKL174C	0.063869073	0	0
YDR490C	YHR207C	0.063869073	0	0
YOL061W	YPL196W	0.063869073	0	0
YER047C	YGL181W	0.063869073	0	0
YER047C	YMR032W	0.063869073	0	0
YDL065C	YLR063W	0.063869073	0	0
YMR139W	YMR066W	0.063869073	0	0
YDL097C	YCR054C	0.063869073	0	0
YLR340W	YLR287C	0.063869073	0	0
YLR340W	YER067W	0.063869073	0	0
YOR117W	YNL313C	0.063869073	0	0
YCR009C	YJL066C	0.063869073	0	0
YGR117C	YBR127C	0.063869073	0	0
YJR076C	YHR033W	0.063869073	0	0
YGL221C	YML064C	0.063869073	0	0
YJR072C	YLR150W	0.063869073	0	0
YDR132C	YHR170W	0.063869073	0	0
YML064C	YHR198C	0.063869073	0	0
YML064C	YJR056C	0.063869073	0	0
YDR429C	YJL070C	0.063869073	0	0
YJR077C	YNL056W	0.063869073	0	0
YER100W	YPL229W	0.063869073	0	0
YLR166C	YMR002W	0.063869073	0	0
YLR447C	YHR009C	0.063869073	0	0
YHL002W	YPR115W	0.063869073	0	0
YKL023W	YHR053C	0.063869073	0	0
YPL131W	YDL063C	0.063869073	0	0
YDL192W	YGR130C	0.063869073	0	0
YHR114W	YDR056C	0.063869073	0	0
YHR114W	YGR031W	0.063869073	0	0
YHR114W	YML131W	0.063869073	0	0
YHR114W	YOR059C	0.063869073	0	0
YHR114W	YMR253C	0.063869073	0	0
YKL070W	YDL146W	0.063869073	0	0
YDR063W	YKL013C	0.063869073	0	0
YDR084C	YDR441C	0.063869073	0	0
YDR128W	YDR188W	0.063869073	0	0
YDR128W	YCL028W	0.063869073	0	0
YDR128W	YHR033W	0.063869073	0	0
YDR128W	YPL240C	0.063869073	0	0
YDR128W	YJL088W	0.063869073	0	0
YDR128W	YJL008C	0.063869073	0	0
YDR128W	YOR133W	0.063869073	0	0
YDR128W	YBR020W	0.063869073	0	0
YDR128W	YBR018C	0.063869073	0	0
YDR128W	YDR171W	0.063869073	0	0
YDR128W	YBL075C	0.063869073	0	0
YLR208W	YHL039W	0.063869073	0	0
YBL051C	YKR096W	0.063869073	0	0
YHR115C	YOR215C	0.063869073	0	0
YLR392C	YPL255W	0.063869073	0	0
YLR392C	YER125W	0.063869073	0	0
YOR007C	YDR349C	0.063869073	0	0
YNL056W	YCL064C	0.063869073	0	0
YKL061W	YGR092W	0.063869073	0	0
YHR102W	YLR315W	0.063869073	0	0
YOR164C	YEL043W	0.063869073	0	0
YNL094W	YAL049C	0.063869073	0	0
YNL094W	YGR196C	0.063869073	0	0
YHR016C	YGR243W	0.063869073	0	0
YBR160W	YHR159W	0.063869073	0	0
YBR160W	YKR078W	0.063869073	0	0
YDL157C	YCL056C	0.063869073	0	0
YCL056C	YNL100W	0.063869073	0	0
YCL056C	YOR037W	0.063869073	0	0
YDL130W	YLR287C	0.063869073	0	0
YIR038C	YNL234W	0.063869073	0	0
YIR038C	YDR371W	0.063869073	0	0
YBR234C	YNL040W	0.063869073	0	0
YDR357C	YGL079W	0.063869073	0	0
YER125W	YOR385W	0.063869073	0	0
YER125W	YCL028W	0.063869073	0	0
YNL064C	YOL087C	0.063869073	0	0
YBL075C	YHR199C	0.063869073	0	0
YER165W	YNL255C	0.063869073	0	0
YER165W	YLR427W	0.063869073	0	0
YDR309C	YGR207C	0.063869073	0	0
YGR218W	YMR124W	0.063869073	0	0
YIL106W	YBR255W	0.063869073	0	0
YBR020W	YHR199C	0.063869073	0	0
YJL128C	YBR047W	0.063869073	0	0
YJL128C	YMR066W	0.063869073	0	0
YFL037W	YOL087C	0.063869073	0	0
YBR127C	YLR427W	0.063869073	0	0
YBR127C	YOL087C	0.063869073	0	0
YJR138W	YMR304W	0.063869073	0	0
YER149C	YMR124W	0.063869073	0	0
YER149C	YDL233W	0.063869073	0	0
YAL021C	YCL028W	0.063869073	0	0
YIL066C	YCL028W	0.063869073	0	0
YMR066W	YBL047C	0.063869073	0	0
YMR066W	YDR488C	0.063869073	0	0
YPR184W	YFR017C	0.063869073	0	0
YDL145C	YOL087C	0.063869073	0	0
YOL031C	YLR412W	0.063869073	0	0
YDR171W	YFR016C	0.063869073	0	0
YML058W	YCL028W	0.063869073	0	0
YGL181W	YIL057C	0.063869073	0	0
YDL123W	YPR103W	0.063869073	0	0
YKL007W	YFR016C	0.063869073	0	0
YJL008C	YPR093C	0.063869073	0	0
YOR324C	YDR212W	0.063869073	0	0
YMR032W	YCR054C	0.063869073	0	0
YPR171W	YBR187W	0.063869073	0	0
YNL106C	YCL028W	0.063869073	0	0
YHR133C	YLR343W	0.063869073	0	0
YPR103W	YPL066W	0.063869073	0	0
YMR271C	YOR350C	0.063869073	0	0
YPL066W	YBR011C	0.063869073	0	0
YGR173W	YIL162W	0.063869073	0	0
YGR173W	YKL085W	0.063869073	0	0
YGR173W	YPL061W	0.063869073	0	0
YGR173W	YOL055C	0.063869073	0	0
YOR171C	YER071C	0.063869073	0	0
YOR245C	YGL053W	0.063869073	0	0
YJL085W	YLR247C	0.063869073	0	0
YDR229W	YJL016W	0.063869073	0	0
YMR124W	YEL061C	0.063869073	0	0
YDL072C	YNL079C	0.063869073	0	0
YBL099W	YKL215C	0.063869073	0	0
YJR121W	YOL087C	0.063869073	0	0
YLR295C	YGR187C	0.063869073	0	0
YLR295C	YFR017C	0.063869073	0	0
YLR295C	YJR154W	0.063869073	0	0
YBR039W	YOL087C	0.063869073	0	0
YAL035W	YLR427W	0.063869073	0	0
YBR187W	YCR061W	0.063869073	0	0
YPR111W	YJL066C	0.063869073	0	0
YJL066C	YBR288C	0.063869073	0	0
YJL066C	YDR266C	0.063869073	0	0
YPR058W	YCR061W	0.063869073	0	0
YBL107C	YML116W	0.063869073	0	0
YPL118W	YDR333C	0.063869073	0	0
YOR350C	YHL015W	0.063869073	0	0
YEL063C	YCR061W	0.063869073	0	0
YGL053W	YOR059C	0.063869073	0	0
YOR285W	YHR136C	0.063869073	0	0
YER071C	YOR176W	0.063869073	0	0
YLL012W	YNR075W	0.063869073	0	0
YOR059C	YMR195W	0.063869073	0	0
YOL107W	YGL148W	0.063869073	0	0
YDL055C	YDR266C	0.063869073	0	0
YHR199C	YLR427W	0.063869073	0	0
YHR199C	YKR059W	0.063869073	0	0
YHR199C	YBR169C	0.063869073	0	0
YNL054W	YBL104C	0.063869073	0	0
YBL104C	YDR316W	0.063869073	0	0
YMR173W	YPR096C	0.063869073	0	0
YGL236C	YIL057C	0.063869073	0	0
YOR206W	YLR427W	0.063869073	0	0
YLR427W	YCR048W	0.063869073	0	0
YLR427W	YBR121C	0.063869073	0	0
YLR427W	YJR144W	0.063869073	0	0
YLR427W	YPL012W	0.063869073	0	0
YLR427W	YKL152C	0.063869073	0	0
YLR427W	YOL055C	0.063869073	0	0
YLR343W	YGR295C	0.063869073	0	0
YGR187C	YBR282W	0.063869073	0	0
YLR227C	YML133C	0.063869073	0	0
YGR196C	YBR260C	0.063869073	0	0
YGR196C	YDL080C	0.063869073	0	0
YNR058W	YEL064C	0.063869073	0	0
YBR106W	YCR061W	0.063869073	0	0
YBR061C	YGR235C	0.063869073	0	0
YBR061C	YHR059W	0.063869073	0	0
YBR149W	YDL211C	0.063869073	0	0
YHR033W	YDL225W	0.063869073	0	0
YJL208C	YKL222C	0.063869073	0	0
YDR307W	YER081W	0.063869073	0	0
YEL064C	YIR034C	0.063869073	0	0
YDR105C	YER081W	0.063869073	0	0
YNR039C	YHR103W	0.063869073	0	0
YGL079W	YEL005C	0.063869073	0	0
YER081W	YDR266C	0.063869073	0	0
YDR266C	YLR180W	0.063869073	0	0
YJL213W	YGR101W	0.063869073	0	0
YBL087C	YOL098C	0.063869073	0	0
YIL134W	YCR061W	0.063869073	0	0
YDL129W	YJL020C	0.063869073	0	0
YBL047C	YOL087C	0.063869073	0	0
YBR079C	YOL087C	0.063869073	0	0
YFR024C-A	YLR422W	0.063869073	0	0
YFR024C-A	YOR042W	0.063869073	0	0
YKL152C	YKL215C	0.063869073	0	0
YBR085W	YCR061W	0.063869073	0	0
YNL055C	YOL087C	0.063869073	0	0
YMR304W	YJR098C	0.063869073	0	0
YBR125C	YDR186C	0.063869073	0	0
YKL073W	YOL087C	0.063869073	0	0
YER155C	YOL087C	0.063869073	0	0
YOL087C	YJL130C	0.063869073	0	0
YCR010C	YCR061W	0.063869073	0	0
YBR029C	YCR061W	0.063869073	0	0
YCR061W	YER001W	0.063869073	0	0
YCR061W	YKL004W	0.063869073	0	0
YCR061W	YNL318C	0.063869073	0	0
YJR067C	YLR406C	0.063869073	0	0
YMR108W	YDR128W	0.06481985	0	0
YBR195C	YMR066W	0.06481985	0	0
YPL204W	YOR215C	0.06481985	0	0
YJR045C	YNL157W	0.06481985	0	0
YJL061W	YKL061W	0.06481985	0	0
YGR119C	YKL061W	0.06481985	0	0
YGL172W	YNL086W	0.06481985	0	0
YDR404C	YJL070C	0.06481985	0	0
YOR098C	YKL061W	0.06481985	0	0
YNL189W	YGL221C	0.06481985	0	0
YNL189W	YHL018W	0.06481985	0	0
YLR449W	YJL023C	0.06481985	0	0
YMR009W	YPL222W	0.06481985	0	0
YBL026W	YMR066W	0.06481985	0	0
YBL026W	YJL066C	0.06481985	0	0
YNL118C	YIR014W	0.06481985	0	0
YNL118C	YIR024C	0.06481985	0	0
YDL156W	YBR127C	0.06481985	0	0
YPL105C	YML132W	0.06481985	0	0
YDR386W	YJL066C	0.06481985	0	0
YHR178W	YDR070C	0.06481985	0	0
YNL187W	YNR028W	0.06481985	0	0
YIR009W	YOR011W	0.06481985	0	0
YGR040W	YEL048C	0.06481985	0	0
YOR351C	YMR066W	0.06481985	0	0
YMR092C	YHR199C	0.06481985	0	0
YDR176W	YJR080C	0.06481985	0	0
YER022W	YBR047W	0.06481985	0	0
YER022W	YGR243W	0.06481985	0	0
YER022W	YKL063C	0.06481985	0	0
YER022W	YNL211C	0.06481985	0	0
YPR086W	YOR271C	0.06481985	0	0
YPR086W	YJL066C	0.06481985	0	0
YPR086W	YGR207C	0.06481985	0	0
YPR086W	YER076C	0.06481985	0	0
YPR086W	YDL086W	0.06481985	0	0
YNL113W	YFR011C	0.06481985	0	0
YNL113W	YHL018W	0.06481985	0	0
YPR110C	YJL066C	0.06481985	0	0
YGL070C	YDR056C	0.06481985	0	0
YJR063W	YBR187W	0.06481985	0	0
YLR102C	YNL176C	0.06481985	0	0
YOR174W	YNL086W	0.06481985	0	0
YOR174W	YNR039C	0.06481985	0	0
YGL127C	YNR028W	0.06481985	0	0
YGL127C	YML133C	0.06481985	0	0
YNL086W	YOL069W	0.06481985	0	0
YNL086W	YGR120C	0.06481985	0	0
YDR099W	YDR316W	0.06481985	0	0
YOL139C	YDR128W	0.06481985	0	0
YCR005C	YPL245W	0.06481985	0	0
YJR091C	YPR114W	0.06481985	0	0
YJR091C	YPR003C	0.06481985	0	0
YJR091C	YNL215W	0.06481985	0	0
YJR091C	YNL176C	0.06481985	0	0
YJR091C	YMR278W	0.06481985	0	0
YJR091C	YLR118C	0.06481985	0	0
YJR091C	YHR049W	0.06481985	0	0
YJR091C	YGR042W	0.06481985	0	0
YJR091C	YGL157W	0.06481985	0	0
YJR091C	YNL146W	0.06481985	0	0
YCR086W	YDR061W	0.06481985	0	0
YCR086W	YKL077W	0.06481985	0	0
YGR113W	YGL079W	0.06481985	0	0
YDR480W	YHR039C	0.06481985	0	0
YLR233C	YAL028W	0.06481985	0	0
YLR233C	YER077C	0.06481985	0	0
YGL254W	YHR215W	0.06481985	0	0
YHR215W	YLR453C	0.06481985	0	0
YGL122C	YDR505C	0.06481985	0	0
YER133W	YHR100C	0.06481985	0	0
YDL070W	YGL063W	0.06481985	0	0
YFL017C	YDR070C	0.06481985	0	0
YPL059W	YJL162C	0.06481985	0	0
YOR358W	YGR236C	0.06481985	0	0
YBR103W	YEL064C	0.06481985	0	0
YOR078W	YNL320W	0.06481985	0	0
YDR532C	YIL134W	0.06481985	0	0
YKL183W	YNL104C	0.06481985	0	0
YER146W	YHL008C	0.06481985	0	0
YDR378C	YMR221C	0.06481985	0	0
YLR288C	YLR290C	0.06481985	0	0
YLR288C	YBR129C	0.06481985	0	0
YOL135C	YIL077C	0.06481985	0	0
YIL046W	YJL066C	0.06481985	0	0
YHR030C	YEL048C	0.06481985	0	0
YHR030C	YJL066C	0.06481985	0	0
YMR153W	YDR307W	0.06481985	0	0
YGR048W	YPL222W	0.06481985	0	0
YDR142C	YMR066W	0.06481985	0	0
YDR142C	YJL066C	0.06481985	0	0
YNR032W	YBR187W	0.06481985	0	0
YMR308C	YHR199C	0.06481985	0	0
YFR011C	YOL006C	0.06481985	0	0
YDR179C	YJR015W	0.06481985	0	0
YGL229C	YOR062C	0.06481985	0	0
YBR196C	YNL260C	0.06481985	0	0
YMR079W	YHR076W	0.06481985	0	0
YNL287W	YBR162C	0.06481985	0	0
YDL212W	YGR295C	0.06481985	0	0
YMR291W	YLR396C	0.06481985	0	0
YGL213C	YHR199C	0.06481985	0	0
YJR050W	YLR297W	0.06481985	0	0
YHR198C	YKR029C	0.06481985	0	0
YDR311W	YGL198W	0.06481985	0	0
YBR205W	YHR105W	0.06481985	0	0
YGL104C	YKL065C	0.06481985	0	0
YGL161C	YML001W	0.06481985	0	0
YGL161C	YKR014C	0.06481985	0	0
YGL161C	YNL304W	0.06481985	0	0
YGL161C	YNL093W	0.06481985	0	0
YNL263C	YHR105W	0.06481985	0	0
YPL246C	YHR105W	0.06481985	0	0
YML001W	YGL198W	0.06481985	0	0
YLR447C	YDL233W	0.06481985	0	0
YAR027W	YAL023C	0.06481985	0	0
YAR027W	YBR106W	0.06481985	0	0
YAR027W	YBR159W	0.06481985	0	0
YAR027W	YGR284C	0.06481985	0	0
YAR027W	YNL125C	0.06481985	0	0
YAR027W	YEL063C	0.06481985	0	0
YDR063W	YKL002W	0.06481985	0	0
YDR084C	YKL192C	0.06481985	0	0
YDR128W	YER182W	0.06481985	0	0
YDR128W	YMR066W	0.06481985	0	0
YDR128W	YER103W	0.06481985	0	0
YDR128W	YJL052W	0.06481985	0	0
YDR128W	YBR072W	0.06481985	0	0
YDR267C	YMR066W	0.06481985	0	0
YGL051W	YGR295C	0.06481985	0	0
YGL051W	YHL048W	0.06481985	0	0
YAR033W	YHL048W	0.06481985	0	0
YCR057C	YMR066W	0.06481985	0	0
YHR188C	YHL017W	0.06481985	0	0
YHR188C	YMR066W	0.06481985	0	0
YJR015W	YBR106W	0.06481985	0	0
YJR015W	YOR036W	0.06481985	0	0
YKL002W	YLR108C	0.06481985	0	0
YKL002W	YBR262C	0.06481985	0	0
YKL002W	YBR242W	0.06481985	0	0
YKL002W	YBR197C	0.06481985	0	0
YKR022C	YBL010C	0.06481985	0	0
YJR009C	YML053C	0.06481985	0	0
YKL061W	YNL122C	0.06481985	0	0
YKL061W	YMR047C	0.06481985	0	0
YKL061W	YEL013W	0.06481985	0	0
YPL222W	YDL145C	0.06481985	0	0
YNL157W	YER178W	0.06481985	0	0
YCR106W	YBL080C	0.06481985	0	0
YCR106W	YJL096W	0.06481985	0	0
YNL093W	YGL198W	0.06481985	0	0
YBR160W	YNL321W	0.06481985	0	0
YBR160W	YNL058C	0.06481985	0	0
YFL038C	YER156C	0.06481985	0	0
YER031C	YNL146W	0.06481985	0	0
YJR093C	YML030W	0.06481985	0	0
YCL063W	YJL043W	0.06481985	0	0
YDL059C	YBR129C	0.06481985	0	0
YKR014C	YGL198W	0.06481985	0	0
YGL198W	YDL153C	0.06481985	0	0
YGL198W	YNL304W	0.06481985	0	0
YPL256C	YJL066C	0.06481985	0	0
YDL188C	YJL066C	0.06481985	0	0
YGR218W	YLR151C	0.06481985	0	0
YER110C	YHR199C	0.06481985	0	0
YKL193C	YJL066C	0.06481985	0	0
YMR047C	YOR286W	0.06481985	0	0
YMR047C	YOL154W	0.06481985	0	0
YMR047C	YNR061C	0.06481985	0	0
YMR047C	YNR040W	0.06481985	0	0
YMR047C	YMR157C	0.06481985	0	0
YMR047C	YLR077W	0.06481985	0	0
YJL034W	YHR199C	0.06481985	0	0
YER171W	YJL066C	0.06481985	0	0
YHR165C	YGR021W	0.06481985	0	0
YDL185W	YNL313C	0.06481985	0	0
YLR281C	YLR438C-A	0.06481985	0	0
YML042W	YNL046W	0.06481985	0	0
YMR066W	YML029W	0.06481985	0	0
YMR066W	YJR017C	0.06481985	0	0
YMR066W	YFL014W	0.06481985	0	0
YMR066W	YNL183C	0.06481985	0	0
YMR066W	YGL244W	0.06481985	0	0
YMR066W	YDL190C	0.06481985	0	0
YMR066W	YMR106C	0.06481985	0	0
YMR066W	YOR272W	0.06481985	0	0
YDL145C	YJL066C	0.06481985	0	0
YMR221C	YHL048W	0.06481985	0	0
YJL004C	YHL017W	0.06481985	0	0
YLL015W	YLL023C	0.06481985	0	0
YGL181W	YOR384W	0.06481985	0	0
YHR027C	YDL123W	0.06481985	0	0
YDL123W	YPR108W	0.06481985	0	0
YOR299W	YLR108C	0.06481985	0	0
YOR299W	YKR070W	0.06481985	0	0
YOR299W	YGR236C	0.06481985	0	0
YDL126C	YDR049W	0.06481985	0	0
YNR018W	YNL027W	0.06481985	0	0
YOR324C	YPL093W	0.06481985	0	0
YOR324C	YLR295C	0.06481985	0	0
YMR106C	YER077C	0.06481985	0	0
YMR106C	YPR003C	0.06481985	0	0
YMR106C	YJL066C	0.06481985	0	0
YJL117W	YHL048W	0.06481985	0	0
YPR079W	YPL162C	0.06481985	0	0
YDL072C	YPL126W	0.06481985	0	0
YJR121W	YNL313C	0.06481985	0	0
YLR295C	YMR144W	0.06481985	0	0
YLR295C	YML079W	0.06481985	0	0
YLR295C	YLR455W	0.06481985	0	0
YLR295C	YLR094C	0.06481985	0	0
YLR295C	YGL010W	0.06481985	0	0
YLR295C	YDL233W	0.06481985	0	0
YBR187W	YGL137W	0.06481985	0	0
YOR079C	YFL062W	0.06481985	0	0
YOR079C	YGR295C	0.06481985	0	0
YML108W	YBR162W-A	0.06481985	0	0
YJL066C	YDL200C	0.06481985	0	0
YJL066C	YGL137W	0.06481985	0	0
YJL066C	YDR523C	0.06481985	0	0
YJL066C	YGL004C	0.06481985	0	0
YPR085C	YOR288C	0.06481985	0	0
YML132W	YPR063C	0.06481985	0	0
YER103W	YHR199C	0.06481985	0	0
YHR168W	YNL260C	0.06481985	0	0
YBL056W	YOR086C	0.06481985	0	0
YBR072W	YHR199C	0.06481985	0	0
YKL192C	YPL163C	0.06481985	0	0
YPL076W	YGR260W	0.06481985	0	0
YPL076W	YNL125C	0.06481985	0	0
YLR372W	YFL062W	0.06481985	0	0
YLR372W	YGR295C	0.06481985	0	0
YLR372W	YHL048W	0.06481985	0	0
YER086W	YBR162C	0.06481985	0	0
YKL174C	YKL008C	0.06481985	0	0
YGL053W	YOL107W	0.06481985	0	0
YIL094C	YNL313C	0.06481985	0	0
YCR034W	YFL062W	0.06481985	0	0
YCR034W	YGR295C	0.06481985	0	0
YLR196W	YNL125C	0.06481985	0	0
YNR040W	YIL092W	0.06481985	0	0
YGR249W	YBR162C	0.06481985	0	0
YBR197C	YNR037C	0.06481985	0	0
YNR028W	YIL023C	0.06481985	0	0
YNR028W	YIL092W	0.06481985	0	0
YNL260C	YNL055C	0.06481985	0	0
YNL230C	YER077C	0.06481985	0	0
YLR453C	YLR426W	0.06481985	0	0
YLR453C	YHL017W	0.06481985	0	0
YLR453C	YBL095W	0.06481985	0	0
YKL008C	YGR260W	0.06481985	0	0
YKL008C	YHL048W	0.06481985	0	0
YHR199C	YNL323W	0.06481985	0	0
YHR199C	YGR209C	0.06481985	0	0
YHR199C	YFR021W	0.06481985	0	0
YHR199C	YPR137W	0.06481985	0	0
YGL084C	YNL058C	0.06481985	0	0
YHL003C	YHL048W	0.06481985	0	0
YMR264W	YGL083W	0.06481985	0	0
YBR239C	YOR317W	0.06481985	0	0
YJR102C	YML101C	0.06481985	0	0
YLR077W	YDR346C	0.06481985	0	0
YML048W	YFL062W	0.06481985	0	0
YML048W	YGR295C	0.06481985	0	0
YHL017W	YDR284C	0.06481985	0	0
YHL017W	YIL111W	0.06481985	0	0
YBL095W	YBR162C	0.06481985	0	0
YJL023C	YDR004W	0.06481985	0	0
YHR132C	YNL291C	0.06481985	0	0
YLR351C	YOR327C	0.06481985	0	0
YLR299W	YOL137W	0.06481985	0	0
YLR297W	YGR003W	0.06481985	0	0
YLR083C	YPL162C	0.06481985	0	0
YIL110W	YER077C	0.06481985	0	0
YLL023C	YBR106W	0.06481985	0	0
YLL023C	YGR284C	0.06481985	0	0
YLL023C	YMR292W	0.06481985	0	0
YLR276C	YBR269C	0.06481985	0	0
YHR174W	YIL091C	0.06481985	0	0
YNL125C	YDL153C	0.06481985	0	0
YNL125C	YNL130C	0.06481985	0	0
YDR260C	YML072C	0.06481985	0	0
YBR238C	YKR043C	0.06481985	0	0
YHL048W	YBR183W	0.06481985	0	0
YHL048W	YBR106W	0.06481985	0	0
YHL048W	YBR110W	0.06481985	0	0
YHL048W	YBR159W	0.06481985	0	0
YHL048W	YGR284C	0.06481985	0	0
YHL048W	YNL130C	0.06481985	0	0
YBR106W	YBR287W	0.06481985	0	0
YBR106W	YDR307W	0.06481985	0	0
YHR059W	YLR074C	0.06481985	0	0
YBR162C	YBR192W	0.06481985	0	0
YBR162C	YOL028C	0.06481985	0	0
YBR162C	YDR238C	0.06481985	0	0
YML018C	YBR263W	0.06481985	0	0
YIR002C	YIL158W	0.06481985	0	0
YDL153C	YDR307W	0.06481985	0	0
YPR003C	YFL048C	0.06481985	0	0
YDR438W	YDR034C	0.06481985	0	0
YDR307W	YFL062W	0.06481985	0	0
YDR034C	YGR295C	0.06481985	0	0
YGR295C	YBR159W	0.06481985	0	0
YGR295C	YKL004W	0.06481985	0	0
YGR295C	YHR007C	0.06481985	0	0
YGR295C	YNL130C	0.06481985	0	0
YPL235W	YBR287W	0.06481985	0	0
YHR142W	YJL131C	0.06481985	0	0
YMR074C	YDR332W	0.06481985	0	0
YPL180W	YER067W	0.06481985	0	0
YFR053C	YGL131C	0.06481985	0	0
YIL016W	YFL062W	0.06481985	0	0
YDL190C	YDR049W	0.06481985	0	0
YCL052C	YGR260W	0.06481985	0	0
YBR159W	YFL062W	0.06481985	0	0
YMR306W	YFL062W	0.06481985	0	0
YDR297W	YGR125W	0.06481985	0	0
YKL004W	YFL062W	0.06481985	0	0
YDL248W	YFL004W	0.06481985	0	0
YFL062W	YOR092W	0.06481985	0	0
YGR260W	YBR015C	0.06481985	0	0
YNL130C	YNL336W	0.06481985	0	0
YDR454C	YDR262W	0.06481985	0	0
YDR492W	YJR067C	0.06481985	0	0
YOR181W	YJL151C	0.10842611	0	0
YBL007C	YJL151C	0.10842611	0	0
YDL226C	YJL151C	0.10842611	0	0
YJL151C	YHR114W	0.10842611	0	0
YJL151C	YHR016C	0.10842611	0	0
YPR119W	YBR024W	0.117746131	0	0
YPL204W	YJR134C	0.117746131	0	0
YJR022W	YLL015W	0.117746131	0	0
YCR077C	YMR002W	0.117746131	0	0
YGL096W	YLR447C	0.117746131	0	0
YER112W	YJR138W	0.117746131	0	0
YGR074W	YKL188C	0.117746131	0	0
YLR147C	YMR088C	0.117746131	0	0
YHR041C	YLR164W	0.117746131	0	0
YER095W	YPR011C	0.117746131	0	0
YER179W	YOR285W	0.117746131	0	0
YJR091C	YIL096C	0.117746131	0	0
YJR091C	YDR482C	0.117746131	0	0
YJR091C	YCR087C-A	0.117746131	0	0
YML038C	YAR027W	0.117746131	0	0
YDR108W	YGR234W	0.117746131	0	0
YOL123W	YDR350C	0.117746131	0	0
YER146W	YJR138W	0.117746131	0	0
YMR233W	YMR257C	0.117746131	0	0
YBR171W	YCL057W	0.117746131	0	0
YAR027W	YGL129C	0.117746131	0	0
YAR027W	YJR040W	0.117746131	0	0
YAR027W	YKL196C	0.117746131	0	0
YAR027W	YOR273C	0.117746131	0	0
YAR027W	YPR128C	0.117746131	0	0
YMR242C	YOR285W	0.117746131	0	0
YDR128W	YJL173C	0.117746131	0	0
YDR128W	YGL205W	0.117746131	0	0
YDR128W	YMR106C	0.117746131	0	0
YDR128W	YOR374W	0.117746131	0	0
YDR482C	YLR259C	0.117746131	0	0
YMR075W	YCR023C	0.117746131	0	0
YOR110W	YHR117W	0.117746131	0	0
YGR218W	YJR134C	0.117746131	0	0
YGR218W	YER004W	0.117746131	0	0
YMR047C	YJR134C	0.117746131	0	0
YLR438C-A	YJR138W	0.117746131	0	0
YJR138W	YOL145C	0.117746131	0	0
YJR138W	YBL038W	0.117746131	0	0
YMR002W	YOR008C	0.117746131	0	0
YMR106C	YGR266W	0.117746131	0	0
YPR156C	YHL048W	0.117746131	0	0
YPL076W	YHL048W	0.117746131	0	0
YHR026W	YHL048W	0.117746131	0	0
YOR014W	YBR230C	0.117746131	0	0
YHL048W	YGL129C	0.117746131	0	0
YHL048W	YKL004W	0.117746131	0	0
YEL048C	YIL136W	0.117746131	0	0
YDL156W	YDR097C	0.128367254	0	0
YDL017W	YOR006C	0.128367254	0	0
YDR328C	YMR258C	0.128367254	0	0
YBR135W	YPL014W	0.128367254	0	0
YAL040C	YPL014W	0.128367254	0	0
YDR480W	YMR199W	0.128367254	0	0
YGL122C	YIL092W	0.128367254	0	0
YGL166W	YKR011C	0.128367254	0	0
YJL141C	YPL247C	0.128367254	0	0
YLR403W	YGR017W	0.128367254	0	0
YKL015W	YDL110C	0.128367254	0	0
YMR308C	YMR310C	0.128367254	0	0
YDR395W	YDR132C	0.128367254	0	0
YJR056C	YNR012W	0.128367254	0	0
YDR020C	YNR012W	0.128367254	0	0
YDL063C	YDR381W	0.128367254	0	0
YPR152C	YOR252W	0.128367254	0	0
YGR017W	YIL131C	0.128367254	0	0
YGR058W	YGR136W	0.128367254	0	0
YKR096W	YGL179C	0.128367254	0	0
YLR131C	YNL157W	0.128367254	0	0
YNL157W	YER064C	0.128367254	0	0
YBR160W	YPL014W	0.128367254	0	0
YBR160W	YLR278C	0.128367254	0	0
YER125W	YKR018C	0.128367254	0	0
YLR210W	YGR205W	0.128367254	0	0
YOL151W	YGR111W	0.128367254	0	0
YGL181W	YDL233W	0.128367254	0	0
YNL027W	YHR207C	0.128367254	0	0
YPR172W	YBL033C	0.128367254	0	0
YGR205W	YBL056W	0.128367254	0	0
YBL001C	YPL068C	0.128367254	0	0
YBL001C	YER067W	0.128367254	0	0
YJL162C	YBL100W-A	0.128367254	0	0
YNL042W	YIL131C	0.128367254	0	0
YGR111W	YDR034C	0.128367254	0	0
YER057C	YDL190C	0.128367254	0	0
YOR028C	YLR247C	0.128367254	0	0
YBR239C	YMR144W	0.128367254	0	0
YMR144W	YIL131C	0.128367254	0	0
YLR014C	YJL082W	0.128367254	0	0
YDR111C	YBR158W	0.128367254	0	0
YIL131C	YJL197W	0.128367254	0	0
YIL092W	YHR074W	0.128367254	0	0
YBR009C	YLR247C	0.139401363	0	0
YDR225W	YLR247C	0.139401363	0	0
YOR098C	YDR132C	0.139401363	0	0
YOR098C	YPR172W	0.139401363	0	0
YNL189W	YKL069W	0.139401363	0	0
YNL189W	YJR056C	0.139401363	0	0
YNL189W	YGR249W	0.139401363	0	0
YNL189W	YER057C	0.139401363	0	0
YNL189W	YDR480W	0.139401363	0	0
YOL004W	YMR019W	0.139401363	0	0
YLR116W	YDL156W	0.139401363	0	0
YGR074W	YKL183W	0.139401363	0	0
YDR088C	YDL144C	0.139401363	0	0
YOR023C	YCR082W	0.139401363	0	0
YIL144W	YPL260W	0.139401363	0	0
YER022W	YCR082W	0.139401363	0	0
YPR086W	YML108W	0.139401363	0	0
YPR086W	YLR455W	0.139401363	0	0
YPR086W	YGR205W	0.139401363	0	0
YPR110C	YBR150C	0.139401363	0	0
YGL070C	YDL053C	0.139401363	0	0
YJR063W	YDL129W	0.139401363	0	0
YGL127C	YGL157W	0.139401363	0	0
YGL127C	YLR108C	0.139401363	0	0
YGL127C	YOR289W	0.139401363	0	0
YBR135W	YAR027W	0.139401363	0	0
YDR480W	YPL020C	0.139401363	0	0
YDL070W	YGL075C	0.139401363	0	0
YDL070W	YLR399C	0.139401363	0	0
YKL183W	YLR288C	0.139401363	0	0
YLR288C	YBR197C	0.139401363	0	0
YIL128W	YPL064C	0.139401363	0	0
YGL044C	YNL157W	0.139401363	0	0
YLR435W	YML107C	0.139401363	0	0
YHR152W	YLR132C	0.139401363	0	0
YHR152W	YPR152C	0.139401363	0	0
YBR175W	YGR249W	0.139401363	0	0
YBR141C	YDR372C	0.139401363	0	0
YPL128C	YGR071C	0.139401363	0	0
YNL157W	YDR155C	0.139401363	0	0
YNL157W	YBL002W	0.139401363	0	0
YDR252W	YJR055W	0.139401363	0	0
YDR318W	YDL053C	0.139401363	0	0
YER110C	YNL313C	0.139401363	0	0
YMR047C	YPR172W	0.139401363	0	0
YMR047C	YOR289W	0.139401363	0	0
YMR047C	YOR062C	0.139401363	0	0
YMR047C	YLR094C	0.139401363	0	0
YPL022W	YOR051C	0.139401363	0	0
YKL057C	YGR249W	0.139401363	0	0
YMR106C	YLR271W	0.139401363	0	0
YPR172W	YKR010C	0.139401363	0	0
YPR174C	YIL119C	0.139401363	0	0
YBL032W	YMR310C	0.139401363	0	0
YNL042W	YOR014W	0.139401363	0	0
YJR055W	YPL193W	0.139401363	0	0
YNL260C	YLR453C	0.139401363	0	0
YNL260C	YNL008C	0.139401363	0	0
YLR453C	YLR094C	0.139401363	0	0
YNL175C	YLR074C	0.139401363	0	0
YNL281W	YGR283C	0.139401363	0	0
YIL019W	YMR258C	0.139401363	0	0
YCR087C-A	YLR265C	0.139401363	0	0
YBR242W	YOR272W	0.139401363	0	0
YNL215W	YPL235W	0.139401363	0	0
YDL208W	YMR310C	0.139401363	0	0
YKL108W	YHR076W	0.139401363	0	0
YKR036C	YBL029W	0.139401363	0	0
YLR247C	YHL034C	0.139401363	0	0
YDR477W	YMR086W	0.148688558	0	0
YGR119C	YEL043W	0.148688558	0	0
YOR098C	YOL070C	0.148688558	0	0
YNL227C	YEL048C	0.148688558	0	0
YPL105C	YDR429C	0.148688558	0	0
YOR232W	YDR266C	0.148688558	0	0
YER022W	YMR114C	0.148688558	0	0
YEL036C	YHR080C	0.148688558	0	0
YGL127C	YPL064C	0.148688558	0	0
YBR217W	YNL208W	0.148688558	0	0
YOR276W	YDR482C	0.148688558	0	0
YOR159C	YDR383C	0.148688558	0	0
YLR447C	YNL175C	0.148688558	0	0
YDR482C	YAL016W	0.148688558	0	0
YLR327C	YMR312W	0.148688558	0	0
YJR082C	YPR096C	0.148688558	0	0
YGR086C	YMR086W	0.148688558	0	0
YDR266C	YMR012W	0.148688558	0	0
YNL132W	YHL030W	0.148688558	0	0
YGL127C	YEL048C	0.182983024	0	0
YLR423C	YDR383C	0.182983024	0	0
YPL002C	YDR383C	0.182983024	0	0
YPR105C	YLR315W	0.182983024	0	0
YNL189W	YDR383C	0.19871176	0	0
YJR136C	YMR047C	0.19871176	0	0
YDL126C	YGL131C	0.19871176	0	0
YMR065W	YLR454W	0.199050162	0	0
YBL016W	YGL057C	0.199050162	0	0
YLR291C	YHL018W	0.199050162	0	0
YDR376W	YIR024C	0.199050162	0	0
YJR091C	YNL144C	0.199050162	0	0
YJR091C	YLR283W	0.199050162	0	0
YJR091C	YCL005W	0.199050162	0	0
YJR091C	YBL059W	0.199050162	0	0
[truncated: 19,822 more rows]
