# Supplementary material for: Detecting protein complexes with multiple properties by an adaptive harmony search algorithm
Source: BMC Bioinformatics. 2022 Oct 7;23:414. doi: 10.1186/s12859-022-04923-4 (PMC9541083; doi:10.1186/s12859-022-04923-4)
Supplement: Supplementary file 11 — Additional file 11. Standardcomplexes2 [file 12859_2022_4923_MOESM11_ESM.txt]

YFR050C YER094C 1 0.711212898 0.458239705
YFR050C YBL041W 0.980394995 0.711212898 0.413446782
YFR050C YER012W 1 0.711212898 0.458239705
YFR050C YJL001W 1 0.711212898 0.458239705
YFR050C YMR314W 1 0.711212898 0.413446782
YFR050C YGL011C 1 0.711212898 0.458239705
YFR050C YGR135W 1 0.711212898 0.458239705
YFR050C YHR200W 1 0 0.413446782
YFR050C YML092C 1 0.711212898 0.413446782
YFR050C YOL038W 1 0.711212898 0.413446782
YFR050C YOR261C 1 0.711212898 0.413446782
YFR050C YOR362C 1 0.711212898 0.413446782
YFR050C YPR103W 1 0.711212898 0.458239705
YJL001W YBL041W 0.980394995 0.711212898 0.413446782
YJL001W YDL147W 1 0 0.413446782
YJL001W YER012W 1 0.711212898 0.527262257
YJL001W YER021W 1 0.420328916 0.413446782
YJL001W YER094C 1 0.711212898 0.458239705
YJL001W YGL011C 1 0.711212898 0.458239705
YJL001W YGR135W 1 0.711212898 0.458239705
YJL001W YHL030W 0.916174944 0 0.379921118
YJL001W YHR027C 1 0.711212898 0.413446782
YJL001W YIL075C 1 0.711212898 0.413446782
YJL001W YKL145W 1 0.711212898 0.413446782
YJL001W YML092C 1 0.711212898 0.413446782
YJL001W YMR314W 1 0.711212898 0.413446782
YJL001W YOL038W 1 0.711212898 0.413446782
YJL001W YOR362C 1 0.711212898 0.413446782
YJL001W YPR103W 1 0.711212898 0.458239705
YOL038W YDL097C 1 0 0.413446782
YOL038W YDR427W 1 0 0.413446782
YOL038W YER021W 1 0.420328916 0.413446782
YOL038W YER094C 1 0.711212898 0.413446782
YOL038W YGL011C 1 0.711212898 0.413446782
YOL038W YGR135W 1 0.711212898 0.413446782
YOL038W YHL030W 0.916174944 0 0.379921118
YOL038W YHR200W 1 0 0.413446782
YOL038W YIL075C 1 0.711212898 0.413446782
YOL038W YML092C 1 0.711212898 0.413446782
YOL038W YBL041W 0.888103023 0.711212898 0.413446782
YOL038W YDR394W 0.60849961 0.711212898 0.413446782
YOL038W YER012W 1 0.711212898 0.413446782
YOL038W YIL094C 0.199050162 0.123110421 0.063674894
YOL038W YKL145W 1 0.711212898 0.413446782
YOL038W YMR308C 0.06481985 0 0.135388994
YOL038W YMR314W 1 0.711212898 0.413446782
YOL038W YOR261C 1 0.711212898 0.413446782
YOL038W YOR362C 1 0.711212898 0.413446782
YOL038W YPR103W 1 0.711212898 0.413446782
YOL038W YPR108W 1 0 0.413446782
YAL001C YBR123C 0.863760823 1 0.707060291
YAL001C YDR362C 0.863760823 1 0.707060291
YAL001C YGR047C 0.863760823 1 0.707060291
YAL001C YOR110W 0.863760823 1 0.707060291
YAL001C YPL007C 0.863760823 1 0.707060291
YBR123C YDR362C 0.863760823 1 0.707060291
YBR123C YGR047C 0.863760823 1 0.707060291
YBR123C YPL007C 0.863760823 1 0.707060291
YBR123C YOR110W 0.863760823 1 0.707060291
YDR362C YGR047C 0.863760823 1 0.707060291
YDR362C YPL007C 0.863760823 1 0.707060291
YDR362C YOR110W 0.863760823 1 0.707060291
YGR047C YBR049C 0.139401363 0.363131869 0.272893246
YGR047C YIL056W 0.139401363 0.363131869 0.272893246
YGR047C YMR284W 0.223156409 0 0.272893246
YGR047C YPL007C 0.863760823 1 0.707060291
YGR047C YOR110W 0.863760823 1 0.707060291
YOR110W YCR093W 0.54410106 0 0.272893246
YOR110W YBR089C-A 0.223156409 0 0.578697618
YOR110W YPL007C 0.863760823 1 0.707060291
YAL002W YDL077C 0.777787967 0.534275941 0.437264421
YAL002W YDR080W 0.777787967 0.534275941 0.437264421
YAL002W YLR148W 0.777787967 0.534275941 0.723767878
YAL002W YLR396C 0.777787967 0.534275941 0.723767878
YAL002W YMR231W 0.777787967 0.534275941 0.723767878
YAL002W YPL045W 0.777787967 0.534275941 0.723767878
YDL077C YDR080W 0.777787967 1 0.759628972
YDL077C YLR148W 0.777787967 0.534275941 0.759628972
YDL077C YLR396C 0.777787967 0.534275941 0.759628972
YDL077C YMR231W 0.777787967 0.534275941 0.759628972
YDL077C YPL045W 0.777787967 0.534275941 0.759628972
YDR080W YLR148W 0.777787967 0.534275941 0.759628972
YDR080W YLR396C 0.777787967 0.534275941 0.759628972
YDR080W YMR231W 0.777787967 0.534275941 0.759628972
YDR080W YPL045W 0.777787967 0.534275941 0.759628972
YLR148W YHR047C 0.06481985 0 0.055521238
YLR148W YLR396C 0.777787967 0.534275941 0.866295785
YLR148W YMR231W 0.777787967 0.534275941 0.866295785
YLR148W YPL045W 0.777787967 0.534275941 0.866295785
YLR396C YMR231W 0.777787967 0.534275941 0.866295785
YLR396C YPL045W 0.777787967 0.534275941 0.866295785
YMR231W YPL045W 0.777787967 0.534275941 0.866295785
YAL003W YBR118W 0.841692953 1 0.266038663
YAL003W YDR314C 0.054227174 0 0.135388994
YAL003W YKL101W 0.209115134 0 0.135388994
YAL003W YPL048W 0.054227174 0.147099343 0.141123268
YAL003W YHL034C 0.272147062 0.243570982 0.209373362
YAL003W YKL081W 0.841692953 1 0.266038663
YBR118W YHL034C 0.272147062 0.243570982 0.402561524
YBR118W YKL081W 0.841692953 1 0.410790644
YBR118W YPL048W 0.054227174 0.147099343 0.262580285
YDR314C YEL037C 0.139401363 0 0.65228884
YDR314C YKL101W 0.054227174 0 0.65228884
YDR314C YPL048W 0.128367254 0 0.240184702
YDR314C YPR032W 0.026530917 0 0.19372976
YKL101W YDR204W 0.117746131 0 0.055521238
YKL101W YPL048W 0.054227174 0 0.363177716
YKL101W YLR333C 0.209115134 0 0.135388994
YKL101W YMR143W 0.209115134 0 0.135388994
YKL101W YNL132W 0.209115134 0 0.128368209
YPL048W YHL034C 0.139401363 0.147099343 0.262580285
YAL010C YJL066C 0.199050162 0 0
YAL010C YMR203W 0.532138999 0 0.669646939
YJL066C YGR130C 0.063869073 0 0
YJL066C YMR241W 0.216159987 0 0
YJL066C YKR052C 0.199050162 0 0
YJL066C YLR333C 0.063869073 0 0
YJL066C YMR203W 0.199050162 0 0
YAL012W YMR300C 0.058813611 0.123110421 0.362745924
YAL012W YMR235C 0.063869073 0 0.141123268
YMR300C YMR235C 0.063869073 0 0.149668025
YAL013W YBR095C 0.855948111 0.756850771 1
YAL013W YDL076C 0.855948111 0 1
YAL013W YMR075W 0.820787237 0.756850771 1
YAL013W YMR263W 0.855948111 0.756850771 1
YAL013W YNL097C 0.855948111 0.756850771 1
YAL013W YNL330C 0.855948111 0.756850771 1
YAL013W YIL084C 0.855948111 0.756850771 1
YAL013W YPL139C 0.855948111 0.756850771 1
YAL013W YPL181W 0.855948111 0.756850771 1
YBR095C YCR084C 0.38455643 0 0.353240254
YBR095C YDL076C 0.855948111 0 1
YBR095C YMR075W 0.820787237 0.756850771 1
YBR095C YMR263W 0.855948111 0.756850771 1
YBR095C YNL097C 0.855948111 0.756850771 1
YBR095C YOL004W 0.855948111 0.756850771 1
YBR095C YPR023C 0.820787237 0.756850771 1
YBR095C YIL084C 0.855948111 0.756850771 1
YBR095C YNL330C 0.855948111 0.756850771 1
YBR095C YPL139C 0.855948111 0.756850771 1
YBR095C YPL181W 0.855948111 0.756850771 1
YDL076C YCR084C 0.38455643 0 0.318321256
YDL076C YDR207C 0.855948111 0 1
YDL076C YIL084C 0.855948111 0 1
YDL076C YMR075W 0.820787237 0 1
YDL076C YMR263W 0.855948111 0 1
YDL076C YNL097C 0.855948111 0 1
YDL076C YNL330C 0.855948111 0 1
YDL076C YOL004W 0.855948111 0 1
YDL076C YPL139C 0.855948111 0 1
YDL076C YPL181W 0.855948111 0 1
YMR075W YKR001C 0.117746131 0.273826385 0.128368209
YMR075W YCR084C 0.38455643 0 0.318321256
YMR075W YEL018W 0.378217219 0 0.080830797
YMR075W YNL097C 0.820787237 0.800370325 1
YMR075W YMR263W 0.820787237 0.756850771 1
YMR075W YNL330C 1 0.756850771 1
YMR075W YOL004W 1 0.756850771 1
YMR075W YPL139C 1 0.756850771 1
YMR075W YPR023C 1 0.756850771 1
YMR263W YDR207C 0.855948111 0.756850771 1
YMR263W YIL084C 0.855948111 0.756850771 1
YMR263W YCR084C 0.38455643 0 0.390406346
YMR263W YNL097C 0.855948111 0.756850771 1
YMR263W YOL004W 0.855948111 0.756850771 1
YMR263W YNL330C 0.855948111 0.756850771 1
YMR263W YPL139C 0.855948111 0.756850771 1
YMR263W YPL181W 0.855948111 0.756850771 1
YNL097C YIL084C 0.855948111 0.756850771 1
YNL097C YMR128W 0.223156409 0.222292016 0.164766101
YNL097C YCR084C 0.38455643 0 0.390406346
YNL097C YNL330C 0.855948111 0.756850771 1
YNL097C YOL004W 0.855948111 0.756850771 1
YNL097C YPL139C 0.855948111 0.756850771 1
YNL097C YPL181W 0.855948111 0.800370325 1
YNL330C YDR207C 0.855948111 0.756850771 1
YNL330C YIL035C 0.378217219 0.123110421 0.627461659
YNL330C YIL084C 0.855948111 0.756850771 1
YNL330C YEL018W 0.378217219 0 0.364046228
YNL330C YLR103C 0.38455643 0.376909635 0.584963241
YNL330C YOL004W 1 0.756850771 1
YNL330C YPR023C 1 0.756850771 1
YNL330C YPL139C 1 0.756850771 1
YNL330C YPL181W 0.855948111 0.756850771 1
YAL016W YDL134C 1 0.619405626 0.807049314
YAL016W YOR014W 0.505454524 0.619405626 0.773764262
YAL016W YDL188C 0.209115134 0.619405626 0.807049314
YAL016W YGL190C 0.564532396 0.619405626 0.807049314
YAL016W YGR161C 0.128367254 0 0.135388994
YAL016W YML109W 0.128367254 0 0.532389947
YAL016W YMR273C 0.564532396 0 0.532389947
YDL134C YOR014W 0.026530917 0.619405626 0.773764262
YDL134C YGL190C 0.026530917 0.619405626 0.807049314
YDL134C YGR161C 0.026530917 0 0.135388994
YDL134C YMR273C 0.19871176 0 0.532389947
YDL134C YOR349W 0 0 0.532389947
YOR014W YDL188C 0.544480378 0.619405626 0.773764262
YOR014W YGR161C 0.139401363 0 0.135388994
YOR014W YGR281W 0.017693444 0.222292016 0.180234305
YOR014W YML109W 0.139401363 0 0.314868839
YOR014W YMR273C 0.436584909 0 0.403173905
YOR014W YAL024C 0.436584909 0 1
YAL021C YER068W 0.813478996 0.123110421 0.737024591
YAL021C YGR134W 0.813478996 0 0.366692109
YAL021C YNL288W 0.813478996 0 0.366692109
YAL021C YCR093W 0.813478996 0.788548347 0.737024591
YAL021C YDL149W 0.091815765 0 0.244081967
YAL021C YNR052C 0.813478996 0.788548347 0.737024591
YER068W YCR093W 0.813478996 0.123110421 0.737024591
YGR134W YCR093W 0.813478996 0 0.318029535
YGR134W YJR011C 0 0 0
YGR134W YNL288W 0.813478996 0 0.366692109
YGR134W YNR052C 0.813478996 0 0.366692109
YNL288W YCR093W 0.813478996 0 0.318029535
YNL288W YNR052C 0.813478996 0 0.366692109
YAL024C YHR158C 0.436584909 0 0.784025257
YAL024C YMR273C 0.436584909 0.377398788 0.403173905
YHR158C YDR122W 0.017693444 0 0.028502013
YAL026C YAL053W 0.06481985 0.319446658 0.446751355
YAL026C YML072C 0.06481985 0 0
YAL026C YLR447C 0.117746131 0.536228416 0.400743839
YAL026C YOR153W 0.06481985 0.536228416 0.180234305
YAL053W YML072C 0.436584909 0 0
YAL053W YOR153W 0.06481985 0.319446658 0.19372976
YML072C YBR205W 0.06481985 0 0
YML072C YDL112W 0.063869073 0 0
YML072C YGL103W 0.06481985 0.147099343 0
YML072C YGR026W 0 0 0
YML072C YPL220W 0.063869073 0 0
YML072C YOR153W 0.199050162 0 0
YAL029C YBR081C 0.199050162 0.273826385 0.318029535
YAL029C YBR130C 0.564532396 0.147099343 0.97448784
YAL029C YBR202W 0.209115134 0.322740168 0.31151773
YAL029C YMR223W 0.19871176 0.222292016 0.128368209
YAL029C YFL039C 0.84464456 0.322740168 0.59632646
YAL029C YGL106W 0.564532396 0.534275941 0.769304064
YAL029C YHR023W 0.874544634 1 0.481115895
YAL029C YKL130C 0.564532396 0.147099343 0.769304064
YAL029C YML056C 0.063869073 0.123110421 0.080830797
YBR081C YBR198C 1 0.513129529 0.565245763
YBR081C YCL010C 0.965794527 0 0.565245763
YBR081C YDR145W 1 0.875655528 0.565245763
YBR081C YDR167W 1 0.513129529 0.565245763
YBR081C YDR176W 1 0.573094621 0.565245763
YBR081C YDR392W 1 0.573094621 0.565245763
YBR081C YDR448W 1 0.652263807 0.565245763
YBR081C YGL066W 1 1 0.565245763
YBR081C YGL112C 1 0.513129529 0.565245763
YBR081C YGR252W 1 0.652263807 0.565245763
YBR081C YLR055C 0.965794527 0.875655528 0.565245763
YBR081C YML007W 0.378217219 0.615397601 0.318029535
YBR081C YMR223W 1 0 0.565245763
YBR081C YMR236W 1 0.513129529 0.565245763
YBR081C YOL148C 1 0.573094621 0.565245763
YBR081C YPL254W 1 0.652263807 0.565245763
YBR130C YIL034C 0.74076152 0.147099343 0.59632646
YBR130C YKL007W 0.74076152 0.147099343 0.180234305
YBR130C YPL153C 0.054227174 0.200338789 0.31151773
YBR130C YBR202W 0.209115134 0.200338789 0.31151773
YBR130C YGL106W 0.564532396 0.147099343 0.769304064
YBR130C YKL130C 0.564532396 0.705503138 0.769304064
YBR130C YMR109W 0.74076152 0 0.59632646
YBR202W YGL001C 0.117746131 0.123110421 0.11861081
YBR202W YIL034C 0.209115134 0.147099343 0.407555052
YBR202W YKL007W 0.209115134 0.147099343 0.407555052
YBR202W YPL153C 0.139401363 1 0.751588876
YBR202W YGL106W 0.054227174 0.147099343 0.306142208
YBR202W YKL130C 0.058813611 0.200338789 0.31151773
YBR202W YMR109W 0.209115134 0.322740168 0.277090366
YBR202W YOR153W 0.06481985 0.322740168 0
YMR223W YDR176W 1 0.123110421 0.565245763
YMR223W YDR392W 1 0 0.565245763
YMR223W YGL066W 1 0.123110421 0.565245763
YMR223W YGR252W 1 0.123110421 0.565245763
YMR223W YLR055C 0.965794527 0 0.565245763
YMR223W YCL010C 0.965794527 0 0.565245763
YMR223W YDR167W 1 0 0.565245763
YMR223W YMR236W 1 0 0.565245763
YMR223W YOL148C 1 0 0.565245763
YMR223W YPL254W 1 0 0.565245763
YAL033W YBR167C 1 1 1
YAL033W YGR030C 1 1 1
YAL033W YHR062C 1 1 1
YAL033W YNL221C 1 1 1
YAL033W YNL282W 1 1 1
YAL033W YBL018C 1 1 1
YAL033W YBR257W 1 1 1
YBR167C YBL018C 1 1 1
YBR167C YGR030C 1 1 1
YBR167C YHR062C 1 1 1
YBR167C YNL221C 1 1 1
YBR167C YBR257W 1 1 1
YBR167C YNL282W 1 1 1
YGR030C YBL018C 1 1 1
YGR030C YBR257W 1 1 1
YGR030C YHR062C 1 1 1
YGR030C YNL221C 1 1 1
YGR030C YNL282W 1 1 1
YHR062C YBL018C 1 1 1
YHR062C YBR257W 1 1 1
YHR062C YDR478W 1 1 0.627896805
YHR062C YNL221C 1 1 1
YHR062C YNL282W 1 1 1
YNL221C YBL018C 1 1 1
YNL221C YBR257W 1 1 1
YNL221C YDR478W 1 1 0.627896805
YNL221C YNL282W 1 1 1
YNL282W YBL018C 1 1 1
YNL282W YBR257W 1 1 1
YNL282W YLR335W 0.223156409 0 0.369858496
YAL034C YAR002W 0 0 0
YAL034C YER110C 0 0 0
YAL034C YJR123W 0 0 0
YAL034C YLR335W 0 0 0
YAL034C YML063W 0 0 0
YAL034C YOL120C 0 0 0
YAL034C YPR174C 0 0 0
YAR002W YER110C 0.620191341 0 0.534309467
YAR002W YPR174C 0.514039928 0 0
YAR002W YLR335W 0.620191341 0.327706907 0.590730713
YAR002W YLR347C 0.620191341 0 0.534309467
YAR002W YNL189W 0.620191341 0 0.590730713
YAR002W YNL224C 0.148688558 0 0.228431947
YAR002W YOR098C 0.620191341 0.327706907 0.590730713
YAR002W YPL020C 0.620191341 0 0.323093074
YER110C YCL009C 0.223156409 0 0.209373362
YER110C YJL138C 0.209115134 0 0.410790644
YER110C YGL195W 0.209115134 0 0.410790644
YER110C YIL094C 0.06481985 0 0.160579971
YER110C YLR335W 0.620191341 0 0.534309467
YER110C YLR347C 0.620191341 0.595875835 0.534309467
YER110C YNL189W 0.620191341 0.595875835 0.534309467
YER110C YOR136W 0.223156409 0 0.11861081
YER110C YPR174C 0.514039928 0 0
YJR123W YDL171C 0.063869073 0 0.11861081
YJR123W YHR196W 0.535023088 0 0.274872651
YJR123W YJL080C 0.272147062 0 0.452278665
YJR123W YGL234W 0.063869073 0 0.11861081
YJR123W YGR285C 0.359513635 0 0.676422191
YJR123W YMR093W 0.535023088 0 0.274872651
YJR123W YOR361C 0.272147062 0 0.410790644
YJR123W YPR041W 1 0 0.410790644
YJR123W YPR137W 0.535023088 0 0.274872651
YLR335W YLR180W 0.063869073 0 0.262580285
YLR335W YGL191W 0.332267458 0 0.180234305
YLR335W YLR347C 0.620191341 0 0.70960894
YLR335W YPR174C 0.514039928 0 0
YLR335W YNL189W 0.620191341 0 0.70960894
YLR335W YNL224C 0.148688558 0 0.369858496
YML063W YDR091C 0.778764374 0 0.410790644
YML063W YGL171W 0.535023088 0 0.350111051
YOL120C YBR086C 0.017693444 0 0
YOL120C YBR263W 0.063869073 0 0.11861081
YOL120C YPR174C 0.209115134 0 0
YOL120C YPL009C 0.359513635 0 0
YAL035W YDL014W 0.359513635 0.123110421 0.12693783
YAL035W YDL082W 0.778764374 0 0.209373362
YAL035W YDR091C 0.778764374 0.322740168 0.555519994
YAL035W YDR418W 0.778764374 0 0.209373362
YAL035W YDR429C 0.148688558 1 0.555519994
YAL035W YDR496C 0.209115134 0.243570982 0.141123268
YAL035W YHL033C 0.778764374 0 0.209373362
YAL035W YHR010W 0.778764374 0 0.209373362
YAL035W YJL190C 1 0 0.209373362
YAL035W YLR175W 0.272147062 0.123110421 0.12693783
YAL035W YMR309C 0.272147062 1 0.555519994
YAL035W YOR361C 0.272147062 1 0.555519994
YAL035W YPR041W 1 1 0.555519994
YAL035W YBR084W 0.199050162 0.222292016 0.11861081
YAL035W YFR031C-A 0.778764374 0 0.209373362
YAL035W YLR192C 0.148688558 1 0.555519994
YAL035W YLR367W 1 0 0.209373362
YDL014W YCL059C 0.605888772 0 0.47752789
YDL014W YBR247C 0.535023088 0 0.47752789
YDL014W YCL011C 0.272147062 0 0.164766101
YDL014W YJL033W 0.475829319 0.123110421 0.350111051
YDL014W YDL148C 0.605888772 0 0.47752789
YDL014W YDR060W 0.475829319 0 0.274872651
YDL014W YER082C 0.605888772 0 0.47752789
YDL014W YGL120C 0.535023088 0.123110421 0.47752789
YDL014W YGR090W 0.605888772 0 0.47752789
YDL014W YHR196W 0.605888772 0 0.47752789
YDL014W YJL109C 0.605888772 0 0.47752789
YDL014W YOR310C 0.75572833 0 0.47752789
YDL014W YPR144C 0.605888772 0 0.47752789
YDL082W YBR105C 0.148688558 0 0.255793609
YDL082W YDR060W 0.272147062 0 0.028502013
YDL082W YFR031C-A 0.907334967 1 0.410790644
YDL082W YHR052W 0.272147062 0 0.135388994
YDL082W YMR061W 0.148688558 0 0.12693783
YDL082W YOL077C 0.272147062 0 0.12693783
YDL082W YOR272W 0.272147062 0 0.12693783
YDR091C YBR079C 0.359513635 0.147099343 0.555519994
YDR091C YDL149W 0.06481985 0 0.244387339
YDR091C YDR429C 0.148688558 0.147099343 0.555519994
YDR091C YML024W 0.778764374 0 0.410790644
YDR091C YOR096W 0.778764374 0 0.310149944
YDR091C YLR192C 0.148688558 0.147099343 0.555519994
YDR091C YLR367W 0.778764374 0 0.209373362
YDR091C YMR146C 0.272147062 0.147099343 0.555519994
YDR091C YMR309C 0.272147062 0.147099343 0.555519994
YDR091C YNL244C 0.272147062 0.147099343 0.555519994
YDR091C YPR041W 0.778764374 0.147099343 0.555519994
YDR418W YGR285C 0.359513635 0 0.410790644
YDR418W YFR031C-A 0.907334967 1 0.410790644
YDR418W YHR064C 0.063869073 0 0.410790644
YDR429C YBR079C 0.777787967 1 0.555519994
YDR429C YBR086C 0.017693444 0.147099343 0
YDR429C YBR181C 0.148688558 0 0.209373362
YDR429C YDL149W 0.091815765 0 0.055521238
YDR429C YER102W 0.148688558 0 0.209373362
YDR429C YER164W 0.19871176 0 0.141123268
YDR429C YIL069C 0.148688558 0 0.209373362
YDR429C YKL088W 0.182983024 0.147099343 0.11861081
YDR429C YLR192C 0.777787967 1 0.555519994
YDR429C YMR146C 0.777787967 1 0.555519994
YDR429C YMR172W 0.026530917 0 0.141123268
YDR429C YMR309C 0.777787967 1 0.555519994
YDR429C YNL244C 0.148688558 1 0.555519994
YDR429C YOR039W 0.182983024 0 0.141123268
YDR429C YOR361C 0.777787967 1 0.555519994
YDR429C YPR041W 0.182983024 1 0.555519994
YDR496C YBR142W 0.34093377 0 0.164766101
YDR496C YBL087C 0.209115134 0 0.141123268
YDR496C YDL031W 0.34093377 0 0.164766101
YDR496C YGL111W 0.34093377 0 0.028502013
YDR496C YKL014C 0.34093377 0 0.164766101
YDR496C YLL008W 0.34093377 0 0.164766101
YDR496C YLR175W 0.34093377 0 0.164766101
YDR496C YLR276C 0.34093377 0 0.164766101
YDR496C YMR121C 0.209115134 0.243570982 0.141123268
YDR496C YNL061W 0.34093377 0 0.164766101
YDR496C YNL175C 0.34093377 0.243570982 0
YDR496C YOL127W 0.209115134 0.243570982 0.141123268
YDR496C YPL093W 0.34093377 0.147099343 0.164766101
YDR496C YPR016C 0.34093377 0.147099343 0.164766101
YDR496C YER006W 0.34093377 0.243570982 0.164766101
YDR496C YFL002C 0.34093377 0 0.164766101
YDR496C YHR052W 0.34093377 0.147099343 0.080830797
YDR496C YHR088W 0.34093377 0.243570982 0.164766101
YDR496C YKR081C 0.34093377 0.243570982 0.164766101
YDR496C YLL034C 0.34093377 0 0.028502013
YDR496C YLR449W 0.34093377 0.147099343 0.284664994
YDR496C YMR049C 0.34093377 0 0.164766101
YDR496C YMR290C 0.34093377 0.243570982 0.164766101
YDR496C YNL002C 0.34093377 0.243570982 0.164766101
YDR496C YOL077C 0.34093377 0.243570982 0.164766101
YDR496C YOR272W 0.34093377 0 0.164766101
YDR496C YPL012W 0.209115134 0 0.164766101
YDR496C YPL043W 0.34093377 0.243570982 0.164766101
YDR496C YPL211W 0.34093377 0 0.164766101
YHL033C YER036C 0.359513635 0 0.028502013
YHL033C YLR115W 0.148688558 0 0.141123268
YHR010W YER006W 0.272147062 0 0.12693783
YHR010W YFL002C 0.209115134 0 0.12693783
YHR010W YFR031C-A 0.907334967 1 0.209373362
YHR010W YGL099W 0.063869073 0 0.028502013
YHR010W YGR285C 0.359513635 0 0.209373362
YHR010W YPR189W 0.063869073 0 0.080830797
YHR010W YHR052W 0.272147062 0 0.135388994
YHR010W YHR064C 0.063869073 0 0.209373362
YHR010W YPL012W 0.359513635 0 0.12693783
YHR010W YPL043W 0.209115134 0 0.12693783
YHR010W YPL093W 0.272147062 0 0.12693783
YJL190C YDL060W 0.272147062 0 0.12693783
YJL190C YGL120C 0.272147062 0 0.12693783
YJL190C YGR162W 0.359513635 0 0.209373362
YJL190C YPR189W 0.063869073 0 0.080830797
YJL190C YMR125W 0.272147062 0 0.12693783
YJL190C YMR309C 0.272147062 0 0.209373362
YJL190C YOR361C 0.272147062 0 0.209373362
YLR175W YCL059C 0.535023088 0 0.34631639
YLR175W YGR162W 0.272147062 0 0.274872651
YLR175W YHL034C 0.34093377 0 0.12693783
YLR175W YCL037C 0.272147062 0 0.12693783
YLR175W YGL049C 0.272147062 0 0.274872651
YLR175W YJL033W 0.475829319 0.123110421 0.34631639
YLR175W YMR310C 0.139401363 0 0
YLR175W YNL262W 0.223156409 0.123110421 0.164766101
YLR175W YLR197W 0.64373211 0 0.493961867
YLR175W YPL043W 0.34093377 0 0.34631639
YMR309C YDR025W 0.272147062 0 0.410790644
YMR309C YER025W 0.813478996 1 0.410790644
YMR309C YLR192C 0.777787967 1 0.555519994
YMR309C YMR146C 0.813478996 1 0.555519994
YMR309C YBR079C 0.813478996 1 0.555519994
YMR309C YER102W 0.272147062 0 0.410790644
YMR309C YGL019W 0.272147062 0 0.262580285
YMR309C YOR039W 0.272147062 0 0.262580285
YMR309C YOR361C 0.813478996 1 0.555519994
YMR309C YPL081W 0.272147062 0.243570982 0.410790644
YMR309C YPR041W 0.813478996 1 0.555519994
YOR361C YBR079C 0.813478996 1 0.555519994
YOR361C YIL035C 0.272147062 0 0.262580285
YOR361C YLR192C 0.777787967 1 0.555519994
YOR361C YMR049C 0.272147062 0 0.160579971
YOR361C YMR116C 0.272147062 0.147099343 0.402561524
YOR361C YMR146C 0.813478996 1 0.555519994
YOR361C YNL244C 0.813478996 1 0.555519994
YOR361C YNL301C 0.272147062 0 0.410790644
YOR361C YOR039W 0.272147062 0 0.262580285
YOR361C YOR293W 0.272147062 0 0.209373362
YOR361C YBL072C 0.272147062 0 0.410790644
YOR361C YGL019W 0.272147062 0 0.262580285
YOR361C YLR039C 0.182983024 0 0.028502013
YOR361C YLR264W 0.272147062 0 0.209373362
YOR361C YLR359W 0 0 0.11861081
YOR361C YNL096C 0.272147062 0 0.209373362
YOR361C YPR041W 0.813478996 1 0.555519994
YPR041W YBR079C 0.813478996 1 0.555519994
YPR041W YBR086C 0.017693444 0.147099343 0
YPR041W YBR181C 1 0 0.274872651
YPR041W YDR025W 1 0 0.513164578
YPR041W YLR192C 0.182983024 1 0.555519994
YPR041W YMR146C 0.813478996 1 0.555519994
YPR041W YNL244C 0.813478996 1 0.555519994
YPR041W YOR204W 0.063869073 0.243570982 0.555519994
YPR041W YDL149W 0.091815765 0 0.488648873
YPR041W YIL133C 0.778764374 0.243570982 0.410790644
YPR041W YLR039C 0.182983024 0.45705923 0.028502013
YPR041W YNL096C 1 0 0.310149944
YPR041W YOR096W 1 0 0.310149944
YAL036C YGL246C 0.026530917 0 0.141123268
YAL036C YGR162W 0.272147062 0.147099343 0.410790644
YAL036C YGR285C 0.272147062 0.147099343 0.410790644
YAL036C YHL034C 0.272147062 0.147099343 0.402561524
YAL036C YLR310C 0.063869073 0 0.227241572
YAL036C YLR406C 0.272147062 0 0.410790644
YAL036C YOR048C 0.063869073 0 0.141123268
YAL036C YOR243C 0.026530917 0 0.12693783
YAL036C YOR293W 0.272147062 0 0.209373362
YAL036C YHL015W 0.272147062 0 0.209373362
YAL036C YHR064C 0.058813611 0.147099343 0.410790644
YAL036C YJL080C 0.720816757 0.147099343 0.262580285
YAL036C YMR230W 0.272147062 0 0.209373362
YGL246C YDL126C 0.128367254 0 0.128368209
YGL246C YBL058W 0.128367254 0.377398788 0.080830797
YGL246C YDL047W 0.128367254 0 0.300507449
YGL246C YDR049W 0.06481985 0 0
YGL246C YDR447C 0.054227174 0 0.274872651
YGL246C YGL234W 0.026530917 0 0.149668025
YGL246C YGR048W 0.06481985 0 0.080830797
YGL246C YML029W 0.06481985 0 0.276076972
YGL246C YOR048C 0.128367254 0 0.800385931
YGL246C YGR060W 0.06481985 0 0.11861081
YGL246C YLL045C 0.054227174 0 0.141123268
YGR162W YCR077C 0.359513635 0 0.555519994
YGR162W YDL051W 0.209115134 0.243570982 0.12693783
YGR162W YDL087C 0.272147062 0.243570982 0.446751355
YGR162W YER029C 0.272147062 0.243570982 0.12693783
YGR162W YGL173C 0.272147062 0 0.296095402
YGR162W YCL011C 0.742127949 0.243570982 0.160579971
YGR162W YCL037C 0.272147062 0.243570982 0.410790644
YGR162W YGR285C 0.666408922 0.147099343 0.410790644
YGR162W YHL034C 0.272147062 0.243570982 0.402561524
YGR162W YIL061C 0.272147062 0.243570982 0.12693783
YGR162W YIR001C 0.063869073 0.243570982 0.080830797
YGR162W YJL138C 0.81621121 1 0.555519994
YGR162W YNL262W 0.209115134 0.200338789 0.262580285
YGR162W YOR243C 0.06481985 0 0.274872651
YGR162W YHR064C 0.063869073 0.147099343 0.410790644
YGR162W YMR125W 0.272147062 0.243570982 0.12693783
YGR162W YMR230W 0.359513635 0 0.296095402
YGR162W YNL005C 0.359513635 0 0.209373362
YGR162W YOL139C 0.81621121 1 0.555519994
YGR285C YBR084W 0.199050162 0 0.11861081
YGR285C YBR158W 0.06481985 0.273826385 0.160579971
YGR285C YDR025W 0.359513635 0 0.410790644
YGR285C YDR064W 0.359513635 0.147099343 0.209373362
YGR285C YGR054W 0.359513635 0.147099343 0.209373362
YGR285C YOL121C 0.359513635 0 0.209373362
YGR285C YPR189W 0.063869073 0 0.080830797
YGR285C YHR064C 0.063869073 1 0.676422191
YGR285C YJL080C 0.272147062 0.273826385 0.262580285
YGR285C YKR057W 0.359513635 0 0.209373362
YGR285C YMR116C 0.359513635 0.273826385 0.43240374
YGR285C YOR096W 0.359513635 0 0.209373362
YHL034C YCL011C 0.272147062 0.393233403 0.160579971
YHL034C YCL037C 0.272147062 0.393233403 0.402561524
YHL034C YGL049C 0.272147062 0.243570982 0.209373362
YHL034C YMR125W 0.272147062 0.243570982 0.12693783
YHL034C YMR230W 0.272147062 0 0.209373362
YHL034C YOL139C 0.272147062 0.243570982 0.402561524
YLR310C YDL047W 0.128367254 0 0.560279381
YLR310C YGL197W 0.06481985 0 0.435195426
YLR310C YGR161C 0.128367254 0 0.055521238
YLR310C YJL098W 0.06481985 0 0.461106052
YLR310C YBR225W 0 0 0
YLR310C YFR040W 0.063869073 0 0.461106052
YLR310C YKR028W 0.063869073 0 0.461106052
YLR310C YOR267C 0.063869073 0 0.160579971
YLR406C YHR052W 0.272147062 0 0.135388994
YLR406C YHR085W 0.117746131 0 0.12693783
YLR406C YKL172W 0.272147062 0 0.12693783
YLR406C YKR081C 0.272147062 0 0.12693783
YLR406C YNR053C 0.272147062 0 0.028502013
YOR048C YBR263W 0.199050162 0.123110421 0.132196165
YOR048C YGR204W 0.128367254 0.222292016 0.149668025
YOR048C YJL154C 0.06481985 0 0.028502013
YOR048C YPL009C 0.063869073 0 0
YOR243C YBL090W 0.06481985 0 0.128368209
YOR243C YBR146W 0.06481985 0 0.128368209
YOR243C YBR251W 0.06481985 0 0.128368209
YOR243C YDR036C 0.06481985 0.123110421 0.063674894
YOR243C YDR041W 0.06481985 0 0.128368209
YOR243C YGR170W 0.06481985 0.123110421 0.132196165
YOR243C YGR215W 0.06481985 0 0.128368209
YOR243C YHL004W 0.06481985 0 0.128368209
YOR243C YKL003C 0.06481985 0 0.128368209
YOR243C YNL306W 0.06481985 0 0.128368209
YOR243C YNR037C 0.06481985 0 0.128368209
YOR243C YOR205C 0.06481985 0 0
YOR243C YGL232W 0.128367254 0 0.518095219
YOR243C YJR101W 0.06481985 0 0.128368209
YOR243C YMR158W 0.06481985 0 0.128368209
YOR243C YNL186W 0.128367254 0.123110421 0.240479815
YOR243C YOR356W 0.06481985 0 0.607808548
YOR243C YPL118W 0.06481985 0 0.128368209
YOR243C YPL013C 0.06481985 0 0.128368209
YOR293W YNL244C 0.272147062 0 0.209373362
YOR293W YJL168C 0.054227174 0 0.141123268
YOR293W YMR205C 0.277699351 0 0.209373362
YOR293W YNL030W 0.209115134 0 0.135388994
YOR293W YOR056C 0.272147062 0 0.274872651
YOR293W YOR303W 0.148688558 0 0.11861081
YAL038W YFR049W 0.063869073 0 0.209373362
YFR049W YDR148C 0.449065737 0 0.36849071
YFR049W YFL018C 0.449065737 0 0.36849071
YFR049W YIL125W 0.449065737 0 0.36849071
YFR049W YMR121C 0.359513635 1 0.209373362
YAL039C YAR035W 0.199050162 0.123110421 0.063674894
YAR035W YDR171W 0.063869073 0 0.388230875
YAL041W YBR200W 0.564532396 0 0.720778595
YAL041W YER114C 0.503049637 0 0.862757866
YAL041W YNL007C 0.063869073 0.45705923 0.028502013
YBR200W YER114C 0.503049637 0.502389825 0.602070637
YAL043C YDR195W 0.742127949 0.393233403 0.800385931
YAL043C YDR301W 0.742127949 0.393233403 0.758944949
YAL043C YER133W 0.742127949 0.393233403 0.800385931
YAL043C YGR156W 0.742127949 0.393233403 0.800385931
YAL043C YKL059C 0.742127949 0.393233403 0.758944949
YAL043C YKR002W 0.742127949 0 0.758944949
YAL043C YLR115W 0.742127949 0.393233403 0.758944949
YAL043C YNL222W 0.742127949 0.393233403 0.800385931
YAL043C YOR179C 0.742127949 0.393233403 0.800385931
YAL043C YJR093C 0.742127949 0.393233403 0.758944949
YAL043C YKL018W 0.742127949 0 0.800385931
YAL043C YLR277C 0.742127949 0.393233403 0.758944949
YAL043C YMR061W 0.742127949 0.393233403 0.758944949
YAL043C YNL317W 0.742127949 0.393233403 0.758944949
YAL043C YPR107C 0.742127949 0.393233403 0.758944949
YDR195W YDR301W 0.742127949 0.393233403 0.69708255
YDR195W YGR156W 0.742127949 0.393233403 0.800385931
YDR195W YKL059C 0.742127949 0.393233403 0.6561236
YDR195W YKR002W 0.742127949 0 0.570437964
YDR195W YLR115W 0.742127949 0.393233403 0.69708255
YDR195W YNL222W 0.742127949 0.393233403 0.800385931
YDR195W YER133W 0.742127949 0.393233403 0.800385931
YDR195W YJR093C 0.742127949 0.393233403 0.6561236
YDR195W YKL018W 0.742127949 0 0.800385931
YDR195W YLR277C 0.742127949 0.393233403 0.69708255
YDR195W YLR448W 0.148688558 0.393233403 0.141123268
YDR195W YMR061W 0.742127949 0.393233403 0.570437964
YDR195W YNL317W 0.742127949 0.393233403 0.6561236
YDR195W YOR179C 0.742127949 0.393233403 0.800385931
YDR195W YPR107C 0.742127949 0.393233403 0.6561236
YDR301W YLR115W 0.742127949 0.393233403 0.758944949
YDR301W YER133W 0.742127949 0.393233403 0.758944949
YDR301W YGR156W 0.742127949 0.393233403 0.758944949
YDR301W YJR093C 0.742127949 0.393233403 0.758944949
YDR301W YKL018W 0.742127949 0 0.69708255
YDR301W YKL059C 0.742127949 0.393233403 0.758944949
YDR301W YKR002W 0.742127949 0 0.758944949
YDR301W YLR277C 0.742127949 0.393233403 0.758944949
YDR301W YMR061W 0.742127949 0.393233403 0.758944949
YDR301W YNL317W 0.742127949 0.393233403 0.758944949
YDR301W YPR107C 0.742127949 0.393233403 0.758944949
YER133W YCR073W-A 0.063869073 0.352403259 0.028502013
YER133W YDR028C 0.889363375 0 0.660061302
YER133W YAR014C 0.469649595 0 1
YER133W YER070W 0.19871176 0.147099343 0.149668025
YER133W YGR156W 0.742127949 0.393233403 0.800385931
YER133W YKL059C 0.742127949 0.393233403 0.758944949
YER133W YKR002W 0.742127949 0.123110421 0.758944949
YER133W YLR115W 0.742127949 0.393233403 0.758944949
YER133W YMR311C 0.139401363 0 0.660061302
YER133W YER177W 0.139401363 0.200338789 0.660061302
YER133W YKL018W 0.742127949 0.123110421 0.800385931
YER133W YKL193C 0.139401363 0 0.625385176
YER133W YLR028C 0.063869073 0.222292016 0.527262257
YER133W YLR258W 0.063869073 0.123110421 0.660061302
YER133W YLR277C 0.742127949 0.393233403 0.758944949
YER133W YNL317W 0.742127949 0.393233403 0.758944949
YER133W YOR179C 0.742127949 0.393233403 0.800385931
YER133W YPR107C 0.742127949 0.393233403 0.758944949
YGR156W YKL059C 0.742127949 0.393233403 0.758944949
YGR156W YLR115W 0.742127949 0.393233403 0.758944949
YGR156W YJR093C 0.742127949 0.393233403 0.758944949
YGR156W YKR002W 0.742127949 0 0.758944949
YGR156W YNL317W 0.742127949 0.393233403 0.758944949
YGR156W YOR179C 0.742127949 0.393233403 0.800385931
YGR156W YPR107C 0.742127949 0.393233403 0.758944949
YKL059C YJR093C 0.742127949 0.393233403 0.758944949
YKL059C YKL018W 0.742127949 0 0.6561236
YKL059C YLR115W 0.742127949 0.393233403 0.758944949
YKL059C YKR002W 0.742127949 0 0.758944949
YKL059C YLR277C 0.742127949 0.393233403 0.758944949
YKL059C YMR061W 0.742127949 0.393233403 0.758944949
YKL059C YNL317W 0.742127949 0.393233403 0.758944949
YKL059C YPR107C 0.742127949 0.393233403 0.758944949
YKR002W YJR093C 0.742127949 0 0.758944949
YKR002W YKL018W 0.742127949 0.244946187 0.570437964
YKR002W YDR228C 0.714455863 0 0.758944949
YKR002W YLR115W 0.742127949 0 0.758944949
YKR002W YNL222W 0.742127949 0.123110421 0.503899329
YKR002W YLR277C 0.742127949 0.123110421 0.758944949
YKR002W YMR061W 0.742127949 0 0.758944949
YKR002W YNL317W 0.742127949 0 0.758944949
YKR002W YPR107C 0.742127949 0 0.758944949
YLR115W YDR228C 0.714455863 0.393233403 0.758944949
YLR115W YJR093C 0.742127949 0.393233403 0.758944949
YLR115W YKL018W 0.742127949 0 0.69708255
YLR115W YLR277C 0.742127949 0.393233403 0.758944949
YLR115W YMR061W 0.742127949 0.393233403 0.758944949
YLR115W YNL317W 0.742127949 0.393233403 0.758944949
YLR115W YPR107C 0.742127949 0.393233403 0.758944949
YNL222W YOR179C 0.742127949 0.393233403 0.800385931
YNL222W YPR107C 0.742127949 0.393233403 0.6561236
YOR179C YKL018W 0.742127949 0 0.800385931
YAL047C YHR172W 0.81621121 1 0.646975846
YAL047C YLR212C 0.81621121 1 0.646975846
YAL047C YNL126W 0.81621121 1 0.646975846
YHR172W YNL126W 1 1 0.691804
YHR172W YLR212C 1 1 0.691804
YLR212C YNL126W 1 1 0.691804
YAL048C YOR284W 0.063869073 0 0
YOR284W YKL007W 0.063869073 0 0
YOR284W YML103C 0.026530917 0 0
YOR284W YPL206C 0.063869073 0 0
YAR002C-A YAL007C 0.797149476 0 0.561759034
YAR002C-A YML012W 0.797149476 0 0.561759034
YAR002C-A YGL200C 0.797149476 0 0.561759034
YAR002C-A YOR016C 0.35859622 0 0.561759034
YAL007C YGL200C 0.797149476 0 0.561759034
YAL007C YML012W 0.797149476 0 0.561759034
YML012W YGL200C 0.797149476 0 0.561759034
YML012W YDL018C 0.017693444 0 0.327122566
YML012W YGL142C 0.017693444 0 0.028502013
YML012W YHR110W 0.017693444 0 0.327122566
YAR003W YDR469W 0.905959147 1 0.726139332
YAR003W YBR175W 0.905959147 1 0.726139332
YAR003W YHR119W 0.905959147 1 0.726139332
YAR003W YKL018W 0.905959147 1 0.726139332
YAR003W YLR015W 0.905959147 1 0.726139332
YAR003W YPL138C 0.905959147 1 0.726139332
YDR469W YHR119W 0.905959147 1 0.726139332
YDR469W YLR015W 0.905959147 1 0.726139332
YDR469W YPL138C 0.905959147 1 0.726139332
YAR007C YCR092C 0.19871176 0.584525853 0.562735579
YAR007C YDL156W 0.139401363 0 0
YAR007C YFR013W 0.19871176 0.329626565 0.318321256
YAR007C YHR164C 0.768932809 0.680908576 0.564472872
YAR007C YJL173C 1 0.668396355 0.889962802
YAR007C YLR347C 0.367218759 0 0.279976662
YAR007C YML032C 0.360224298 0.680908576 0.714416831
YAR007C YMR234W 0.139401363 0 0.164766101
YAR007C YNL312W 1 0.680908576 0.889962802
YAR007C YOL090W 0.360224298 0.584525853 0.562735579
YAR007C YPR065W 0.360224298 0.447816108 0.164766101
YAR007C YBR136W 0.139401363 0 0.714416831
YAR007C YDR097C 0.19871176 0.584525853 0.434001092
YAR007C YIR002C 0.139401363 0.329626565 0.484820288
YCR092C YBR114W 0.19871176 0.329626565 0.364046228
YCR092C YBR136W 0.128367254 0.123110421 0.562735579
YCR092C YDL156W 0.128367254 0 0
YCR092C YDR499W 0.139401363 0.329626565 0.364046228
YCR092C YOL090W 1 1 1
YCR092C YDR097C 0.863760823 1 1
YCR092C YIR002C 0.128367254 0.491286296 0.430828422
YCR092C YJL173C 0.19871176 0.584525853 0.562735579
YDL156W YBR114W 0.139401363 0 0
YDL156W YBR136W 0.128367254 0 0
YDL156W YDL225W 0.063869073 0 0
YDL156W YOL090W 0.139401363 0 0
YDL156W YDR097C 0.128367254 0 0
YDL156W YDR499W 0.139401363 0 0
YDL156W YIR002C 0.128367254 0 0
YDL156W YJL173C 0.139401363 0 0
YDL156W YML032C 0.139401363 0 0
YDL156W YNL312W 0.139401363 0 0
YFR013W YBL003C 0.19871176 0.329626565 0.318321256
YFR013W YBR009C 0.19871176 0.329626565 0.318321256
YFR013W YBR245C 1 0.698574812 0.508438023
YFR013W YCR084C 0.19871176 0 0.318321256
YFR013W YDR083W 0.139401363 0.123110421 0.128368209
YFR013W YDR190C 0.545510901 0.322740168 0.508438023
YFR013W YGL133W 0.545510901 0 0.508438023
YFR013W YIL031W 0.139401363 0.222292016 0.318321256
YFR013W YOL004W 0.498620229 0.222292016 0.318321256
YFR013W YPL082C 0.545510901 0.329626565 0.508438023
YFR013W YFR037C 0.545510901 0.322740168 0.508438023
YFR013W YKR001C 0.117746131 0.322740168 0.128368209
YHR164C YBR136W 0.139401363 0.123110421 0.564472872
YHR164C YDR097C 0.139401363 0.584525853 0.434001092
YHR164C YDR499W 0.360224298 0.329626565 0.564472872
YHR164C YOL090W 0.360224298 0.584525853 0.434001092
YHR164C YIR002C 0.139401363 0.58757182 0.806016558
YHR164C YML032C 0.360224298 1 0.564472872
YHR164C YNL312W 0.768932809 0.680908576 0.564472872
YJL173C YBR136W 0.139401363 0 0.714416831
YJL173C YLR347C 0.367218759 0 0.279976662
YJL173C YML032C 0.360224298 0.668396355 0.714416831
YJL173C YMR234W 0.139401363 0 0.164766101
YJL173C YNL312W 1 0.668396355 0.889962802
YLR347C YBR103W 0.454250882 0 0.149668025
YLR347C YHL025W 0.19871176 0 0.149668025
YLR347C YDL175C 0.223156409 0 0.149668025
YLR347C YDR257C 0.139401363 0 0.226193778
YLR347C YDR502C 0 0 0.383482482
YLR347C YKR029C 0.454250882 0 0.149668025
YLR347C YLR005W 0.223156409 0 0.149668025
YLR347C YMR308C 0.139401363 0.595875835 0.534309467
YLR347C YPL020C 0.620191341 0 0.279976662
YLR347C YNL189W 0.941077615 0.595875835 0.70960894
YLR347C YOR098C 0.620191341 0 0.70960894
YLR347C YPL178W 0.19871176 0 0.149668025
YML032C YBR114W 0.139401363 0.329626565 0.364046228
YML032C YBR136W 0.139401363 0.123110421 0.714416831
YML032C YCR028C-A 0.223156409 0.680908576 0.434001092
YML032C YDR097C 0.139401363 0.584525853 0.491274478
YML032C YDR434W 0.117746131 0.123110421 0.141123268
YML032C YIR002C 0.139401363 0.329626565 0.530502156
YML032C YDR499W 0.354117434 0.329626565 0.564472872
YML032C YNL312W 0.360224298 0.680908576 0.714416831
YMR234W YCR028C-A 0.06481985 0 0.164766101
YMR234W YGR094W 0.06481985 0.123110421 0.164766101
YNL312W YBR114W 0.19871176 0.329626565 0.555519994
YNL312W YBR136W 0.139401363 0 0.714416831
YNL312W YDR097C 0.19871176 0.584525853 0.434001092
YNL312W YIR002C 0.139401363 0.329626565 0.484820288
YNL312W YDR499W 0.360224298 0.329626565 0.691804
YOL090W YBR114W 0.19871176 0.329626565 0.364046228
YOL090W YBR136W 0.139401363 0.123110421 0.562735579
YOL090W YDR097C 1 1 1
YOL090W YDR295C 0.360224298 0.329626565 0.496394646
YOL090W YDR499W 0.354117434 0.329626565 0.434001092
YOL090W YFR037C 0.19871176 0.322740168 0.364046228
YOL090W YIR002C 0.139401363 0.491286296 0.434001092
YOL090W YNL021W 0.360224298 0.222292016 0.499644453
YOL090W YOR323C 0.139401363 0.123110421 0.132196165
YOL090W YPR065W 0.354117434 0.329626565 0.353240254
YOL090W YPR179C 0.360224298 0.329626565 0.496394646
YAR042W YDR150W 0.06481985 0.147099343 0.244387339
YAR042W YER120W 0.488193061 0.502389825 0.565245763
YAR042W YGR246C 0.139401363 0.147099343 0.141123268
YAR042W YHL020C 0.488193061 0 0.279976662
YAR042W YHR195W 0.514039928 0.147099343 0.439774605
YAR042W YLR183C 0.139401363 0.147099343 0.0
YAR042W YLR397C 0.026530917 0 0.128368209
YAR042W YDL019C 0.354309645 1 0.905945083
YAR042W YIL074C 0.063869073 0 0.266038663
YDR150W YDL019C 0.436584909 0.147099343 0.244387339
YDR150W YFL016C 0.216159987 0.273826385 0.346690233
YDR150W YHL020C 0.06481985 0 0.353240254
YDR150W YER120W 0.564532396 0.273826385 0.59632646
YDR150W YGR086C 0.479503966 0 0.180234305
YER120W YDL019C 0.436584909 0.502389825 0.565245763
YER120W YHL020C 0.726173799 0 0.530657577
YER120W YGR086C 0.332267458 0 0.530657577
YHL020C YDL019C 0.354309645 0 0.279976662
YHL020C YGR086C 0.332267458 0 0.530657577
YHL020C YOL004W 0.378217219 0.669870434 0.503899329
YHR195W YLR183C 0.139401363 0.147099343 0.0
YLR183C YDR225W 0.476737823 0.147099343 0.0
YLR183C YDR243C 0.148688558 0 0.0
YBL003C YDR083W 0.223156409 0 0.164766101
YBL003C YDR224C 0.726173799 0.329626565 0.532389947
YBL003C YDR303C 0.19871176 0.329626565 0.532389947
YBL003C YGL241W 0.139401363 0 0.028502013
YBL003C YHR099W 0.476737823 0 0.385568545
YBL003C YKR048C 0.726173799 0.147099343 0.532389947
YBL003C YNL030W 0.726173799 0.329626565 0.532389947
YBL003C YOL004W 0.476737823 0 0.364046228
YBL003C YOR207C 0.223156409 0 0.164766101
YBL003C YOR217W 0.620191341 0.329626565 0.364046228
YBL003C YPL082C 0.360224298 0.329626565 0.318321256
YBL003C YPL128C 0.367218759 0.329626565 0.164766101
YBL003C YBR245C 0.19871176 0.329626565 0.532389947
YDR083W YGL241W 0.139401363 0 0.028502013
YDR083W YNL201C 0.139401363 0 0.028502013
YDR083W YOR217W 0.209115134 0.123110421 0.164766101
YDR083W YOL094C 0.209115134 0.123110421 0.164766101
YDR224C YBR245C 0.19871176 0.329626565 0.532389947
YDR224C YBR009C 0.726173799 0.329626565 0.532389947
YDR224C YDL167C 0.148688558 0.200338789 0
YDR224C YDR303C 0.19871176 0.329626565 0.532389947
YDR224C YGL133W 0.223156409 0 0.503899329
YDR224C YGL241W 0.139401363 0 0.028502013
YDR224C YLR357W 0.19871176 0 0.532389947
YDR224C YOR116C 0.223156409 0 0.272893246
YDR224C YOR304W 0.19871176 0.329626565 0.532389947
YDR224C YPL082C 0.360224298 0.329626565 0.446105946
YDR224C YPL084W 0.06481985 0 0.19372976
YDR224C YPL128C 0.367218759 0.329626565 0.446105946
YDR224C YKR001C 0.117746131 0.147099343 0.446105946
YDR303C YBR009C 0.19871176 0.329626565 0.532389947
YDR303C YBR049C 0.139401363 0.447816108 0.318029535
YDR303C YBR245C 0.545510901 0.329626565 0.598315799
YDR303C YCR052W 0.781643901 0.526783617 1
YDR303C YDR225W 0.19871176 0.329626565 0.532389947
YDR303C YGR056W 0.781643901 0.526783617 1
YDR303C YIL126W 0.781643901 0.526783617 1
YDR303C YKR008W 0.781643901 0.526783617 1
YDR303C YLR033W 0.781643901 0 1
YDR303C YLR357W 0.781643901 0.526783617 1
YDR303C YPL082C 0.781643901 0.526783617 0.508438023
YDR303C YFR037C 0.781643901 0.526783617 1
YDR303C YHR056C 0.781643901 0.526783617 1
YDR303C YKR001C 0.117746131 0.322740168 0.301511488
YDR303C YLR321C 0.781643901 0.526783617 1
YDR303C YML127W 0.781643901 0.526783617 1
YDR303C YMR033W 0.781643901 0.526783617 1
YDR303C YMR072W 0.117746131 0.329626565 0.128368209
YDR303C YMR091C 0.781643901 0.526783617 1
YDR303C YPR034W 0.781643901 0.526783617 1
YGL241W YDR507C 0.054227174 0 0.028502013
YGL241W YCL024W 0.063869073 0 0.180234305
YGL241W YKR048C 0.139401363 0 0.534309467
YGL241W YNL078W 0.128367254 0 0.180234305
YGL241W YOL070C 0.063869073 0 0
YHR099W YDR392W 1 0 0.565245763
YHR099W YDR145W 1 0 0.565245763
YHR099W YDR448W 1 0.611525468 0.565245763
YHR099W YFL024C 0.808531813 0.611525468 0.565245763
YHR099W YGL066W 1 0.611525468 0.565245763
YHR099W YJL081C 0.808531813 0.611525468 0.565245763
YHR099W YLR055C 0.965794527 0 0.565245763
YHR099W YLR071C 0.378217219 0 0.318029535
YHR099W YML007W 0.378217219 0 0.366692109
YHR099W YMR236W 1 0 0.565245763
YHR099W YOR244W 0.808531813 0.611525468 0.565245763
YHR099W YPL254W 1 0 0.565245763
YHR099W YPR023C 0.808531813 0.611525468 0.565245763
YHR099W YPR070W 0.378217219 0 0.318029535
YHR099W YOL148C 1 0 0.565245763
YKR048C YDR507C 0.209115134 0 0.755239737
YKR048C YJR045C 0.223156409 0.273826385 0.279976662
YKR048C YCL024W 0.209115134 0 0.755239737
YKR048C YLR133W 0.063869073 0 0.028502013
YKR048C YMR139W 0.058813611 0 0.379421298
YKR048C YNL078W 0.139401363 0 0.434001092
YKR048C YOL070C 0.209115134 0 0
YNL030W YBR105C 0.19871176 0 0.226193778
YNL030W YDR174W 0.476737823 0.329626565 0.164766101
YNL030W YDR300C 0.026530917 0 0.240479815
YNL030W YFR037C 0.545510901 0 0.532389947
YNL030W YEL056W 0.686507015 0.147099343 0.532389947
YNL030W YGL049C 0.209115134 0.200338789 0.135388994
YNL030W YKL067W 0.223156409 0 0.364046228
YNL030W YLL022C 0.686507015 0.147099343 0.532389947
YNL030W YOR303W 0.19871176 0 0.226193778
YNL030W YPL001W 0.686507015 0.329626565 0.471787548
YOL004W YBR245C 0.498620229 0.222292016 0.475197018
YOL004W YGL019W 0.223156409 0 0.364046228
YOL004W YIL035C 0.378217219 0.123110421 0.364046228
YOL004W YIL084C 0.855948111 0.756850771 1
YOL004W YMR072W 0.360224298 0 0.128368209
YOL004W YCR084C 0.38455643 0 0.410136151
YOL004W YIL101C 0.139401363 0 0.248909505
YOL004W YKL072W 0 0 0
YOL004W YPR023C 1 0.756850771 1
YOL004W YOR061W 0.223156409 0.123110421 0.364046228
YOL004W YPL139C 1 0.756850771 1
YOL004W YPL181W 0.855948111 0.756850771 1
YOR207C YBR154C 0.708405383 0.656096715 0.578697618
YOR207C YDL150W 0.708405383 0.656096715 0.578697618
YOR207C YDR005C 0.652354597 0.656096715 0.578697618
YOR207C YDR045C 0.708405383 0.656096715 0.578697618
YOR207C YFR037C 0.19871176 0.330273689 0.272893246
YOR207C YJL011C 0.708405383 0.656096715 0.578697618
YOR207C YKL144C 0.708405383 0.656096715 0.578697618
YOR207C YKR025W 0.708405383 0.656096715 0.578697618
YOR207C YNL113W 0.708405383 0.656096715 0.578697618
YOR207C YNL151C 0.708405383 0.656096715 0.578697618
YOR207C YNR003C 0.708405383 0.656096715 0.578697618
YOR207C YOR116C 0.708405383 0.656096715 0.578697618
YOR207C YPR110C 0.708405383 0.656096715 0.578697618
YOR207C YPR187W 0.708405383 0.656096715 0.578697618
YOR207C YPR190C 0.708405383 0.656096715 0.578697618
YOR217W YBR087W 0.933298518 1 0.855925895
YOR217W YBR181C 0.209115134 0 0.164766101
YOR217W YOL094C 0.933298518 1 0.855925895
YOR217W YBL035C 0.620191341 0.123110421 0.727709814
YOR217W YJR068W 0.933298518 1 0.855925895
YOR217W YNL290W 0.933298518 1 0.855925895
YOR217W YOR144C 0.360224298 0 0.581589134
YPL082C YBR009C 0.360224298 0.329626565 0.446105946
YPL082C YBR049C 0.139401363 0.376909635 0.603277548
YPL082C YBR245C 0.545510901 0.329626565 0.508438023
YPL082C YDR174W 0.360224298 0.749039619 0.555519994
YPL082C YKR001C 0.199050162 0.322740168 0.446105946
YPL082C YMR072W 0.360224298 0.329626565 0.128368209
YPL082C YDR397C 0.139401363 0 0.410136151
YPL082C YER148W 0.708405383 0.376909635 0.683346055
YPL082C YIL126W 0.781643901 0.526783617 0.508438023
YPL128C YLR373C 0.017693444 0 0.080830797
YPL128C YNL216W 0.795108737 1 0.459084605
YPL128C YJR122W 0.223156409 0 0.11861081
YBL004W YBR247C 0.800413213 0 0.570437964
YBL004W YDL111C 0.223156409 0 0.508438023
YBL004W YDR280W 0.34093377 0 0.508438023
YBL004W YER082C 0.605888772 0 0.615425288
YBL004W YOL010W 0.535023088 0 0.615425288
YBL004W YPR137W 0.605888772 0 0.34631639
YBL004W YBL038W 0.272147062 0 0.128368209
YBL004W YCL059C 0.605888772 0 0.570437964
YBL004W YDL148C 0.800413213 0 0.615425288
YBL004W YDL213C 0.34093377 0 0.446751355
YBL004W YDR449C 0.605888772 0 0.615425288
YBL004W YGR090W 0.605888772 0 0.47752789
YBL004W YHR196W 0.605888772 0 0.47752789
YBL004W YJL109C 0.800413213 0 0.615425288
YBL004W YNL284C 0.272147062 0 0.128368209
YBL004W YOR078W 0.605888772 0 0.604182568
YBL004W YOR310C 0.605888772 0 0.615425288
YBL004W YPL043W 0.34093377 0 0.350111051
YBL004W YPR144C 0.800413213 0 0.615425288
YBR247C YBR048W 0.535023088 0 0.47752789
YBR247C YBR189W 0.535023088 0 0.47752789
YBR247C YBL072C 0.535023088 0 0.47752789
YBR247C YGR054W 0.272147062 0.243570982 0.12693783
YBR247C YKL143W 0.800413213 0 0.446751355
YBR247C YLL011W 0.535023088 0 0.47752789
YBR247C YNL075W 0.535023088 0.663695038 0.446751355
YBR247C YNL308C 0.34093377 0 0.570437964
YBR247C YOR056C 0.475829319 0.243570982 0.47752789
YBR247C YPL204W 0.209115134 0 0.446751355
YBR247C YPL217C 0.535023088 0.663695038 0.446751355
YBR247C YCL059C 0.535023088 0 0.570437964
YBR247C YCR057C 0.535023088 0.663695038 0.570437964
YBR247C YDL060W 0.535023088 0.147099343 0.402561524
YBR247C YDL148C 0.800413213 0.663695038 0.570437964
YBR247C YDR299W 0.535023088 0 0.34631639
YBR247C YDR449C 0.535023088 0.663695038 0.570437964
YBR247C YDR450W 0.272147062 0 0.570437964
YBR247C YER082C 0.535023088 0 0.570437964
YBR247C YGR081C 0.800413213 0 0.47752789
YBR247C YGR090W 0.535023088 0 0.47752789
YBR247C YHR148W 0.535023088 0.663695038 0.446751355
YBR247C YJR002W 0.535023088 0 0.570437964
YBR247C YLR129W 0.535023088 0.663695038 0.570437964
YBR247C YLR186W 0.535023088 0.243570982 0.570437964
YBR247C YLR197W 0.535023088 0 0.47752789
YBR247C YLR264W 0.272147062 0 0.446751355
YBR247C YMR093W 0.535023088 0.663695038 0.47752789
YBR247C YMR128W 0.535023088 0 0.47752789
YBR247C YNL132W 0.535023088 0 0.446751355
YBR247C YNL207W 0.139401363 0 0.47752789
YBR247C YOR078W 0.535023088 0.663695038 0.570437964
YBR247C YOR145C 0.535023088 0.147099343 0.570437964
YBR247C YPL012W 0.535023088 0 0.47752789
YBR247C YPL266W 0.535023088 0 0.446751355
YBR247C YPR144C 0.800413213 0 0.570437964
YDL111C YCR035C 1 0 1
YDL111C YDR280W 1 0 1
YDL111C YOL142W 1 0 1
YDL111C YOR001W 0.941077615 0 1
YDL111C YPR189W 0.091815765 0 1
YDL111C YGR095C 1 0 1
YDL111C YGR158C 1 0 1
YDL111C YGR195W 1 0 1
YDL111C YHR069C 1 0 1
YDL111C YHR081W 0.941077615 0 0.932233938
YDL111C YNL232W 1 0 1
YDL111C YOL021C 1 0 1
YDL111C YOR076C 1 0 1
YDR280W YCR035C 1 0 1
YDR280W YLR398C 0.091815765 0 1
YDR280W YOL142W 1 0 1
YDR280W YOR001W 0.941077615 0 1
YDR280W YPR189W 0.091815765 0 1
YDR280W YGR090W 0.34093377 0 0.34631639
YDR280W YGR095C 1 0 1
YDR280W YGR158C 1 0 1
YDR280W YGR195W 1 0 1
YDR280W YHR069C 1 0 1
YDR280W YHR081W 0.941077615 0 1
YDR280W YJL109C 0.34093377 0 0.508438023
YDR280W YML056C 0.058813611 0 0.12693783
YDR280W YMR128W 0.34093377 0 0.34631639
YDR280W YNL189W 0.941077615 0 0.149668025
YDR280W YNL232W 1 0 1
YDR280W YOL021C 1 0 1
YDR280W YOR076C 1 0 1
YER082C YCL059C 0.605888772 0 0.570437964
YER082C YCR057C 0.605888772 0 0.615425288
YER082C YDR299W 0.535023088 0 0.350111051
YER082C YDR324C 0.605888772 0 0.47752789
YER082C YDR449C 0.605888772 0 0.615425288
YER082C YGR128C 0.605888772 0 0.47752789
YER082C YGR145W 0.535023088 0 0.446751355
YER082C YHR148W 0.605888772 0 0.446751355
YER082C YJR002W 0.605888772 0 0.615425288
YER082C YLL011W 0.605888772 0 0.47752789
YER082C YLR003C 0.535023088 0 0.446751355
YER082C YLR129W 0.605888772 0 0.615425288
YER082C YLR186W 0.605888772 0 0.615425288
YER082C YLR222C 0.605888772 0 0.615425288
YER082C YMR093W 0.605888772 0 0.47752789
YER082C YPL217C 0.535023088 0 0.446751355
YER082C YPR112C 0.535023088 0 0.615425288
YER082C YPR137W 0.605888772 0 0.34631639
YER082C YGL171W 0.535023088 0 0.350111051
YER082C YGR090W 0.605888772 0 0.47752789
YER082C YHR196W 0.605888772 0 0.47752789
YER082C YJL109C 0.605888772 0 0.615425288
YER082C YLR197W 0.605888772 0 0.47752789
YER082C YLR409C 0.605888772 0 0.446751355
YER082C YMR229C 0.605888772 0 0.615425288
YER082C YNL132W 0.535023088 0 0.446751355
YER082C YOR078W 0.605888772 0 0.604182568
YER082C YPL126W 0.605888772 0 0.47752789
YER082C YPR144C 0.605888772 0 0.615425288
YOL010W YDL148C 0.535023088 0 0.615425288
YOL010W YDL213C 0.34093377 0 0.446751355
YOL010W YHR196W 0.535023088 0 0.47752789
YOL010W YJL109C 0.535023088 0 0.615425288
YOL010W YMR128W 0.535023088 0.123110421 0.47752789
YOL010W YER102W 0.535023088 0 0.47752789
YOL010W YHR203C 0.535023088 0 0.12693783
YOL010W YLR003C 0.535023088 0 0.446751355
YOL010W YNL075W 0.535023088 0 0.446751355
YOL010W YPL217C 0.535023088 0.123110421 0.446751355
YOL010W YPR112C 0.535023088 0 0.615425288
YPR137W YCL059C 0.605888772 0 0.34631639
YPR137W YCR057C 0.605888772 0.663695038 0.34631639
YPR137W YDL148C 0.605888772 0.663695038 0.34631639
YPR137W YDR064W 0.535023088 0.243570982 0.34631639
YPR137W YDR324C 0.605888772 0 0.34631639
YPR137W YDR449C 0.605888772 0.663695038 0.34631639
YPR137W YGR090W 0.605888772 0 0.34631639
YPR137W YHR148W 0.605888772 0.663695038 0.34631639
YPR137W YHR196W 0.605888772 0.663695038 0.34631639
YPR137W YJL109C 0.605888772 0.663695038 0.34631639
YPR137W YLR197W 0.75572833 0 0.493961867
YPR137W YMR093W 0.605888772 0.663695038 0.34631639
YPR137W YMR128W 0.605888772 0 0.34631639
YPR137W YNL132W 0.535023088 0 0.274872651
YPR137W YOR078W 0.605888772 0.663695038 0.34631639
YPR137W YPL126W 0.605888772 0.663695038 0.34631639
YPR137W YPL266W 0.535023088 0 0.493961867
YPR137W YJL069C 0.605888772 0 0.34631639
YPR137W YJR002W 0.605888772 0 0.34631639
YPR137W YLL011W 0.64373211 0 0.34631639
YPR137W YLR222C 0.605888772 0.663695038 0.34631639
YPR137W YNL075W 0.605888772 0.663695038 0.402561524
YPR137W YPL217C 0.535023088 0.663695038 0.34631639
YPR137W YPR144C 0.605888772 0 0.402561524
YBL007C YBL027W 0.209115134 0 0.028502013
YBL007C YDL191W 0.209115134 0 0.028502013
YBL007C YFR024C-A 0.7724656 0 0.437264421
YBL007C YHR114W 0.7724656 0 0.523248368
YBL007C YJL201W 0.063869073 0 0.446751355
YBL007C YLR337C 0.7724656 0.534275941 0.792360667
YBL007C YML001W 0.117746131 0 0.59632646
YBL007C YOR181W 0.7724656 0.534275941 0.792360667
YBL027W YDL003W 0.209115134 0 0.028502013
YBL027W YER147C 0.209115134 0 0.080830797
YBL027W YHL019C 0.148688558 0 0.028502013
YBL027W YHR114W 0.209115134 0 0.028502013
YBL027W YJL201W 0.063869073 0 0.028502013
YBL027W YKL135C 0.148688558 0 0.028502013
YBL027W YOR181W 0.209115134 0 0.028502013
YDL191W YBL037W 0.148688558 0 0.028502013
YDL191W YBR181C 0.778764374 1 0.209373362
YDL191W YGR027C 0.778764374 1 0.209373362
YDL191W YJR005W 0.148688558 0 0.028502013
YDL191W YHR114W 0.209115134 0 0.028502013
YDL191W YJL201W 0.063869073 0 0.028502013
YDL191W YKL125W 0.209115134 0 0.141123268
YDL191W YOL062C 0.148688558 0 0.028502013
YDL191W YOR181W 0.209115134 0 0.028502013
YFR024C-A YNL243W 0.7724656 0 0.437264421
YFR024C-A YGR167W 0.117746131 0 0.180234305
YFR024C-A YHR114W 0.7724656 0 0.437264421
YFR024C-A YJL201W 0.063869073 0 0.382453567
YFR024C-A YNL084C 0.7724656 0 0.399547925
YFR024C-A YOR181W 0.7724656 0 0.69071692
YHR114W YCR030C 0.503049637 0 0.464206933
YHR114W YJL201W 0.063869073 0 0.19372976
YHR114W YLR150W 0.209115134 0 0.248909505
YHR114W YOR181W 0.7724656 0 0.523248368
YJL201W YCR030C 0.017693444 0 0.128368209
YJL201W YLR150W 0.063869073 0 0.19372976
YJL201W YOR181W 0.063869073 0 0.382453567
YLR337C YML001W 0.117746131 0 0.59632646
YLR337C YOR181W 0.7724656 0.708342723 0.792360667
YML001W YOR181W 0.117746131 0 0.59632646
YOR181W YGR167W 0.117746131 0 0.481115895
YOR181W YNL084C 0.7724656 0.273826385 0.792360667
YOR181W YCR030C 0.503049637 0 0.464206933
YOR181W YGL206C 0.117746131 0 0.481115895
YOR181W YNL243W 0.7724656 0.273826385 0.792360667
YBL017C YKL054C 0.06481985 0 0.413446782
YBL017C YPL049C 0.06481985 0.147099343 0.135388994
YBL018C YBR257W 1 1 1
YBR257W YDR478W 1 1 0.627896805
YBL023C YBR126C 0.182983024 0.222292016 0.11861081
YBL023C YDR074W 0.182983024 0.222292016 0.11861081
YBL023C YML100W 0.182983024 0.222292016 0.11861081
YBL023C YMR261C 0.182983024 0.222292016 0.11861081
YBL023C YPR035W 0.058813611 0.123110421 0.141123268
YBL023C YBR265W 0.117746131 0.123110421 0.132196165
YBL023C YDR028C 0.19871176 0 0.164766101
YBL023C YJR138W 0.117746131 0 0
YBL023C YNL076W 0.058813611 0 0.164766101
YBR126C YDR074W 0.841692953 1 1
YBR126C YML100W 0.841692953 1 1
YBR126C YMR083W 0.063869073 0.123110421 0.409485387
YBR126C YMR261C 0.841692953 1 1
YBR126C YPR035W 0.058813611 0.123110421 0.135388994
YBR126C YBR265W 0.063869073 0.123110421 0.135388994
YBR126C YDR028C 0.19871176 0 0.625385176
YBR126C YJR138W 0.063869073 0 0
YBR126C YMR229C 0.148688558 0 0.080830797
YBR126C YNL076W 0.058813611 0 0.232491928
YBR126C YNL175C 0.148688558 0 0
YDR074W YBR265W 0.199050162 0.123110421 0.135388994
YDR074W YMR261C 0.841692953 1 1
YDR074W YPL106C 0.063869073 0.377398788 0.135388994
YDR074W YML100W 0.841692953 1 1
YDR074W YNL076W 0.063869073 0 0.19372976
YDR074W YPR035W 0.063869073 0.123110421 0.135388994
YML100W YBR265W 0.063869073 0.123110421 0.135388994
YML100W YKL182W 0.182983024 0.244946187 0.135388994
YML100W YLR196W 0.058813611 0 0.135388994
YML100W YMR261C 0.841692953 1 1
YML100W YPL106C 0.058813611 0.377398788 0.135388994
YML100W YNL076W 0.058813611 0 0.232491928
YML100W YNL175C 0.148688558 0 0
YML100W YPR035W 0.058813611 0.123110421 0.135388994
YMR261C YBR265W 0.063869073 0.123110421 0.135388994
YMR261C YNL076W 0.058813611 0 0.19372976
YMR261C YPR035W 0.058813611 0.123110421 0.135388994
YPR035W YBR265W 0.063869073 0.123110421 0.356050453
YPR035W YDR028C 0.058813611 0 0.160579971
YPR035W YJR138W 0.063869073 0 0.160579971
YPR035W YNL076W 0.058813611 0 0.437264421
YPR035W YDR171W 0.063869073 0 0.135388994
YBL026W YCR077C 0.69712395 0 0.369858496
YBL026W YDL160C 0.69712395 0.147099343 0.369858496
YBL026W YDR378C 1 0.393233403 0.502981709
YBL026W YER029C 0.805905952 0.393233403 0.502981709
YBL026W YER112W 1 0.243570982 0.502981709
YBL026W YER146W 1 0.393233403 0.502981709
YBL026W YGR075C 0.805905952 0 0.435621101
YBL026W YGR091W 0.805905952 0 0.435621101
YBL026W YHR156C 0.805905952 0.147099343 0.028502013
YBL026W YHR165C 0.805905952 0.243570982 0.502981709
YBL026W YJL124C 0.805905952 0.243570982 0.502981709
YBL026W YLR438C-A 1 0.393233403 0.502981709
YBL026W YOR308C 0.805905952 0.393233403 0.502981709
YBL026W YPR178W 0.805905952 0 0.502981709
YBL026W YBR055C 0.805905952 0 0.502981709
YBL026W YDR473C 0.805905952 0 0.502981709
YBL026W YER172C 1 0 0.435621101
YBL026W YGL173C 0.69712395 0 0.493961867
YBL026W YKL173W 0.805905952 0.243570982 0.435621101
YBL026W YNL147W 1 0.393233403 0.502981709
YCR077C YDL160C 0.69712395 0 0.816188077
YCR077C YER112W 0.69712395 0 0.816188077
YCR077C YER146W 0.272147062 0 0.369858496
YCR077C YJL124C 0.69712395 0 0.749057685
YCR077C YLR438C-A 0.272147062 0 0.369858496
YCR077C YMR268C 0.272147062 0 0.444084882
YCR077C YNL256W 0.117746131 0 0.132196165
YCR077C YDR378C 0.69712395 0 0.369858496
YCR077C YGL173C 0.69712395 0 0.369858496
YCR077C YNL147W 0.69712395 0 0.369858496
YDL160C YDR170C 0.091815765 0 0.180234305
YDL160C YER112W 0.69712395 0.147099343 0.816188077
YDL160C YJL124C 0.69712395 0.147099343 0.749057685
YDL160C YLR438C-A 0.272147062 0.147099343 0.369858496
YDL160C YDR378C 0.69712395 0.147099343 0.369858496
YDL160C YNL147W 0.69712395 0.147099343 0.369858496
YDR378C YBR055C 0.805905952 0 0.502981709
YDR378C YBR152W 0.805905952 0 0.435621101
YDR378C YER112W 1 0.243570982 0.502981709
YDR378C YER146W 1 0.393233403 0.502981709
YDR378C YGR091W 0.805905952 0 0.435621101
YDR378C YHR165C 0.805905952 0.243570982 0.502981709
YDR378C YJL124C 0.805905952 0.243570982 0.502981709
YDR378C YLR147C 0.805905952 0.243570982 0.502981709
YDR378C YLR438C-A 1 0.393233403 0.502981709
YDR378C YOR308C 0.805905952 0.393233403 0.502981709
YDR378C YPR082C 0.805905952 0 0.502981709
YDR378C YPR178W 0.805905952 0 0.502981709
YDR378C YDR473C 0.805905952 0 0.502981709
YDR378C YER172C 1 0 0.435621101
YDR378C YGL173C 0.69712395 0 0.493961867
YDR378C YKL173W 0.805905952 0.243570982 0.435621101
YDR378C YLR275W 0.805905952 0.393233403 0.502981709
YDR378C YML049C 0.700744021 0.243570982 0.502981709
YDR378C YNL147W 1 0.393233403 0.502981709
YER029C YBL074C 0.900555794 0 0.435621101
YER029C YBR055C 0.805905952 0 0.502981709
YER029C YDL098C 0.805905952 0 0.502981709
YER029C YDR240C 0.885049586 0.243570982 0.502981709
YER029C YDR473C 0.805905952 0 0.502981709
YER029C YBL104C 0.026530917 0 0
YER029C YBR119W 0.885049586 0.243570982 0.502981709
YER029C YBR152W 0.805905952 0 0.435621101
YER029C YDL030W 0.700744021 0.393233403 0.502981709
YER029C YDL043C 0.700744021 0.393233403 0.502981709
YER029C YDL087C 0.885049586 0.243570982 0.502981709
YER029C YDR235W 0.885049586 0.393233403 0.502981709
YER029C YDR416W 0.61948092 0 0.435621101
YER029C YER112W 0.900555794 0.243570982 0.502981709
YER029C YGL100W 0.148688558 0 0.028502013
YER029C YGR074W 0.900555794 0.243570982 0.502981709
YER029C YGR091W 0.805905952 0 0.435621101
YER029C YHR086W 0.885049586 0.243570982 0.502981709
YER029C YHR165C 0.900555794 0.243570982 0.502981709
YER029C YIL061C 0.885049586 0.243570982 0.502981709
YER029C YIR009W 0.700744021 0.243570982 0.502981709
YER029C YJL203W 0.700744021 0.393233403 0.502981709
YER029C YJR084W 0.148688558 0 0.502981709
YER029C YKL012W 0.885049586 0.393233403 0.502981709
YER029C YLR117C 0.61948092 0.393233403 0.435621101
YER029C YLR298C 0.885049586 0.243570982 0.502981709
YER029C YML046W 0.885049586 0.243570982 0.435621101
YER029C YMR125W 0.885049586 0.243570982 0.502981709
YER029C YMR240C 0.700744021 0.393233403 0.502981709
YER029C YOR319W 0.700744021 0.393233403 0.502981709
YER029C YPL178W 0.546614915 0.243570982 0.502981709
YER029C YPL213W 0.700744021 0.393233403 0.502981709
YER029C YPR082C 0.900555794 0 0.502981709
YER029C YPR101W 0.546614915 0 0.502981709
YER029C YPR178W 0.805905952 0 0.502981709
YER029C YPR182W 0.900555794 0.393233403 0.502981709
YER029C YER172C 0.900555794 0 0.435621101
YER029C YGL120C 0.523308369 0 0.502981709
YER029C YGL128C 0.546614915 0 0.502981709
YER029C YGR013W 0.885049586 0.393233403 0.502981709
YER029C YKL173W 0.900555794 0.243570982 0.435621101
YER029C YLR275W 0.900555794 0.393233403 0.502981709
YER029C YLR424W 0.546614915 0.393233403 0.502981709
YER029C YML049C 0.700744021 0.243570982 0.502981709
YER029C YMR288W 0.700744021 0.243570982 0.502981709
YER029C YOL139C 0.272147062 0.243570982 0.369858496
YER112W YBR055C 0.805905952 0 0.502981709
YER112W YDL098C 0.805905952 0 0.502981709
YER112W YDR037W 0.058813611 0 0.164766101
YER112W YDR473C 0.805905952 0 0.502981709
YER112W YDL030W 0.700744021 0.243570982 0.502981709
YER112W YER146W 1 0.243570982 0.502981709
YER112W YJL124C 0.805905952 0.243570982 0.502981709
YER112W YJL203W 0.700744021 0.243570982 0.502981709
YER112W YLR147C 0.900555794 0.243570982 0.502981709
YER112W YLR438C-A 1 0.243570982 0.502981709
YER112W YMR268C 1 0.716181439 0.502981709
YER112W YOR308C 0.805905952 0.243570982 0.502981709
YER112W YPR057W 0.700744021 0.243570982 0.502981709
YER112W YPR082C 0.900555794 0 0.502981709
YER112W YPR178W 0.805905952 0 0.502981709
YER112W YER172C 1 0 0.444084882
YER112W YGL173C 0.69712395 0 0.493961867
YER112W YGR074W 0.900555794 0.243570982 0.502981709
YER112W YGR091W 0.805905952 0 0.444084882
YER112W YHR165C 0.900555794 0.716181439 0.502981709
YER112W YKL173W 0.900555794 0.716181439 0.444084882
YER112W YLR275W 0.900555794 0.243570982 0.502981709
YER112W YML049C 0.700744021 0.716181439 0.502981709
YER112W YMR288W 0.700744021 0.243570982 0.502981709
YER112W YNL147W 1 0.243570982 0.502981709
YER146W YBR055C 0.805905952 0 0.502981709
YER146W YDR037W 0.026530917 0 0.417550532
YER146W YLR438C-A 1 0.393233403 0.502981709
YER146W YPR178W 0.805905952 0 0.502981709
YER146W YER172C 1 0 0.435621101
YER146W YGL173C 0.272147062 0 0.493961867
YER146W YHR165C 0.805905952 0.243570982 0.502981709
YER146W YJL124C 0.805905952 0.243570982 0.502981709
YER146W YKL173W 0.805905952 0.243570982 0.435621101
YER146W YMR080C 0.272147062 0.200338789 0.369858496
YGR075C YBR152W 0.805905952 0 0.714416831
YGR075C YDL098C 0.805905952 0 0.435621101
YGR075C YDR473C 0.805905952 0 0.435621101
YGR075C YLR438C-A 0.805905952 0 0.435621101
YGR075C YOR308C 0.805905952 0 0.435621101
YGR091W YBR055C 0.805905952 0 0.435621101
YGR091W YDR473C 0.805905952 0 0.435621101
YGR091W YER172C 0.805905952 0 0.444084882
YGR091W YBR152W 0.805905952 0 0.444084882
YGR091W YGR074W 0.805905952 0 0.435621101
YGR091W YHR165C 0.805905952 0 0.96972108
YGR091W YOR308C 0.805905952 0 0.435621101
YGR091W YPR082C 0.805905952 0 0.435621101
YGR091W YPR178W 0.805905952 0 0.435621101
YGR091W YKL173W 0.805905952 0 0.96972108
YGR091W YLR275W 0.805905952 0 0.435621101
YHR156C YBL074C 0.900555794 0 0.028502013
YHR156C YCR063W 0.700744021 0 0.028502013
YHR156C YDR416W 0.272147062 0 0.028502013
YHR156C YDR473C 0.805905952 0 0.028502013
YHR156C YER172C 0.900555794 0 0.028502013
YHR156C YGL128C 0.272147062 0 0.028502013
YHR156C YBL104C 0.026530917 0 0
YHR156C YBR065C 0.272147062 0 0.028502013
YHR156C YDL030W 0.700744021 0.147099343 0.028502013
YHR156C YDL209C 0.272147062 0.147099343 0.028502013
YHR156C YGR278W 0.272147062 0 0.028502013
YHR156C YHR165C 0.900555794 0.147099343 0.028502013
YHR156C YJR050W 0.272147062 0 0.028502013
YHR156C YMR213W 0.272147062 0 0.028502013
YHR156C YOR308C 0.805905952 0.147099343 0.028502013
YHR156C YLL036C 0.900555794 0.147099343 0.028502013
YHR156C YLR424W 0.272147062 0.147099343 0.028502013
YHR156C YPR101W 0.272147062 0 0.028502013
YHR165C YBL074C 0.900555794 0 1
YHR165C YBR055C 0.805905952 0 0.502981709
YHR165C YCR063W 0.700744021 0 0.502981709
YHR165C YDL087C 0.700744021 0.243570982 0.788564877
YHR165C YDL209C 0.272147062 1 0.502981709
YHR165C YDR240C 0.700744021 0.243570982 0.502981709
YHR165C YDR416W 0.272147062 1 0.444084882
YHR165C YDR473C 0.805905952 0 0.502981709
YHR165C YER172C 0.900555794 0.123110421 0.444084882
YHR165C YGL120C 0.272147062 0.123110421 0.502981709
YHR165C YGL128C 0.272147062 0 0.502981709
YHR165C YGR074W 0.900555794 0.243570982 0.502981709
YHR165C YAL032C 0.272147062 1 0.444084882
YHR165C YBR065C 0.272147062 0 0.502981709
YHR165C YBR152W 0.805905952 0 0.444084882
YHR165C YDL030W 0.700744021 0.243570982 0.502981709
YHR165C YGR278W 0.272147062 0 0.502981709
YHR165C YJL203W 0.700744021 0.243570982 0.502981709
YHR165C YLR147C 0.900555794 0.243570982 0.502981709
YHR165C YMR213W 0.272147062 0.123110421 0.502981709
YHR165C YOR308C 0.805905952 0.243570982 0.502981709
YHR165C YPR178W 0.805905952 0 0.502981709
YHR165C YPR182W 0.900555794 0.243570982 0.502981709
YHR165C YKL173W 0.900555794 1 1
YHR165C YLL036C 0.900555794 0.243570982 0.444084882
YHR165C YLR117C 0.272147062 1 0.627896805
YHR165C YLR424W 0.272147062 0.243570982 0.502981709
YHR165C YML049C 0.700744021 0.716181439 0.681876528
YHR165C YMR125W 0.700744021 0.243570982 0.502981709
YHR165C YMR240C 0.700744021 0.243570982 0.681876528
YHR165C YNL147W 0.805905952 0.243570982 0.502981709
YHR165C YPL178W 0.272147062 0.243570982 0.502981709
YHR165C YPL213W 0.700744021 0.243570982 0.502981709
YJL124C YDR037W 0.058813611 0 0.164766101
YJL124C YGL173C 0.69712395 0 0.369858496
YJL124C YLR438C-A 0.805905952 0.243570982 0.502981709
YJL124C YNL118C 0.69712395 0.243570982 0.749057685
YJL124C YMR080C 0.272147062 0.200338789 0.565245763
YJL124C YNL147W 0.805905952 0.243570982 0.502981709
YLR438C-A YDR037W 0.026530917 0 0.164766101
YLR438C-A YGL173C 0.272147062 0 0.493961867
YLR438C-A YMR080C 0.272147062 0.200338789 0.369858496
YLR438C-A YMR268C 1 0.243570982 0.502981709
YLR438C-A YNL118C 0.272147062 0.243570982 0.369858496
YOR308C YBR152W 0.805905952 0 0.435621101
YOR308C YDR473C 0.805905952 0 0.502981709
YOR308C YER172C 0.805905952 0 0.435621101
YOR308C YNL147W 0.805905952 0.393233403 0.502981709
YOR308C YPR178W 0.805905952 0 0.502981709
YPR178W YBR055C 0.805905952 0 0.502981709
YPR178W YBR152W 0.805905952 0 0.435621101
YPR178W YDL098C 0.805905952 0 0.502981709
YPR178W YDR473C 0.805905952 0 0.502981709
YPR178W YER172C 0.805905952 0 0.435621101
YPR178W YKL173W 0.805905952 0 0.435621101
YPR178W YNL147W 0.805905952 0 0.502981709
YPR178W YNL256W 0.117746131 0 0.132196165
YPR178W YJL203W 0.700744021 0 0.502981709
YBL030C YKL039W 0 0 0
YBL030C YKL092C 0.026530917 0 0.180234305
YBL030C YKR052C 0.406993431 0.319446658 0.518095219
YBL030C YLR153C 0.117746131 0 0.483572092
YBL030C YFR014C 0.063869073 0 0.063674894
YBL030C YGL195W 0.199050162 0 0.11861081
YBL030C YOL097C 0.063869073 0 0.226193778
YKL039W YDL126C 0 0 0
YKL039W YDR434W 0 0 0
YKL039W YEL036C 0 0 0
YKL039W YGL238W 0 0 0
YKL039W YGR192C 0 0 0
YKL039W YDR141C 0 0 0
YKL039W YKL008C 0 0 0
YKL039W YKL092C 0 0 0
YKL039W YLR044C 0 0 0
YKL039W YOR153W 0 0 0
YKL092C YGL238W 0.026530917 0 0.209373362
YKL092C YDL215C 0.026530917 0 0.055521238
YKL092C YDR141C 0.026530917 0 0.180234305
YKL092C YKL008C 0.026530917 0 0.11861081
YKL092C YKL142W 0.026530917 0 0
YKL092C YKR066C 0.026530917 0 0.19372976
YKL092C YOR153W 0.026530917 0 0.19372976
YLR153C YBR025C 0.063869073 0.123110421 0.135388994
YLR153C YER036C 0.209115134 0.123110421 0.128368209
YLR153C YFR014C 0.063869073 0.123110421 0.240479815
YLR153C YGL137W 0.117746131 0 0.028502013
YLR153C YDR385W 0.209115134 0 0.135388994
YLR153C YDR502C 0 0.123110421 0.538248091
YLR153C YER070W 0.063869073 0.123110421 0.226193778
YLR153C YKL152C 0.277699351 0.123110421 0.39095675
YLR153C YLR249W 0.277699351 0.123110421 0.135388994
YLR153C YML028W 0.277699351 0.123110421 0.135388994
YLR153C YPL226W 0.06481985 0.123110421 0.135388994
YLR153C YOL097C 0.063869073 0.404988165 0.226193778
YBL037W YJR005W 1 0 0.544423042
YBL037W YOL062C 1 0 0.544423042
YJR005W YOL062C 1 0 0.544423042
YBL038W YBR122C 1 1 0.454182188
YBL038W YBR282W 1 1 0.454182188
YBL038W YCL014W 0.209115134 0 0.028502013
YBL038W YCR046C 1 1 0.454182188
YBL038W YCR071C 1 1 0.454182188
YBL038W YDR116C 1 1 0.454182188
YBL038W YDR164C 0.017693444 0 0.128368209
YBL038W YDR237W 1 1 0.454182188
YBL038W YDR296W 0.216159987 0.123110421 0.346690233
YBL038W YDR322W 1 1 0.454182188
YBL038W YDR405W 1 1 0.454182188
YBL038W YDR462W 1 1 0.454182188
YBL038W YGR220C 1 1 0.209373362
YBL038W YHR147C 1 1 0.454182188
YBL038W YIL104C 0.223156409 0 0.128368209
YBL038W YJL005W 0.216159987 0.123110421 0.028502013
YBL038W YJL063C 1 1 0.454182188
YBL038W YKL167C 1 1 0.209373362
YBL038W YKR006C 1 1 0.454182188
YBL038W YKR085C 1 1 0.454182188
YBL038W YLR189C 0.063869073 0.244946187 0.128368209
YBL038W YLR312W-A 1 1 0.454182188
YBL038W YLR439W 1 1 0.209373362
YBL038W YML025C 1 1 0.454182188
YBL038W YMR024W 1 1 0.454182188
YBL038W YMR064W 0.216159987 0 0.209373362
YBL038W YMR098C 0.216159987 0 0.346690233
YBL038W YMR193W 1 1 0.454182188
YBL038W YMR225C 1 1 0.454182188
YBL038W YNL005C 1 1 0.454182188
YBL038W YNL177C 1 1 0.454182188
YBL038W YNL252C 1 1 0.454182188
YBL038W YOR150W 1 1 0.454182188
YBL038W YOR201C 0.216159987 0.244946187 0.128368209
YBL038W YPL183W-A 1 1 0.454182188
YBL038W YPR100W 1 1 0.454182188
YBL038W YML009C 1 1 0.454182188
YBL038W YNL284C 1 1 0.454182188
YBR122C YDR405W 1 1 0.454182188
YBR122C YIL104C 0.223156409 0 0.128368209
YBR122C YBR282W 1 1 0.454182188
YBR122C YCL014W 0.209115134 0 0.028502013
YBR122C YCR046C 1 1 0.454182188
YBR122C YCR071C 1 1 0.454182188
YBR122C YDR116C 1 1 0.454182188
YBR122C YDR237W 1 1 0.454182188
YBR122C YDR296W 0.216159987 0 0.346690233
YBR122C YDR322W 1 1 0.454182188
YBR122C YDR462W 1 1 0.454182188
YBR122C YGR220C 1 1 0.209373362
YBR122C YHR147C 1 1 0.454182188
YBR122C YJL063C 1 1 0.454182188
YBR122C YKL167C 1 1 0.209373362
YBR122C YKR006C 1 1 0.454182188
YBR122C YKR085C 1 1 0.454182188
YBR122C YLR189C 0.063869073 0 0.128368209
YBR122C YLR312W-A 1 1 0.454182188
YBR122C YLR439W 1 1 0.209373362
YBR122C YML009C 1 1 0.454182188
YBR122C YML025C 1 1 0.454182188
YBR122C YMR024W 1 1 0.454182188
YBR122C YMR064W 0.216159987 0 0.209373362
YBR122C YMR098C 0.216159987 0 0.346690233
YBR122C YMR193W 1 1 0.454182188
YBR122C YMR225C 1 1 0.454182188
YBR122C YNL005C 1 1 0.454182188
YBR122C YNL177C 1 1 0.454182188
YBR122C YNL252C 1 1 0.454182188
YBR122C YNL284C 1 1 0.454182188
YBR122C YOR150W 1 1 0.454182188
YBR122C YOR201C 0.216159987 0 0.128368209
YBR122C YPL183W-A 1 1 0.454182188
YBR122C YPR100W 1 1 0.454182188
YBR282W YCR046C 1 1 0.454182188
YBR282W YCR071C 1 1 0.454182188
YBR282W YDR116C 1 1 0.454182188
YBR282W YDR237W 1 1 0.454182188
YBR282W YDR296W 0.216159987 0 0.346690233
YBR282W YDR322W 1 1 0.454182188
YBR282W YDR405W 1 1 0.454182188
YBR282W YDR462W 1 1 0.454182188
YBR282W YGR220C 1 1 0.209373362
YBR282W YHR147C 1 1 0.454182188
YBR282W YJL063C 1 1 0.454182188
YBR282W YKL167C 1 1 0.209373362
YBR282W YKR006C 1 1 0.454182188
YBR282W YKR085C 1 1 0.454182188
YBR282W YLR312W-A 1 1 0.454182188
YBR282W YLR439W 1 1 0.209373362
YBR282W YML025C 1 1 0.454182188
YBR282W YMR024W 1 1 0.454182188
YBR282W YMR098C 0.216159987 0 0.346690233
YBR282W YMR193W 1 1 0.454182188
YBR282W YMR225C 1 1 0.454182188
YBR282W YNL005C 1 1 0.454182188
YBR282W YNL177C 1 1 0.454182188
YBR282W YNL252C 1 1 0.454182188
YBR282W YOR150W 1 1 0.454182188
YBR282W YOR201C 0.216159987 0 0.128368209
YBR282W YML009C 1 1 0.454182188
YBR282W YNL284C 1 1 0.454182188
YCL014W YCR030C 0.469649595 0 0.028502013
YCL014W YCR071C 0.209115134 0 0.028502013
YCL014W YDR237W 0.209115134 0 0.028502013
YCL014W YDR296W 0.063869073 0 0.028502013
YCL014W YDR322W 0.209115134 0 0.028502013
YCL014W YDR405W 0.209115134 0 0.028502013
YCL014W YDR462W 0.209115134 0 0.028502013
YCL014W YGR220C 0.209115134 0 0.028502013
YCL014W YHR147C 0.209115134 0 0.028502013
YCL014W YLR371W 0.469649595 0 0.634184972
YCL014W YLR439W 0.209115134 0 0.028502013
YCL014W YMR193W 0.209115134 0 0.028502013
YCL014W YMR225C 0.209115134 0 0.028502013
YCL014W YOR150W 0.209115134 0 0.028502013
YCL014W YPL183W-A 0.209115134 0 0.028502013
YCL014W YCR046C 0.209115134 0 0.028502013
YCL014W YDR116C 0.209115134 0 0.028502013
YCL014W YDR164C 0.469649595 0 0.399547925
YCL014W YJL005W 0.316028591 0 0.028502013
YCL014W YJL063C 0.209115134 0 0.028502013
YCL014W YJR138W 0.117746131 0 0
YCL014W YKL167C 0.209115134 0 0.028502013
YCL014W YKR006C 0.209115134 0 0.028502013
YCL014W YKR085C 0.209115134 0 0.028502013
YCL014W YLR189C 0.063869073 0 0.379421298
YCL014W YLR312W-A 0.209115134 0 0.028502013
YCL014W YML009C 0.209115134 0 0.028502013
YCL014W YML025C 0.209115134 0 0.028502013
YCL014W YMR098C 0.117746131 0 0.028502013
YCL014W YNL005C 0.209115134 0 0.028502013
YCL014W YNL252C 0.209115134 0 0.028502013
YCL014W YNL284C 0.209115134 0 0.028502013
YCL014W YPR100W 0.209115134 0 0.028502013
YCR046C YCR071C 1 1 0.454182188
YCR046C YDR237W 1 1 0.454182188
YCR046C YDR296W 0.216159987 0 0.346690233
YCR046C YDR322W 1 1 0.454182188
YCR046C YDR405W 1 1 0.454182188
YCR046C YDR462W 1 1 0.454182188
YCR046C YGR220C 1 1 0.209373362
YCR046C YHR147C 1 1 0.454182188
YCR046C YJL063C 1 1 0.454182188
YCR046C YLR312W-A 1 1 0.454182188
YCR046C YLR439W 1 1 0.209373362
YCR046C YML025C 1 1 0.454182188
YCR046C YMR024W 1 1 0.454182188
YCR046C YMR064W 0.216159987 0 0.209373362
YCR046C YMR193W 1 1 0.454182188
YCR046C YMR225C 1 1 0.454182188
YCR046C YNL005C 1 1 0.454182188
YCR046C YNL177C 1 1 0.454182188
YCR046C YOR150W 1 1 0.454182188
YCR046C YOR201C 0.216159987 0 0.128368209
YCR046C YPL183W-A 1 1 0.454182188
YCR046C YDR116C 1 1 0.454182188
YCR046C YKL167C 1 1 0.209373362
YCR046C YKR006C 1 1 0.454182188
YCR046C YKR085C 1 1 0.454182188
YCR046C YML009C 1 1 0.454182188
YCR046C YMR098C 0.216159987 0 0.346690233
YCR046C YNL252C 1 1 0.454182188
YCR046C YPR100W 1 1 0.454182188
YCR071C YDR237W 1 1 0.454182188
YCR071C YDR296W 0.216159987 0 0.346690233
YCR071C YDR322W 1 1 0.454182188
YCR071C YDR405W 1 1 0.454182188
YCR071C YGR220C 1 1 0.209373362
YCR071C YHR147C 1 1 0.454182188
YCR071C YIL104C 0.223156409 0 0.128368209
YCR071C YLR439W 1 1 0.209373362
YCR071C YMR024W 1 1 0.454182188
YCR071C YMR064W 0.216159987 0 0.209373362
YCR071C YMR193W 1 1 0.454182188
YCR071C YMR225C 1 1 0.454182188
YCR071C YNL177C 1 1 0.454182188
YCR071C YOR150W 1 1 0.454182188
YCR071C YOR201C 0.216159987 0 0.128368209
YCR071C YPL183W-A 1 1 0.454182188
YCR071C YDR116C 1 1 0.454182188
YCR071C YDR462W 1 1 0.454182188
YCR071C YJL063C 1 1 0.454182188
YCR071C YKL167C 1 1 0.209373362
YCR071C YKR006C 1 1 0.454182188
YCR071C YKR085C 1 1 0.454182188
YCR071C YLR189C 0.063869073 0 0.128368209
YCR071C YLR312W-A 1 1 0.454182188
YCR071C YML009C 1 1 0.454182188
YCR071C YML025C 1 1 0.454182188
YCR071C YMR098C 0.216159987 0 0.346690233
YCR071C YNL005C 1 1 0.454182188
YCR071C YNL252C 1 1 0.454182188
YCR071C YNL284C 1 1 0.454182188
YCR071C YPR100W 1 1 0.454182188
YDR116C YDR237W 1 1 0.454182188
YDR116C YDR296W 0.216159987 0 0.346690233
YDR116C YDR322W 1 1 0.454182188
YDR116C YDR405W 1 1 0.454182188
YDR116C YDR462W 1 1 0.454182188
YDR116C YGR220C 1 1 0.209373362
YDR116C YHR147C 1 1 0.454182188
YDR116C YJL041W 0.148688558 0.327706907 0.128368209
YDR116C YJL063C 1 1 0.454182188
YDR116C YKL167C 1 1 0.209373362
YDR116C YKR006C 1 1 0.454182188
YDR116C YKR085C 1 1 0.454182188
YDR116C YLR312W-A 1 1 0.454182188
YDR116C YLR439W 1 1 0.209373362
YDR116C YML025C 1 1 0.454182188
YDR116C YMR024W 1 1 0.454182188
YDR116C YMR064W 0.216159987 0 0.209373362
YDR116C YMR098C 0.216159987 0 0.346690233
YDR116C YMR193W 1 1 0.454182188
YDR116C YMR225C 1 1 0.454182188
YDR116C YNL005C 1 1 0.454182188
YDR116C YNL177C 1 1 0.733114263
YDR116C YNL185C 1 1 0.454182188
YDR116C YNL252C 1 1 0.454182188
YDR116C YOR150W 1 1 0.454182188
YDR116C YOR201C 0.216159987 0 0.128368209
YDR116C YPL183W-A 1 1 0.454182188
YDR116C YPR100W 1 1 0.733114263
YDR116C YML009C 1 1 0.454182188
YDR164C YBR196C 0.017693444 0 0.180234305
YDR164C YDR462W 0.017693444 0 0.128368209
YDR164C YJL005W 0.384990793 0 0.19372976
YDR164C YJL063C 0.017693444 0 0.128368209
YDR164C YJR138W 0.212100908 0 0
YDR164C YOR150W 0.017693444 0 0.128368209
YDR164C YOR204W 0.017693444 0.147099343 0.180234305
YDR164C YPR100W 0.017693444 0 0.128368209
YDR164C YKR085C 0.017693444 0 0.128368209
YDR164C YLR189C 0.017693444 0 0.357687883
YDR164C YNL284C 0.017693444 0 0.128368209
YDR237W YDR296W 0.216159987 0 0.346690233
YDR237W YDR322W 1 1 0.454182188
YDR237W YDR405W 1 1 0.454182188
YDR237W YGR220C 1 1 0.209373362
YDR237W YHR147C 1 1 0.454182188
YDR237W YLR439W 1 1 0.209373362
YDR237W YMR193W 1 1 0.454182188
YDR237W YNL177C 1 1 0.454182188
YDR237W YNL185C 1 1 0.454182188
YDR237W YOR150W 1 1 0.454182188
YDR237W YPL183W-A 1 1 0.454182188
YDR237W YDR462W 1 1 0.454182188
YDR237W YJL063C 1 1 0.454182188
YDR237W YKL167C 1 1 0.209373362
YDR237W YKR006C 1 1 0.454182188
YDR237W YKR085C 1 1 0.454182188
YDR237W YLR189C 0.063869073 0 0.128368209
YDR237W YLR312W-A 1 1 0.454182188
YDR237W YML009C 1 1 0.454182188
YDR237W YML025C 1 1 0.454182188
YDR237W YMR098C 0.216159987 0 0.346690233
YDR237W YMR225C 1 1 0.454182188
YDR237W YNL005C 1 1 0.454182188
YDR237W YNL252C 1 1 0.454182188
YDR237W YNL284C 1 1 0.454182188
YDR237W YPR100W 1 1 0.454182188
YDR296W YDR405W 0.216159987 0 0.346690233
YDR296W YHR147C 0.216159987 0 0.346690233
YDR296W YIL104C 0.139401363 0.147099343 0.164766101
YDR296W YLR439W 0.216159987 0 0.141123268
YDR296W YNL177C 0.216159987 0 0.346690233
YDR296W YNL185C 0.216159987 0 0.346690233
YDR296W YOR150W 0.216159987 0 0.346690233
YDR296W YPL183W-A 0.216159987 0 0.346690233
YDR296W YDR322W 0.216159987 0 0.346690233
YDR296W YDR462W 0.216159987 0 0.346690233
YDR296W YER006W 0.139401363 0.200338789 0.164766101
YDR296W YGR220C 0.216159987 0 0.141123268
YDR296W YJL063C 0.216159987 0 0.581589134
YDR296W YKL167C 0.216159987 0 0.141123268
YDR296W YKR006C 0.216159987 0 0.346690233
YDR296W YKR085C 0.216159987 0 0.346690233
YDR296W YLR312W-A 0.216159987 0 0.346690233
YDR296W YML009C 0.216159987 0 0.346690233
YDR296W YML025C 0.216159987 0 0.346690233
YDR296W YMR024W 0.216159987 0 0.346690233
YDR296W YMR064W 0.199050162 0 0.141123268
YDR296W YMR098C 0.199050162 0 0.346690233
YDR296W YMR193W 0.216159987 0 0.346690233
YDR296W YMR225C 0.216159987 0 0.346690233
YDR296W YNL005C 0.216159987 0.123110421 0.346690233
YDR296W YNL252C 0.216159987 0 0.346690233
YDR296W YOR201C 0.199050162 0.123110421 0.164766101
YDR296W YPR100W 0.216159987 0 0.346690233
YDR322W YDR405W 1 1 0.454182188
YDR322W YGR220C 1 1 0.209373362
YDR322W YHR147C 1 1 0.454182188
YDR322W YLR439W 1 1 0.209373362
YDR322W YMR024W 1 1 0.454182188
YDR322W YMR193W 1 1 0.454182188
YDR322W YNL177C 1 1 0.454182188
YDR322W YNL185C 1 1 0.454182188
YDR322W YOR150W 1 1 0.454182188
YDR322W YPL183W-A 1 1 0.454182188
YDR322W YDR462W 1 1 0.454182188
YDR322W YJL041W 0.148688558 0.327706907 0.128368209
YDR322W YJL063C 1 1 0.454182188
YDR322W YKL167C 1 1 0.209373362
YDR322W YKR006C 1 1 0.454182188
YDR322W YKR085C 1 1 0.454182188
YDR322W YLR189C 0.063869073 0 0.128368209
YDR322W YLR312W-A 1 1 0.454182188
YDR322W YML009C 1 1 0.454182188
YDR322W YML025C 1 1 0.454182188
YDR322W YMR098C 0.216159987 0 0.346690233
YDR322W YMR225C 1 1 0.454182188
YDR322W YNL005C 1 1 0.454182188
YDR322W YNL252C 1 1 0.454182188
YDR322W YNL284C 1 1 0.454182188
YDR322W YPR100W 1 1 0.454182188
YDR405W YCR030C 0.017693444 0 0.128368209
YDR405W YNL185C 1 1 0.454182188
YDR405W YGR220C 1 1 0.209373362
YDR405W YHR147C 1 1 0.454182188
YDR405W YJL063C 1 1 0.454182188
YDR405W YKL167C 1 1 0.209373362
YDR405W YKR006C 1 1 0.454182188
YDR405W YKR085C 1 1 0.454182188
YDR405W YLR189C 0.063869073 0 0.128368209
YDR405W YLR312W-A 1 1 0.454182188
YDR405W YLR439W 1 1 0.209373362
YDR405W YML009C 1 1 0.454182188
YDR405W YML025C 1 1 0.454182188
YDR405W YMR024W 1 1 0.454182188
YDR405W YMR098C 0.216159987 0 0.346690233
YDR405W YMR193W 1 1 0.454182188
YDR405W YMR225C 1 1 0.454182188
YDR405W YNL005C 1 1 0.454182188
YDR405W YNL177C 1 1 0.454182188
YDR405W YNL252C 1 1 0.454182188
YDR405W YOR150W 1 1 0.454182188
YDR405W YPL183W-A 1 1 0.454182188
YDR462W YGR220C 1 1 0.209373362
YDR462W YHR147C 1 1 0.454182188
YDR462W YLR439W 1 1 0.209373362
YDR462W YMR024W 1 1 0.454182188
YDR462W YMR064W 0.216159987 0 0.209373362
YDR462W YMR193W 1 1 0.454182188
YDR462W YMR225C 1 1 0.454182188
YDR462W YNL175C 0.272147062 0 0
YDR462W YNL177C 1 1 0.454182188
YDR462W YOR150W 1 1 0.454182188
YDR462W YOR201C 0.216159987 0 0.128368209
YDR462W YPL183W-A 1 1 0.454182188
YDR462W YJL063C 1 1 0.454182188
YDR462W YKL167C 1 1 0.209373362
YDR462W YKR006C 1 1 0.454182188
YDR462W YKR085C 1 1 0.454182188
YDR462W YLR189C 0.063869073 0 0.128368209
YDR462W YLR312W-A 1 1 0.454182188
YDR462W YML009C 1 1 0.454182188
YDR462W YML025C 1 1 0.454182188
YDR462W YMR098C 0.216159987 0 0.346690233
YDR462W YNL005C 1 1 0.454182188
YDR462W YNL252C 1 1 0.454182188
YDR462W YNL284C 1 1 0.454182188
YDR462W YPR100W 1 1 0.454182188
YGR220C YER006W 0.272147062 0 0.12693783
YGR220C YHR147C 1 1 0.209373362
YGR220C YIL104C 0.223156409 0 0.080830797
YGR220C YLR439W 1 1 0.209373362
YGR220C YMR024W 1 1 0.209373362
YGR220C YMR193W 1 1 0.209373362
YGR220C YNL177C 1 1 0.209373362
YGR220C YOR150W 1 1 0.209373362
YGR220C YPL183W-A 1 1 0.209373362
YGR220C YJL063C 1 1 0.209373362
YGR220C YKL167C 1 1 0.209373362
YGR220C YKR006C 1 1 0.209373362
YGR220C YKR085C 1 1 0.209373362
YGR220C YLR189C 0.063869073 0 0.063674894
YGR220C YLR312W-A 1 1 0.209373362
YGR220C YML009C 1 1 0.209373362
YGR220C YML025C 1 1 0.209373362
YGR220C YMR064W 0.216159987 0 0.209373362
YGR220C YMR098C 0.216159987 0 0.12693783
YGR220C YMR225C 1 1 0.209373362
YGR220C YNL005C 1 1 0.209373362
YGR220C YNL252C 1 1 0.209373362
YGR220C YPR100W 1 1 0.209373362
YHR147C YPL183W-A 1 1 0.454182188
YHR147C YJL063C 1 1 0.454182188
YHR147C YKL167C 1 1 0.209373362
YHR147C YKR006C 1 1 0.454182188
YHR147C YKR085C 1 1 0.454182188
YHR147C YLR189C 0.063869073 0 0.128368209
YHR147C YLR439W 1 1 0.209373362
YHR147C YML009C 1 1 0.454182188
YHR147C YML025C 1 1 0.454182188
YHR147C YMR098C 0.216159987 0 0.346690233
YHR147C YMR193W 1 1 0.454182188
YHR147C YMR225C 1 1 0.454182188
YHR147C YNL005C 1 1 0.454182188
YHR147C YNL252C 1 1 0.454182188
YHR147C YNL284C 1 1 0.454182188
YHR147C YOR150W 1 1 0.454182188
YHR147C YOR201C 0.216159987 0 0.128368209
YIL104C YPL061W 0.06481985 0 0.149668025
YIL104C YKL167C 0.223156409 0 0.080830797
YIL104C YKR006C 0.223156409 0 0.128368209
YIL104C YKR085C 0.223156409 0 0.128368209
YIL104C YLR312W-A 0.223156409 0 0.128368209
YIL104C YMR064W 0.06481985 0 0.080830797
YIL104C YNL177C 0.223156409 0 0.128368209
YIL104C YNL252C 0.223156409 0 0.128368209
YIL104C YOR150W 0.223156409 0 0.30000872
YIL104C YPL183W-A 0.223156409 0 0.128368209
YIL104C YPR100W 0.223156409 0 0.128368209
YJL005W YFL039C 0.316028591 0.123110421 0.506904997
YJL005W YGR233C 0.06481985 0 0.028502013
YJL005W YNL138W 0.316028591 0 0.613839432
YJL005W YOL001W 0.06481985 0 0.619433024
YJL005W YPR100W 0.216159987 0 0.028502013
YJL005W YLR189C 0.063869073 0.123110421 0.339788398
YJL005W YNL284C 0.216159987 0 0.028502013
YJL063C YJL041W 0.148688558 0.327706907 0.128368209
YJL063C YLR439W 1 1 0.209373362
YJL063C YML025C 1 1 0.454182188
YJL063C YMR024W 1 1 0.454182188
YJL063C YMR064W 0.216159987 0 0.209373362
YJL063C YMR193W 1 1 0.454182188
YJL063C YMR225C 1 1 0.454182188
YJL063C YNL177C 1 1 0.454182188
YJL063C YOR150W 1 1 0.454182188
YJL063C YPL183W-A 1 1 0.454182188
YJL063C YKL167C 1 1 0.209373362
YJL063C YKR006C 1 1 0.454182188
YJL063C YKR085C 1 1 0.454182188
YJL063C YLR189C 0.063869073 0 0.128368209
YJL063C YLR312W-A 1 1 0.454182188
YJL063C YML009C 1 1 0.454182188
YJL063C YMR098C 0.216159987 0 0.346690233
YJL063C YNL005C 1 1 0.454182188
YJL063C YNL252C 1 1 0.454182188
YJL063C YPR100W 1 1 0.454182188
YKL167C YKR085C 1 1 0.209373362
YKL167C YLR189C 0.063869073 0 0.063674894
YKL167C YLR312W-A 1 1 0.209373362
YKL167C YLR439W 1 1 0.209373362
YKL167C YML025C 1 1 0.209373362
YKL167C YMR024W 1 1 0.209373362
YKL167C YMR064W 0.216159987 0 0.209373362
YKL167C YMR098C 0.216159987 0 0.12693783
YKL167C YMR193W 1 1 0.209373362
YKL167C YMR225C 1 1 0.209373362
YKL167C YNL005C 1 1 0.209373362
YKL167C YNL177C 1 1 0.209373362
YKL167C YNL252C 1 1 0.209373362
YKL167C YOR150W 1 1 0.209373362
YKL167C YPL183W-A 1 1 0.209373362
YKL167C YPR100W 1 1 0.209373362
YKL167C YKR006C 1 1 0.209373362
YKL167C YML009C 1 1 0.209373362
YKR006C YKR085C 1 1 0.454182188
YKR006C YLR189C 0.063869073 0 0.128368209
YKR006C YLR312W-A 1 1 0.454182188
YKR006C YLR439W 1 1 0.209373362
YKR006C YML025C 1 1 0.454182188
YKR006C YMR024W 1 1 0.454182188
YKR006C YMR064W 0.216159987 0 0.209373362
YKR006C YMR098C 0.216159987 0 0.346690233
YKR006C YMR193W 1 1 0.454182188
YKR006C YMR225C 1 1 0.454182188
YKR006C YNL005C 1 1 0.454182188
YKR006C YNL177C 1 1 0.454182188
YKR006C YNL252C 1 1 0.454182188
YKR006C YOR150W 1 1 0.454182188
YKR006C YPL183W-A 1 1 0.454182188
YKR006C YPR100W 1 1 0.454182188
YKR006C YML009C 1 1 0.454182188
YKR085C YLR189C 0.063869073 0 0.128368209
YKR085C YLR312W-A 1 1 0.454182188
YKR085C YLR439W 1 1 0.209373362
YKR085C YML025C 1 1 0.454182188
YKR085C YMR024W 1 1 0.454182188
YKR085C YMR064W 0.216159987 0 0.209373362
YKR085C YMR193W 1 1 0.454182188
YKR085C YMR225C 1 1 0.454182188
YKR085C YNL005C 1 1 0.454182188
YKR085C YNL177C 1 1 0.454182188
YKR085C YNL252C 1 1 0.454182188
YKR085C YOR150W 1 1 0.454182188
YKR085C YPL183W-A 1 1 0.454182188
YKR085C YPR100W 1 1 0.454182188
YKR085C YML009C 1 1 0.454182188
YKR085C YMR098C 0.216159987 0 0.346690233
YKR085C YNL284C 1 1 0.454182188
YLR189C YCR030C 0.017693444 0 0.228431947
YLR189C YGL043W 0.026530917 0.244946187 0.063674894
YLR189C YLR312W-A 0.063869073 0 0.128368209
YLR189C YLR439W 0.063869073 0 0.063674894
YLR189C YML025C 0.063869073 0 0.128368209
YLR189C YMR193W 0.063869073 0 0.128368209
YLR189C YMR225C 0.063869073 0 0.128368209
YLR189C YOR150W 0.063869073 0 0.128368209
YLR189C YPL183W-A 0.063869073 0 0.128368209
YLR189C YPR100W 0.063869073 0 0.128368209
YLR189C YML009C 0.063869073 0 0.128368209
YLR189C YMR098C 0.063869073 0 0.274872651
YLR189C YNL252C 0.063869073 0 0.128368209
YLR189C YNL284C 0.063869073 0 0.128368209
YLR312W-A YJL041W 0.148688558 0.327706907 0.128368209
YLR312W-A YLR439W 1 1 0.209373362
YLR312W-A YML025C 1 1 0.454182188
YLR312W-A YMR024W 1 1 0.454182188
YLR312W-A YMR064W 0.216159987 0 0.209373362
YLR312W-A YMR193W 1 1 0.454182188
YLR312W-A YMR225C 1 1 0.454182188
YLR312W-A YNL005C 1 1 0.454182188
YLR312W-A YNL177C 1 1 0.454182188
YLR312W-A YOR150W 1 1 0.454182188
YLR312W-A YPL183W-A 1 1 0.454182188
YLR312W-A YML009C 1 1 0.454182188
YLR312W-A YMR098C 0.216159987 0 0.346690233
YLR312W-A YNL252C 1 1 0.454182188
YLR312W-A YPR100W 1 1 0.454182188
YLR439W YNL177C 1 1 0.209373362
YLR439W YNL185C 1 1 0.209373362
YLR439W YOR150W 1 1 0.209373362
YLR439W YPL183W-A 1 1 0.209373362
YLR439W YML009C 1 1 0.209373362
YLR439W YML025C 1 1 0.209373362
YLR439W YMR024W 1 1 0.209373362
YLR439W YMR098C 0.216159987 0 0.12693783
YLR439W YMR193W 1 1 0.209373362
YLR439W YMR225C 1 1 0.209373362
YLR439W YNL005C 1 1 0.209373362
YLR439W YNL252C 1 1 0.209373362
YLR439W YNL284C 1 1 0.209373362
YLR439W YPR100W 1 1 0.209373362
YML025C YJL041W 0.148688558 0.327706907 0.128368209
YML025C YMR024W 1 1 0.454182188
YML025C YMR193W 1 1 0.454182188
YML025C YNL177C 1 1 0.454182188
YML025C YNL185C 1 1 0.454182188
YML025C YOR150W 1 1 0.454182188
YML025C YPL183W-A 1 1 0.454182188
YML025C YMR098C 0.216159987 0 0.346690233
YML025C YNL005C 1 1 0.454182188
YML025C YNL252C 1 1 0.454182188
YML025C YPR100W 1 1 0.454182188
YMR024W YJL041W 0.148688558 0.327706907 0.128368209
YMR024W YNL177C 1 1 0.454182188
YMR024W YNL185C 1 1 0.454182188
YMR024W YMR193W 1 1 0.454182188
YMR024W YNL005C 1 1 0.454182188
YMR024W YNL252C 1 1 0.454182188
YMR024W YNL284C 1 1 0.454182188
YMR024W YPR100W 1 1 0.454182188
YMR064W YNL177C 0.216159987 0 0.209373362
YMR064W YOL123W 0.06481985 0 0.12693783
YMR064W YOR150W 0.216159987 0 0.209373362
YMR064W YPL183W-A 0.216159987 0 0.209373362
YMR064W YNL252C 0.216159987 0 0.209373362
YMR064W YPR100W 0.216159987 0 0.209373362
YMR098C YML009C 0.216159987 0 0.346690233
YMR098C YCR030C 0.017693444 0 0.228431947
YMR098C YLR371W 0.017693444 0 0.160579971
YMR098C YMR193W 0.216159987 0 0.346690233
YMR098C YMR225C 0.216159987 0 0.346690233
YMR098C YNL005C 0.216159987 0 0.346690233
YMR098C YNL177C 0.216159987 0 0.346690233
YMR098C YNL252C 0.216159987 0 0.346690233
YMR098C YOR150W 0.216159987 0 0.346690233
YMR098C YPL183W-A 0.216159987 0 0.346690233
YMR193W YJL041W 0.148688558 0.327706907 0.128368209
YMR193W YML009C 1 1 0.454182188
YMR193W YNL177C 1 1 0.454182188
YMR193W YOR150W 1 1 0.454182188
YMR193W YPL183W-A 1 1 0.454182188
YMR193W YMR225C 1 1 0.454182188
YMR193W YNL005C 1 1 0.454182188
YMR193W YNL252C 1 1 0.454182188
YMR193W YOR201C 0.216159987 0 0.128368209
YMR225C YML009C 1 1 0.454182188
YMR225C YCR030C 0.017693444 0 0.128368209
YMR225C YFR051C 0.148688558 0 0.128368209
YMR225C YLR371W 0.017693444 0 0.128368209
YMR225C YOR150W 1 1 0.454182188
YMR225C YOR201C 0.216159987 0 0.128368209
YMR225C YPL183W-A 1 1 0.454182188
YMR225C YPL204W 0.209115134 0 0.135388994
YMR225C YNL005C 1 1 0.454182188
YMR225C YNL252C 1 1 0.454182188
YMR225C YNL284C 1 1 0.454182188
YNL005C YML009C 1 1 0.454182188
YNL005C YNL177C 1 1 0.454182188
YNL005C YNL185C 1 1 0.454182188
YNL005C YOR150W 1 1 0.454182188
YNL005C YPL183W-A 1 1 0.454182188
YNL005C YNL252C 1 1 0.454182188
YNL005C YNL284C 1 1 0.454182188
YNL005C YPR100W 1 1 0.454182188
YNL177C YBR208C 0.063869073 0 0.055521238
YNL177C YPL183W-A 1 1 0.454182188
YNL177C YNL252C 1 1 0.454182188
YNL177C YPR100W 1 1 0.733114263
YNL252C YML009C 1 1 0.454182188
YNL252C YOR150W 1 1 0.454182188
YNL252C YOR201C 0.216159987 0 0.128368209
YNL252C YPL183W-A 1 1 0.454182188
YNL252C YPR100W 1 1 0.454182188
YOR150W YDR172W 0.148688558 0 0.615425288
YOR150W YML009C 1 1 0.454182188
YOR150W YNL284C 1 1 0.454182188
YOR150W YOR069W 0.148688558 0 0.028502013
YOR150W YPL183W-A 1 1 0.454182188
YOR150W YOR201C 0.216159987 0 0.128368209
YOR150W YPR100W 1 1 0.454182188
YOR201C YML009C 0.216159987 0 0.128368209
YOR201C YNL284C 0.216159987 0 0.128368209
YOR201C YFR051C 0.06481985 0 0.128368209
YOR201C YPL204W 0.06481985 0.244946187 0.402561524
YPL183W-A YLR371W 0.017693444 0 0.128368209
YPL183W-A YML009C 1 1 0.454182188
YPL183W-A YCR030C 0.017693444 0 0.128368209
YPL183W-A YPR100W 1 1 0.454182188
YPR100W YNL284C 1 1 0.454182188
YPR100W YJR138W 0.117746131 0 0
YBL039C YBL036C 0 0 0
YBL039C YHL011C 0.063869073 0.123110421 0.604182568
YBL039C YPL220W 0.277699351 0 0.410790644
YBL039C YDR457W 0.026530917 0.446711525 0.160579971
YBL039C YHR200W 0.277699351 0 0.135388994
YBL039C YMR012W 0.063869073 0 0.410790644
YBL039C YOR151C 0.063869073 0.123110421 0.410790644
YHL011C YDR457W 0.026530917 0.123110421 0.496394646
YHL011C YKL181W 0.058813611 1 0.886355031
YPL220W YFL002C 0.209115134 0 0.12693783
YBL041W YER012W 0.980394995 0.711212898 0.413446782
YBL041W YDL147W 0.60849961 0 0.413446782
YBL041W YER094C 0.980394995 0.711212898 0.413446782
YBL041W YGL011C 0.888103023 0.711212898 0.413446782
YBL041W YGR135W 0.888103023 0.711212898 0.413446782
YBL041W YGR232W 0.60849961 0 0.379921118
YBL041W YHR200W 0.60849961 0 0.413446782
YBL041W YMR314W 0.888103023 0.711212898 0.413446782
YBL041W YOR362C 0.888103023 0.711212898 0.413446782
YBL041W YPR103W 0.980394995 0.711212898 0.413446782
YER012W YDL147W 1 0 0.413446782
YER012W YER094C 1 0.711212898 0.458239705
YER012W YFR052W 1 0.711212898 0.458239705
YER012W YGL011C 1 0.711212898 0.458239705
YER012W YGR232W 0.877316236 0 0.379921118
YER012W YHR200W 1 0 0.413446782
YER012W YMR314W 1 0.711212898 0.413446782
YER012W YOR362C 1 0.711212898 0.413446782
YER012W YPR103W 1 0.711212898 0.458239705
YER012W YPR108W 1 0 0.413446782
YBL045C YDL189W 0.063869073 0 0.226193778
YBL045C YLR132C 0.216159987 0 0
YBL045C YDL074C 0.117746131 0.123110421 0.149668025
YBL045C YDR529C 0.903023234 1 0.733114263
YBL045C YPR191W 0.903023234 1 0.733114263
YDL189W YPR191W 0.063869073 0 0.226193778
YLR132C YDR416W 0.139401363 0 0
YLR132C YLL036C 0.199050162 0 0
YLR132C YPR191W 0.216159987 0 0
YBL046W YDL112W 0.058813611 0 0.240479815
YBL046W YDR075W 0.128367254 0 0.607808548
YBL046W YDR379W 0.063869073 0.377398788 0.305618313
YBL046W YML010W 0.139401363 0 0.19372976
YBL046W YNL201C 0.128367254 0 0.454182188
YDL112W YDR341C 0.063869073 0.123110421 0.417550532
YDL112W YGR026W 0 0 0
YDL112W YHR128W 0.026530917 0.244946187 0.226193778
YDL112W YJL052W 0.063869073 0.123110421 0.226193778
YDL112W YJR045C 0.063869073 0.123110421 0.080830797
YDL112W YKL067W 0.063869073 0.244946187 0.226193778
YDL112W YKL182W 0.063869073 0.244946187 0.226193778
YDL112W YLL018C 0.058813611 0.123110421 0.417550532
YDL112W YPL218W 0.063869073 0.123110421 0.226193778
YDL112W YDR457W 0.026530917 0.123110421 0.300507449
YDL112W YGR204W 0.058813611 0.123110421 0.226193778
YDR075W YDR379W 0.063869073 0 0.305618313
YDR075W YGR192C 0.06481985 0.123110421 0.135388994
YDR075W YIL153W 0.128367254 0.123110421 0.19372976
YDR075W YML010W 0.139401363 0 0.19372976
YDR075W YNL201C 0.128367254 0 0.454182188
YDR379W YNL201C 0.054227174 0 0.305618313
YDR379W YML010W 0.209115134 0 0.19372976
YML010W YBR236C 0.578216686 0 0.164766101
YML010W YGR005C 0.578216686 0.363131869 0.318029535
YML010W YGR063C 1 1 0.707060291
YML010W YIL021W 0.578216686 0 0.318029535
YML010W YJL140W 0.578216686 0 0.318029535
YML010W YBR154C 0.578216686 0 0.603277548
YML010W YDL140C 0.578216686 0.363131869 0.318029535
YML010W YDL149W 0.199050162 0 0.248909505
YML010W YDR404C 0.578216686 0 0.318029535
YML010W YNL201C 0.139401363 0 0.364046228
YML010W YPR180W 0.378217219 0 0.080830797
YNL201C YER155C 0.06481985 0 0.19372976
YNL201C YIL153W 0.128367254 0 0.364046228
YBL047C YOL016C 0.063869073 0 0.340850813
YBL047C YCR030C 0.564532396 0 0.128368209
YBL047C YDR348C 0.503049637 0 0
YBL047C YGR155W 0.063869073 0 0.305618313
YBL047C YLR079W 0.063869073 0 0.160579971
YBL047C YNL243W 0.7724656 0.273826385 0.481115895
YOL016C YCR030C 0.017693444 0 0.028502013
YBL050W YGL095C 0.017693444 0.273826385 0.536261802
YBL050W YDR189W 0.017693444 0.273826385 0.561759034
YBL050W YKL196C 0.447367334 0.273826385 0.530502156
YBL050W YMR197C 0.017693444 0.273826385 0.530502156
YGL095C YKL196C 0.433974071 0.273826385 0.505392276
YGL095C YMR197C 0.548790112 0.273826385 0.758934174
YBL056W YBR097W 0.06481985 0.123110421 0.437264421
YBL056W YDR071C 0.058813611 0.123110421 0.340850813
YBL056W YER089C 0.128367254 0.619405626 0.816188077
YBL056W YPL204W 0.128367254 0.123110421 0.437264421
YBL056W YNL250W 0.128367254 0.222292016 0.663719248
YBR097W YLR360W 1 0 0.723767878
YBR097W YLR240W 1 0.443169629 0.553212668
YBR097W YNL250W 0.199050162 0.330273689 0.306142208
YBR097W YPL120W 1 0.404988165 0.723767878
YDR071C YBR125C 0.058813611 0.123110421 0.028502013
YDR071C YER089C 0.058813611 0.123110421 0.530657577
YDR071C YGR234W 0.063869073 0.123110421 0.19372976
YPL204W YBR189W 0.209115134 0 0.446751355
YPL204W YDL060W 0.209115134 0 0.402561524
YPL204W YDR025W 0.209115134 0 0.446751355
YPL204W YDR283C 0.209115134 0.443169629 0.437264421
YPL204W YGR054W 0.209115134 0 0.135388994
YPL204W YKL143W 0.212100908 0 0.446751355
YPL204W YKR057W 0.209115134 0 0.446751355
YPL204W YLR264W 0.209115134 0 0.446751355
YPL204W YLR384C 0.182983024 0 0.632376154
YPL204W YML009C 0.209115134 0 0.135388994
YPL204W YML091C 0.148688558 0.123110421 0.474049181
YPL204W YNL207W 0.128367254 0.443169629 0.446751355
YPL204W YPL086C 0.182983024 0.244946187 0.632376154
YPL204W YER102W 0.209115134 0 0.446751355
YPL204W YPL081W 0.209115134 0 0.446751355
YPL204W YPL266W 0.209115134 0.244946187 0.446751355
YBL058W YGR048W 0.06481985 0 0.413446782
YBL058W YBR170C 0.06481985 0 0.499534132
YBL058W YDL126C 0.128367254 0 0.499534132
YBL058W YDR049W 0.06481985 0 0
YBL058W YKL213C 0.128367254 0 0.413446782
YGR048W YBR170C 0.949718173 0 0.413446782
YGR048W YDL126C 0.949718173 0 0.546557847
YGR048W YDR049W 0.06481985 0 0
YBL061C YDR471W 0.209115134 0 0.160579971
YBL061C YGR185C 0.063869073 0 0.356050453
YBL061C YDL044C 0.063869073 0 0.337692766
YBL061C YMR116C 0.209115134 0.377398788 0.340850813
YDR471W YPL009C 0.359513635 0 0
YBL064C YDR069C 0.199050162 0.123110421 0.306142208
YDR069C YBR208C 0.063869073 0.222292016 0.244081967
YDR069C YBR221C 0.216159987 0.123110421 0.055521238
YDR069C YGR193C 0.216159987 0 0.11861081
YDR069C YLR436C 0.063869073 0 0.128368209
YDR069C YMR304W 0.063869073 0.720756765 0.708365524
YBL074C YBL104C 0.026530917 0 0
YBL074C YCR063W 0.700744021 0 0.435621101
YBL074C YOR319W 0.700744021 0 0.435621101
YBL074C YDR283C 0.272147062 0 0.132196165
YBL074C YKL173W 0.900555794 0 1
YBL104C YMR213W 0.026530917 0 0
YBL104C YBR065C 0.026530917 0 0
YBL104C YCR063W 0.026530917 0 0
YBL104C YDL098C 0.026530917 0 0
YBL104C YER172C 0.026530917 0 0
YBL104C YGL100W 0.026530917 0 0
YBL104C YGL128C 0.026530917 0 0
YBL104C YIR009W 0.026530917 0 0
YBL104C YJR050W 0.026530917 0 0
YBL104C YJR084W 0.026530917 0 0
YBL104C YLR424W 0.063869073 0 0
YBL104C YMR240C 0.026530917 0 0
YBL104C YMR273C 0.058813611 0 0
YBL104C YOR319W 0.026530917 0 0
YBL104C YOR349W 0 0 0
YBL104C YPR101W 0.026530917 0 0
YCR063W YAL032C 0.523308369 0 0.435621101
YCR063W YBR065C 0.523308369 0 0.502981709
YCR063W YDL209C 0.523308369 0 0.502981709
YCR063W YER013W 0.523308369 0 0.502981709
YCR063W YGR278W 0.523308369 0 0.502981709
YCR063W YJR050W 0.523308369 0 0.502981709
YCR063W YMR213W 0.523308369 0 0.502981709
YCR063W YPR101W 0.523308369 0 0.502981709
YCR063W YDR364C 0.523308369 0 0.502981709
YCR063W YDR416W 0.523308369 0 0.435621101
YCR063W YER172C 0.700744021 0 0.435621101
YCR063W YGL128C 0.523308369 0 0.502981709
YCR063W YLL036C 0.927181032 0 0.435621101
YCR063W YLR424W 0.523308369 0 0.502981709
YOR319W YDL043C 0.927181032 0.393233403 0.502981709
YOR319W YIR009W 0.927181032 0.243570982 0.502981709
YOR319W YJR084W 0.148688558 0 0.502981709
YOR319W YML049C 0.927181032 0.243570982 0.502981709
YOR319W YMR240C 0.927181032 0.393233403 0.502981709
YOR319W YJL203W 0.927181032 0.393233403 0.502981709
YBL075C YJL155C 0.277699351 0.222292016 0.063674894
YBL075C YLR345W 0.063869073 0.123110421 0.248909505
YBL075C YPL228W 0.026530917 0.222292016 0.080830797
YBL075C YGL130W 0.026530917 0.123110421 0.080830797
YBL075C YKL088W 0.063869073 0.147099343 0.248909505
YBL075C YML016C 0.063869073 0.222292016 0.19372976
YBL075C YOR250C 0.026530917 0.147099343 0.080830797
YJL155C YLR345W 0.063869073 0.914024179 0.545618728
YLR345W YDR240C 0.026530917 0 0.080830797
YPL228W YER103W 0.128367254 0.222292016 0.080830797
YPL228W YGL130W 1 0.123110421 0.874528843
YPL228W YHR121W 0.148688558 0 0.164766101
YPL228W YKR014C 0.06481985 0.222292016 0.080830797
YPL228W YOR370C 0.026530917 0 0.028502013
YPL228W YOR375C 0.128367254 0.123110421 0.132196165
YBL076C YBR058C 0.063869073 0.123110421 0.326493315
YBL076C YDL100C 0.063869073 0.123110421 0.160579971
YBL076C YDR341C 0.063869073 0.590701248 0.578697618
YBL076C YDR457W 0.026530917 0.404988165 0.300507449
YBL076C YHR128W 0.026530917 0.123110421 0.226193778
YBL076C YKL029C 0.063869073 0.123110421 0.356050453
YBL076C YKL067W 0.277699351 0.123110421 0.226193778
YDL100C YER083C 0.949718173 0 1
YDL100C YJL194W 0.148688558 0.491286296 0.160579971
YBL084C YKL022C 0.742127949 1 0.750097232
YBL084C YNL172W 0.742127949 1 0.750097232
YBL084C YDR118W 0.742127949 1 0.750097232
YBL084C YGL240W 0.742127949 0.53787657 0.750097232
YBL084C YHR166C 0.742127949 1 0.750097232
YBL084C YLR102C 0.742127949 1 0.750097232
YBL084C YLR127C 0.742127949 1 0.750097232
YBL084C YOR249C 0.742127949 1 0.750097232
YKL022C YDR118W 0.742127949 1 0.750097232
YKL022C YGL240W 0.742127949 0.53787657 0.750097232
YKL022C YHR166C 0.742127949 1 0.750097232
YKL022C YNL172W 0.742127949 1 0.750097232
YKL022C YLR102C 0.742127949 1 0.750097232
YKL022C YLR127C 0.742127949 1 0.750097232
YKL022C YOR249C 0.742127949 1 0.750097232
YNL172W YDR118W 0.742127949 1 0.750097232
YNL172W YGL240W 0.742127949 0.53787657 0.750097232
YNL172W YHR166C 0.742127949 1 0.750097232
YNL172W YLR102C 0.742127949 1 0.750097232
YNL172W YLR127C 0.742127949 1 0.750097232
YNL172W YOR249C 0.742127949 1 0.750097232
YBL085W YBR238C 0.017693444 0 0.028502013
YBL085W YER165W 0.017693444 0.147099343 0.160579971
YBL087C YDR361C 0.063869073 0 0.135388994
YBL087C YPL208W 0.063869073 0 0.135388994
YBL087C YNL175C 0.272147062 0 0
YBL087C YOR206W 0.272147062 0 0.12693783
YBL087C YPL211W 0.907334967 0 0.12693783
YDR361C YDL171C 0.06481985 0 0.132196165
YDR361C YER103W 0.128367254 0 0.279976662
YDR361C YER117W 0.063869073 0 0.135388994
YDR361C YOL098C 0.058813611 0 0
YDR361C YPL208W 0.128367254 0 0.43240374
YPL208W YDL171C 0.06481985 0.123110421 0.226193778
YPL208W YOL098C 0.058813611 0 0
YPL208W YER103W 0.128367254 0.123110421 0.19372976
YPL208W YER117W 0.063869073 0 0.454182188
YBL090W YGR084C 1 1 0.454182188
YBL090W YIL093C 1 1 0.454182188
YBL090W YJR101W 1 1 0.454182188
YBL090W YJR113C 1 1 0.454182188
YBL090W YKL003C 1 1 0.454182188
YBL090W YMR158W 1 1 0.454182188
YBL090W YNL186W 0.06481985 0 0.141123268
YBL090W YNR036C 1 1 0.454182188
YBL090W YOR158W 1 1 0.454182188
YBL090W YPL013C 1 1 0.454182188
YBL090W YPL118W 1 1 0.816188077
YBL090W YBR146W 1 1 0.454182188
YBL090W YBR251W 1 1 0.454182188
YBL090W YDR036C 0.449065737 1 0.063674894
YBL090W YDR041W 1 1 0.454182188
YBL090W YDR175C 1 1 0.454182188
YBL090W YDR337W 1 1 0.454182188
YBL090W YDR347W 1 1 0.454182188
YBL090W YGL129C 1 1 0.454182188
YBL090W YGR165W 1 1 0.454182188
YBL090W YGR170W 0.117746131 0 0.11861081
YBL090W YGR215W 1 1 0.454182188
YBL090W YHL004W 1 1 0.454182188
YBL090W YKL155C 1 1 0.454182188
YBL090W YMR188C 1 1 0.454182188
YBL090W YNL137C 1 1 0.454182188
YBL090W YNL306W 1 1 0.454182188
YBL090W YNR037C 1 1 0.454182188
YBL090W YOR205C 0.216159987 0 0
YGR084C YBR146W 1 1 0.454182188
YGR084C YBR251W 1 1 0.454182188
YGR084C YDR036C 0.449065737 1 0.063674894
YGR084C YDR041W 1 1 0.454182188
YGR084C YDR175C 1 1 0.454182188
YGR084C YDR337W 1 1 0.454182188
YGR084C YDR347W 1 1 0.454182188
YGR084C YGL129C 1 1 0.454182188
YGR084C YGL180W 0.148688558 0 0.135388994
YGR084C YGR061C 0.063869073 0 0.11861081
YGR084C YIL093C 1 1 0.454182188
YGR084C YJR101W 1 1 0.454182188
YGR084C YJR113C 1 1 0.454182188
YGR084C YKL003C 1 1 0.454182188
YGR084C YMR158W 1 1 0.454182188
YGR084C YNL186W 0.06481985 0 0.141123268
YGR084C YOR158W 1 1 0.454182188
YGR084C YPL013C 1 1 0.454182188
YGR084C YPL118W 1 1 0.454182188
YGR084C YGR165W 1 1 0.454182188
YGR084C YGR170W 0.117746131 0 0.11861081
YGR084C YGR215W 1 1 0.454182188
YGR084C YHL004W 1 1 0.454182188
YGR084C YKL155C 1 1 0.454182188
YGR084C YMR188C 1 1 0.454182188
YGR084C YNL137C 1 1 0.454182188
YGR084C YNL306W 1 1 0.454182188
YGR084C YNR037C 1 1 0.454182188
YGR084C YOR205C 0.216159987 0 0
YIL093C YBR146W 1 1 0.454182188
YIL093C YBR251W 1 1 0.454182188
YIL093C YDR036C 0.449065737 1 0.063674894
YIL093C YDR041W 1 1 0.454182188
YIL093C YDR175C 1 1 0.454182188
YIL093C YDR337W 1 1 0.454182188
YIL093C YDR347W 1 1 0.454182188
YIL093C YGL129C 1 1 0.454182188
YIL093C YGR170W 0.117746131 0 0.11861081
YIL093C YGR215W 1 1 0.454182188
YIL093C YHL004W 1 1 0.454182188
YIL093C YJR101W 1 1 0.454182188
YIL093C YJR113C 1 1 0.454182188
YIL093C YKL003C 1 1 0.454182188
YIL093C YKL155C 1 1 0.454182188
YIL093C YMR158W 1 1 0.454182188
YIL093C YMR188C 1 1 0.454182188
YIL093C YNL137C 1 1 0.454182188
YIL093C YNL186W 0.06481985 0 0.141123268
YIL093C YNL306W 1 1 0.454182188
YIL093C YNR037C 1 1 0.454182188
YIL093C YOR158W 1 1 0.454182188
YIL093C YOR205C 0.216159987 0 0
YIL093C YPL013C 1 1 0.454182188
YIL093C YPL118W 1 1 0.454182188
YJR101W YBR146W 1 1 0.454182188
YJR101W YBR251W 1 1 0.454182188
YJR101W YDR036C 0.449065737 1 0.063674894
YJR101W YDR041W 1 1 0.454182188
YJR101W YDR175C 1 1 0.454182188
YJR101W YDR337W 1 1 0.454182188
YJR101W YDR347W 1 1 0.454182188
YJR101W YGL129C 1 1 0.454182188
YJR101W YGR170W 0.117746131 0 0.11861081
YJR101W YGR215W 1 1 0.454182188
YJR101W YHL004W 1 1 0.454182188
YJR101W YJR113C 1 1 0.454182188
YJR101W YNL186W 0.06481985 0 0.141123268
YJR101W YPL118W 1 1 0.454182188
YJR101W YKL003C 1 1 0.454182188
YJR101W YKL155C 1 1 0.454182188
YJR101W YMR158W 1 1 0.454182188
YJR101W YMR188C 1 1 0.454182188
YJR101W YNL137C 1 1 0.454182188
YJR101W YNL306W 1 1 0.454182188
YJR101W YNR037C 1 1 0.454182188
YJR101W YOR158W 1 1 0.454182188
YJR101W YOR205C 0.216159987 0 0
YJR101W YPL013C 1 1 0.454182188
YJR113C YBR146W 1 1 0.454182188
YJR113C YBR251W 1 1 0.454182188
YJR113C YDR036C 0.449065737 1 0.063674894
YJR113C YDR041W 1 1 0.454182188
YJR113C YDR175C 1 1 0.454182188
YJR113C YDR337W 1 1 0.454182188
YJR113C YDR347W 1 1 0.454182188
YJR113C YGL129C 1 1 0.454182188
YJR113C YGR170W 0.117746131 0.123110421 0.11861081
YJR113C YGR215W 1 1 0.454182188
YJR113C YHL004W 1 1 0.454182188
YJR113C YNL186W 0.06481985 0.123110421 0.141123268
YJR113C YPL118W 1 1 0.454182188
YJR113C YKL003C 1 1 0.454182188
YJR113C YKL155C 1 1 0.454182188
YJR113C YMR158W 1 1 0.454182188
YJR113C YMR188C 1 1 0.454182188
YJR113C YNL137C 1 1 0.454182188
YJR113C YNL306W 1 1 0.454182188
YJR113C YNR037C 1 1 0.454182188
YJR113C YOR158W 1 1 0.454182188
YJR113C YOR205C 0.216159987 0 0
YJR113C YPL013C 1 1 0.454182188
YKL003C YBR146W 1 1 0.454182188
YKL003C YBR251W 1 1 0.454182188
YKL003C YDR036C 0.449065737 1 0.063674894
YKL003C YDR041W 1 1 0.454182188
YKL003C YDR175C 1 1 0.454182188
YKL003C YDR337W 1 1 0.454182188
YKL003C YDR347W 1 1 0.454182188
YKL003C YGL129C 1 1 0.454182188
YKL003C YGR165W 1 1 0.454182188
YKL003C YGR170W 0.117746131 0 0.11861081
YKL003C YGR215W 1 1 0.454182188
YKL003C YHL004W 1 1 0.454182188
YKL003C YMR158W 1 1 0.454182188
YKL003C YNL186W 0.06481985 0 0.141123268
YKL003C YNR036C 1 1 0.454182188
YKL003C YOL115W 0.223156409 0 0.12693783
YKL003C YPL118W 1 1 0.454182188
YKL003C YKL155C 1 1 0.454182188
YKL003C YMR188C 1 1 0.454182188
YKL003C YNL137C 1 1 0.454182188
YKL003C YNL306W 1 1 0.454182188
YKL003C YNR037C 1 1 0.454182188
YKL003C YOR158W 1 1 0.454182188
YKL003C YOR205C 0.216159987 0 0
YKL003C YPL013C 1 1 0.454182188
YMR158W YBR146W 1 1 0.454182188
YMR158W YBR251W 1 1 0.454182188
YMR158W YDR036C 0.449065737 1 0.063674894
YMR158W YDR041W 1 1 0.454182188
YMR158W YDR175C 1 1 0.454182188
YMR158W YDR337W 1 1 0.454182188
YMR158W YDR347W 1 1 0.454182188
YMR158W YGL129C 1 1 0.454182188
YMR158W YGR165W 1 1 0.454182188
YMR158W YGR215W 1 1 0.454182188
YMR158W YHL004W 1 1 0.454182188
YMR158W YKL155C 1 1 0.454182188
YMR158W YER091C 0.063869073 0 0.209373362
YMR158W YNR036C 1 1 0.454182188
YMR158W YPL118W 1 1 0.454182188
YMR158W YMR188C 1 1 0.454182188
YMR158W YNL137C 1 1 0.454182188
YMR158W YNL306W 1 1 0.454182188
YMR158W YNR037C 1 1 0.454182188
YMR158W YOR158W 1 1 0.454182188
YMR158W YPL013C 1 1 0.454182188
YNL186W YBR146W 0.06481985 0 0.141123268
YNL186W YBR251W 0.06481985 0 0.141123268
YNL186W YDR036C 0.06481985 0.222292016 0.063674894
YNL186W YDR041W 0.06481985 0 0.141123268
YNL186W YDR175C 0.06481985 0 0.141123268
YNL186W YGL129C 0.06481985 0 0.141123268
YNL186W YGR170W 0.06481985 0.123110421 0.132196165
YNL186W YGR215W 0.06481985 0 0.141123268
YNL186W YHL004W 0.06481985 0 0.141123268
YNL186W YKL155C 0.06481985 0.123110421 0.141123268
YNL186W YOL115W 0.139401363 0.123110421 0.164766101
YNL186W YNL306W 0.06481985 0 0.141123268
YNL186W YNR037C 0.06481985 0 0.141123268
YNL186W YOR205C 0.06481985 0 0
YNL186W YPL013C 0.06481985 0 0.141123268
YNL186W YPL118W 0.06481985 0 0.141123268
YNR036C YBR251W 1 1 0.454182188
YNR036C YGR215W 1 1 0.454182188
YNR036C YNR037C 1 1 0.454182188
YNR036C YOR158W 1 1 0.454182188
YNR036C YPL013C 1 1 0.454182188
YOR158W YBR146W 1 1 0.454182188
YOR158W YBR251W 1 1 0.454182188
YOR158W YDR036C 0.449065737 1 0.063674894
YOR158W YDR041W 1 1 0.454182188
YOR158W YDR175C 1 1 0.454182188
YOR158W YDR337W 1 1 0.454182188
YOR158W YDR347W 1 1 0.454182188
YOR158W YGL129C 1 1 0.454182188
YOR158W YGL180W 0.148688558 0 0.19372976
YOR158W YGR165W 1 1 0.454182188
YOR158W YGR215W 1 1 0.454182188
YOR158W YHL004W 1 1 0.454182188
YOR158W YKL155C 1 1 0.454182188
YOR158W YMR188C 1 1 0.454182188
YOR158W YNL137C 1 1 0.454182188
YOR158W YNL306W 1 1 0.454182188
YOR158W YNR037C 1 1 0.454182188
YOR158W YGR061C 0.063869073 0 0.11861081
YOR158W YPL013C 1 1 0.454182188
YOR158W YPL118W 1 1 0.454182188
YPL013C YBR146W 1 1 0.454182188
YPL013C YBR251W 1 1 0.454182188
YPL013C YDR036C 0.449065737 1 0.063674894
YPL013C YDR041W 1 1 0.454182188
YPL013C YDR175C 1 1 0.454182188
YPL013C YDR337W 1 1 0.454182188
YPL013C YDR347W 1 1 0.454182188
YPL013C YGL129C 1 1 0.454182188
YPL013C YGR165W 1 1 0.454182188
YPL013C YGR170W 0.117746131 0 0.11861081
YPL013C YGR215W 1 1 0.454182188
YPL013C YHL004W 1 1 0.454182188
YPL013C YKL155C 1 1 0.454182188
YPL013C YMR188C 1 1 0.454182188
YPL013C YNL137C 1 1 0.454182188
YPL013C YNL306W 1 1 0.454182188
YPL013C YNR037C 1 1 0.454182188
YPL013C YOR204W 0.063869073 0 0.209373362
YPL013C YOR205C 0.216159987 0 0
YPL013C YER091C 0.063869073 0 0.209373362
YPL013C YOL115W 0.223156409 0 0.248909505
YPL013C YPL118W 1 1 0.454182188
YPL118W YBR146W 1 1 0.454182188
YPL118W YBR251W 1 1 0.454182188
YPL118W YDR036C 0.449065737 1 0.063674894
YPL118W YDR041W 1 1 0.454182188
YPL118W YDR175C 1 1 0.454182188
YPL118W YDR337W 1 1 0.454182188
YPL118W YDR347W 1 1 0.454182188
YPL118W YGL129C 1 1 0.454182188
YPL118W YGR170W 0.117746131 0 0.11861081
YPL118W YGR215W 1 1 0.454182188
YPL118W YHL004W 1 1 0.454182188
YPL118W YKL155C 1 1 0.454182188
YPL118W YMR188C 1 1 0.454182188
YPL118W YNL137C 1 1 0.454182188
YPL118W YNL306W 1 1 0.454182188
YPL118W YNR037C 1 1 0.454182188
YPL118W YOR205C 0.216159987 0 0
YBL099W YDR298C 0.657904164 1 1
YBL099W YBR039W 0.886370563 1 1
YBL099W YDL192W 0.117746131 0.322740168 0.180234305
YBL099W YER092W 0.19871176 0 0.128368209
YBL099W YGR281W 0.212100908 0.536228416 0.180234305
YBL099W YLR052W 0.223156409 0 0.149668025
YBL099W YOR270C 0.758687209 1 0.412776934
YBL099W YPL218W 0.285057249 0.322740168 0.573125353
YDR298C YBR039W 0.657904164 1 1
YBL103C YOL067C 0.128367254 0.447816108 1
YBL103C YDR190C 0.139401363 0 0.318029535
YBL103C YMR072W 0.06481985 0.329626565 0.028502013
YBL103C YPL235W 0.139401363 0 0.318029535
YOL067C YMR033W 0.139401363 0 0.318029535
YOL067C YMR072W 0.06481985 0.329626565 0.180234305
YMR213W YBR065C 0.523308369 0 0.502981709
YMR213W YDL209C 0.737057687 1 0.502981709
YMR213W YDR364C 0.523308369 0.123110421 0.502981709
YMR213W YDR416W 0.737057687 1 0.435621101
YMR213W YER013W 0.546614915 0.123110421 0.502981709
YMR213W YER172C 0.272147062 0.123110421 0.435621101
YMR213W YGL120C 0.523308369 0.123110421 0.502981709
YMR213W YGL128C 0.546614915 0 0.502981709
YMR213W YJR050W 0.737057687 1 0.502981709
YMR213W YKL173W 0.523308369 0.123110421 0.435621101
YMR213W YLL036C 0.737057687 1 0.435621101
YMR213W YLR117C 0.737057687 1 0.435621101
YMR213W YML049C 0.546614915 0 0.502981709
YMR213W YAL032C 0.716237587 1 0.435621101
YMR213W YGR278W 0.546614915 0 0.502981709
YMR213W YPL151C 0.737057687 0 0.502981709
YMR213W YMR288W 0.546614915 0 0.502981709
YMR213W YPR101W 0.737057687 1 0.502981709
YBL111C YNL088W 0 0 0
YNL088W YBR025C 0.063869073 0.123110421 0.240184702
YNL088W YBR087W 0.360224298 0.329626565 0.727709814
YNL088W YGR217W 0.017693444 0 0
YBR009C YDL070W 0.139401363 0.147099343 0
YBR009C YEL056W 0.223156409 0.147099343 0.532389947
YBR009C YER148W 0.223156409 0.329626565 0.446105946
YBR009C YFR006W 0.026530917 0 0
YBR009C YGL207W 0.723144819 0 0.532389947
YBR009C YLR357W 0.19871176 0 0.532389947
YBR009C YML069W 0.723144819 0.147099343 0.532389947
YBR009C YMR308C 0.139401363 0 0.262580285
YBR009C YOL054W 0.139401363 0 0.26456972
YBR009C YBR049C 0.139401363 0.329626565 0.301511488
YBR009C YBR245C 0.19871176 0.329626565 0.532389947
YBR009C YGR170W 0.117746131 0 0.226193778
YBR009C YLR325C 0.209115134 0 0.141123268
YBR009C YMR176W 0.476737823 0 0.128368209
YBR009C YPL001W 0.572166205 0.329626565 0.471787548
YDL070W YDL058W 0.06481985 0 0
YDL070W YFR006W 0.026530917 0 0
YDL070W YJR132W 0.128367254 0 0
YDL070W YDR300C 0.026530917 0 0
YDL070W YGL190C 0.128367254 0 0
YDL070W YGR170W 0.06481985 0 0
YDL070W YJR138W 0.06481985 0 0
YDL070W YLR325C 0.054227174 0 0
YDL070W YMR176W 0.139401363 0 0
YDL070W YOL054W 0.128367254 0 0
YDL070W YPL001W 0.139401363 0.681851656 0
YEL056W YBR272C 0.19871176 0 0.164766101
YEL056W YLL022C 0.686507015 0.681851656 0.584963241
YEL056W YOL054W 0.139401363 0.123110421 0.272893246
YEL056W YOR303W 0.19871176 0.123110421 0.132196165
YEL056W YPL001W 0.686507015 0.681851656 0.584963241
YER148W YBR198C 0.708405383 0.513129529 0.683346055
YER148W YDR145W 0.708405383 0.513129529 0.683346055
YER148W YNL272C 0.06481985 0 0.160579971
YER148W YGL112C 0.708405383 0.513129529 0.683346055
YER148W YGR274C 0.708405383 0.513129529 0.683346055
YER148W YKR001C 0.117746131 0.147099343 0.446105946
YFR006W YDL058W 0.063869073 0 0
YFR006W YDR300C 0.058813611 0 0
YFR006W YJR132W 0.058813611 0 0
YFR006W YGR170W 0.063869073 0 0
YFR006W YJR138W 0.063869073 0 0
YFR006W YMR176W 0.026530917 0 0
YFR006W YOL054W 0.026530917 0 0
YFR006W YPL001W 0.058813611 0 0
YGL207W YBR279W 0.714455863 0.698574812 0.532389947
YGL207W YGL019W 0.223156409 0.657836473 0.284664994
YGL207W YGR163W 0.454250882 0 0.410136151
YGL207W YGR217W 0.017693444 0 0
YGL207W YLR418C 0.714455863 0.698574812 0.532389947
YGL207W YML069W 1 0.698574812 0.727484401
YGL207W YOL145C 0.714455863 0.698574812 0.532389947
YGL207W YOR061W 0.223156409 0 0.284664994
YGL207W YGL252C 0.378217219 0.363131869 0.318321256
YGL207W YIL035C 0.378217219 0 0.284664994
YGL207W YOR039W 0.223156409 0 0.284664994
YLR357W YBR049C 0.139401363 0 0.318029535
YLR357W YBR245C 0.545510901 0.322740168 0.598315799
YLR357W YFR037C 0.781643901 0.526783617 1
YLR357W YKL057C 0.19871176 0 0.30000872
YLR357W YKR008W 0.781643901 0.526783617 1
YLR357W YLR321C 0.781643901 0.526783617 1
YLR357W YCR052W 0.781643901 0.526783617 1
YLR357W YDR225W 0.19871176 0 0.532389947
YLR357W YGR275W 0.781643901 0 1
YLR357W YIL126W 0.781643901 0.526783617 1
YLR357W YLR033W 0.781643901 0 1
YLR357W YML127W 0.781643901 0.526783617 1
YLR357W YMR091C 0.781643901 0.526783617 1
YLR357W YPR034W 0.781643901 0.526783617 1
YML069W YBR279W 0.714455863 0.698574812 0.532389947
YML069W YGL019W 0.223156409 0.657836473 0.272893246
YML069W YIL035C 0.378217219 0 0.272893246
YML069W YLR418C 0.714455863 0.698574812 0.532389947
YML069W YOR039W 0.223156409 0 0.272893246
YML069W YOR061W 0.223156409 0 0.272893246
YMR308C YBR221C 0.06481985 0 0.055521238
YMR308C YGR081C 0.139401363 0 0.12693783
YMR308C YLL021W 0.063869073 0 0.227241572
YMR308C YAL061W 0.128367254 0 0.135388994
YMR308C YHL003C 0.06481985 0 0.135388994
YMR308C YOL115W 0.139401363 0 0.12693783
YMR308C YNL189W 0.139401363 0.595875835 0.534309467
YMR308C YPL018W 0.139401363 0 0.359768246
YMR308C YPL020C 0.139401363 0 0.279976662
YOL054W YGR170W 0.06481985 0.123110421 0.132196165
YOL054W YJR138W 0.06481985 0 0
YOL054W YLR325C 0.054227174 0 0.141123268
YOL054W YMR176W 0.139401363 0 0.028502013
YOL054W YBR272C 0.128367254 0 0.164766101
YOL054W YDL058W 0.06481985 0 0.028502013
YOL054W YDR300C 0.026530917 0.123110421 0.141123268
YOL054W YJR132W 0.128367254 0 0.028502013
YOL054W YLL022C 0.139401363 0 0.272893246
YOL054W YPL001W 0.139401363 0.123110421 0.272893246
YBR011C YIL161W 0.063869073 0 0
YBR011C YNL023C 0.063869073 0 0
YBR011C YDL203C 0.063869073 0 0.028502013
YBR011C YIL018W 0.277699351 0 0.055521238
YBR011C YLR371W 0.017693444 0.147099343 0.028502013
YBR011C YLR425W 0 0 0.028502013
YBR011C YPL066W 0.063869073 0 0
YBR011C YPL169C 0.063869073 0.273826385 0.028502013
YIL161W YNL023C 0.058813611 0 0
YNL023C YNL135C 0.063869073 0 0
YBR021W YER151C 0.017693444 0 0.028502013
YBR021W YLR373C 0.384990793 0 0.028502013
YBR021W YJR066W 0.384990793 0 0.028502013
YER151C YDL066W 0.063869073 0.123110421 0.135388994
YER151C YLR441C 0.063869073 0 0.135388994
YER151C YNR051C 0.058813611 0 0.874528843
YER151C YJR066W 0.063869073 0.123110421 0.19372976
YER151C YLR373C 0.017693444 0 0.244081967
YER151C YNL250W 0.063869073 0.222292016 0.244081967
YLR373C YJR066W 0.384990793 0 0.080830797
YBR025C YBR175W 0.026530917 0.123110421 0.262580285
YBR025C YGL039W 0.058813611 0.123110421 0.055521238
YBR025C YNL108C 0.058813611 0 0.055521238
YBR025C YGL195W 0.063869073 0 0.410790644
YBR025C YKL081W 0.063869073 0 0.410790644
YBR025C YML062C 0.026530917 0 0.141123268
YBR175W YLR015W 0.905959147 1 0.726139332
YBR175W YGL039W 0.026530917 0.123110421 0.226193778
YBR175W YHR064C 0.026530917 0.123110421 0.43240374
YBR175W YPL138C 0.905959147 1 0.726139332
YGL039W YDL033C 0.063869073 0.123110421 0.055521238
YNL108C YLR429W 0.063869073 0 0.055521238
YBR034C YML017W 0.026530917 0 0
YBR034C YPR129W 0.026530917 0 0.164766101
YBR039W YDR168W 0.063869073 0 0.055521238
YBR039W YJR007W 0.19871176 0 0.11861081
YBR039W YLR398C 0.063869073 0.322740168 0.149668025
YDR168W YLR398C 0.058813611 0 0.080830797
YBR048W YDL148C 0.535023088 0 0.47752789
YBR048W YNL308C 0.209115134 0 0.47752789
YBR048W YOR056C 0.475829319 0 0.47752789
YBR048W YDL060W 0.535023088 0 0.350111051
YBR048W YER025W 0.359513635 0 0.410790644
YDL148C YCL059C 0.605888772 0 0.570437964
YDL148C YDL060W 0.535023088 0.147099343 0.350111051
YDL148C YCR057C 0.605888772 0.663695038 0.615425288
YDL148C YGR128C 0.605888772 0.663695038 0.47752789
YDL148C YIL069C 0.272147062 0 0.47752789
YDL148C YJR002W 0.605888772 0 0.615425288
YDL148C YJR145C 0.535023088 0 0.12693783
YDL148C YLR003C 0.535023088 0 0.446751355
YDL148C YLR186W 0.605888772 0.243570982 0.615425288
YDL148C YLR222C 0.605888772 0.663695038 0.615425288
YDL148C YNL308C 0.34093377 0 0.570437964
YDL148C YOR096W 0.605888772 0 0.274872651
YDL148C YPL217C 0.535023088 0.663695038 0.446751355
YDL148C YDR299W 0.535023088 0 0.350111051
YDL148C YGR090W 0.605888772 0 0.47752789
YDL148C YHR196W 0.605888772 0.663695038 0.47752789
YDL148C YMR128W 0.605888772 0 0.47752789
YDL148C YNL132W 0.535023088 0 0.446751355
YDL148C YOR310C 0.605888772 0 0.615425288
YDL148C YPL012W 0.535023088 0 0.47752789
YDL148C YPL126W 0.605888772 0.663695038 0.47752789
YDL148C YPR144C 1 0 0.615425288
YNL308C YDR299W 0.34093377 0 0.34631639
YNL308C YHL015W 0.209115134 0 0.47752789
YNL308C YNL132W 0.34093377 0 0.446751355
YNL308C YPL012W 0.209115134 0 0.47752789
YOR056C YBR189W 0.475829319 0 0.47752789
YOR056C YDL060W 0.475829319 0.147099343 0.402561524
YOR056C YDR064W 0.475829319 1 0.47752789
YOR056C YDR447C 0.272147062 0 0.446751355
YOR056C YGR081C 0.475829319 0 0.47752789
YOR056C YKL143W 0.475829319 0 0.446751355
YOR056C YKR057W 0.272147062 0 0.47752789
YOR056C YLR264W 0.272147062 0 0.446751355
YOR056C YLR367W 0.272147062 0 0.12693783
YOR056C YML026C 0.272147062 0 0.47752789
YOR056C YNL207W 0.128367254 0.123110421 0.47752789
YOR056C YBL072C 0.475829319 0 0.47752789
YOR056C YGR054W 0.272147062 0.243570982 0.12693783
YOR056C YIL069C 0.272147062 0 0.47752789
YOR056C YNL075W 0.475829319 0.486045278 0.446751355
YBR049C YGL234W 0.026530917 0 0.149668025
YBR049C YIL056W 0.128367254 0.363131869 0.366692109
YBR049C YLR176C 0.128367254 0.447816108 0.318029535
YBR049C YMR284W 0.139401363 0.376909635 0.313460575
YBR049C YOL006C 0.139401363 0.329626565 0.366692109
YBR049C YKR001C 0.06481985 0.147099343 0.284664994
YBR049C YPR110C 0.139401363 0 0.603277548
YGL234W YML029W 0.063869073 0 0.149668025
YGL234W YNL178W 0.063869073 0.123110421 0.11861081
YGL234W YGR060W 0.063869073 0.123110421 0.329674824
YGL234W YOL006C 0.026530917 0.123110421 0.149668025
YGL234W YOR153W 0.063869073 0.123110421 0
YIL056W YMR284W 0.139401363 0.329626565 0.313460575
YIL056W YPR052C 0.139401363 0.329626565 0.318029535
YIL056W YLR150W 0.063869073 0.329626565 0.262580285
YIL056W YMR072W 0.06481985 0.329626565 0.028502013
YMR284W YMR106C 1 1 0.746010368
YOL006C YMR072W 0.360224298 0.329626565 0.454182188
YOL006C YBL002W 0.723144819 0.329626565 0.532389947
YBR052C YCR004C 0.788602979 0 0
YBR052C YDR032C 0.788602979 0 0
YBR052C YNL010W 0.058813611 0 0
YCR004C YDR032C 0.788602979 0 0.028502013
YCR004C YNL010W 0.06481985 0 0
YDR032C YBR053C 0 0 0
YDR032C YNL010W 0.06481985 0 0
YBR055C YBR152W 0.805905952 0 0.435621101
YBR055C YDR473C 0.805905952 0 0.502981709
YBR055C YGR074W 0.805905952 0 0.502981709
YBR055C YKL173W 0.805905952 0 0.435621101
YBR055C YNL147W 0.805905952 0 0.502981709
YBR055C YER172C 0.805905952 0 0.435621101
YBR152W YDL098C 0.805905952 0 0.435621101
YBR152W YDR473C 0.805905952 0 0.435621101
YBR152W YER172C 0.805905952 0 0.714416831
YBR152W YIR009W 0.700744021 0 0.435621101
YBR152W YKL173W 0.805905952 0 0.8280618
YDR473C YDL098C 0.805905952 0 0.502981709
YDR473C YGR074W 0.805905952 0 0.502981709
YDR473C YKL173W 0.805905952 0 0.435621101
YDR473C YLR147C 0.805905952 0 0.502981709
YDR473C YPR082C 0.805905952 0 0.502981709
YDR473C YER172C 0.805905952 0 0.435621101
YDR473C YLR275W 0.805905952 0 0.502981709
YGR074W YDR240C 0.885049586 0.705503138 0.502981709
YGR074W YER172C 0.900555794 0 0.435621101
YGR074W YGR013W 0.885049586 0.243570982 0.502981709
YGR074W YDL030W 0.700744021 0.243570982 0.502981709
YGR074W YJL203W 0.700744021 0.243570982 0.502981709
YGR074W YKL012W 0.885049586 0.243570982 0.502981709
YGR074W YLR147C 0.900555794 0.705503138 0.502981709
YGR074W YLR298C 0.885049586 0.705503138 0.502981709
YGR074W YML046W 0.885049586 0.54870083 0.435621101
YGR074W YMR125W 0.885049586 0.705503138 0.502981709
YGR074W YPL213W 0.700744021 0.243570982 0.502981709
YGR074W YPR057W 0.700744021 0.243570982 0.502981709
YGR074W YKL173W 0.900555794 0.243570982 0.435621101
YKL173W YER172C 0.900555794 0.322740168 0.9140309
YKL173W YGL128C 0.523308369 0 0.444084882
YKL173W YAL032C 0.523308369 0.123110421 0.714416831
YKL173W YDL087C 0.700744021 0.243570982 0.444084882
YKL173W YDL098C 0.805905952 0 0.435621101
YKL173W YDL209C 0.523308369 0.716181439 0.435621101
YKL173W YGL120C 0.523308369 0.322740168 0.444084882
YKL173W YGR278W 0.523308369 0 0.435621101
YKL173W YHR086W 0.700744021 0.243570982 0.444084882
YKL173W YJL203W 0.700744021 0.243570982 0.435621101
YKL173W YLR117C 0.523308369 0.243570982 0.444084882
YKL173W YLR424W 0.523308369 0.322740168 0.8280618
YKL173W YNL147W 0.805905952 0.243570982 0.435621101
YKL173W YPR082C 0.900555794 0 0.435621101
YKL173W YPR182W 0.900555794 0.243570982 0.435621101
YKL173W YLL036C 0.900555794 0.243570982 0.8280618
YKL173W YLR275W 0.900555794 0.243570982 0.435621101
YNL147W YER172C 1 0 0.435621101
YNL147W YGL173C 0.69712395 0 0.493961867
YNL147W YLR275W 0.805905952 0.393233403 0.502981709
YNL147W YDL098C 0.805905952 0 0.502981709
YNL147W YJR022W 1 0.393233403 0.502981709
YNL147W YMR268C 1 0.243570982 0.502981709
YNL147W YPR082C 0.805905952 0 0.502981709
YBR057C YGL036W 0.058813611 0 0
YBR057C YKR031C 0.063869073 0 0.458239705
YGL036W YKR031C 0.063869073 0 0
YKR031C YNL290W 0.06481985 0.222292016 0.19372976
YKR031C YPL050C 0.232047058 0.123110421 0.306142208
YBR065C YAL032C 0.523308369 0 0.435621101
YBR065C YJR050W 0.523308369 0 0.502981709
YBR065C YPL151C 0.523308369 0 0.502981709
YBR065C YPR182W 0.272147062 0 0.502981709
YBR065C YDL209C 0.523308369 0 0.502981709
YBR065C YDR364C 0.523308369 0 0.502981709
YBR065C YER013W 0.523308369 0 0.502981709
YBR065C YER172C 0.272147062 0 0.435621101
YBR065C YGL128C 0.523308369 0 0.502981709
YBR065C YLL036C 0.523308369 0 0.435621101
YBR065C YLR117C 0.523308369 0 0.435621101
YBR065C YPR101W 0.523308369 0 0.502981709
YAL032C YDL209C 0.76253943 1 0.435621101
YAL032C YDR364C 0.523308369 1 0.813453501
YAL032C YDR416W 0.76253943 1 0.714416831
YAL032C YER013W 0.76253943 1 0.813453501
YAL032C YER172C 0.272147062 0.123110421 0.714416831
YAL032C YGL120C 0.76253943 0.123110421 0.444084882
YAL032C YGL128C 0.546614915 0 0.444084882
YAL032C YGR278W 0.546614915 0 0.435621101
YAL032C YJR050W 0.76253943 1 0.813453501
YAL032C YKL095W 0.716237587 1 0.714416831
YAL032C YLL036C 0.716237587 1 0.714416831
YAL032C YLR117C 0.76253943 1 0.444084882
YAL032C YML049C 0.546614915 0 0.444084882
YAL032C YMR288W 0.546614915 0 0.444084882
YAL032C YPL151C 0.523308369 0 0.435621101
YAL032C YPL213W 0.546614915 0 0.435621101
YAL032C YPR101W 0.716237587 1 0.435621101
YJR050W YDL209C 0.76253943 1 0.502981709
YJR050W YDR364C 0.523308369 1 0.886355031
YJR050W YDR416W 0.76253943 1 0.714416831
YJR050W YER172C 0.272147062 0.123110421 0.714416831
YJR050W YGL128C 0.546614915 0 0.502981709
YJR050W YLL036C 0.737057687 1 0.714416831
YJR050W YLR117C 0.76253943 1 0.627896805
YJR050W YPR101W 0.737057687 1 0.502981709
YPL151C YDL209C 0.737057687 0 0.502981709
YPL151C YDR364C 0.523308369 0 0.502981709
YPL151C YER172C 0.272147062 0 0.435621101
YPL151C YGL120C 0.523308369 0 0.502981709
YPL151C YGR278W 0.523308369 0 0.502981709
YPL151C YLL036C 0.737057687 0 0.435621101
YPL151C YLR424W 0.523308369 0 0.502981709
YPL151C YMR240C 0.523308369 0 0.502981709
YPR182W YDL087C 0.885049586 0.243570982 0.502981709
YPR182W YDR240C 0.885049586 0.243570982 0.502981709
YPR182W YER172C 0.900555794 0 0.435621101
YPR182W YGR013W 0.885049586 0.393233403 0.502981709
YPR182W YIR009W 0.700744021 0.243570982 0.502981709
YPR182W YJR084W 0.148688558 0 0.502981709
YPR182W YML049C 0.700744021 0.243570982 0.502981709
YPR182W YMR125W 0.885049586 0.243570982 0.502981709
YPR182W YMR288W 0.700744021 0.243570982 0.502981709
YPR182W YDR235W 0.885049586 0.393233403 0.502981709
YPR182W YHR086W 0.885049586 0.243570982 0.502981709
YPR182W YKL012W 0.885049586 0.393233403 0.502981709
YPR182W YLR147C 0.900555794 0.243570982 0.502981709
YPR182W YLR298C 0.885049586 0.243570982 0.502981709
YPR182W YML046W 0.885049586 0.243570982 0.435621101
YBR069C YDL043C 0.017693444 0 0.028502013
YBR069C YNL064C 0.017693444 0 0.180234305
YBR069C YPL233W 0.017693444 0 0.028502013
YDL043C YHR086W 0.700744021 0.243570982 0.681876528
YDL043C YJL203W 0.927181032 0.393233403 0.502981709
YDL043C YMR240C 0.927181032 0.393233403 0.681876528
YNL064C YER171W 0.026530917 0.147099343 0.19372976
YNL064C YGL055W 0.063869073 0 0.396430873
YNL064C YPL233W 0.026530917 0 0.028502013
YPL233W YBR211C 0.557930541 0 0.517689981
YPL233W YIR010W 0.841692953 0 0.517689981
YPL233W YJR112W 0.841692953 0 0.517689981
YPL233W YAL034W-A 0.841692953 0 0.517689981
YBR079C YBL072C 0.359513635 0 0.410790644
YBR079C YGL019W 0.272147062 0 0.262580285
YBR079C YNL244C 0.813478996 1 0.555519994
YBR079C YOR096W 0.359513635 0 0.209373362
YBR079C YPL001W 0.209115134 0.200338789 0.262580285
YBR079C YPL081W 0.359513635 0.243570982 0.410790644
YBR079C YBR143C 0.182983024 0.567781245 0.410790644
YBR079C YDR064W 0.359513635 0.243570982 0.209373362
YBR079C YLR192C 0.777787967 1 0.555519994
YBR079C YMR146C 0.813478996 1 0.555519994
YBR079C YOR039W 0.272147062 0 0.262580285
YBL072C YCL059C 0.535023088 0 0.47752789
YBL072C YDR449C 0.535023088 0 0.47752789
YBL072C YHR196W 0.535023088 0 0.47752789
YBL072C YMR229C 0.535023088 0 0.47752789
YBL072C YOR310C 0.535023088 0 0.47752789
YBL072C YPL012W 0.535023088 0 0.47752789
YBL072C YPR144C 0.535023088 0 0.47752789
YGL019W YER164W 0.223156409 0.657836473 0.284664994
YGL019W YKL064W 0.117746131 0 0.452278665
YGL019W YLR223C 0.34093377 0.363131869 0.578697618
YGL019W YLR418C 0.223156409 0.657836473 0.555519994
YGL019W YOL145C 0.223156409 0.657836473 0.555519994
YGL019W YOR061W 0.863760823 0 1
YGL019W YGR090W 0.863760823 0 0.164766101
YGL019W YIL035C 0.863760823 0.377398788 1
YGL019W YIL084C 0.223156409 0 0.313460575
YGL019W YMR172W 0.223156409 0.363131869 0.313460575
YGL019W YOR039W 0.863760823 0.637884999 1
YNL244C YLR192C 0.148688558 1 0.555519994
YNL244C YMR146C 0.813478996 1 0.555519994
YNL244C YMR230W 0.272147062 0 0.209373362
YNL244C YLR039C 0.148688558 0 0.028502013
YNL244C YLR264W 0.272147062 0 0.209373362
YNL244C YNL096C 0.272147062 0 0.209373362
YOR096W YBR143C 0.277699351 0 0.209373362
YOR096W YDL060W 0.535023088 0 0.310149944
YOR096W YDL213C 0.209115134 0 0.274872651
YOR096W YNL132W 0.535023088 0 0.274872651
YOR096W YOR310C 0.605888772 0 0.274872651
YOR096W YPR144C 0.605888772 0 0.274872651
YPL001W YGR170W 0.117746131 0.123110421 0.132196165
YPL001W YMR176W 0.378217219 0 0.128368209
YPL001W YLL022C 0.686507015 0.681851656 0.584963241
YPL001W YOR303W 0.19871176 0.123110421 0.132196165
YPL081W YNL132W 0.535023088 0 0.446751355
YPL081W YNL207W 0.277699351 0 0.47752789
YPL081W YPR144C 0.605888772 0 0.47752789
YBR084C-A YDR365C 0.209115134 0 0.12693783
YBR084C-A YHR169W 0.272147062 0 0.12693783
YBR084C-A YJL033W 0.272147062 0 0.12693783
YBR084C-A YNR043W 0 0 0.11861081
YBR084C-A YBR181C 0.778764374 1 0.209373362
YBR084C-A YDL213C 0.209115134 0 0.028502013
YBR084C-A YFR001W 0.272147062 0 0.12693783
YBR084C-A YGL147C 0.907334967 1 0.209373362
YBR084C-A YHL019C 0.148688558 0 0.028502013
YBR084C-A YML130C 0.063869073 0 0.135388994
YBR084C-A YOR078W 0.272147062 0 0.12693783
YDR365C YCL059C 0.34093377 0 0.34631639
YDR365C YDL213C 0.34093377 0.393233403 0.274872651
YDR365C YDR299W 0.34093377 0 0.350111051
YDR365C YGR145W 0.34093377 0 0.350111051
YDR365C YHR169W 0.34093377 0 0.350111051
YDR365C YJL033W 0.34093377 0 0.350111051
YDR365C YNL075W 0.34093377 0.243570982 0.350111051
YDR365C YNR043W 0 0 0.063674894
YDR365C YGL171W 0.34093377 0 0.350111051
YDR365C YGR034W 0.209115134 0.393233403 0.12693783
YDR365C YJL109C 0.34093377 0.243570982 0.350111051
YDR365C YKR060W 0.34093377 0 0.274872651
YDR365C YML130C 0.06481985 0 0.080830797
YDR365C YMR143W 0.209115134 0 0.350111051
YDR365C YMR229C 0.34093377 0.243570982 0.350111051
YDR365C YOR078W 0.34093377 0.243570982 0.350111051
YDR365C YOR310C 0.34093377 0 0.350111051
YHR169W YDL213C 0.34093377 0 0.446751355
YHR169W YDR299W 0.535023088 0 0.350111051
YHR169W YGL171W 0.535023088 0.600639426 0.350111051
YHR169W YGR034W 0.272147062 0 0.12693783
YHR169W YLR029C 0.272147062 0 0.12693783
YHR169W YNL075W 0.535023088 0 0.446751355
YHR169W YJL033W 0.475829319 0.600639426 0.350111051
YHR169W YML130C 0.06481985 0.123110421 0.080830797
YHR169W YMR143W 0.535023088 0 0.47752789
YHR169W YNR043W 0 0.123110421 0.063674894
YHR169W YOR078W 0.535023088 0 0.604182568
YHR169W YOR310C 0.535023088 0 0.615425288
YJL033W YDL167C 0.272147062 0 0
YJL033W YDL213C 0.34093377 0 0.274872651
YJL033W YDR299W 0.475829319 0 0.350111051
YJL033W YGL171W 0.475829319 0.600639426 0.350111051
YJL033W YGR034W 0.272147062 0 0.12693783
YJL033W YIL018W 0.272147062 0 0.12693783
YJL033W YDR432W 0.139401363 0 0.276076972
YJL033W YIR001C 0.026530917 0 0.164766101
YJL033W YNL016W 0.272147062 0 0.296095402
YJL033W YNL069C 0.272147062 0 0.12693783
YJL033W YNL075W 0.475829319 0 0.350111051
YJL033W YNR043W 0 0.123110421 0.063674894
YJL033W YLR197W 0.475829319 0 0.350111051
YJL033W YLR448W 0.272147062 0 0.274872651
YJL033W YML130C 0.06481985 0.123110421 0.080830797
YJL033W YMR080C 0.272147062 0.600639426 0.164766101
YJL033W YMR143W 0.475829319 0 0.350111051
YJL033W YOR078W 0.475829319 0 0.350111051
YJL033W YOR310C 0.475829319 0 0.350111051
YNR043W YCL059C 0 0 0.063674894
YNR043W YDL213C 0 0 0.028502013
YNR043W YDR299W 0 0 0.063674894
YNR043W YGL171W 0 0.123110421 0.063674894
YNR043W YGR034W 0 0 0.11861081
YNR043W YGR145W 0 0 0.063674894
YNR043W YKR060W 0 0 0.028502013
YNR043W YML130C 0 0.123110421 0.063674894
YNR043W YMR143W 0 0 0.11861081
YNR043W YNL075W 0 0 0.063674894
YNR043W YOR078W 0 0 0.063674894
YNR043W YOR310C 0 0 0.063674894
YBR084W YBL022C 0.216159987 0.222292016 0.063674894
YBR084W YFR031C-A 0.063869073 0 0.11861081
YBR084W YHR064C 0.063869073 0.222292016 0.11861081
YBR084W YLR448W 0.063869073 0 0.11861081
YBR084W YMR116C 0.063869073 0.244946187 0.11861081
YBR084W YGL099W 0.063869073 0.222292016 0.028502013
YFR031C-A YBR263W 0.063869073 0 0.11861081
YFR031C-A YGL031C 0.907334967 1 0.410790644
YFR031C-A YGL103W 0.907334967 1 0.209373362
YFR031C-A YGR085C 0.907334967 1 0.209373362
YFR031C-A YIL018W 0.907334967 1 0.209373362
YFR031C-A YJL191W 0.778764374 1 0.410790644
YFR031C-A YLR367W 0.778764374 1 0.209373362
YFR031C-A YMR142C 0.907334967 1 0.410790644
YFR031C-A YNL069C 0.907334967 1 0.209373362
YFR031C-A YNL112W 0.063869073 0 0.410790644
YFR031C-A YNL301C 0.907334967 1 0.410790644
YFR031C-A YOL127W 0.907334967 1 0.209373362
YFR031C-A YPL009C 0.359513635 0 0
YFR031C-A YPL143W 0.907334967 1 0.209373362
YFR031C-A YPR175W 0.209115134 0 0.262580285
YFR031C-A YGR204W 0.063869073 0 0.410790644
YFR031C-A YML073C 0.907334967 1 0.410790644
YFR031C-A YPL249C-A 0.907334967 1 0.209373362
YHR064C YBR158W 0.058813611 0.273826385 0.160579971
YHR064C YDR064W 0.063869073 0.147099343 0.209373362
YHR064C YER155C 0.063869073 0 0.160579971
YHR064C YJL080C 0.063869073 0.273826385 0.262580285
YHR064C YKR057W 0.063869073 0 0.209373362
YHR064C YML124C 0.063869073 0 0.028502013
YHR064C YPR189W 0.058813611 0 0.080830797
YLR448W YMR061W 0.148688558 0.393233403 0.12693783
YLR448W YPL043W 0.209115134 0.393233403 0.274872651
YMR116C YJL080C 0.272147062 1 0.641515301
YMR116C YMR012W 0.148688558 0 0.402561524
YMR116C YDL040C 0.778764374 0.244946187 0.43240374
YMR116C YGL213C 0.209115134 0 0.160579971
YMR116C YHR013C 0.778764374 0.244946187 0.43240374
YMR116C YJL099W 0.148688558 0 0.340850813
YMR116C YLR330W 0.148688558 0 0.340850813
YMR116C YNL224C 0.272147062 0 0.227241572
YMR116C YPR189W 0.063869073 0 0.080830797
YBR086C YBR181C 0.017693444 0 0
YBR086C YDL171C 0.017693444 0 0
YBR086C YGR034W 0.017693444 0.147099343 0
YBR086C YMR146C 0.017693444 0.147099343 0
YBR086C YPR086W 0.017693444 0 0
YBR086C YDL083C 0.017693444 0 0
YBR181C YBL035C 0.209115134 0 0.164766101
YBR181C YDL058W 0.117746131 0 0.228431947
YBR181C YGR034W 0.778764374 1 0.209373362
YBR181C YIR008C 0.209115134 0 0.164766101
YBR181C YKL045W 0.209115134 0 0.164766101
YBR181C YNL102W 0.209115134 0 0.164766101
YBR181C YDL083C 1 1 0.47752789
YBR181C YDL171C 0.063869073 0 0.132196165
YDL171C YLR257W 0.063869073 0 0
YGR034W YDL083C 0.778764374 1 0.209373362
YGR034W YDR450W 0.778764374 1 0.209373362
YGR034W YDR460W 0.148688558 0 0.141123268
YGR034W YGR281W 0.017693444 0 0
YGR034W YLR221C 0.272147062 0 0.028502013
YGR034W YOR173W 0.272147062 0 0.135388994
YGR034W YML130C 0.063869073 0 0.135388994
YGR034W YMR143W 0.778764374 1 0.209373362
YGR034W YOR078W 0.272147062 0.243570982 0.12693783
YGR034W YOR234C 0.907334967 1 0.209373362
YMR146C YLR192C 0.777787967 1 0.555519994
YMR146C YDL149W 0.091815765 0 0.055521238
YMR146C YGL022W 0.182983024 0 0.141123268
YMR146C YNL096C 0.272147062 0 0.209373362
YBR087W YJR068W 0.933298518 1 0.855925895
YBR087W YMR078C 0.84464456 0.322740168 0.581589134
YBR087W YNL290W 0.933298518 1 0.855925895
YBR087W YOL094C 0.933298518 1 0.855925895
YBR087W YOR144C 0.886370563 0 0.581589134
YJR068W YLR048W 0.209115134 0 0.164766101
YJR068W YNL290W 0.933298518 1 0.855925895
YJR068W YOL094C 0.933298518 1 0.855925895
YJR068W YOR144C 0.886370563 0 0.581589134
YMR078C YLL040C 0.199050162 0 0.080830797
YMR078C YNL290W 0.84464456 0.322740168 0.581589134
YMR078C YOR144C 0.372186359 0 0.749280038
YMR078C YPR175W 0.649328497 0.123110421 0.434001092
YMR078C YOL094C 0.84464456 0.322740168 0.581589134
YNL290W YOL094C 0.933298518 1 0.855925895
YNL290W YOR144C 0.886370563 0 0.581589134
YOL094C YOR144C 0.886370563 0 0.581589134
YCR084C YMR072W 0.360224298 0 0.128368209
YCR084C YPL181W 0.38455643 0 0.446105946
YPR023C YFL024C 0.808531813 0.611525468 0.565245763
YPR023C YJL081C 0.808531813 0.611525468 0.565245763
YPR023C YOR244W 0.808531813 0.611525468 0.565245763
YPR023C YPL139C 1 0.756850771 1
YPR023C YDR359C 0.808531813 0.611525468 0.40691879
YPR023C YEL018W 0.808531813 0 0.385568545
YPR023C YNL107W 0.808531813 0.611525468 0.385568545
YLR360W YLR240W 1 0 0.553212668
YLR360W YPL120W 1 0 0.723767878
YBR102C YDR166C 0.828085299 1 0.792360667
YBR102C YER008C 0.828085299 0.147099343 0.792360667
YBR102C YGL233W 0.828085299 1 0.792360667
YBR102C YIL068C 0.828085299 1 0.792360667
YBR102C YJL085W 0.828085299 1 0.792360667
YBR102C YLR166C 0.828085299 1 0.792360667
YBR102C YML097C 0.063869073 0 0.244387339
YBR102C YPR055W 0.828085299 1 0.792360667
YDR166C YIL068C 0.828085299 1 0.792360667
YDR166C YPR055W 0.828085299 1 0.792360667
YDR166C YER008C 0.828085299 0.147099343 0.792360667
YDR166C YGL233W 0.828085299 1 0.792360667
YDR166C YJL085W 0.828085299 1 0.792360667
YDR166C YLR166C 0.828085299 1 0.792360667
YER008C YIL068C 0.828085299 0.147099343 0.792360667
YER008C YPR055W 0.828085299 0.147099343 0.792360667
YER008C YGL233W 0.828085299 0.147099343 0.792360667
YER008C YJL085W 0.828085299 1 0.792360667
YER008C YLR166C 0.828085299 0.147099343 0.792360667
YGL233W YIL068C 0.828085299 1 0.792360667
YGL233W YJL085W 0.828085299 1 0.792360667
YGL233W YLR166C 0.828085299 1 0.792360667
YIL068C YJL085W 0.828085299 1 0.792360667
YIL068C YLR166C 0.828085299 1 0.792360667
YIL068C YML097C 0.063869073 0 0.244387339
YIL068C YPR055W 0.828085299 1 0.792360667
YJL085W YLR166C 0.828085299 1 0.792360667
YJL085W YPR055W 0.828085299 1 0.792360667
YLR166C YPR055W 0.828085299 1 0.792360667
YLR166C YML097C 0.063869073 0 0.244387339
YML097C YPR055W 0.063869073 0 0.244387339
YPR055W YJL011C 0.19871176 0 0.028502013
YPR055W YOL021C 0.19871176 0.147099343 0.128368209
YBR103W YCR033W 0.889363375 0 1
YBR103W YDR155C 0.889363375 0 1
YBR103W YGL194C 0.889363375 0 1
YBR103W YIL112W 0.889363375 0 1
YBR103W YKR029C 0.889363375 0 1
YBR103W YOL068C 0.889363375 0 1
YBR103W YMR273C 0.19871176 0 0.467394361
YCR033W YCR028C-A 0.223156409 0.329626565 0.164766101
YCR033W YGL194C 0.889363375 0 1
YCR033W YKR029C 0.889363375 0.147099343 1
YCR033W YDR155C 0.889363375 0.147099343 1
YCR033W YIL112W 0.889363375 0 1
YCR033W YMR273C 0.19871176 0 0.467394361
YDR155C YGL194C 0.889363375 0.123110421 1
YDR155C YKR029C 0.889363375 0.147099343 1
YDR155C YIL112W 0.889363375 0 1
YGL194C YIL112W 0.889363375 0 1
YGL194C YKR029C 0.889363375 0.123110421 1
YGL194C YMR273C 0.19871176 0 0.467394361
YIL112W YGR178C 0.148688558 0 0.160579971
YIL112W YKR029C 0.889363375 0 1
YIL112W YMR273C 0.19871176 0 0.472912766
YKR029C YMR273C 0.19871176 0 0.461106052
YKR029C YNL189W 0.223156409 0 0.240479815
YBR105C YDR228C 0.182983024 0 0.11861081
YBR105C YGL044C 0.182983024 0 0.080830797
YBR105C YGL227W 0.777787967 0 0.856527137
YBR105C YOR250C 0.182983024 0 0.080830797
YDR228C YDR025W 0.148688558 0 0.276076972
YDR228C YGL044C 0.714455863 0.273826385 0.758944949
YDR228C YHR216W 0.117746131 0.147099343 0.149668025
YDR228C YLR277C 0.714455863 0.393233403 0.758944949
YDR228C YMR061W 0.714455863 0.393233403 0.758944949
YDR228C YOR250C 0.714455863 0.393233403 0.758944949
YGL044C YMR061W 0.714455863 1 0.758944949
YGL044C YOR250C 0.714455863 0.243570982 0.758944949
YOR250C YMR061W 0.714455863 0.393233403 0.758944949
YOR250C YDL195W 0.182983024 0 0.028502013
YOR250C YHR216W 0.117746131 0.147099343 0.149668025
YBR107C YDR254W 0.920846477 0 0.56781236
YBR107C YDR318W 0.81621121 0 0.42253239
YBR107C YJR135C 0.557930541 0 0.56781236
YBR107C YLR381W 0.557930541 0 0.56781236
YBR107C YBR211C 0.81621121 0 0.42253239
YBR107C YDR383C 0.548790112 0 0
YBR107C YPL018W 0.81621121 0 0.56781236
YDR254W YBR211C 0.557930541 0 0.517689981
YDR254W YDR318W 0.557930541 0.147099343 0.517689981
YDR254W YGR179C 0.557930541 0.147099343 0.517689981
YDR254W YJR135C 0.557930541 0.147099343 0.56781236
YDR254W YLR381W 0.557930541 0.147099343 0.56781236
YDR254W YPR046W 0.557930541 0.147099343 0.517689981
YDR254W YDR383C 0.548790112 0 0
YDR254W YIR010W 0.557930541 0 0.517689981
YDR254W YPL018W 0.557930541 0.147099343 0.56781236
YDR318W YBR211C 0.81621121 0 0.517689981
YDR318W YPR046W 0.557930541 1 0.517689981
YDR318W YDR383C 0.548790112 0 0
YDR318W YGR179C 0.81621121 1 0.517689981
YDR318W YIR010W 0.557930541 0 0.517689981
YDR318W YJR135C 0.557930541 1 0.517689981
YDR318W YLR381W 0.557930541 1 0.517689981
YDR318W YPL018W 0.81621121 1 0.517689981
YJR135C YBR211C 0.557930541 0 0.517689981
YJR135C YDR383C 0.548790112 0 0
YJR135C YIR010W 0.557930541 0 0.517689981
YJR135C YGR179C 0.557930541 1 0.517689981
YJR135C YPR046W 0.557930541 1 0.517689981
YJR135C YLR381W 0.557930541 1 0.56781236
YJR135C YPL018W 0.557930541 1 0.56781236
YLR381W YBR211C 0.557930541 0 0.517689981
YLR381W YDR383C 0.548790112 0 0
YLR381W YIR010W 0.557930541 0 0.517689981
YLR381W YGR179C 0.557930541 1 0.517689981
YLR381W YPR046W 0.557930541 1 0.517689981
YLR381W YPL018W 0.557930541 1 0.56781236
YBR109C YLR433C 0.063869073 0 0.494274471
YBR109C YML057W 0.063869073 0 0.494274471
YBR109C YKL129C 0.503049637 0.273826385 0.634184972
YBR109C YMR109W 0.503049637 0 0.816188077
YBR109C YOR035C 0.063869073 0.273826385 0.437264421
YBR109C YOR326W 0.564532396 0.273826385 0.634184972
YBR114W YCR028C-A 0.117746131 0.329626565 0.31151773
YBR114W YDL225W 0.117746131 0.147099343 0.128368209
YBR114W YDR499W 0.139401363 1 0.364046228
YBR114W YOR332W 0.19871176 0.322740168 0.149668025
YBR114W YPL154C 0.117746131 0.222292016 0.407555052
YBR114W YBR136W 0.139401363 0.123110421 0.364046228
YBR114W YDR097C 0.19871176 0.329626565 0.364046228
YBR114W YIR002C 0.139401363 0.482300123 0.364046228
YBR114W YKR001C 0.117746131 0.322740168 0.164766101
YBR114W YMR315W 0.139401363 0.123110421 0.149668025
YBR114W YOL097C 0.026530917 0.404988165 0.164766101
YCR028C-A YIL109C 0.117746131 0.147099343 0.128368209
YDL225W YCR002C 0.758687209 1 0.855450069
YDL225W YJR076C 0.758687209 1 0.855450069
YDL225W YJR092W 0.672729859 0.147099343 0.855450069
YDL225W YDR499W 0.209115134 0.147099343 0.277090366
YDL225W YHR107C 0.758687209 1 0.855450069
YDL225W YIR002C 0.054227174 0.147099343 0.028502013
YDL225W YLR314C 0.758687209 1 0.855450069
YDL225W YNL233W 0.758687209 0.147099343 0.544423042
YDR499W YBR136W 0.139401363 0 0.641899065
YDR499W YDR097C 0.139401363 0.329626565 0.434001092
YDR499W YIR002C 0.139401363 0.329626565 0.434001092
YOR332W YDR202C 0.19871176 0 1
YOR332W YEL051W 0.963102156 1 1
YOR332W YGR020C 0.963102156 1 1
YOR332W YHR039C-A 0.963102156 1 1
YOR332W YMR315W 0.06481985 0.123110421 0.383482482
YOR332W YOL097C 0.063869073 0.123110421 0.226193778
YOR332W YDL185W 0.963102156 1 1
YOR332W YJR033C 0.878627513 1 1
YOR332W YKL080W 0.963102156 1 1
YOR332W YPR036W 0.963102156 1 1
YPL154C YHR146W 0.06481985 0 0
YPL154C YJL146W 0.06481985 0 0.028502013
YPL154C YMR315W 0.06481985 0.123110421 0.063674894
YPL154C YOL097C 0.063869073 0.123110421 0.135388994
YPL154C YDR233C 0.199050162 0 0.128368209
YPL154C YMR196W 0.063869073 0 0
YBR115C YAL059W 0.026530917 0 0.132196165
YBR115C YGL154C 0.058813611 0.123110421 1
YBR115C YDR395W 0.026530917 0 0.11861081
YAL059W YDR395W 0.139401363 0 0.446751355
YBR119W YDR235W 0.885049586 0.243570982 0.502981709
YBR119W YHR086W 0.885049586 0.705503138 0.502981709
YBR119W YIL061C 0.885049586 1 0.502981709
YBR119W YKL012W 0.885049586 0.243570982 0.502981709
YBR119W YLR298C 0.885049586 0.705503138 0.502981709
YBR119W YML046W 0.885049586 0.54870083 0.435621101
YBR119W YPR057W 0.700744021 0.243570982 0.502981709
YBR119W YDR240C 0.885049586 0.705503138 0.502981709
YBR119W YGR013W 0.885049586 0.243570982 0.502981709
YBR119W YMR125W 0.885049586 0.705503138 0.502981709
YBR119W YPL178W 0.546614915 0.705503138 0.502981709
YDR235W YDL087C 0.885049586 0.243570982 0.502981709
YDR235W YIL061C 0.885049586 0.243570982 0.502981709
YDR235W YKL012W 0.885049586 0.393233403 0.502981709
YDR235W YLR298C 0.885049586 0.243570982 0.502981709
YDR235W YDR240C 0.885049586 0.243570982 0.502981709
YDR235W YGR013W 0.885049586 0.393233403 0.502981709
YDR235W YHR086W 0.885049586 0.243570982 0.502981709
YDR235W YML046W 0.885049586 0.243570982 0.435621101
YDR235W YMR125W 0.885049586 0.243570982 0.502981709
YHR086W YDL087C 0.885049586 0.705503138 0.788564877
YHR086W YDR240C 0.885049586 0.705503138 0.502981709
YHR086W YGR013W 0.885049586 0.243570982 0.502981709
YHR086W YDR432W 0.139401363 0.705503138 0.502981709
YHR086W YGL049C 0.272147062 0.243570982 0.446751355
YHR086W YIL061C 0.885049586 0.705503138 0.502981709
YHR086W YKL012W 0.885049586 0.243570982 0.502981709
YHR086W YLR147C 0.885049586 0.705503138 0.502981709
YHR086W YLR298C 0.885049586 0.705503138 0.502981709
YHR086W YLR275W 0.885049586 0.243570982 0.502981709
YHR086W YML046W 0.885049586 0.54870083 0.726139332
YHR086W YMR125W 0.885049586 0.705503138 0.502981709
YHR086W YPL178W 0.716237587 0.705503138 0.502981709
YIL061C YDL087C 0.885049586 0.705503138 0.502981709
YIL061C YDR240C 0.885049586 0.705503138 0.502981709
YIL061C YGR013W 0.885049586 0.243570982 0.502981709
YIL061C YKL012W 0.885049586 0.243570982 0.502981709
YIL061C YLR298C 0.885049586 0.705503138 0.502981709
YIL061C YML046W 0.885049586 0.54870083 0.435621101
YIL061C YMR125W 0.885049586 0.705503138 0.502981709
YIL061C YPL178W 0.716237587 0.705503138 0.502981709
YKL012W YDL087C 0.885049586 0.243570982 0.502981709
YKL012W YDR240C 0.885049586 0.243570982 0.502981709
YKL012W YGL094C 0.148688558 0 0.369858496
YKL012W YGR013W 0.885049586 0.393233403 0.502981709
YKL012W YPR057W 0.700744021 0.393233403 0.502981709
YKL012W YLR147C 0.885049586 0.243570982 0.502981709
YKL012W YLR298C 0.885049586 0.243570982 0.502981709
YKL012W YML046W 0.885049586 0.243570982 0.435621101
YKL012W YMR125W 0.885049586 0.243570982 0.502981709
YLR298C YDL087C 0.885049586 0.705503138 0.502981709
YLR298C YDR240C 0.885049586 0.705503138 0.502981709
YLR298C YGR013W 0.885049586 0.243570982 0.502981709
YLR298C YJR084W 0.148688558 0 0.502981709
YLR298C YLR275W 0.885049586 0.243570982 0.502981709
YLR298C YPR057W 0.700744021 0.243570982 0.502981709
YLR298C YML046W 0.885049586 0.54870083 0.435621101
YLR298C YMR125W 0.885049586 0.705503138 0.502981709
YLR298C YPL178W 0.716237587 0.705503138 0.502981709
YML046W YDL087C 0.885049586 0.54870083 0.726139332
YML046W YDR240C 0.885049586 0.54870083 0.435621101
YML046W YER172C 0.700744021 0 0.444084882
YML046W YGR013W 0.885049586 0.243570982 0.435621101
YPR057W YDR225W 0.148688558 0.200338789 0.164766101
YPR057W YJL080C 0.272147062 0.243570982 0.164766101
YPR057W YJR084W 0.148688558 0 0.502981709
YPR057W YLR226W 0.148688558 0 0.164766101
YPR057W YLR430W 0.139401363 0 0.296095402
YPR057W YMR125W 0.700744021 0.243570982 0.502981709
YPR057W YPL178W 0.272147062 0.243570982 0.502981709
YPR057W YDL175C 0.148688558 0 0.369858496
YPR057W YFL017W-A 0.700744021 0.393233403 0.502981709
YPR057W YPR161C 0.148688558 0 0.164766101
YBR121C YCR009C 0.063869073 0 0.160579971
YBR121C YDR341C 0.199050162 0.590701248 0.578697618
YBR121C YDR388W 0.063869073 0 0.160579971
YBR121C YHR128W 0.026530917 0.123110421 0.226193778
YBR121C YJL052W 0.199050162 0.123110421 0.226193778
YBR121C YKL067W 0.199050162 0.123110421 0.226193778
YBR121C YLL018C 0.06481985 0.590701248 0.578697618
YBR121C YNR031C 0.063869073 0.123110421 0.380423136
YBR121C YOR001W 0.06481985 0.123110421 0.417550532
YBR121C YPL218W 0.06481985 0.123110421 0.226193778
YBR121C YPL249C 0.06481985 0 0.160579971
YBR121C YDR457W 0.06481985 0.404988165 0.300507449
YBR121C YGR204W 0.06481985 0.404988165 0.410790644
YCR009C YDL044C 0.063869073 0.147099343 0.337692766
YCR009C YDR388W 0.7724656 1 0.69071692
YCR009C YLR139C 0.212100908 0 0.128368209
YCR009C YMR083W 0.117746131 0 0.028502013
YCR009C YPL249C 0.410506124 0 0.437264421
YDR341C YCL050C 0.06481985 0.123110421 0.226193778
YDR341C YDR335W 0.06481985 0 0.028502013
YDR341C YGL238W 0.06481985 0 0.209373362
YDR341C YHR128W 0.026530917 0.123110421 0.226193778
YDR341C YJL052W 0.199050162 0.123110421 0.226193778
YDR341C YKL067W 0.199050162 0.123110421 0.226193778
YDR341C YLL018C 0.06481985 0.590701248 0.578697618
YDR341C YLL040C 0.199050162 0 0.135388994
YDR341C YLR355C 0.216159987 0.123110421 0.356050453
YDR341C YDR457W 0.06481985 0.404988165 0.300507449
YDR341C YFL045C 0.063869073 0.123110421 0.209373362
YDR341C YGR204W 0.06481985 0.404988165 0.226193778
YDR341C YPL218W 0.06481985 0.123110421 0.226193778
YDR388W YPL249C 0.410506124 0 0.437264421
YHR128W YDR457W 0.026530917 0.123110421 0.149668025
YHR128W YFL045C 0.026530917 0.123110421 0.526817683
YHR128W YGL238W 0.026530917 0 0.11861081
YHR128W YGR204W 0.026530917 0.123110421 0.488648873
YHR128W YJL052W 0.026530917 0.123110421 0.329674824
YHR128W YKL067W 0.026530917 0.244946187 0.383482482
YHR128W YLL018C 0.026530917 0.123110421 0.226193778
YHR128W YLL040C 0.026530917 0 0.063674894
YHR128W YLR355C 0.026530917 0.123110421 0.362745924
YHR128W YPL218W 0.026530917 0.123110421 0.383482482
YHR128W YPL235W 0.026530917 0.123110421 0.149668025
YJL052W YDR457W 0.06481985 0.123110421 0.063674894
YJL052W YGL238W 0.06481985 0 0.11861081
YJL052W YGR204W 0.06481985 0.353989632 0.329674824
YJL052W YKL067W 0.199050162 0.123110421 0.329674824
YJL052W YLL018C 0.06481985 0.123110421 0.226193778
YJL052W YLL040C 0.199050162 0 0.244081967
YJL052W YLR355C 0.216159987 0.353989632 0.329674824
YJL052W YML056C 0.063869073 0.353989632 0.11861081
YJL052W YPL218W 0.06481985 0.123110421 0.43240374
YKL067W YCL050C 0.06481985 0.123110421 0.383482482
YKL067W YDR457W 0.223156409 0.123110421 0.19372976
YKL067W YFL045C 0.277699351 0.123110421 0.135388994
YKL067W YGL030W 0.277699351 0 0.149668025
YKL067W YGL238W 0.332267458 0 0.135388994
YKL067W YGR204W 0.06481985 0.123110421 0.383482482
YKL067W YDR335W 0.332267458 0 0.19372976
YKL067W YLL018C 0.06481985 0.123110421 0.226193778
YKL067W YLL040C 0.199050162 0 0.455145981
YKL067W YLR355C 0.223156409 0.123110421 0.362745924
YKL067W YMR143W 0.277699351 0 0.149668025
YKL067W YPL218W 0.117746131 0.123110421 0.573125353
YKL067W YPR010C 0.223156409 0.330273689 0.149668025
YLL018C YDR457W 0.139401363 0.404988165 0.300507449
YLL018C YGL238W 0.139401363 0.147099343 0.410790644
YLL018C YGR204W 0.128367254 0.404988165 0.410790644
YLL018C YLL040C 0.06481985 0 0.160579971
YLL018C YLR355C 0.06481985 0.123110421 0.356050453
YLL018C YNL301C 0.063869073 0 0.410790644
YLL018C YPL218W 0.06481985 0.123110421 0.226193778
YNR031C YFL045C 0.277699351 0.123110421 0.380423136
YNR031C YJL128C 0.564532396 0.443169629 1
YNR031C YLR006C 0.063869073 0.560247725 0.646975846
YOR001W YCR035C 0.941077615 0 1
YOR001W YGR095C 0.941077615 0 1
YOR001W YGR158C 0.941077615 0 1
YOR001W YGR195W 0.941077615 0 1
YOR001W YHR069C 0.941077615 0 1
YOR001W YHR081W 0.941077615 0 1
YOR001W YNL189W 0.941077615 0 0.452278665
YOR001W YNL232W 0.941077615 0 1
YOR001W YOL021C 0.941077615 0.788548347 1
YOR001W YOL142W 0.941077615 0 1
YOR001W YOR076C 0.931544096 0 1
YPL218W YDR457W 0.117746131 0.123110421 0.244387339
YPL218W YER092W 0.19871176 0 0.128368209
YPL218W YGR204W 0.06481985 0.222292016 0.495329653
YPL218W YDL192W 0.500815158 1 0.561759034
YPL218W YGL238W 0.367186819 0 0.244387339
YPL218W YLL040C 0.212100908 0 0.327122566
YPL218W YLR052W 0.19871176 0 0.160579971
YPL218W YLR355C 0.117746131 0.123110421 0.226193778
YPL249C YMR192W 0.71624604 1 0.561759034
YMR083W YDL044C 0.216159987 0 0.149668025
YMR083W YMR080C 0.216159987 0.123110421 0.244081967
YMR083W YLR139C 0.449065737 0 0.409485387
YBR127C YDL185W 0.963102156 1 1
YBR127C YJR033C 0.878627513 1 1
YBR127C YKL080W 0.963102156 1 1
YBR127C YLR447C 0.878627513 1 1
YBR127C YHR039C-A 0.963102156 1 1
YDL185W YER171W 0.19871176 0.322740168 0.430828422
YDL185W YKL080W 0.963102156 1 1
YDL185W YEL051W 0.963102156 1 1
YDL185W YGR020C 0.963102156 1 1
YDL185W YIL128W 0.117746131 0 0.31151773
YDL185W YOR270C 0.963102156 1 1
YJR033C YDR202C 0.874544634 0 1
YJR033C YDR328C 0.874544634 0.123110421 1
YJR033C YEL051W 0.878627513 1 1
YJR033C YGR020C 0.878627513 1 1
YJR033C YHR039C-A 0.878627513 1 1
YJR033C YKL080W 0.878627513 1 1
YJR033C YPR036W 0.878627513 1 1
YKL080W YDR202C 0.19871176 0 1
YKL080W YEL051W 0.963102156 1 1
YKL080W YGR020C 0.963102156 1 1
YKL080W YHR039C-A 0.963102156 1 1
YKL080W YPR036W 0.963102156 1 1
YLR447C YGR020C 0.878627513 1 1
YLR447C YKL119C 0.262493964 0 1
YLR447C YMR054W 1 1 1
YLR447C YOR270C 1 1 1
YIL034C YER071C 0.503049637 0 0
YIL034C YIR003W 0.532138999 0 0.458087142
YIL034C YKL007W 1 0.767827477 0.920836514
YIL034C YKL130C 0.410506124 0.147099343 0.180234305
YIL034C YMR109W 0.7724656 0 0.59632646
YIL034C YPL153C 0.054227174 0.147099343 0.353240254
YKL007W YER071C 0.503049637 0 0
YKL007W YIR003W 0.532138999 0 0.458087142
YKL007W YKL130C 0.410506124 0.147099343 0.180234305
YKL007W YMR109W 0.7724656 0 0.481115895
YPL153C YGL106W 0.054227174 0.147099343 0.303034294
YPL153C YJL115W 0.139401363 0.147099343 0.434001092
YPL153C YKL130C 0.026530917 0.200338789 0.31151773
YPL153C YMR109W 0.054227174 0.123110421 0.277090366
YPL153C YOR153W 0.06481985 0.123110421 0.305618313
YPL153C YJR140C 0.139401363 0.329626565 0.284664994
YBR135W YDL155W 0.128367254 0.553180502 0.45133867
YBR135W YGR155W 0.06481985 0 0.132196165
YBR135W YLR079W 0.128367254 0.553180502 0.45133867
YBR135W YMR199W 0.128367254 0.553180502 0.45133867
YBR135W YPL256C 0.676462915 0.553180502 0.45133867
YBR135W YBR160W 0.676462915 0.553180502 1
YBR135W YKR091W 0.058813611 0 0.227241572
YDL155W YBR160W 0.128367254 0.713030651 0.844623324
YDL155W YLR079W 0.128367254 0.713030651 0.663719248
YDL155W YMR199W 0.128367254 0.713030651 0.663719248
YDL155W YKR091W 0.058813611 0 0.227241572
YDL155W YPL256C 0.128367254 0.713030651 0.663719248
YGR155W YDL195W 0.06481985 0 0.028502013
YGR155W YPL085W 0.06481985 0 0.028502013
YGR155W YIL109C 0.06481985 0 0.028502013
YGR155W YJR045C 0.216159987 0.123110421 0.063674894
YGR155W YLR079W 0.06481985 0 0.063674894
YGR155W YPL256C 0.06481985 0 0.305618313
YLR079W YBR160W 0.128367254 0.713030651 0.461106052
YLR079W YKR091W 0.058813611 0 0.227241572
YLR079W YMR199W 0.128367254 0.713030651 0.663719248
YLR079W YPL256C 0.128367254 0.713030651 1
YMR199W YBR160W 0.128367254 0.713030651 0.45133867
YMR199W YKR091W 0.058813611 0 0.227241572
YMR199W YPL256C 0.128367254 0.713030651 0.663719248
YPL256C YBR160W 0.676462915 0.713030651 0.461106052
YPL256C YKR091W 0.058813611 0 0.227241572
YBR136W YDR097C 0.128367254 0.123110421 0.434001092
YBR136W YIR002C 0.128367254 0.123110421 0.646975846
YBR136W YLR386W 0.06481985 0 0.128368209
YBR136W YPL083C 0.199050162 0.123110421 0.164766101
YBR136W YBR143C 0.063869073 0 0.259572289
YBR136W YDR172W 0.063869073 0 0.164766101
YDR097C YIR002C 0.128367254 0.491286296 0.434001092
YLR386W YBR143C 0.182983024 0.147099343 0.128368209
YLR386W YDL058W 0.285057249 0 0.128368209
YLR386W YDR172W 0.182983024 0.147099343 0.128368209
YLR386W YLR371W 0.017693444 0.377398788 0.128368209
YLR386W YIL129C 0.06481985 0 0.128368209
YLR386W YPL083C 0.262493964 0 0.128368209
YPL083C YBR143C 0.182983024 0 0.615425288
YPL083C YDR172W 0.182983024 0 0.615425288
YPL083C YLR371W 0.017693444 0 0.128368209
YPL083C YDL058W 0.285057249 0 0.30000872
YPL083C YIL129C 0.199050162 0 0.615425288
YPL083C YOR187W 0.216159987 0.222292016 0.209373362
YBR142W YDR060W 0.34093377 0 0.581589134
YBR142W YFR001W 0.34093377 0 0.498115371
YBR142W YGL111W 0.34093377 0 0.498115371
YBR142W YGR281W 0.017693444 0.322740168 0
YBR142W YKL014C 0.34093377 0 0.513164578
YBR142W YLR221C 0.34093377 0 0.581589134
YBR142W YLR367W 0.34093377 0 0.12693783
YBR142W YML073C 0.209115134 0 0.581589134
YBR142W YMR049C 0.34093377 0 0.498115371
YBR142W YNL002C 0.34093377 0 0.513164578
YBR142W YNL061W 0.34093377 0.123110421 0.350111051
YBR142W YOL041C 0.34093377 0 0.498115371
YBR142W YOL127W 0.209115134 0 0.581589134
YBR142W YOR272W 0.34093377 0 0.498115371
YBR142W YPL043W 0.34093377 0 0.350111051
YBR142W YPL093W 0.34093377 0 0.513164578
YBR142W YPL249C-A 0.209115134 0 0.12693783
YBR142W YMR290C 0.34093377 0.600639426 0.581589134
YBR142W YOR234C 0.209115134 0 0.12693783
YDR060W YDL075W 0.272147062 0 0.513164578
YDR060W YEL054C 0.272147062 0 0.581589134
YDR060W YGL103W 0.272147062 0 0.513164578
YDR060W YGL135W 0.272147062 0 0.028502013
YDR060W YGR085C 0.272147062 0 0.581589134
YDR060W YIL133C 0.272147062 0 0.028502013
YDR060W YLR029C 0.272147062 0 0.028502013
YDR060W YLR276C 0.34093377 0 0.581589134
YDR060W YNL061W 0.619530009 0 0.274872651
YDR060W YNL110C 0.619530009 0 0.498115371
YDR060W YGR103W 0.619530009 0 0.498115371
YDR060W YHR052W 0.619530009 0 0.498115371
YDR060W YKR081C 0.619530009 0 0.581589134
YDR060W YMR049C 0.619530009 0 0.498115371
YDR060W YMR229C 0.475829319 0 0.498115371
YDR060W YMR290C 0.619530009 0 0.581589134
YDR060W YNL002C 0.619530009 0 0.513164578
YDR060W YOL041C 0.475829319 0 0.498115371
YDR060W YOL077C 0.619530009 0 0.581589134
YDR060W YOR206W 1 0 0.513164578
YDR060W YOR272W 0.619530009 0 0.498115371
YDR060W YPL012W 0.475829319 0 0.274872651
YDR060W YPL043W 0.34093377 0 0.274872651
YDR060W YPL211W 0.619530009 0 0.581589134
YDR060W YPL249C-A 0.272147062 0 0.028502013
YFR001W YER006W 0.619530009 0.243570982 0.350111051
YFR001W YFL002C 0.34093377 0 0.498115371
YFR001W YDL031W 0.34093377 0 0.498115371
YFR001W YGR103W 0.619530009 0 0.498115371
YFR001W YIL133C 0.272147062 0.243570982 0.12693783
YFR001W YKL009W 0.619530009 0.243570982 0.498115371
YFR001W YLL008W 0.619530009 0 0.498115371
YFR001W YMR049C 0.619530009 0 0.498115371
YFR001W YNL061W 0.619530009 0 0.350111051
YFR001W YNL182C 0.223156409 0 0.498115371
YFR001W YPL093W 0.619530009 0.147099343 0.498115371
YFR001W YPL211W 0.619530009 0 0.498115371
YFR001W YPR016C 0.619530009 0.147099343 0.508438023
YFR001W YGL147C 0.272147062 0 0.12693783
YFR001W YHR052W 0.619530009 0.147099343 0.498115371
YFR001W YHR088W 0.619530009 0.243570982 0.508438023
YFR001W YLR002C 0.619530009 0.147099343 0.350111051
YFR001W YMR290C 0.619530009 0.243570982 0.498115371
YFR001W YNL002C 0.619530009 0.243570982 0.600668175
YFR001W YOR206W 0.619530009 0 0.350111051
YFR001W YOR272W 0.619530009 0 0.498115371
YGL111W YGL076C 0.272147062 0 0.028502013
YGL111W YNL110C 0.619530009 0 0.498115371
YGL111W YPL093W 0.619530009 0 0.498115371
YGL111W YPL131W 0.272147062 0 0.498115371
YGL111W YPR016C 0.619530009 0 0.498115371
YGL111W YGR103W 0.619530009 0 0.498115371
YGL111W YHR052W 0.619530009 0 0.498115371
YGL111W YHR088W 0.619530009 0 0.498115371
YGL111W YKR081C 0.619530009 0 0.498115371
YGL111W YMR049C 0.619530009 0 0.498115371
YGL111W YMR290C 0.619530009 0 0.498115371
YGL111W YOL077C 0.619530009 0 0.498115371
YGL111W YOR206W 0.619530009 0 0.274872651
YGL111W YOR272W 0.619530009 0 0.498115371
YGL111W YPL211W 0.619530009 0 0.498115371
YGR281W YDL083C 0.017693444 0 0
YGR281W YGL030W 0.017693444 0 0
YGR281W YGR161C 0.017693444 0 0
YGR281W YLR075W 0.017693444 0 0
YGR281W YLR221C 0.017693444 0 0
YGR281W YMR273C 0.212100908 0 0.19372976
YGR281W YOR234C 0.017693444 0 0
YGR281W YOR270C 0.212100908 0.536228416 0.180234305
YKL014C YJR041C 0.34093377 0 0.34631639
YKL014C YOL144W 0.34093377 0 0.498115371
YKL014C YNL061W 0.34093377 0 0.350111051
YKL014C YPL043W 0.34093377 0 0.350111051
YLR221C YDL083C 0.272147062 0 0.274872651
YLR221C YJR041C 0.34093377 0 0.274872651
YLR221C YNL104C 0.06481985 0 0.028502013
YLR221C YOL058W 0.026530917 0 0.028502013
YLR221C YOL144W 0.34093377 0 0.498115371
YLR221C YOR108W 0.06481985 0 0.028502013
YLR221C YOR234C 0.272147062 0 0.028502013
YLR367W YER025W 0.359513635 0 0.209373362
YLR367W YLR196W 0.34093377 0 0.209373362
YLR367W YNL132W 0.34093377 0 0.028502013
YLR367W YNL175C 0.34093377 0 0
YLR367W YNL207W 0.277699351 0 0.12693783
YLR367W YOL139C 0.359513635 0 0.209373362
YML073C YER036C 0.359513635 0 0.274872651
YMR049C YER006W 0.619530009 0 0.350111051
YMR049C YER126C 0.619530009 0 0.498115371
YMR049C YFL002C 0.34093377 0 0.498115371
YMR049C YGR103W 0.949718173 0 0.498115371
YMR049C YHR052W 0.619530009 0 0.498115371
YMR049C YKR081C 0.619530009 0 0.498115371
YMR049C YLR449W 0.34093377 0 0.228431947
YMR049C YNL061W 0.619530009 0 0.350111051
YMR049C YNL110C 0.619530009 0 0.498115371
YMR049C YNL175C 0.475829319 0 0
YMR049C YOR063W 0.272147062 0 0.498115371
YMR049C YPL093W 0.619530009 0 0.498115371
YMR049C YPR016C 0.619530009 0 0.498115371
YMR049C YMR229C 0.535023088 0 0.498115371
YMR049C YMR290C 0.619530009 0 0.498115371
YMR049C YNL002C 0.619530009 0 0.498115371
YMR049C YOL077C 0.619530009 0 0.498115371
YMR049C YOR206W 0.619530009 0 0.350111051
YMR049C YOR272W 0.949718173 0 0.498115371
YMR049C YPL043W 0.34093377 0 0.350111051
YNL002C YER126C 0.619530009 0 0.676422191
YNL002C YHR085W 0.223156409 0 0.513164578
YNL002C YKR081C 0.619530009 0.486045278 0.676422191
YNL002C YLR074C 0.139401363 0 0.498115371
YNL002C YDR101C 0.272147062 0 0.498115371
YNL002C YFL002C 0.34093377 0 0.513164578
YNL002C YGR103W 0.619530009 0 0.498115371
YNL002C YGR245C 0.139401363 0 0.513164578
YNL002C YNL110C 0.619530009 0.243570982 0.498115371
YNL002C YNL175C 0.475829319 0.243570982 0
YNL002C YOR206W 0.619530009 0 0.513164578
YNL002C YPR016C 0.619530009 0.147099343 0.676422191
YNL002C YOL077C 0.619530009 0.486045278 0.513164578
YNL002C YOR272W 0.619530009 0 0.498115371
YNL002C YPL043W 0.34093377 0.243570982 0.350111051
YNL061W YER006W 0.619530009 0.123110421 0.350111051
YNL061W YFL002C 0.34093377 0.123110421 0.350111051
YNL061W YHR052W 0.619530009 0 0.274872651
YNL061W YHR088W 0.619530009 0 0.350111051
YNL061W YKR081C 0.619530009 0 0.350111051
YNL061W YLR449W 0.34093377 0.123110421 0.228431947
YNL061W YMR290C 0.619530009 0.123110421 0.350111051
YNL061W YDL031W 0.34093377 0.123110421 0.350111051
YNL061W YDR087C 0.619530009 0 0.350111051
YNL061W YGR085C 0.272147062 0 0.274872651
YNL061W YKL009W 0.619530009 0 0.350111051
YNL061W YLL008W 0.619530009 0.123110421 0.350111051
YNL061W YPL093W 0.619530009 0 0.350111051
YNL061W YPR016C 0.619530009 0 0.350111051
YNL061W YPR102C 0.272147062 0 0.274872651
YNL061W YOL077C 0.619530009 0 0.350111051
YNL061W YOR206W 0.619530009 0 0.350111051
YNL061W YOR272W 0.619530009 0 0.317158816
YNL061W YPL043W 0.34093377 0 0.350111051
YNL061W YPL211W 0.619530009 0 0.350111051
YNL061W YPL249C-A 0.272147062 0 0.12693783
YOL041C YHR052W 0.475829319 0.147099343 0.498115371
YOL041C YMR290C 0.475829319 0.393233403 0.498115371
YOL041C YLR029C 0.272147062 0.393233403 0.12693783
YOL041C YLR196W 0.34093377 0 0.350111051
YOL041C YMR229C 0.475829319 0.243570982 0.676422191
YOL041C YOL077C 0.475829319 0.243570982 0.498115371
YOL041C YOR206W 0.475829319 0 0.350111051
YOL041C YOR312C 0.272147062 0 0.12693783
YOL041C YPL043W 0.34093377 0.393233403 0.350111051
YOL041C YPL198W 0.34093377 0 0.12693783
YOL127W YER006W 0.272147062 0.393233403 0.274872651
YOL127W YFL002C 0.209115134 0 0.581589134
YOL127W YGR245C 0.054227174 0 0.513164578
YOL127W YHR052W 0.272147062 0.147099343 0.498115371
YOL127W YKR081C 0.272147062 0.243570982 0.581589134
YOL127W YLR074C 0.054227174 0 0.498115371
YOL127W YPL043W 0.209115134 0.393233403 0.274872651
YOR272W YHR088W 0.619530009 0 0.498115371
YOR272W YLR002C 0.619530009 0 0.317158816
YOR272W YMR290C 0.619530009 0 0.498115371
YOR272W YDL031W 0.34093377 0 0.498115371
YOR272W YDR087C 0.619530009 0 0.317158816
YOR272W YER006W 0.619530009 0 0.317158816
YOR272W YFL002C 0.34093377 0 0.498115371
YOR272W YGR103W 0.949718173 0 0.498115371
YOR272W YHR052W 0.619530009 0 0.498115371
YOR272W YKL009W 0.619530009 0 0.498115371
YOR272W YKL021C 0.34093377 0 0.498115371
YOR272W YKR081C 0.619530009 0 0.498115371
YOR272W YLL008W 0.619530009 0 0.498115371
YOR272W YLL034C 0.619530009 0 0.498115371
YOR272W YNL110C 0.619530009 0 0.498115371
YOR272W YOL077C 0.619530009 0 0.498115371
YOR272W YOR206W 0.619530009 0 0.317158816
YOR272W YPL043W 0.34093377 0 0.317158816
YOR272W YPL211W 0.619530009 0 0.498115371
YOR272W YPR016C 0.619530009 0 0.498115371
YPL043W YER006W 0.34093377 0.393233403 0.350111051
YPL043W YHR052W 0.34093377 0.147099343 0.274872651
YPL043W YJL109C 0.34093377 0.243570982 0.350111051
YPL043W YLR106C 0.223156409 0 0.350111051
YPL043W YLR197W 0.34093377 0 0.350111051
YPL043W YMR290C 0.34093377 0.393233403 0.350111051
YPL043W YNL132W 0.34093377 0 0.274872651
YPL043W YOL077C 0.34093377 0.243570982 0.350111051
YPL043W YBR153W 0 0 0.132196165
YPL043W YGR103W 0.34093377 0 0.350111051
YPL043W YIL133C 0.209115134 0.393233403 0.12693783
YPL043W YLL008W 0.34093377 0 0.350111051
YPL043W YLR276C 0.34093377 0 0.350111051
YPL043W YNL110C 0.34093377 0.393233403 0.274872651
YPL043W YNL175C 0.34093377 0.393233403 0
YPL043W YOR206W 0.34093377 0 0.350111051
YPL043W YPL012W 0.209115134 0 0.350111051
YPL043W YPL093W 0.34093377 0.147099343 0.350111051
YPL093W YER006W 0.619530009 0.147099343 0.350111051
YPL093W YER126C 0.619530009 0 0.498115371
YPL093W YGR103W 0.619530009 0 0.498115371
YPL093W YGR245C 0.139401363 0 0.717202427
YPL093W YHR052W 0.619530009 0.147099343 0.498115371
YPL093W YHR085W 0.223156409 0 0.717202427
YPL093W YHR197W 0.223156409 0 0.717202427
YPL093W YKR081C 0.619530009 0.147099343 0.513164578
YPL093W YLR074C 0.139401363 0 0.498115371
YPL093W YLR106C 0.223156409 0 0.513164578
YPL093W YLR449W 0.34093377 0.147099343 0.30000872
YPL093W YMR290C 0.619530009 0.147099343 0.513164578
YPL093W YNL175C 0.475829319 0.147099343 0
YPL093W YNL301C 0.272147062 0 0.12693783
YPL093W YNR053C 0.619530009 0 0.717202427
YPL093W YOL077C 0.619530009 0.147099343 0.513164578
YPL093W YOR206W 0.619530009 0 0.717202427
YPL093W YNL110C 0.619530009 0.147099343 0.498115371
YPL093W YPR102C 0.272147062 0 0.513164578
YPL093W YPL211W 0.619530009 0 0.513164578
YPL093W YPR016C 0.619530009 0.147099343 0.717202427
YPL249C-A YDR101C 0.907334967 0 0.028502013
YPL249C-A YGR245C 0.054227174 0 0.028502013
YPL249C-A YHR052W 0.272147062 0.147099343 0.135388994
YPL249C-A YNL301C 0.907334967 1 0.209373362
YBR143C YDL058W 0.063869073 0 0.30000872
YBR143C YDR172W 0.920846477 0.841661629 0.615425288
YBR143C YHR203C 0.277699351 0 0.410790644
YBR143C YIL074C 0.063869073 0 0.209373362
YBR143C YOR069W 0.277699351 0.147099343 0.160579971
YDL058W YBL035C 0.367186819 0 0.128368209
YDL058W YDR172W 0.063869073 0 0.30000872
YDL058W YGR170W 0.548790112 0 0.028502013
YDL058W YMR176W 0.117746131 0 0.128368209
YDR172W YIL129C 0.063869073 0 0.615425288
YDR172W YLR371W 0.017693444 0.147099343 0.128368209
YDR172W YOR069W 0.277699351 0.147099343 0.028502013
YHR203C YCL011C 0.272147062 0 0.160579971
YIL074C YER081W 0.058813611 1 0.69071692
YOR069W YHR012W 0.886370563 0.595875835 0.65228884
YOR069W YJL053W 0.886370563 0.595875835 1
YOR069W YJL154C 0.886370563 0.595875835 1
YOR069W YOR132W 1 1 0.65228884
YBR146W YBR251W 1 1 0.454182188
YBR146W YDR036C 0.449065737 1 0.063674894
YBR146W YGR170W 0.117746131 0 0.11861081
YBR146W YGR215W 1 1 0.454182188
YBR146W YNL137C 1 1 0.454182188
YBR146W YNL306W 1 1 0.454182188
YBR146W YDR041W 1 1 0.454182188
YBR146W YDR175C 1 1 0.454182188
YBR146W YDR337W 1 1 0.454182188
YBR146W YDR347W 1 1 0.454182188
YBR146W YGL129C 1 1 0.454182188
YBR146W YHL004W 1 1 0.454182188
YBR146W YKL155C 1 1 0.454182188
YBR146W YMR188C 1 1 0.454182188
YBR146W YNR037C 1 1 0.454182188
YBR146W YOR205C 0.216159987 0 0
YBR251W YGR061C 0.063869073 0 0.11861081
YBR251W YGR215W 1 1 0.454182188
YBR251W YDR036C 0.449065737 1 0.063674894
YBR251W YDR041W 1 1 0.454182188
YBR251W YDR175C 1 1 0.454182188
YBR251W YDR337W 1 1 0.454182188
YBR251W YDR347W 1 1 0.454182188
YBR251W YGL129C 1 1 0.454182188
YBR251W YGL180W 0.148688558 0 0.135388994
YBR251W YGR165W 1 1 0.454182188
YBR251W YGR170W 0.117746131 0 0.11861081
YBR251W YHL004W 1 1 0.454182188
YBR251W YKL155C 1 1 0.454182188
YBR251W YMR188C 1 1 0.454182188
YBR251W YNL137C 1 1 0.454182188
YBR251W YNL306W 1 1 0.454182188
YBR251W YNR037C 1 1 0.454182188
YBR251W YOR204W 0.063869073 0 0.209373362
YBR251W YOR205C 0.216159987 0 0
YDR036C YGR215W 0.449065737 1 0.063674894
YDR036C YNL137C 0.449065737 1 0.063674894
YDR036C YNL306W 0.449065737 1 0.063674894
YDR036C YDR041W 0.449065737 1 0.063674894
YDR036C YDR175C 0.449065737 1 0.36849071
YDR036C YDR337W 0.449065737 1 0.063674894
YDR036C YDR347W 0.449065737 1 0.063674894
YDR036C YGL129C 0.449065737 1 0.063674894
YDR036C YGR170W 0.117746131 0.123110421 0.364046228
YDR036C YHL004W 0.449065737 1 0.063674894
YDR036C YKL155C 0.449065737 1 0.063674894
YDR036C YMR188C 0.449065737 1 0.36849071
YDR036C YNR037C 0.449065737 1 0.063674894
YDR036C YOR205C 0.216159987 0 0
YGR170W YDR041W 0.117746131 0 0.11861081
YGR170W YDR175C 0.117746131 0 0.11861081
YGR170W YGL129C 0.117746131 0 0.11861081
YGR170W YDR300C 0.063869073 0.123110421 0.356050453
YGR170W YGR215W 0.117746131 0 0.11861081
YGR170W YJR132W 0.06481985 0 0.028502013
YGR170W YMR176W 0.117746131 0 0.028502013
YGR170W YNL306W 0.117746131 0 0.11861081
YGR170W YOL115W 0.117746131 0.491237853 0.132196165
YGR170W YHL004W 0.117746131 0 0.11861081
YGR170W YJR138W 0.626678354 0 0
YGR170W YKL155C 0.117746131 0.123110421 0.11861081
YGR170W YNR037C 0.117746131 0 0.11861081
YGR170W YOR205C 0.06481985 0 0
YGR215W YDR041W 1 1 0.454182188
YGR215W YDR175C 1 1 0.454182188
YGR215W YDR337W 1 1 0.454182188
YGR215W YDR347W 1 1 0.454182188
YGR215W YGL129C 1 1 0.454182188
YGR215W YOL115W 0.223156409 0 0.12693783
YGR215W YHL004W 1 1 0.454182188
YGR215W YKL155C 1 1 0.454182188
YGR215W YMR188C 1 1 0.454182188
YGR215W YNL137C 1 1 0.454182188
YGR215W YNL306W 1 1 0.454182188
YGR215W YNR037C 1 1 0.454182188
YGR215W YOR205C 0.216159987 0 0
YNL137C YDR041W 1 1 0.454182188
YNL137C YDR175C 1 1 0.454182188
YNL137C YDR337W 1 1 0.454182188
YNL137C YDR347W 1 1 0.454182188
YNL137C YGL129C 1 1 0.454182188
YNL137C YGL180W 0.148688558 0 0.135388994
YNL137C YGR165W 1 1 0.454182188
YNL137C YHL004W 1 1 0.454182188
YNL137C YKL155C 1 1 0.454182188
YNL137C YMR188C 1 1 0.454182188
YNL137C YNL306W 1 1 0.454182188
YNL137C YNR037C 1 1 0.454182188
YNL137C YOR205C 0.216159987 0 0
YNL306W YDR041W 1 1 0.454182188
YNL306W YDR175C 1 1 0.454182188
YNL306W YDR337W 1 1 0.454182188
YNL306W YDR347W 1 1 0.454182188
YNL306W YGL129C 1 1 0.454182188
YNL306W YHL004W 1 1 0.454182188
YNL306W YKL155C 1 1 0.454182188
YNL306W YMR188C 1 1 0.454182188
YNL306W YNR037C 1 1 0.454182188
YNL306W YOR205C 0.216159987 0 0
YBR154C YDL115C 0.578216686 0 0.318029535
YBR154C YDR404C 0.767877357 0 0.318029535
YBR154C YGL070C 0.767877357 0 0.318029535
YBR154C YJR063W 0.742127949 0.123110421 0.603277548
YBR154C YNL248C 0.742127949 0.656096715 0.603277548
YBR154C YNR003C 0.708405383 0.656096715 0.578697618
YBR154C YOR340C 0.742127949 0.656096715 0.603277548
YBR154C YOR341W 0.742127949 0.656096715 0.603277548
YBR154C YGR005C 0.578216686 0 0.318029535
YBR154C YIL021W 0.767877357 0.656096715 0.437264421
YBR154C YKL144C 0.708405383 0.656096715 0.578697618
YBR154C YOR116C 0.708405383 0.656096715 0.578697618
YBR154C YOR151C 0.767877357 0.656096715 0.318029535
YBR154C YPR010C 0.742127949 0.656096715 0.603277548
YBR154C YPR110C 0.742127949 0.656096715 0.603277548
YBR154C YPR190C 0.708405383 0.656096715 0.578697618
YDL115C YDL140C 0.578216686 0 0.318029535
YDL115C YDR404C 0.578216686 0 0.318029535
YDL115C YGL070C 0.578216686 0 0.318029535
YDL115C YGR005C 0.578216686 0 0.318029535
YDL115C YGR186W 0.578216686 0 0.318029535
YDL115C YIL021W 0.578216686 0 0.318029535
YDL115C YJL140W 0.578216686 0 0.318029535
YDL115C YOL005C 0.578216686 0 0.318029535
YDL115C YOR151C 0.578216686 0 0.318029535
YDL115C YOR210W 0.578216686 0 0.318029535
YDL115C YOR224C 0.578216686 0 0.318029535
YDL115C YPR093C 0.139401363 0 0
YDR404C YDL140C 0.767877357 0 0.404408606
YDR404C YGL070C 0.767877357 0 0.553212668
YDR404C YGR186W 0.767877357 0 0.553212668
YDR404C YPR093C 0.139401363 0 0
YDR404C YGR005C 0.578216686 0 0.553212668
YDR404C YGR063C 0.378217219 0 0.318029535
YDR404C YIL021W 0.767877357 0 0.318029535
YDR404C YJL140W 0.767877357 0.758635355 0.570437964
YDR404C YOL005C 0.767877357 0 0.318029535
YDR404C YOR151C 0.767877357 0 0.318029535
YDR404C YOR224C 0.767877357 0 0.318029535
YDR404C YPR180W 0.378217219 0 0.080830797
YDR404C YPR187W 0.767877357 0 0.318029535
YGL070C YDL140C 0.767877357 0 0.318029535
YGL070C YPL129W 0.578216686 0 0.553212668
YGL070C YGR005C 0.578216686 0 0.553212668
YGL070C YGR186W 0.767877357 0 0.553212668
YGL070C YIL021W 0.767877357 0 0.318029535
YGL070C YJL140W 0.767877357 0 0.553212668
YGL070C YOL005C 0.767877357 0 0.318029535
YGL070C YOR151C 0.767877357 0 0.318029535
YGL070C YOR210W 0.767877357 0 0.318029535
YGL070C YPR187W 0.767877357 0 0.318029535
YJR063W YGL156W 0.117746131 0.222292016 0.080830797
YJR063W YFR028C 0.425552182 0.352403259 0.080830797
YJR063W YNL248C 0.742127949 0.123110421 1
YJR063W YOR340C 0.742127949 0.123110421 1
YJR063W YOR341W 0.742127949 0.123110421 1
YJR063W YOR210W 0.742127949 0.123110421 0.603277548
YJR063W YOR224C 0.742127949 0.123110421 0.603277548
YJR063W YPR010C 0.742127949 0.123110421 1
YJR063W YPR032W 0.026530917 0.123110421 0.028502013
YJR063W YPR110C 0.742127949 0.123110421 0.603277548
YJR063W YPR187W 0.742127949 0.123110421 0.603277548
YNL248C YGL156W 0.117746131 0.123110421 0.080830797
YNL248C YOR341W 0.742127949 0.656096715 1
YNL248C YOR210W 0.742127949 0.656096715 0.603277548
YNL248C YOR340C 0.742127949 0.656096715 1
YNL248C YPR010C 0.742127949 0.656096715 1
YNL248C YPR032W 0.026530917 0.330273689 0.160579971
YNL248C YPR110C 0.742127949 0.656096715 0.603277548
YNL248C YPR187W 0.742127949 0.656096715 0.603277548
YNR003C YDR005C 0.652354597 0.656096715 0.578697618
YNR003C YDR045C 0.708405383 0.656096715 0.578697618
YNR003C YFR037C 0.19871176 0.330273689 0.272893246
YNR003C YJL011C 0.708405383 0.656096715 0.578697618
YNR003C YKL144C 0.708405383 0.656096715 0.578697618
YNR003C YKR025W 0.708405383 0.656096715 0.578697618
YNR003C YNL151C 0.708405383 0.656096715 0.578697618
YNR003C YDL150W 0.708405383 0.656096715 0.578697618
YNR003C YOR116C 0.708405383 0.656096715 0.578697618
YNR003C YOR224C 0.708405383 0.656096715 0.578697618
YNR003C YPR110C 0.708405383 0.656096715 0.578697618
YNR003C YPR190C 0.708405383 0.656096715 0.578697618
YOR340C YOR210W 0.742127949 0.656096715 0.603277548
YOR340C YOR224C 0.742127949 0.656096715 0.603277548
YOR340C YFR028C 0.425552182 0.330273689 0.160579971
YOR340C YOR341W 0.742127949 0.656096715 1
YOR340C YPR010C 0.742127949 0.656096715 1
YOR340C YPR110C 0.742127949 0.656096715 0.603277548
YOR340C YPR187W 0.742127949 0.656096715 0.603277548
YOR341W YKL213C 0.139401363 0 0.164766101
YOR341W YOR210W 0.742127949 0.656096715 0.603277548
YOR341W YOR224C 0.742127949 0.656096715 0.603277548
YOR341W YPR010C 0.742127949 0.656096715 1
YOR341W YPR110C 0.742127949 0.656096715 0.603277548
YOR341W YPR187W 0.742127949 0.656096715 0.603277548
YBR158W YGR163W 0.139401363 0.147099343 0.160579971
YBR160W YKR091W 0.063869073 0 0.509991908
YKR091W YER177W 0.026530917 0 0.248909505
YBR169C YNL127W 0 0 0.19372976
YBR169C YOR007C 0.058813611 0 0.395458171
YBR169C YOR164C 0.058813611 0 0.028502013
YBR169C YGL131C 0.058813611 0.147099343 0
YBR169C YGL206C 0.058813611 0 0.028502013
YBR169C YJL006C 0.026530917 0.377398788 0.135388994
YBR169C YKL139W 0.026530917 0.123110421 0.135388994
YBR169C YML112W 0.026530917 0.123110421 0.135388994
YBR169C YMR052W 0.063869073 0 0.19372976
YNL127W YDR050C 0 0 0.028502013
YNL127W YGL131C 0 0 0
YNL127W YLR371W 0 0 0.467394361
YNL127W YMR052W 0 0 1
YOR007C YOR164C 0.058813611 0 0
YOR164C YNR050C 0.058813611 0 0.028502013
YBR170C YDR049W 0.06481985 0 0
YBR170C YHR092C 0.212100908 0 0
YBR170C YML013W 0.886370563 0 0.575877505
YBR170C YDL126C 0.949718173 0 0.575877505
YDR049W YDL126C 0.06481985 0 0
YDR049W YDR028C 0.063869073 0 0
YML013W YDL126C 0.886370563 0 0.575877505
YBR171W YLR292C 0.91404265 0.595875835 0.980391823
YBR171W YOR254C 0.91404265 0.595875835 0.980391823
YBR171W YPL094C 0.91404265 0.595875835 0.980391823
YLR292C YOR254C 0.91404265 0.595875835 0.980391823
YLR292C YPL094C 0.91404265 0.595875835 0.980391823
YOR254C YPL094C 0.91404265 0.595875835 0.980391823
YPL094C YDR245W 0.182983024 0 0.028502013
YPL094C YEL036C 0.182983024 0 0.028502013
YLR015W YHR119W 0.905959147 1 0.726139332
YLR015W YPL138C 0.905959147 1 0.726139332
YBL035C YDR292C 0.367186819 0 0.028502013
YBL035C YIR008C 0.889363375 0.454142893 0.806016558
YBL035C YKL045W 0.889363375 0.454142893 0.806016558
YBL035C YNL102W 0.889363375 1 0.806016558
YBL035C YNR052C 0.223156409 0.123110421 0.164766101
YIR008C YDR292C 0.182983024 0 0.028502013
YIR008C YNL102W 0.889363375 0.454142893 0.806016558
YIR008C YKL045W 0.889363375 1 0.920836514
YIR008C YNR052C 0.223156409 0.123110421 0.272893246
YKL045W YDR292C 0.367186819 0 0.028502013
YKL045W YNL102W 0.889363375 0.454142893 0.841673027
YKL045W YNR052C 0.223156409 0.123110421 0.272893246
YNL102W YDR292C 0.182983024 0 0.028502013
YNL102W YNR052C 0.223156409 0.123110421 0.164766101
YBR189W YDL060W 0.535023088 0 0.350111051
YBR189W YGR081C 0.535023088 0 0.47752789
YBR189W YGR214W 1 1 0.47752789
YBR189W YHR196W 0.605888772 0 0.47752789
YBR189W YNL132W 0.535023088 0 0.446751355
YBR189W YOL139C 0.359513635 0 0.410790644
YBR189W YOR310C 0.605888772 0 0.47752789
YBR189W YPR189W 0.063869073 0 0.164766101
YDL060W YDR064W 0.535023088 0.147099343 0.350111051
YDL060W YDR447C 0.272147062 0 0.274872651
YDL060W YGR054W 0.272147062 0.147099343 0.12693783
YDL060W YGR081C 0.535023088 0 0.350111051
YDL060W YIL069C 0.272147062 0 0.350111051
YDL060W YJR145C 0.535023088 0 0.12693783
YDL060W YKL143W 0.475829319 0 0.310149944
YDL060W YML024W 0.272147062 0 0.274872651
YDL060W YNL207W 0.139401363 0 0.350111051
YDL060W YOR145C 0.535023088 0.147099343 0.350111051
YDL060W YPL012W 0.535023088 0 0.350111051
YDL060W YPL266W 0.535023088 0 0.402561524
YGR081C YIL069C 0.272147062 0 0.47752789
YGR081C YJR145C 0.535023088 0 0.12693783
YGR081C YKL143W 0.800413213 0 0.446751355
YGR081C YLL021W 0.148688558 0 0.228431947
YGR081C YPL012W 0.535023088 0 0.47752789
YGR081C YPL020C 0.148688558 0 0.080830797
YGR214W YGL031C 0.778764374 1 0.410790644
YHR196W YGR090W 0.605888772 0 0.47752789
YHR196W YCR057C 0.605888772 0.663695038 0.47752789
YHR196W YDR064W 0.535023088 0.243570982 0.47752789
YHR196W YDR324C 0.84464456 0 1
YHR196W YDR449C 0.605888772 0.663695038 0.47752789
YHR196W YGR128C 0.84464456 0.663695038 1
YHR196W YHR148W 0.605888772 0.663695038 0.446751355
YHR196W YJL109C 0.84464456 0.663695038 1
YHR196W YJR002W 0.605888772 0 0.47752789
YHR196W YLL011W 0.605888772 0 0.47752789
YHR196W YLR003C 0.535023088 0 0.446751355
YHR196W YLR129W 0.605888772 0.663695038 0.47752789
YHR196W YLR186W 0.605888772 0.243570982 0.47752789
YHR196W YMR093W 0.84464456 0.663695038 1
YHR196W YNL075W 0.605888772 0.663695038 0.446751355
YHR196W YNL132W 0.535023088 0 0.446751355
YHR196W YOR145C 0.535023088 0.147099343 0.47752789
YHR196W YOR310C 0.605888772 0 0.47752789
YHR196W YPL012W 0.535023088 0 0.47752789
YHR196W YPL217C 0.535023088 0.663695038 0.446751355
YHR196W YPL266W 0.535023088 0 0.446751355
YHR196W YPR144C 0.605888772 0 0.47752789
YHR196W YLR197W 0.605888772 0 0.47752789
YHR196W YPL126W 0.84464456 0.663695038 1
YNL132W YCL059C 0.535023088 0 0.446751355
YNL132W YDR064W 0.535023088 0 0.446751355
YNL132W YDR449C 0.535023088 0 0.446751355
YNL132W YGR090W 0.535023088 0 0.446751355
YNL132W YGR145W 0.535023088 0 0.446751355
YNL132W YLR333C 0.272147062 0 0.028502013
YNL132W YMR143W 0.535023088 0 0.446751355
YNL132W YMR194W 0.272147062 0 0.028502013
YNL132W YOR078W 0.535023088 0 0.446751355
YNL132W YOR310C 0.535023088 0 0.446751355
YNL132W YPR144C 0.535023088 0 0.446751355
YOL139C YCL011C 0.742127949 0.243570982 0.164766101
YOL139C YDL051W 0.209115134 0.243570982 0.164766101
YOL139C YDL087C 0.272147062 0.243570982 0.369858496
YOL139C YER102W 0.359513635 0 0.410790644
YOL139C YGL049C 0.81621121 1 0.555519994
YOL139C YGL173C 0.272147062 0 0.403173905
YOL139C YKL204W 0.742127949 0.147099343 0.402561524
YOL139C YML056C 0.063869073 0 0.410790644
YOL139C YMR125W 0.272147062 0.243570982 0.950953725
YOL139C YNL262W 0.209115134 0.200338789 0.277090366
YOL139C YOR276W 0.19871176 0 0.402561524
YOR310C YDR064W 0.535023088 0 0.47752789
YOR310C YDR449C 0.605888772 0 0.615425288
YOR310C YGR090W 0.605888772 0 0.47752789
YOR310C YLR197W 0.75572833 0 0.47752789
YOR310C YMR128W 0.605888772 0 0.47752789
YOR310C YOR078W 0.605888772 0 0.604182568
YOR310C YCL037C 0.272147062 0 0.12693783
YOR310C YCR057C 0.605888772 0 0.615425288
YOR310C YDR324C 0.605888772 0 0.47752789
YOR310C YGL120C 0.535023088 0 0.508438023
YOR310C YJL109C 0.605888772 0 0.615425288
YOR310C YJR002W 0.605888772 0 0.615425288
YOR310C YKR060W 0.535023088 0 0.446751355
YOR310C YLL011W 0.64373211 0 0.47752789
YOR310C YLR003C 0.535023088 0 0.446751355
YOR310C YLR186W 0.605888772 0 0.615425288
YOR310C YLR409C 0.605888772 0 0.446751355
YOR310C YML130C 0.06481985 0 0.080830797
YOR310C YMR093W 0.605888772 0 0.47752789
YOR310C YPL126W 0.605888772 0 0.47752789
YPR189W YDR064W 0.063869073 0 0.164766101
YPR189W YGL103W 0.063869073 0 0.080830797
YPR189W YGR158C 0.091815765 0 1
YPR189W YGL213C 0.841692953 0 1
YPR189W YLR398C 0.841692953 0 1
YBR193C YBR253W 0.681920006 0.615397601 0.318029535
YBR193C YCR081W 0.681920006 0.615397601 0.318029535
YBR193C YDR308C 0.681920006 0.615397601 0.318029535
YBR193C YDR443C 0.681920006 0.615397601 0.318029535
YBR193C YER022W 0.681920006 0.615397601 0.318029535
YBR193C YGL025C 0.681920006 0.615397601 0.318029535
YBR193C YGL151W 0.681920006 0.615397601 0.318029535
YBR193C YGR104C 0.681920006 0.615397601 0.318029535
YBR193C YHR041C 0.681920006 0.615397601 0.318029535
YBR193C YHR058C 0.681920006 0.615397601 0.318029535
YBR193C YLR071C 0.681920006 0.615397601 0.318029535
YBR193C YMR112C 0.681920006 0.615397601 0.318029535
YBR193C YNL025C 0.681920006 0.615397601 0.318029535
YBR193C YNR010W 0.681920006 0.615397601 0.318029535
YBR193C YOL051W 0.681920006 0.615397601 0.318029535
YBR193C YOL135C 0.681920006 0.615397601 0.318029535
YBR193C YPL042C 0.378217219 0.615397601 0.318029535
YBR193C YPR168W 0.681920006 0.615397601 0.318029535
YBR193C YNL236W 0.681920006 0.615397601 0.318029535
YBR193C YPR070W 0.681920006 0.615397601 0.318029535
YBR253W YCR081W 0.681920006 0.615397601 0.318029535
YBR253W YDR308C 0.681920006 0.615397601 0.318029535
YBR253W YDR443C 0.681920006 0.615397601 0.318029535
YBR253W YDR448W 0.378217219 0.615397601 0.318029535
YBR253W YGL112C 0.378217219 0.513129529 0.318029535
YBR253W YGR104C 0.681920006 0.615397601 0.318029535
YBR253W YGR252W 0.378217219 0.615397601 0.318029535
YBR253W YHR041C 0.681920006 0.615397601 0.318029535
YBR253W YNR010W 0.681920006 0.615397601 0.318029535
YBR253W YOR174W 0.681920006 0.615397601 0.318029535
YBR253W YPL042C 0.378217219 0.615397601 0.318029535
YBR253W YPR168W 0.681920006 0.615397601 0.318029535
YBR253W YER022W 0.681920006 0.615397601 0.318029535
YBR253W YGL025C 0.681920006 0.615397601 0.318029535
YBR253W YGL151W 0.681920006 0.615397601 0.318029535
YBR253W YHR058C 0.681920006 0.615397601 0.318029535
YBR253W YKR095W 0.378217219 0 0.318029535
YBR253W YLR071C 0.681920006 0.615397601 0.318029535
YBR253W YML007W 0.389871969 0.615397601 0.318029535
YBR253W YMR112C 0.681920006 1 0.318029535
YBR253W YNL025C 0.681920006 0.615397601 0.318029535
YBR253W YNL236W 0.681920006 0.615397601 0.318029535
YBR253W YOL051W 0.681920006 0.615397601 0.318029535
YBR253W YOL135C 0.681920006 0.615397601 0.318029535
YBR253W YPR070W 0.681920006 0.615397601 0.318029535
YCR081W YDR443C 0.681920006 0.615397601 0.503899329
YCR081W YNR010W 0.681920006 0.615397601 0.318029535
YCR081W YPR168W 0.681920006 0.615397601 0.318029535
YCR081W YER022W 0.681920006 0.615397601 0.318029535
YCR081W YGL025C 0.681920006 0.615397601 0.318029535
YCR081W YGL151W 0.681920006 0.615397601 0.318029535
YCR081W YLR071C 0.681920006 0.615397601 0.318029535
YCR081W YNL025C 0.681920006 0.615397601 0.503899329
YCR081W YNL236W 0.681920006 0.615397601 0.503899329
YCR081W YOL051W 0.681920006 0.615397601 0.318029535
YCR081W YOL135C 0.681920006 0.615397601 0.318029535
YCR081W YPL042C 0.54410106 0.615397601 0.503899329
YCR081W YPR070W 0.681920006 0.615397601 0.318029535
YDR308C YDR443C 0.681920006 0.615397601 0.318029535
YDR308C YGR104C 0.681920006 0.615397601 0.318029535
YDR308C YNR010W 0.681920006 0.615397601 0.318029535
YDR308C YPL042C 0.378217219 0.615397601 0.318029535
YDR308C YPR168W 0.681920006 0.615397601 0.318029535
YDR308C YER022W 0.681920006 0.615397601 0.318029535
YDR308C YGL025C 0.681920006 0.615397601 0.318029535
YDR308C YGL151W 0.681920006 0.615397601 0.318029535
YDR308C YHR041C 0.681920006 0.615397601 0.318029535
YDR308C YHR058C 0.681920006 0.615397601 0.318029535
YDR308C YLR071C 0.681920006 0.615397601 0.318029535
YDR308C YMR112C 0.681920006 0.615397601 0.318029535
YDR308C YNL025C 0.681920006 0.615397601 0.318029535
YDR308C YNL236W 0.681920006 0.615397601 0.318029535
YDR308C YOL051W 0.681920006 0.615397601 0.318029535
YDR308C YOL135C 0.681920006 0.615397601 0.318029535
YDR308C YPR070W 0.681920006 0.615397601 0.318029535
YDR443C YGR104C 0.681920006 0.615397601 0.318029535
YDR443C YNR010W 0.681920006 0.615397601 0.318029535
YDR443C YPR168W 0.681920006 0.615397601 0.318029535
YDR443C YER022W 0.681920006 0.615397601 0.318029535
YDR443C YGL025C 0.681920006 0.615397601 0.318029535
YDR443C YGL151W 0.681920006 0.615397601 0.318029535
YDR443C YHR058C 0.681920006 0.615397601 0.318029535
YDR443C YLR071C 0.681920006 0.615397601 0.648604498
YDR443C YMR112C 0.681920006 0.615397601 0.318029535
YDR443C YNL025C 0.681920006 0.615397601 0.648604498
YDR443C YNL236W 0.681920006 0.615397601 0.648604498
YDR443C YOL051W 0.681920006 0.615397601 0.318029535
YDR443C YOL135C 0.681920006 0.615397601 0.318029535
YDR443C YPL042C 0.54410106 0.615397601 0.637038384
YDR443C YPR070W 0.681920006 0.615397601 0.637038384
YER022W YGL025C 0.681920006 0.615397601 0.318029535
YER022W YGL151W 0.681920006 0.615397601 0.318029535
YER022W YGR104C 0.681920006 0.615397601 0.318029535
YER022W YHR041C 0.681920006 0.615397601 0.318029535
YER022W YHR058C 0.681920006 0.615397601 0.318029535
YER022W YMR112C 0.681920006 0.615397601 0.318029535
YER022W YNL025C 0.681920006 0.615397601 0.318029535
YER022W YNR010W 0.681920006 0.615397601 0.318029535
YER022W YOL051W 0.681920006 0.615397601 0.318029535
YER022W YOL135C 0.681920006 0.615397601 0.318029535
YER022W YOR174W 0.681920006 0.615397601 0.318029535
YER022W YPL042C 0.378217219 0.615397601 0.318029535
YER022W YPR168W 0.681920006 0.615397601 0.318029535
YER022W YLR071C 0.681920006 0.615397601 0.318029535
YER022W YNL236W 0.681920006 0.615397601 0.318029535
YER022W YPR070W 0.681920006 0.615397601 0.318029535
YGL025C YGR104C 0.681920006 0.615397601 0.318029535
YGL025C YHR041C 0.681920006 0.615397601 0.318029535
YGL025C YKR095W 0.378217219 0 0.318029535
YGL025C YNR010W 0.681920006 0.615397601 0.318029535
YGL025C YOR174W 0.681920006 0.615397601 0.318029535
YGL025C YPL042C 0.378217219 0.615397601 0.318029535
YGL025C YPR168W 0.681920006 0.615397601 0.318029535
YGL025C YHR058C 0.681920006 0.615397601 0.318029535
YGL025C YLR071C 0.681920006 0.615397601 0.318029535
YGL025C YML007W 0.389871969 0.615397601 0.454182188
YGL025C YMR112C 0.681920006 0.615397601 0.318029535
YGL025C YNL025C 0.681920006 0.615397601 0.318029535
YGL025C YOL051W 0.681920006 0.615397601 0.318029535
YGL025C YOL135C 0.681920006 0.615397601 0.318029535
YGL025C YPR070W 0.681920006 0.615397601 0.318029535
YGL151W YGR104C 0.681920006 0.615397601 0.318029535
YGL151W YHR041C 0.681920006 0.615397601 0.318029535
YGL151W YHR058C 0.681920006 0.615397601 0.318029535
YGL151W YNR010W 0.681920006 0.615397601 0.318029535
YGL151W YOL051W 0.681920006 0.615397601 0.318029535
YGL151W YOR174W 0.681920006 0.615397601 0.318029535
YGL151W YPL254W 0.378217219 0 0.318029535
YGL151W YLR071C 0.681920006 0.615397601 0.318029535
YGL151W YML007W 0.389871969 0.615397601 0.366692109
YGL151W YMR112C 0.681920006 0.615397601 0.318029535
YGL151W YNL025C 0.681920006 0.615397601 0.318029535
YGL151W YNL236W 0.681920006 0.615397601 0.318029535
YGL151W YOL135C 0.681920006 0.615397601 0.318029535
YGL151W YPR070W 0.681920006 0.615397601 0.318029535
YGR104C YNR010W 0.681920006 0.615397601 1
YGR104C YOR174W 0.681920006 0.615397601 0.318029535
YGR104C YPR168W 0.681920006 0.615397601 0.318029535
YGR104C YHR041C 0.681920006 0.615397601 0.318029535
YGR104C YHR058C 0.681920006 0.615397601 0.318029535
YGR104C YLR071C 0.681920006 0.615397601 0.318029535
YGR104C YMR112C 0.681920006 0.615397601 0.318029535
YGR104C YNL025C 0.681920006 0.615397601 0.318029535
YGR104C YNL236W 0.681920006 0.615397601 0.318029535
YGR104C YOL051W 0.681920006 0.615397601 0.318029535
YGR104C YOL135C 0.681920006 0.615397601 0.318029535
YGR104C YPL042C 0.378217219 0.615397601 0.318029535
YGR104C YPR070W 0.681920006 0.615397601 0.318029535
YHR041C YNR010W 0.681920006 0.615397601 0.318029535
YHR041C YPL042C 0.378217219 0.615397601 0.503899329
YHR041C YPR168W 0.681920006 0.615397601 0.318029535
YHR041C YLR071C 0.681920006 0.615397601 0.318029535
YHR041C YML007W 0.389871969 0.615397601 0.318029535
YHR041C YMR112C 0.681920006 0.615397601 0.318029535
YHR041C YNL025C 0.681920006 0.615397601 0.503899329
YHR041C YNL236W 0.681920006 0.615397601 0.503899329
YHR041C YOL051W 0.681920006 0.615397601 0.318029535
YHR041C YOL135C 0.681920006 0.615397601 0.318029535
YHR041C YPR070W 0.681920006 0.615397601 0.369858496
YHR058C YNR010W 0.681920006 0.615397601 0.318029535
YHR058C YOL051W 0.681920006 0.615397601 0.318029535
YHR058C YPL042C 0.378217219 0.615397601 0.318029535
YHR058C YPR168W 0.681920006 0.615397601 0.318029535
YHR058C YLR071C 0.681920006 0.615397601 0.318029535
YHR058C YML007W 0.389871969 0.615397601 0.318029535
YHR058C YMR112C 0.681920006 0.615397601 0.318029535
YHR058C YNL025C 0.681920006 0.615397601 0.318029535
YHR058C YOL135C 0.681920006 0.615397601 0.318029535
YHR058C YPR070W 0.681920006 0.615397601 0.318029535
YLR071C YMR112C 0.681920006 0.615397601 0.318029535
YLR071C YNL025C 0.681920006 0.615397601 0.648604498
YLR071C YNR010W 0.681920006 0.615397601 0.318029535
YLR071C YOL051W 0.681920006 0.615397601 0.318029535
YLR071C YOL135C 0.681920006 0.615397601 0.318029535
YLR071C YOR174W 0.681920006 0.615397601 0.318029535
YLR071C YPL042C 0.378217219 0.615397601 0.318029535
YLR071C YPR168W 0.681920006 0.615397601 0.318029535
YLR071C YNL236W 0.681920006 0.615397601 0.648604498
YLR071C YPR070W 0.681920006 0.615397601 0.318029535
YMR112C YNR010W 0.681920006 0.615397601 0.318029535
YMR112C YOL051W 0.681920006 0.615397601 0.318029535
YMR112C YOL135C 0.681920006 0.615397601 0.318029535
YMR112C YOR174W 0.681920006 0.615397601 0.318029535
YMR112C YPL042C 0.378217219 0.615397601 0.318029535
YMR112C YPR168W 0.681920006 0.615397601 0.318029535
YMR112C YNL025C 0.681920006 0.615397601 0.318029535
YMR112C YPR070W 0.681920006 0.615397601 0.318029535
YNL025C YER165W 0.148688558 0 0.284664994
YNL025C YGR252W 0.54410106 0.615397601 0.353240254
YNL025C YKR095W 0.378217219 0 0.318029535
YNL025C YML007W 0.389871969 0.615397601 0.337692766
YNL025C YNR010W 0.681920006 0.615397601 0.318029535
YNL025C YOL051W 0.681920006 0.615397601 0.318029535
YNL025C YOL135C 0.681920006 0.615397601 0.318029535
YNL025C YOR174W 0.681920006 0.615397601 0.318029535
YNL025C YPL042C 0.54410106 0.615397601 0.503899329
YNL025C YPR168W 0.681920006 0.615397601 0.318029535
YNL025C YNL236W 0.681920006 0.615397601 0.648604498
YNL025C YPR070W 0.681920006 0.615397601 0.318029535
YNR010W YOR174W 0.681920006 0.615397601 0.318029535
YNR010W YOL051W 0.681920006 0.615397601 0.318029535
YNR010W YOL135C 0.681920006 0.615397601 0.318029535
YNR010W YPL042C 0.378217219 0.615397601 0.318029535
YNR010W YPR070W 0.681920006 0.615397601 0.318029535
YNR010W YPR168W 0.681920006 0.615397601 0.318029535
YOL051W YGL127C 0.681920006 0 0.318029535
YOL051W YML007W 0.389871969 0.615397601 0.318029535
YOL051W YNL236W 0.681920006 0.615397601 0.318029535
YOL051W YKR095W 0.378217219 0 0.318029535
YOL051W YOR174W 0.681920006 0.615397601 0.318029535
YOL051W YPL042C 0.378217219 0.615397601 0.318029535
YOL051W YPR168W 0.681920006 0.615397601 0.318029535
YOL051W YOL135C 0.681920006 0.615397601 0.318029535
YOL051W YPR070W 0.681920006 0.615397601 0.318029535
YOL135C YML007W 0.389871969 0.615397601 0.318029535
YOL135C YNL189W 0.223156409 0 0.149668025
YOL135C YNL236W 0.681920006 0.615397601 0.318029535
YOL135C YDR448W 0.378217219 0.615397601 0.318029535
YOL135C YFR019W 0.182983024 0 0.063674894
YOL135C YGL112C 0.378217219 0.513129529 0.318029535
YOL135C YKR095W 0.378217219 0 0.318029535
YOL135C YOR174W 0.681920006 0.615397601 0.318029535
YOL135C YPL042C 0.378217219 0.615397601 0.318029535
YOL135C YPR168W 0.681920006 0.615397601 0.318029535
YOL135C YPR070W 0.681920006 0.615397601 0.318029535
YPL042C YKR095W 0.378217219 0 0.369858496
YPL042C YML007W 0.378217219 0.615397601 0.318029535
YPL042C YOR174W 0.378217219 0.615397601 0.318029535
YPL042C YPR168W 0.378217219 0.615397601 0.318029535
YPL042C YPR070W 0.378217219 0.615397601 0.637038384
YPR168W YKR095W 0.378217219 0 0.318029535
YPR168W YML007W 0.389871969 0.615397601 0.318029535
YPR168W YPR070W 0.681920006 0.615397601 0.318029535
YPR168W YOR174W 0.681920006 0.615397601 0.318029535
YBR196C YHR036W 0.06481985 0 0.209373362
YBR196C YLR088W 0.06481985 0.123110421 0.141123268
YBR196C YPL109C 0.199050162 0 0
YLR088W YDR331W 1 1 1
YLR088W YDR434W 1 1 1
YLR088W YHR188C 1 1 1
YBR198C YCL010C 0.965794527 0 0.565245763
YBR198C YDR145W 1 0.536228416 0.683346055
YBR198C YDR167W 1 0.513129529 0.683346055
YBR198C YML015C 0.708405383 0.513129529 0.683346055
YBR198C YML114C 0.708405383 0.513129529 0.683346055
YBR198C YPL011C 0.708405383 0.513129529 0.683346055
YBR198C YPL254W 1 0 0.565245763
YBR198C YCR042C 0.708405383 0.513129529 0.683346055
YBR198C YDR392W 1 0.429233449 0.565245763
YBR198C YDR448W 1 0.513129529 0.565245763
YBR198C YGL066W 1 0 0.565245763
YBR198C YGL112C 1 0.513129529 0.683346055
YBR198C YGR274C 0.965794527 0.536228416 0.683346055
YBR198C YLR055C 0.965794527 0.429233449 0.565245763
YBR198C YMR005W 0.708405383 0.513129529 0.683346055
YBR198C YMR072W 0.223156409 0.147099343 0.128368209
YBR198C YMR236W 1 0.536228416 0.683346055
YBR198C YOL148C 1 0.429233449 0.565245763
YCL010C YDR145W 0.965794527 0 0.565245763
YCL010C YDR176W 0.965794527 0 0.565245763
YCL010C YDR392W 0.965794527 0 0.565245763
YCL010C YDR448W 0.965794527 0 0.565245763
YCL010C YGL066W 0.965794527 0 0.565245763
YCL010C YGL112C 0.965794527 0 0.565245763
YCL010C YLR055C 0.965794527 0 0.565245763
YCL010C YML007W 0.378217219 0 0.141123268
YCL010C YMR080C 0.148688558 0 0.240479815
YCL010C YOL148C 0.965794527 0 0.565245763
YCL010C YPL254W 0.965794527 0 0.565245763
YDR145W YDR167W 1 0.513129529 0.683346055
YDR145W YGL013C 0.139401363 0.536228416 0.410136151
YDR145W YNL272C 0.06481985 0 0.340850813
YDR145W YOR174W 0.378217219 0.513129529 0.318029535
YDR145W YDR176W 1 0.429233449 0.565245763
YDR145W YDR448W 1 0.513129529 0.565245763
YDR145W YGL066W 1 0 0.565245763
YDR145W YGL112C 1 0.513129529 0.683346055
YDR145W YGR252W 1 0.513129529 0.565245763
YDR145W YGR274C 0.965794527 1 0.683346055
YDR145W YHR023W 0.19871176 0 0.306142208
YDR145W YLR055C 0.965794527 1 0.565245763
YDR145W YML015C 0.708405383 0.513129529 0.683346055
YDR145W YMR005W 0.708405383 0.513129529 0.683346055
YDR145W YMR236W 1 0.536228416 0.683346055
YDR145W YNL236W 0.378217219 0.513129529 0.446105946
YDR145W YOL148C 1 0.429233449 0.565245763
YDR145W YPL011C 0.708405383 0.513129529 0.683346055
YDR167W YDR044W 0.026530917 0 0.141123268
YDR167W YML098W 0.708405383 0.513129529 0.683346055
YDR167W YDR448W 1 0.513129529 0.565245763
YDR167W YGL066W 1 0 0.565245763
YDR167W YGL112C 1 0.513129529 0.683346055
YDR167W YGR252W 1 0.513129529 0.565245763
YDR167W YMR005W 0.708405383 0.513129529 0.683346055
YDR167W YMR227C 1 0.513129529 0.683346055
YDR167W YMR236W 1 0.513129529 0.683346055
YDR167W YOL148C 1 0.429233449 0.565245763
YML015C YCR042C 0.708405383 0.513129529 0.683346055
YML015C YGL112C 0.708405383 0.513129529 0.683346055
YML015C YGR274C 0.708405383 0.513129529 0.683346055
YML015C YMR227C 0.708405383 0.513129529 0.683346055
YML015C YPL011C 0.708405383 0.513129529 0.683346055
YML015C YMR005W 0.708405383 0.513129529 0.986546031
YML015C YMR236W 0.708405383 0.513129529 0.683346055
YML114C YCR042C 0.708405383 0.513129529 0.683346055
YML114C YGL112C 0.708405383 0.513129529 0.683346055
YML114C YGR274C 0.708405383 0.513129529 0.683346055
YML114C YMR227C 0.708405383 0.513129529 0.683346055
YML114C YPL129W 0.708405383 0.513129529 0.683346055
YPL011C YGL112C 0.708405383 0.513129529 0.683346055
YPL011C YGR274C 0.708405383 0.513129529 0.683346055
YPL011C YMR005W 0.708405383 0.513129529 0.683346055
YPL011C YMR236W 0.708405383 0.513129529 0.683346055
YPL254W YDR176W 1 0.573094621 0.565245763
YPL254W YDR392W 1 0.573094621 0.565245763
YPL254W YDR448W 1 0.652263807 0.565245763
YPL254W YGL066W 1 0 0.565245763
YPL254W YGL112C 1 0 0.565245763
YPL254W YGR252W 1 0.652263807 0.565245763
YPL254W YLR055C 0.965794527 0.573094621 0.565245763
YPL254W YML007W 0.378217219 0 0.318029535
YPL254W YMR236W 1 0 0.565245763
YPL254W YNL236W 0.378217219 0 0.318029535
YPL254W YOL148C 1 0.573094621 0.565245763
YBR205W YBR031W 0.063869073 0 0.141123268
YBR205W YFR044C 0.06481985 0.123110421 0.135388994
YBR205W YDR170C 0.433974071 0 0.028502013
YBR205W YGR026W 0 0 0
YFR044C YDR170C 0.06481985 0 0.028502013
YFR044C YGL238W 0.06481985 0 0.135388994
YBR207W YFL041W 0.626678354 0.716181439 0.420370645
YBR208C YBR221C 0.063869073 0.123110421 0.226193778
YBR208C YER178W 0.063869073 0.123110421 0.226193778
YBR208C YGR193C 0.063869073 0 0.226193778
YBR208C YPL259C 0.063869073 0 0.028502013
YBR208C YDR300C 0.058813611 0.123110421 0.357687883
YBR221C YDR430C 0.223156409 0.123110421 0.055521238
YBR221C YER178W 0.91404265 1 0.726139332
YBR221C YGR178C 0.216159987 0 0.055521238
YBR221C YGR193C 0.91404265 0 0.726139332
YBR221C YPL259C 0.19871176 0 0.028502013
YBR221C YPR152C 0.06481985 0 0
YBR221C YFL018C 0.69712395 0.949707369 0.726139332
YBR221C YNL071W 0.91404265 0.123110421 0.726139332
YER178W YDR430C 0.223156409 0.123110421 0.055521238
YER178W YGR193C 0.91404265 0 0.726139332
YER178W YKL104C 0 0.123110421 0.055521238
YER178W YLL021W 0.182983024 0 0.055521238
YER178W YLR259C 0.69712395 0.123110421 0.328391566
YER178W YNL071W 0.91404265 0.123110421 0.726139332
YGR193C YFL018C 0.449065737 0 0.726139332
YGR193C YDR430C 0.223156409 0 0.11861081
YGR193C YNL071W 0.91404265 0 0.726139332
YGR193C YPL259C 0.19871176 0.273826385 0.028502013
YPL259C YGR245C 0.06481985 0 0.244387339
YPL259C YHL019C 0.974491774 1 0.758934174
YPL259C YKL135C 0.974491774 1 0.758934174
YPL259C YLR170C 0.974491774 1 0.758934174
YPL259C YBL032W 0.117746131 0.147099343 0.244387339
YPL259C YPR029C 0.974491774 1 0.758934174
YBR211C YAL034W-A 0.557930541 0 0.944981401
YBR211C YDR383C 0.548790112 0 0
YBR211C YGR179C 0.81621121 0 0.97448784
YBR211C YIR010W 0.557930541 0 0.517689981
YBR211C YJR112W 0.557930541 0 0.517689981
YBR211C YPL018W 0.81621121 0 0.97448784
YAL034W-A YIR010W 0.841692953 0 0.517689981
YAL034W-A YJR112W 0.841692953 0 0.517689981
YDR383C YGR179C 0.548790112 0 0
YDR383C YIR010W 0.548790112 0 0
YDR383C YPL018W 0.548790112 0 0
YGR179C YIR010W 0.557930541 0 0.517689981
YGR179C YPL018W 0.81621121 1 0.97448784
YIR010W YJR112W 0.841692953 0 0.517689981
YIR010W YPL018W 0.557930541 0 0.517689981
YPL018W YPL243W 0.148688558 0.147099343 0.279976662
YDR430C YFL018C 0.223156409 0.123110421 0.11861081
YDR430C YLR203C 0.3438158 0 0.209373362
YDR430C YNL071W 0.223156409 0.123110421 0.055521238
YDR430C YOR232W 0.3438158 0 0.135388994
YGR178C YGL221C 0.199050162 0 0
YGR178C YHR121W 0.272147062 0 0.164766101
YBR229C YAL042W 0.354309645 0 0.028502013
YBR229C YDR221W 1 0.749039619 0.028502013
YBR229C YFR051C 0.182983024 0 0.128368209
YBR229C YIL076W 0.182983024 0 0.128368209
YBR229C YML067C 0.354309645 0 0.028502013
YAL042W YML067C 0.797149476 0 0.561759034
YAL042W YML130C 0.354309645 0 0.028502013
YFR051C YDR238C 1 0 0.615425288
YFR051C YDL145C 1 0 0.615425288
YFR051C YIL076W 1 0 0.561759034
YFR051C YKR067W 0.06481985 0 0.028502013
YFR051C YNL287W 1 0 0.615425288
YFR051C YPL010W 1 1 0.615425288
YFR051C YGL137W 1 0 0.615425288
YFR051C YML009C 0.148688558 0 0.128368209
YFR051C YML067C 0.548790112 0 0.561759034
YIL076W YDR238C 1 0 0.561759034
YIL076W YGL137W 1 0 0.837240918
YIL076W YDL145C 1 0 0.561759034
YIL076W YNL287W 1 0 0.561759034
YIL076W YPL010W 1 0 0.327122566
YIL076W YML067C 0.548790112 0 0.561759034
YML067C YDL145C 0.548790112 0 0.561759034
YML067C YDR238C 0.548790112 0 0.561759034
YML067C YLR342W 0.433974071 0 0.327122566
YML067C YML130C 0.354309645 0 0.028502013
YBR234C YDL029W 0.828085299 0 0.795365356
YBR234C YIL062C 0.828085299 0 0.699294756
YBR234C YJR064W 0.182983024 0 0.028502013
YBR234C YKL013C 0.828085299 0 0.699294756
YBR234C YLR370C 0.828085299 0 0.699294756
YBR234C YNR035C 0.828085299 0 0.699294756
YBR234C YJR065C 0.828085299 0 0.795365356
YDL029W YJR064W 0.182983024 0.147099343 0.063674894
YDL029W YIL062C 0.828085299 0 0.699294756
YDL029W YJL008C 0.182983024 0.147099343 0.063674894
YDL029W YJR065C 0.828085299 0.992426806 0.874528843
YDL029W YKL013C 0.828085299 0 0.699294756
YDL029W YLR370C 0.828085299 0 0.841673027
YDL029W YNR035C 0.828085299 0 0.699294756
YIL062C YKL013C 0.828085299 1 1
YIL062C YLR370C 0.828085299 0 0.699294756
YIL062C YNR035C 0.828085299 1 0.699294756
YIL062C YJR065C 0.828085299 0 0.699294756
YJR064W YNL212W 0.063869073 0 0
YJR064W YNR016C 0.063869073 0 0.063674894
YJR064W YOR187W 0.063869073 0.147099343 0.135388994
YKL013C YJR065C 0.828085299 0 0.699294756
YKL013C YLR370C 0.828085299 0 0.699294756
YKL013C YNR035C 0.828085299 1 0.699294756
YLR370C YJR065C 0.828085299 0 0.699294756
YLR370C YNR035C 0.828085299 0 0.699294756
YNR035C YJR065C 0.828085299 0 0.699294756
YBR245C YCR052W 0.545510901 0.322740168 0.598315799
YBR245C YDR190C 0.545510901 0.322740168 0.508438023
YBR245C YGL133W 0.545510901 0 0.508438023
YBR245C YKR001C 0.117746131 0.322740168 0.410136151
YBR245C YKR008W 0.545510901 0.322740168 0.598315799
YBR245C YLR033W 0.545510901 0 0.598315799
YBR245C YMR072W 0.117746131 0.329626565 0.128368209
YBR245C YMR091C 0.545510901 0.322740168 0.598315799
YBR245C YPR034W 0.545510901 0.322740168 0.598315799
YBR245C YFR037C 0.545510901 0.322740168 0.598315799
YBR245C YPR110C 0.19871176 0.123110421 0.272893246
YCR052W YIL126W 0.781643901 0.526783617 1
YCR052W YLR033W 0.781643901 0 1
YCR052W YFR037C 0.781643901 0.526783617 1
YCR052W YGR056W 0.781643901 0.526783617 1
YCR052W YKR008W 0.781643901 0.526783617 1
YCR052W YLR321C 0.781643901 0.526783617 1
YCR052W YML127W 0.781643901 0.526783617 1
YCR052W YMR033W 0.781643901 0.526783617 1
YCR052W YMR072W 0.117746131 0 0.128368209
YCR052W YMR091C 0.781643901 0.526783617 1
YCR052W YPR034W 0.781643901 0.526783617 1
YDR190C YDL002C 0.850948774 0 0.508438023
YDR190C YER164W 0.223156409 0.526783617 0.508438023
YDR190C YFL013C 0.850948774 0 0.508438023
YDR190C YGL150C 0.850948774 1 0.508438023
YDR190C YPL053C 0.017693444 0.123110421 0.141123268
YDR190C YPL240C 0.026530917 0.322740168 0.318321256
YDR190C YER092W 0.545510901 0 0.508438023
YDR190C YFL039C 0.850948774 1 0.508438023
YDR190C YLR052W 0.850948774 0 0.508438023
YDR190C YMR072W 0.360224298 0 0.128368209
YDR190C YNL059C 0.850948774 1 0.508438023
YDR190C YOR141C 0.850948774 1 0.508438023
YDR190C YPL235W 0.924075654 1 0.508438023
YGL133W YDR121W 1 0 0.584963241
YGL133W YOR304W 1 0 0.97448784
YKR001C YDR174W 0.117746131 0.147099343 0.284664994
YKR001C YBR289W 0.117746131 0 0.446105946
YKR001C YDL002C 0.117746131 0.147099343 0.284664994
YKR001C YDR081C 0.06481985 0 0.410136151
YKR001C YDR397C 0.06481985 0 0.410136151
YKR001C YHL025W 0.117746131 0 0.446105946
YKR001C YIL126W 0.117746131 0.322740168 0.446105946
YKR001C YLR052W 0.117746131 0 0.306142208
YKR001C YMR072W 0.216159987 0.147099343 0.396430873
YKR001C YOL072W 0.332267458 0.147099343 0.279976662
YKR001C YPL016W 0.117746131 0 0.446105946
YKR008W YFR037C 0.781643901 0.526783617 1
YKR008W YGR056W 0.781643901 0.526783617 1
YKR008W YIL126W 0.781643901 0.526783617 1
YKR008W YLR033W 0.781643901 0 1
YKR008W YLR321C 0.781643901 0.526783617 1
YKR008W YML127W 0.781643901 0.526783617 1
YKR008W YMR033W 0.781643901 0.526783617 1
YKR008W YMR091C 0.781643901 0.526783617 1
YKR008W YPR034W 0.781643901 0.526783617 1
YLR033W YFR037C 0.781643901 0 1
YLR033W YGR056W 0.781643901 0 1
YLR033W YHR056C 0.781643901 0 1
YLR033W YIL126W 0.781643901 0 1
YLR033W YLR321C 0.781643901 0 1
YLR033W YML127W 0.781643901 0 1
YLR033W YMR091C 0.781643901 0 1
YLR033W YPR034W 0.781643901 0 1
YMR072W YFL039C 0.360224298 0.147099343 0.699294756
YMR072W YFR037C 0.117746131 0 0.128368209
YMR072W YGL013C 0.06481985 0.329626565 0.028502013
YMR072W YGR017W 0.06481985 0 0
YMR091C YFR037C 0.781643901 0.526783617 1
YMR091C YHR056C 0.781643901 0.526783617 1
YMR091C YLR321C 0.781643901 0.526783617 1
YMR091C YML127W 0.781643901 0.526783617 1
YMR091C YGR056W 0.781643901 0.526783617 1
YMR091C YIL126W 0.781643901 0.526783617 1
YMR091C YMR033W 0.781643901 0.526783617 1
YMR091C YPR034W 0.781643901 0.526783617 1
YPR034W YFR037C 0.781643901 0.526783617 1
YPR034W YJL176C 0.850948774 0.513129529 0.829759877
YPR034W YLR321C 0.781643901 0.526783617 1
YPR034W YDR073W 0.850948774 0.513129529 0.508438023
YPR034W YFL049W 0.850948774 0.513129529 0.508438023
YPR034W YGR056W 0.781643901 0.526783617 1
YPR034W YHL025W 0.850948774 0.513129529 0.829759877
YPR034W YIL126W 0.781643901 0.526783617 1
YPR034W YMR033W 0.850948774 0.526783617 1
YPR034W YOR290C 0.850948774 0.526783617 0.829759877
YPR034W YPL016W 0.850948774 0.513129529 0.829759877
YGR054W YOL121C 1 0 0.209373362
YGR054W YKL143W 0.272147062 0 0.028502013
YGR054W YKR057W 1 0 0.209373362
YGR054W YLR264W 1 0 0.209373362
YGR054W YNL096C 1 0 0.209373362
YGR054W YNL207W 0.277699351 0 0.12693783
YGR054W YOR145C 0.272147062 0.147099343 0.12693783
YGR054W YPL266W 0.272147062 0 0.12693783
YGR054W YPR112C 0.272147062 0.243570982 0.12693783
YKL143W YDR283C 0.272147062 0 0.248909505
YKL143W YML091C 0.272147062 0 0.446751355
YKL143W YKR057W 0.272147062 0 0.446751355
YKL143W YNL207W 0.128367254 0 0.446751355
YKL143W YOR145C 0.475829319 0 0.446751355
YKL143W YPL266W 0.475829319 0 0.446751355
YLL011W YCL059C 0.605888772 0 0.47752789
YLL011W YCR057C 0.605888772 0 0.47752789
YLL011W YDR449C 0.605888772 0 0.47752789
YLL011W YGR145W 0.535023088 0 0.446751355
YLL011W YHR148W 0.605888772 0 0.446751355
YLL011W YJL109C 0.605888772 0 0.47752789
YLL011W YKR060W 0.535023088 0 0.446751355
YLL011W YNL075W 0.605888772 0 0.446751355
YLL011W YLR186W 0.605888772 0 0.47752789
YLL011W YPR144C 0.605888772 0 0.47752789
YNL075W YCR057C 0.605888772 0.663695038 0.446751355
YNL075W YDR324C 0.605888772 0 0.446751355
YNL075W YHR148W 0.949718173 0.663695038 0.446751355
YNL075W YIL075C 0.19871176 0.147099343 0.228431947
YNL075W YJL069C 0.605888772 0 0.446751355
YNL075W YJL109C 0.605888772 0.663695038 0.446751355
YNL075W YJR002W 0.949718173 0 0.446751355
YNL075W YML130C 0.06481985 0 0.240479815
YNL075W YLR222C 0.605888772 0.663695038 0.446751355
YNL075W YOR078W 0.605888772 0.663695038 0.446751355
YNL075W YPL126W 0.605888772 0.663695038 0.446751355
YNL075W YPR144C 0.605888772 0 0.446751355
YPL217C YCL059C 0.535023088 0 0.446751355
YPL217C YCR057C 0.535023088 0.663695038 0.446751355
YPL217C YDL213C 0.34093377 0.243570982 0.446751355
YPL217C YJL109C 0.535023088 0.663695038 0.446751355
YPL217C YOR078W 0.535023088 0.663695038 0.446751355
YPL217C YPR144C 0.535023088 0 0.446751355
YGR061C YDR175C 0.063869073 0 0.11861081
YGR061C YGL129C 0.063869073 0 0.11861081
YGR061C YGL180W 0.063869073 0.123110421 0.063674894
YGR061C YGR165W 0.063869073 0 0.11861081
YGR061C YKL155C 0.063869073 0.123110421 0.11861081
YDR448W YDR176W 1 0.611525468 0.565245763
YDR448W YDR392W 1 0.573094621 0.565245763
YDR448W YGL066W 1 0.611525468 0.565245763
YDR448W YGL112C 1 0.513129529 0.565245763
YDR448W YGR252W 1 0.652263807 0.565245763
YDR448W YMR236W 1 0.513129529 0.565245763
YDR448W YGR274C 0.965794527 0.611525468 0.318029535
YDR448W YLR055C 0.965794527 0.573094621 0.565245763
YDR448W YML007W 0.378217219 0.615397601 0.410136151
YDR448W YOL148C 1 0.573094621 0.565245763
YDR448W YPR070W 0.378217219 0.615397601 0.318029535
YGL112C YCR042C 0.708405383 0.513129529 0.683346055
YGL112C YDR176W 1 0.429233449 0.565245763
YGL112C YDR392W 1 0.429233449 0.565245763
YGL112C YGL066W 1 0.327706907 0.565245763
YGL112C YAL017W 0.026530917 0 0.240479815
YGL112C YDR044W 0.026530917 0 0.141123268
YGL112C YGR094W 0.06481985 0 0.164766101
YGL112C YGR252W 1 0.513129529 0.565245763
YGL112C YGR264C 0.19871176 0 0.164766101
YGL112C YMR227C 1 0.513129529 0.683346055
YGL112C YMR236W 1 0.844611176 0.683346055
YGL112C YGR274C 0.965794527 0.844611176 0.683346055
YGL112C YLR055C 0.965794527 0.429233449 0.565245763
YGL112C YML007W 0.378217219 0.513129529 0.318029535
YGL112C YMR005W 0.708405383 0.513129529 0.683346055
YGL112C YOL148C 1 0.429233449 0.565245763
YGL112C YPR070W 0.378217219 0.513129529 0.318029535
YGR252W YDR392W 1 0.573094621 0.565245763
YGR252W YGL066W 1 0.611525468 0.565245763
YGR252W YLR055C 0.965794527 0.573094621 0.565245763
YGR252W YMR236W 1 0.513129529 0.565245763
YGR252W YOL148C 1 0.573094621 0.565245763
YGR252W YPR070W 0.378217219 0.615397601 0.318029535
YOR174W YPR070W 0.681920006 0.615397601 0.318029535
YBR254C YDR472W 0.788593774 1 0.561759034
YBR254C YGR143W 0.017693444 0 0.028502013
YBR254C YLR342W 0.474032038 0 0.327122566
YBR254C YML077W 0.788593774 1 0.561759034
YBR254C YDR108W 0.788593774 0 0.561759034
YBR254C YDR246W 0.788593774 1 0.561759034
YBR254C YDR407C 0.788593774 1 0.561759034
YBR254C YGR166W 0.788593774 0 0.561759034
YBR254C YKR068C 0.788593774 1 0.561759034
YBR254C YMR218C 0.788593774 1 0.561759034
YBR254C YOR115C 0.788593774 0.567781245 0.561759034
YDR472W YDR108W 0.788593774 0 0.561759034
YDR472W YDR246W 0.788593774 1 0.561759034
YDR472W YDR407C 0.788593774 1 0.561759034
YDR472W YGR143W 0.017693444 0 0.028502013
YDR472W YML077W 0.788593774 1 0.561759034
YDR472W YGR166W 0.788593774 0 0.561759034
YDR472W YKR068C 0.788593774 1 0.561759034
YDR472W YMR218C 0.788593774 1 0.561759034
YDR472W YOR115C 0.788593774 0.567781245 0.561759034
YGR143W YDR108W 0.017693444 0 0.128368209
YGR143W YDR246W 0.017693444 0 0.128368209
YGR143W YDR407C 0.017693444 0 0.063674894
YGR143W YML077W 0.017693444 0 0.028502013
YGR143W YGR166W 0.017693444 0 0.382453567
YGR143W YKR068C 0.017693444 0 0.028502013
YGR143W YMR218C 0.017693444 0 0.063674894
YGR143W YOR115C 0.017693444 0 0.028502013
YLR342W YDR170C 0.474032038 0 0.327122566
YLR342W YEL036C 0.433974071 0.47174952 0.345572357
YML077W YDR108W 0.788593774 0 0.561759034
YML077W YDR246W 0.788593774 1 0.561759034
YML077W YDR407C 0.788593774 1 0.561759034
YML077W YGR166W 0.788593774 0 0.561759034
YML077W YKR068C 0.788593774 1 0.561759034
YML077W YMR218C 0.788593774 1 0.561759034
YML077W YOR115C 0.788593774 0.567781245 0.561759034
YBR260C YGR196C 0.063869073 0 0
YGR196C YDL080C 0.063869073 0 0
YGR196C YIL142W 0.063869073 0 0
YBR263W YPL009C 0.063869073 0 0
YBR263W YGR204W 0.06481985 0.123110421 0.362745924
YBR263W YNL112W 0.199050162 0.123110421 0.132196165
YPL009C YGR204W 0.063869073 0 0
YBR265W YDR028C 0.063869073 0 0.135388994
YBR265W YJR138W 0.262493964 0 0
YBR265W YNL076W 0.063869073 0 0.132196165
YBR267W YDR101C 0.907334967 0 0.498115371
YBR267W YHR170W 0.907334967 0.200338789 0.717202427
YBR267W YMR242C 0.907334967 0 0.080830797
YBR267W YNL227C 0.907334967 0.447816108 0.498115371
YBR267W YOR312C 0.907334967 0 0.080830797
YBR267W YGL099W 0.063869073 0 0.717202427
YDR101C YCR072C 0.359513635 0 0.498115371
YDR101C YDL075W 0.907334967 0 0.274872651
YDR101C YGR245C 0.139401363 0 0.498115371
YDR101C YHR170W 0.907334967 0 0.498115371
YDR101C YKL009W 0.272147062 0 0.498115371
YDR101C YNL110C 0.272147062 0 0.498115371
YDR101C YOR252W 0.359513635 0 0
YDR101C YPR016C 0.378217219 0 0.498115371
YDR101C YER006W 0.272147062 0 0.274872651
YDR101C YER126C 0.272147062 0 0.498115371
YDR101C YGL099W 0.063869073 0 0.274872651
YDR101C YGR103W 0.272147062 0 0.498115371
YDR101C YHR052W 0.272147062 0 0.498115371
YDR101C YHR085W 0.378217219 0 0.498115371
YDR101C YHR197W 0.378217219 0 0.498115371
YDR101C YKR081C 0.272147062 0 0.498115371
YDR101C YLR074C 0.139401363 0 0.498115371
YDR101C YLR106C 0.378217219 0 0.498115371
YDR101C YLR449W 0.223156409 0 0.228431947
YDR101C YNL182C 0.378217219 0 0.498115371
YDR101C YNR053C 0.378217219 0 0.274872651
YDR101C YPL211W 0.907334967 0 0.498115371
YHR170W YGL099W 0.063869073 0 0.717202427
YHR170W YFR002W 0.148688558 0 0.717202427
YHR170W YKL180W 0.907334967 0 0.135388994
YHR170W YLL045C 0.907334967 0 0.135388994
YHR170W YNL227C 0.907334967 0.200338789 0.498115371
YMR242C YHR085W 0.117746131 0 0.12693783
YMR242C YLL034C 0.272147062 0 0.028502013
YMR242C YLR449W 0.209115134 0 0.359768246
YNL227C YFR002W 0.148688558 0 0.274872651
YBR279W YLR418C 0.84464456 0.698574812 1
YBR279W YOL145C 0.84464456 0.698574812 0.9497113
YBR279W YGL244W 0.84464456 0.698574812 1
YBR279W YOR123C 0.84464456 0.698574812 1
YLR418C YGL244W 0.84464456 0.698574812 1
YLR418C YIL035C 0.378217219 0 0.555519994
YLR418C YOL145C 0.84464456 0.698574812 0.9497113
YLR418C YOR061W 0.223156409 0 0.555519994
YLR418C YOR039W 0.223156409 0 1
YLR418C YOR123C 0.84464456 0.698574812 1
YOL145C YGL244W 0.84464456 0.698574812 0.646975846
YOL145C YIL035C 0.378217219 0 0.555519994
YOL145C YJR138W 0.117746131 0 0
YOL145C YOR039W 0.223156409 0 0.555519994
YOL145C YOR061W 0.223156409 0 0.555519994
YOL145C YOR123C 0.84464456 0.698574812 0.646975846
YBR289W YDR073W 0.850948774 0.513129529 0.508438023
YBR289W YFL049W 0.850948774 0.513129529 0.508438023
YBR289W YNR023W 0.850948774 0.513129529 0.508438023
YBR289W YPL016W 0.850948774 0.513129529 0.829759877
YBR289W YHL025W 0.850948774 0.513129529 0.829759877
YBR289W YJL176C 0.850948774 0.513129529 0.829759877
YBR289W YML007W 0.139401363 0.513129529 0.410136151
YBR289W YMR033W 0.850948774 0.513129529 0.829759877
YBR289W YOR290C 0.850948774 0.513129529 0.829759877
YDR073W YFL049W 0.850948774 0.513129529 0.508438023
YDR073W YGR275W 0.850948774 0 0.508438023
YDR073W YNR023W 0.850948774 0.513129529 0.508438023
YDR073W YPL016W 0.850948774 0.513129529 0.508438023
YDR073W YPL129W 0.850948774 0.513129529 0.508438023
YDR073W YHL025W 0.850948774 0.513129529 0.508438023
YDR073W YJL176C 0.850948774 0.513129529 0.508438023
YDR073W YOR290C 0.850948774 0.513129529 0.508438023
YDR073W YOR326W 0.19871176 0 0.160579971
YFL049W YPL016W 0.850948774 0.513129529 0.508438023
YFL049W YHL025W 0.850948774 0.513129529 0.508438023
YFL049W YJL176C 0.850948774 0.513129529 0.508438023
YFL049W YMR033W 0.850948774 0.513129529 0.508438023
YFL049W YNR023W 0.850948774 0.513129529 0.508438023
YFL049W YOR290C 0.850948774 0.513129529 0.508438023
YNR023W YHL025W 0.850948774 0.513129529 0.508438023
YNR023W YJL176C 0.850948774 0.513129529 0.508438023
YNR023W YML007W 0.139401363 0.513129529 0.410136151
YNR023W YMR033W 0.850948774 0.513129529 0.508438023
YNR023W YPL016W 0.850948774 0.513129529 0.508438023
YNR023W YOR290C 0.850948774 0.513129529 0.508438023
YPL016W YDL167C 0.148688558 0 0
YPL016W YHL025W 0.850948774 0.513129529 0.829759877
YPL016W YJL176C 0.850948774 0.513129529 0.829759877
YPL016W YMR033W 0.850948774 0.513129529 0.829759877
YPL016W YOR290C 0.850948774 0.513129529 0.829759877
YPL016W YGL013C 0.139401363 0.429233449 0.410136151
YPL016W YIR001C 0.026530917 0 0.164766101
YCL011C YDR138W 0.148688558 0.200338789 0.516427908
YCL011C YHR167W 0.148688558 0.200338789 0.516427908
YCL011C YNL139C 0.148688558 0.329626565 0.516427908
YCL011C YGL120C 0.272147062 0 0.164766101
YCL011C YNL251C 0.148688558 0.243570982 0.164766101
YDR138W YDL084W 0.19871176 0 0.707060291
YDR138W YNL139C 1 0.200338789 0.707060291
YDR138W YDR381W 0.19871176 0.200338789 0.707060291
YDR138W YHR167W 1 1 0.532389947
YDR138W YML062C 1 1 0.532389947
YDR138W YNL004W 0.148688558 0.200338789 0.516427908
YDR138W YNL253W 1 0 0.516427908
YHR167W YDR381W 0.19871176 0.200338789 0.516427908
YHR167W YDL084W 0.19871176 0 0.532389947
YHR167W YNL139C 1 0.200338789 0.532389947
YHR167W YML062C 1 1 0.532389947
YHR167W YNL004W 0.148688558 0.200338789 0.516427908
YHR167W YNL253W 1 0 0.516427908
YNL139C YML062C 1 0.200338789 0.532389947
YNL139C YMR125W 0.19871176 0.200338789 0.369858496
YNL139C YNL004W 0.148688558 0.200338789 0.516427908
YNL139C YDL084W 0.19871176 0 0.707060291
YNL139C YNL253W 1 0 0.516427908
YCR030C YDR348C 0.503049637 0 0
YCR030C YLR432W 0.017693444 0 0.028502013
YCR030C YML009C 0.017693444 0 0.128368209
YLR371W YDL203C 0.017693444 0 0.467394361
YLR371W YJR042W 0.017693444 0 0.357687883
YLR371W YGL131C 0.017693444 0.147099343 0
YLR371W YLR425W 0 1 0.446751355
YLR371W YPL066W 0.469649595 0 0
YLR371W YML009C 0.017693444 0 0.128368209
YLR371W YPL169C 0.017693444 0.147099343 0.180234305
YCL024W YAL027W 0.054227174 0 0.379421298
YCL024W YDR174W 0.209115134 0 0.160579971
YCL024W YDR507C 0.469649595 0.443169629 1
YCL024W YNL078W 0.469649595 0 0.544423042
YCL024W YOL070C 0.469649595 0 0
YAL027W YDR174W 0.139401363 0 0.164766101
YAL027W YDR507C 0.054227174 0 0.379421298
YCL032W YLR362W 0.058813611 0.920830814 1
YCL050C YDR457W 0.139401363 0.123110421 0.149668025
YCL059C YDL166C 0.475829319 0 0.47752789
YCL059C YDL213C 0.34093377 0 0.446751355
YCL059C YDR324C 0.605888772 0 0.47752789
YCL059C YDR449C 0.605888772 0 0.570437964
YCL059C YGR145W 0.535023088 0 0.446751355
YCL059C YHR148W 0.605888772 0 0.446751355
YCL059C YJL109C 0.605888772 0 0.570437964
YCL059C YJR002W 0.605888772 0 0.570437964
YCL059C YKR060W 0.535023088 0 0.446751355
YCL059C YLR186W 0.605888772 0 0.570437964
YCL059C YLR409C 0.605888772 0 0.446751355
YCL059C YMR093W 0.605888772 0 0.47752789
YCL059C YNL255C 0.026530917 0 0
YCL059C YPR144C 0.605888772 0 0.570437964
YCL059C YDR299W 0.535023088 0 0.34631639
YCL059C YLR197W 0.605888772 0 0.47752789
YCL059C YMR128W 0.605888772 0 0.47752789
YCL059C YOR078W 0.605888772 0 0.570437964
YCL059C YPL126W 0.605888772 0 0.47752789
YDL166C YCR031C 0.475829319 0 0.47752789
YDL166C YDR299W 0.475829319 0 0.350111051
YDL166C YGR145W 0.475829319 0 0.446751355
YDL166C YKR060W 0.475829319 0 0.446751355
YDL213C YDR516C 0.026530917 0 0.028502013
YDL213C YER102W 0.209115134 0 0.446751355
YDL213C YHR089C 0.34093377 0.243570982 0.274872651
YDL213C YKL119C 0.117746131 0 0.228431947
YDL213C YML130C 0.06481985 0 0.028502013
YDL213C YOR270C 0.117746131 0 0.228431947
YDL213C YJL109C 0.34093377 0.243570982 0.446751355
YDL213C YMR128W 0.34093377 0 0.446751355
YDL213C YOR078W 0.34093377 0.243570982 0.446751355
YDL213C YOR210W 0.34093377 0 0.028502013
YDR324C YCR057C 0.605888772 0 0.47752789
YDR324C YEL055C 0.34093377 0 0.272893246
YDR324C YGR128C 0.84464456 0 1
YDR324C YJL069C 0.605888772 0 0.47752789
YDR324C YJL109C 0.84464456 0 1
YDR324C YLR409C 0.605888772 0 0.446751355
YDR324C YMR093W 0.84464456 0 1
YDR324C YMR229C 0.605888772 0 0.47752789
YDR324C YPL160W 0.026530917 0 0.300507449
YDR324C YPR144C 0.605888772 0 0.47752789
YDR324C YDR449C 0.605888772 0 0.47752789
YDR324C YGR090W 0.605888772 0 0.47752789
YDR324C YMR128W 0.605888772 0 0.47752789
YDR324C YPL126W 0.84464456 0 1
YDR449C YCR057C 0.863760823 0.663695038 0.615425288
YDR449C YGR145W 0.535023088 0 0.446751355
YDR449C YHR148W 0.605888772 0.663695038 0.446751355
YDR449C YJL069C 0.863760823 0 0.615425288
YDR449C YJL109C 0.605888772 0.663695038 0.615425288
YDR449C YLR129W 0.863760823 0.663695038 0.615425288
YDR449C YLR186W 0.605888772 0.243570982 0.615425288
YDR449C YLR222C 0.863760823 0.663695038 0.615425288
YDR449C YLR409C 0.863760823 0.663695038 0.446751355
YDR449C YMR093W 0.605888772 0.663695038 0.47752789
YDR449C YPR144C 0.605888772 0 0.615425288
YDR449C YGL171W 0.535023088 0 0.350111051
YDR449C YGR090W 0.605888772 0 0.47752789
YDR449C YPL126W 0.605888772 0.663695038 0.47752789
YGR145W YCR057C 0.535023088 0 0.446751355
YGR145W YDR299W 0.535023088 0 0.350111051
YGR145W YGL171W 0.535023088 0 0.350111051
YGR145W YGR090W 0.535023088 0 0.446751355
YGR145W YCL031C 0.535023088 0 0.446751355
YGR145W YKR060W 0.535023088 0 0.446751355
YGR145W YLR003C 0.535023088 0 0.446751355
YGR145W YLR186W 0.535023088 0 0.446751355
YGR145W YLR333C 0.272147062 0 0.12693783
YGR145W YMR143W 0.535023088 0 0.446751355
YGR145W YOR078W 0.535023088 0 0.446751355
YGR145W YPR144C 0.535023088 0 0.446751355
YHR148W YCR057C 0.605888772 0.663695038 0.446751355
YHR148W YDR299W 0.535023088 0 0.350111051
YHR148W YGL171W 0.535023088 0 0.350111051
YHR148W YGR090W 0.605888772 0 0.446751355
YHR148W YLR003C 0.535023088 0 0.446751355
YHR148W YLR186W 0.605888772 0.243570982 0.446751355
YHR148W YJL109C 0.605888772 0.663695038 0.446751355
YHR148W YOR078W 0.605888772 0.663695038 0.446751355
YHR148W YPL126W 0.605888772 0.663695038 0.446751355
YHR148W YPR144C 0.605888772 0 0.446751355
YJL109C YDR064W 0.535023088 0.243570982 0.47752789
YJL109C YGR090W 0.605888772 0 0.47752789
YJL109C YGR158C 0.34093377 0 0.508438023
YJL109C YGR195W 0.223156409 0 0.508438023
YJL109C YCR057C 0.605888772 0.663695038 0.615425288
YJL109C YGR128C 0.84464456 0.663695038 1
YJL109C YJL069C 0.605888772 0 0.615425288
YJL109C YJR002W 0.605888772 0 0.615425288
YJL109C YLR186W 0.605888772 0.243570982 0.615425288
YJL109C YLR222C 0.605888772 0.663695038 0.615425288
YJL109C YLR409C 0.605888772 0.663695038 0.446751355
YJL109C YMR093W 0.84464456 0.663695038 1
YJL109C YLR197W 0.605888772 0 0.47752789
YJL109C YOR078W 0.605888772 0.663695038 0.604182568
YJL109C YPL126W 0.84464456 0.663695038 1
YJL109C YPR144C 0.800413213 0 0.615425288
YJR002W YCR057C 0.605888772 0 0.615425288
YJR002W YDR299W 0.535023088 0 0.350111051
YJR002W YGR090W 0.605888772 0 0.47752789
YJR002W YLR003C 0.535023088 0 0.446751355
YJR002W YOR078W 0.605888772 0 0.604182568
YKR060W YDR299W 0.535023088 0 0.274872651
YKR060W YDR395W 0.139401363 0 0.028502013
YKR060W YGL171W 0.535023088 0 0.274872651
YKR060W YGR090W 0.535023088 0 0.446751355
YKR060W YCL031C 0.535023088 0 0.446751355
YKR060W YCR057C 0.535023088 0 0.446751355
YKR060W YLR003C 0.535023088 0 0.446751355
YKR060W YLR186W 0.535023088 0 0.446751355
YKR060W YOR078W 0.535023088 0 0.446751355
YKR060W YPR144C 0.535023088 0 0.446751355
YLR186W YCR057C 0.605888772 0.243570982 0.615425288
YLR186W YDR299W 0.535023088 0 0.350111051
YLR186W YGL171W 0.535023088 0 0.350111051
YLR186W YGR090W 0.605888772 0 0.47752789
YLR186W YLR003C 0.535023088 0 0.446751355
YLR186W YPR144C 0.605888772 0 0.615425288
YLR409C YGR090W 0.605888772 0 0.446751355
YLR409C YCR057C 0.863760823 0.663695038 0.446751355
YLR409C YJL069C 0.863760823 0 0.446751355
YLR409C YLR222C 0.863760823 0.663695038 0.446751355
YLR409C YMR093W 0.605888772 0.663695038 0.446751355
YMR093W YCR057C 0.605888772 0.663695038 0.47752789
YMR093W YGR128C 0.84464456 0.663695038 1
YMR093W YJL069C 0.605888772 0 0.47752789
YMR093W YOR078W 0.605888772 0.663695038 0.47752789
YMR093W YPL012W 0.535023088 0 0.47752789
YMR093W YPL126W 0.84464456 0.663695038 1
YMR093W YPR144C 0.605888772 0 0.47752789
YPR144C YDR064W 0.535023088 0 0.47752789
YPR144C YDR299W 0.535023088 0 0.350111051
YPR144C YGL171W 0.535023088 0 0.350111051
YPR144C YGR090W 0.605888772 0 0.47752789
YPR144C YMR128W 0.605888772 0 0.47752789
YPR144C YPL126W 0.605888772 0 0.47752789
YPR144C YCR057C 0.605888772 0 0.615425288
YPR144C YGR128C 0.605888772 0 0.47752789
YPR144C YLR003C 0.535023088 0 0.446751355
YPR144C YLR129W 0.605888772 0 0.615425288
YPR144C YLR222C 0.605888772 0 0.615425288
YPR144C YPL012W 0.535023088 0 0.47752789
YCR002C YHR107C 0.91404265 1 0.855450069
YCR002C YJR076C 1 1 0.855450069
YCR002C YJR092W 0.672729859 0.147099343 0.855450069
YCR002C YLR314C 1 1 0.855450069
YCR002C YNL233W 0.758687209 0.147099343 0.544423042
YHR107C YJR076C 0.91404265 1 0.855450069
YHR107C YJR092W 0.672729859 0.147099343 0.855450069
YHR107C YLR314C 0.91404265 1 0.855450069
YHR107C YNL233W 0.758687209 0.147099343 0.544423042
YJR076C YJR092W 0.672729859 0.147099343 0.855450069
YJR076C YLR314C 1 1 0.855450069
YJR076C YNL233W 0.758687209 0.147099343 0.544423042
YJR092W YKL085W 0.117746131 0 0.244081967
YJR092W YLR314C 0.672729859 0.147099343 0.855450069
YLR314C YJL060W 0.063869073 0 0.028502013
YLR314C YNL233W 0.758687209 0.147099343 0.481115895
YCR012W YDL145C 0.117746131 0 0.028502013
YCR012W YDR216W 0.139401363 0 0.345572357
YCR012W YEL031W 0.199050162 0.123110421 0.345572357
YCR012W YGL137W 0.117746131 0 0.028502013
YCR012W YGR279C 0.017693444 0.123110421 0.028502013
YCR012W YMR173W 0.063869073 0.123110421 0.244081967
YCR012W YNL006W 0.468570279 0 0.028502013
YCR012W YNL192W 0.468570279 0.244946187 0.028502013
YCR012W YOL147C 0.117746131 0 0.328391566
YCR012W YOR070C 0.199050162 0 0.028502013
YDL145C YER122C 1 0 0.615425288
YDL145C YNL287W 1 0 0.615425288
YDL145C YDR238C 1 0 0.615425288
YDL145C YGL137W 1 0 0.615425288
YDL145C YPL010W 1 0 0.615425288
YDR216W YHR174W 0.06481985 0 0.345572357
YGL137W YDL055C 0.063869073 0 0.028502013
YGL137W YDR238C 1 0 0.615425288
YGL137W YER122C 1 0 0.615425288
YGL137W YGL100W 0.367186819 0 0.244387339
YGL137W YKL081W 0.182983024 0 0.028502013
YGL137W YNL287W 1 0 0.615425288
YGL137W YPL010W 1 0 0.615425288
YGL137W YPL235W 0.19871176 0 0.028502013
YNL192W YDR231C 0.212100908 0 0.128368209
YOL147C YKL060C 0.06481985 0 0.226193778
YIL109C YDL195W 1 0 0.842767619
YIL109C YDR517W 1 0 0.561759034
YIL109C YPL085W 0.966583049 0.147099343 0.842767619
YIL109C YLR208W 1 0 0.842767619
YIL109C YNL049C 1 0.722119546 1
YIL109C YPR181C 1 0 0.842767619
YDR348C YNL243W 0.503049637 0 0
YLR432W YLR005W 0.026530917 0 0.262580285
YLR432W YML056C 0.058813611 1 0.410790644
YCR035C YHR069C 1 0 1
YCR035C YHR081W 0.941077615 0 1
YCR035C YKL126W 0.063869073 0 0.128368209
YCR035C YNL232W 1 0 1
YCR035C YOL021C 1 0 1
YCR035C YOL142W 1 0 1
YCR035C YOR076C 1 0 1
YCR035C YGR095C 1 0 1
YCR035C YGR158C 1 0 1
YCR035C YGR195W 1 0 1
YHR069C YGR095C 1 0 1
YHR069C YGR158C 1 0 1
YHR069C YGR195W 1 0 1
YHR069C YHR081W 0.941077615 0 1
YHR069C YNL189W 0.941077615 0 0.452278665
YHR069C YNL232W 1 0 1
YHR069C YOL021C 1 0 1
YHR069C YOL142W 1 0 1
YHR069C YOR076C 1 0 1
YHR081W YGR095C 0.941077615 0 1
YHR081W YGR158C 0.941077615 0 1
YHR081W YGR195W 0.941077615 0 1
YHR081W YNL232W 0.941077615 0 1
YHR081W YOL142W 0.941077615 0.243570982 1
YHR081W YOL021C 0.941077615 0.243570982 1
YHR081W YOR076C 0.931544096 0.147099343 0.932233938
YKL126W YGR158C 0.063869073 0 0.128368209
YKL126W YGR195W 0.063869073 0 0.128368209
YKL126W YOL142W 0.063869073 0 0.128368209
YNL232W YGR095C 1 0 1
YNL232W YGR158C 1 0 1
YNL232W YGR195W 1 0 1
YNL232W YNL189W 0.941077615 0 0.149668025
YNL232W YIR035C 0.058813611 0 0
YNL232W YOL142W 1 0 1
YNL232W YOL021C 1 0 1
YNL232W YOR076C 1 0 1
YOL021C YGR090W 0.34093377 0 0.34631639
YOL021C YGR095C 1 0 1
YOL021C YGR158C 1 0 1
YOL021C YGR195W 1 0 1
YOL021C YOL142W 1 0.243570982 1
YOL021C YOR076C 1 0.147099343 1
YOL142W YGR095C 1 0 1
YOL142W YGR158C 1 0 1
YOL142W YGR195W 1 0 1
YOL142W YNL189W 0.941077615 0 0.149668025
YOL142W YOR076C 1 0.147099343 1
YOR076C YGR095C 1 0 1
YOR076C YGR158C 1 0 1
YOR076C YGR195W 1 0 1
YCR042C YKL081W 0.19871176 0.147099343 0.141123268
YCR042C YMR227C 0.708405383 0.513129529 0.683346055
YCR042C YPL129W 0.708405383 0.513129529 0.683346055
YCR042C YGR274C 0.708405383 0.513129529 0.683346055
YKL081W YIL075C 0.19871176 0.147099343 0.135388994
YKL081W YGR240C 0.199050162 0 0.410790644
YKL081W YPL226W 0.199050162 0.147099343 0.410790644
YMR227C YDR044W 0.026530917 0 0.141123268
YMR227C YGR274C 0.965794527 0.513129529 0.683346055
YMR227C YMR005W 0.708405383 0.513129529 0.683346055
YMR227C YAL017W 0.026530917 0 0.141123268
YMR227C YML098W 0.708405383 0.513129529 0.683346055
YMR227C YMR236W 1 0.513129529 0.683346055
YPL129W YGL150C 0.850948774 0.123110421 0.584963241
YPL129W YGR005C 0.949718173 0.513129529 0.553212668
YPL129W YHL025W 0.850948774 0.513129529 0.508438023
YPL129W YJL176C 0.850948774 0.513129529 0.508438023
YPL129W YMR033W 0.850948774 0.513129529 0.508438023
YPL129W YNL059C 0.850948774 0.123110421 0.508438023
YPL129W YOR151C 0.578216686 0.429233449 0.318029535
YIL126W YFR037C 0.781643901 0.526783617 1
YIL126W YGR056W 0.781643901 0.526783617 1
YIL126W YGR275W 0.781643901 0 1
YIL126W YLR321C 0.781643901 0.526783617 1
YIL126W YMR033W 0.781643901 0.526783617 1
YCR057C YGR128C 0.605888772 0.663695038 0.47752789
YCR057C YJL069C 0.863760823 0 0.615425288
YCR057C YLR129W 0.863760823 0.663695038 0.615425288
YCR057C YLR222C 0.863760823 0.663695038 0.615425288
YCR057C YDR299W 0.535023088 0 0.350111051
YCR057C YGL171W 0.535023088 0 0.350111051
YCR057C YGR090W 0.605888772 0 0.47752789
YCR057C YLR197W 0.605888772 0 0.47752789
YCR057C YMR128W 0.605888772 0 0.47752789
YCR057C YOR145C 0.535023088 0.147099343 0.604182568
YCR057C YPL126W 0.605888772 0.663695038 0.47752789
YCR057C YPL266W 0.535023088 0 0.446751355
YGR128C YDR447C 0.272147062 0 0.446751355
YGR128C YGR090W 0.605888772 0 0.47752789
YGR128C YIL069C 0.272147062 0 0.47752789
YGR128C YLR003C 0.535023088 0 0.446751355
YGR128C YOR078W 0.605888772 0.663695038 0.47752789
YGR128C YPL126W 0.84464456 0.663695038 1
YJL069C YGR090W 0.605888772 0 0.47752789
YJL069C YLR222C 0.863760823 0 0.615425288
YJL069C YLR129W 0.863760823 0 0.615425288
YJL069C YOR078W 0.605888772 0 0.604182568
YLR129W YGR090W 0.605888772 0 0.47752789
YLR129W YLR003C 0.535023088 0 0.446751355
YLR222C YOR078W 0.605888772 0.663695038 0.604182568
YDL209C YGR278W 0.546614915 0 0.502981709
YDL209C YDR364C 0.523308369 1 0.502981709
YDL209C YDR416W 0.76253943 1 0.435621101
YDL209C YER172C 0.272147062 0.123110421 0.435621101
YDL209C YLL036C 0.737057687 1 0.435621101
YDL209C YLR117C 0.76253943 1 0.435621101
YDL209C YLR424W 0.546614915 0.243570982 0.502981709
YDL209C YML049C 0.546614915 0.716181439 0.502981709
YDL209C YML056C 0.026530917 0.123110421 0.12693783
YDL209C YMR125W 0.546614915 0.243570982 0.502981709
YDL209C YPR101W 0.737057687 1 0.502981709
YER013W YDR364C 0.523308369 1 0.813453501
YER013W YGR278W 0.546614915 0 0.502981709
YER013W YPR101W 0.546614915 0.123110421 0.502981709
YGR278W YDR364C 0.523308369 0 0.502981709
YGR278W YDR416W 0.546614915 0 0.435621101
YGR278W YER172C 0.272147062 0 0.435621101
YGR278W YKL095W 0.546614915 0 0.435621101
YGR278W YLL036C 0.546614915 0 0.435621101
YGR278W YLR117C 0.546614915 0 0.435621101
YGR278W YMR288W 0.546614915 0 0.502981709
YPR101W YDR364C 0.523308369 0.123110421 0.502981709
YPR101W YDR416W 0.737057687 1 0.435621101
YPR101W YER172C 0.272147062 0.123110421 0.435621101
YPR101W YLL036C 0.737057687 1 0.435621101
YPR101W YLR117C 0.737057687 1 0.435621101
YPR101W YIR009W 0.546614915 0 0.502981709
YPR101W YJR084W 0.182983024 0 0.502981709
YCR072C YER006W 0.34093377 0 0.310149944
YCR072C YER126C 0.272147062 0 0.498115371
YCR072C YGR245C 0.139401363 0 0.717202427
YCR072C YHR197W 0.223156409 0 0.717202427
YCR072C YLR074C 0.139401363 0 0.498115371
YCR072C YLR106C 0.223156409 0 0.581589134
YCR072C YNL182C 0.223156409 0 0.581589134
YCR072C YNR053C 0.34093377 0 0.717202427
YER006W YDL031W 0.34093377 0.322740168 0.350111051
YER006W YER126C 0.619530009 0 0.350111051
YER006W YFL002C 0.34093377 0.322740168 0.350111051
YER006W YGR103W 0.619530009 0 0.350111051
YER006W YGR245C 0.139401363 0 0.310149944
YER006W YKR081C 0.619530009 0.243570982 0.350111051
YER006W YLR074C 0.139401363 0 0.274872651
YER006W YLR106C 0.223156409 0.322740168 0.350111051
YER006W YLR325C 0.272147062 0 0.310149944
YER006W YLR449W 0.34093377 0.147099343 0.228431947
YER006W YNL110C 0.619530009 0.393233403 0.274872651
YER006W YNL175C 0.475829319 0.393233403 0
YER006W YOR206W 0.619530009 0 0.350111051
YER006W YOR349W 0 0.147099343 0.228431947
YER006W YPL211W 0.619530009 0 0.350111051
YER006W YPR016C 0.619530009 0.147099343 0.350111051
YER006W YPR043W 0.272147062 0 0.12693783
YER006W YPR102C 0.272147062 0 0.274872651
YER006W YHR052W 0.619530009 0.147099343 0.274872651
YER006W YHR088W 0.619530009 0.243570982 0.350111051
YER006W YLR002C 0.619530009 0.147099343 0.350111051
YER006W YNR053C 0.619530009 1 0.310149944
YER006W YOL077C 0.619530009 0.243570982 0.350111051
YER126C YGR245C 0.128367254 0 0.498115371
YER126C YHR197W 0.139401363 0 0.498115371
YER126C YKL009W 0.619530009 0 0.498115371
YER126C YKR081C 0.619530009 0 0.676422191
YER126C YLR074C 0.128367254 0 0.498115371
YER126C YNL110C 0.619530009 0 0.498115371
YER126C YOR063W 0.272147062 0 0.498115371
YER126C YOR206W 0.619530009 0 0.350111051
YER126C YPR016C 0.619530009 0 0.676422191
YER126C YMR290C 0.619530009 0 0.498115371
YER126C YNR053C 0.619530009 0 0.274872651
YGR245C YGL099W 0.026530917 0 0.717202427
YGR245C YGR103W 0.139401363 0 0.498115371
YGR245C YNL110C 0.139401363 0 0.498115371
YGR245C YPR016C 0.139401363 0 0.717202427
YGR245C YHR197W 0.139401363 0 0.717202427
YGR245C YKR081C 0.139401363 0 0.513164578
YGR245C YLR074C 0.128367254 0 0.498115371
YGR245C YLR106C 0.139401363 0 0.513164578
YGR245C YLR325C 0.054227174 0 0.513164578
YGR245C YNL182C 0.139401363 0 0.513164578
YGR245C YNR053C 0.139401363 0 0.859159944
YHR197W YFL002C 0.223156409 0 0.581589134
YHR197W YGR103W 0.223156409 0 0.498115371
YHR197W YHR052W 0.223156409 0 0.498115371
YHR197W YHR085W 0.378217219 0 0.717202427
YHR197W YNL110C 0.223156409 0 0.498115371
YHR197W YNL182C 0.378217219 0 0.581589134
YHR197W YPR016C 0.378217219 0 0.717202427
YHR197W YKR081C 0.223156409 0 0.581589134
YHR197W YLR074C 0.139401363 0 0.498115371
YHR197W YNR053C 0.378217219 0 0.717202427
YHR197W YOL077C 0.223156409 0 0.581589134
YHR197W YPL211W 0.223156409 0 0.581589134
YLR074C YGL099W 0.026530917 0 0.274872651
YLR074C YKR081C 0.139401363 0 0.498115371
YLR074C YGL029W 0.139401363 0 0.498115371
YLR074C YGL030W 0.054227174 0 0.274872651
YLR074C YGL103W 0.128367254 0 0.274872651
YLR074C YGR103W 0.139401363 0 0.498115371
YLR074C YLR325C 0.054227174 0 0.274872651
YLR074C YNL182C 0.139401363 0 0.498115371
YLR074C YPR016C 0.139401363 0 0.498115371
YLR074C YLR106C 0.139401363 0 0.498115371
YLR074C YNR053C 0.139401363 0 0.274872651
YLR106C YHR052W 0.223156409 0 0.498115371
YLR106C YHR085W 0.378217219 0 0.581589134
YLR106C YGR103W 0.223156409 0 0.498115371
YLR106C YJR132W 0.139401363 0 0.028502013
YLR106C YKL029C 0.199050162 0.123110421 0.132196165
YLR106C YML124C 0.139401363 0 0.128368209
YLR106C YNL110C 0.223156409 0 0.498115371
YLR106C YLR180W 0.063869073 0.123110421 0.149668025
YLR106C YNR053C 0.378217219 0.322740168 0.310149944
YNL182C YHR052W 0.223156409 0 0.498115371
YNL182C YHR085W 0.378217219 0 0.581589134
YNL182C YNL110C 0.223156409 0 0.498115371
YNL182C YPR016C 0.378217219 0 0.513164578
YNL182C YNR053C 0.378217219 0 0.310149944
YCR073W-A YAR014C 0.026530917 0 0.279976662
YCR073W-A YDR028C 0.063869073 0 0.028502013
YCR073W-A YER070W 0.063869073 0.123110421 0.028502013
YCR073W-A YER177W 0.026530917 0 0.028502013
YCR073W-A YKL193C 0.063869073 0 0.279976662
YCR073W-A YLR028C 0.277699351 0.222292016 0.028502013
YCR073W-A YLR258W 0.063869073 0.123110421 0.028502013
YAR014C YDR028C 0.026530917 1 0.314868839
YAR014C YER070W 0.026530917 0 0.149668025
YAR014C YKL193C 0.026530917 1 0.306142208
YAR014C YLR028C 0.026530917 0 0.149668025
YAR014C YLR258W 0.026530917 0 0.141123268
YDR028C YDL126C 0.19871176 0 0.458239705
YDR028C YDR422C 0.19871176 0 0.160579971
YDR028C YDR477W 0.19871176 0 0.625385176
YDR028C YER027C 0.19871176 0 0.160579971
YDR028C YER129W 0.058813611 0 0.345572357
YDR028C YGL115W 0.19871176 0.377398788 0.625385176
YDR028C YGL208W 0.19871176 0 0.339788398
YDR028C YLR028C 0.063869073 0 0.458239705
YDR028C YNL076W 0.058813611 0 0.503899329
YDR028C YNR034W 0.058813611 0 0.028502013
YDR028C YLR258W 0.058813611 0 0.660061302
YER070W YDR502C 0 0.123110421 0.383482482
YER070W YER036C 0.148688558 0.123110421 0.028502013
YER070W YKL193C 0.058813611 0 0.063674894
YER070W YLR028C 0.063869073 0.123110421 0.383482482
YER070W YLR258W 0.058813611 0.123110421 0.11861081
YER177W YDR001C 0.026530917 0 0.625385176
YER177W YDL117W 0.026530917 0 0.318029535
YER177W YDR099W 0.57909821 1 1
YER177W YLR028C 0.026530917 0 0.527262257
YER177W YPR049C 0.026530917 0.273826385 0.128368209
YER177W YGL115W 0.139401363 0 0.625385176
YER177W YGL252C 0.139401363 0 0.431255594
YER177W YNL076W 0.026530917 0 0.431255594
YKL193C YKL088W 0.058813611 0.641873284 0.063674894
YKL193C YLR028C 0.063869073 0 0.409485387
YKL193C YLR258W 0.058813611 0 0.625385176
YKL193C YML016C 0.128367254 0 0.306142208
YLR028C YLR389C 0.017693444 0.222292016 0.063674894
YLR028C YNR034W 0.063869073 0.222292016 0.028502013
YLR028C YLR258W 0.063869073 0.244946187 0.458239705
YMR268C YDL098C 0.700744021 0 0.502981709
YMR268C YJR022W 1 0.243570982 0.502981709
YMR268C YNL256W 0.117746131 0 0.132196165
YCR093W YDL149W 0.06481985 0 0.244081967
YCR093W YNR052C 0.813478996 0.788548347 0.737024591
YCR093W YPL235W 0.223156409 0.222292016 0.318029535
YDL149W YLR192C 0.091815765 0 0.228431947
YDL149W YNL096C 0.063869073 0 0.228431947
YDL149W YNL301C 0.063869073 0 0.055521238
YPL235W YNL059C 0.850948774 1 0.508438023
YPL235W YDL002C 0.850948774 0 0.508438023
YPL235W YER092W 0.545510901 0 0.508438023
YPL235W YFL013C 0.850948774 0 0.508438023
YPL235W YFL045C 0.026530917 0.123110421 0.262580285
YPL235W YGL150C 0.850948774 1 0.508438023
YPL235W YLR052W 0.850948774 0 0.508438023
YPL235W YMR185W 0 0 0
YPL235W YOR136W 0.223156409 0.123110421 0.132196165
YPL235W YOR141C 0.850948774 1 0.508438023
YCR095C YNL056W 0.058813611 0 0
YCR095C YHL029C 0.058813611 0 0
YCR095C YNL032W 0.058813611 0 0
YCR095C YNL099C 0.058813611 0 0
YNL056W YHL029C 0.058813611 0 0
YNL056W YNL032W 0.058813611 0 0
YNL056W YNL099C 0.058813611 0 0
YDL002C YFL013C 0.850948774 0 0.508438023
YDL002C YGL150C 0.850948774 0 0.508438023
YDL002C YJL081C 0.850948774 0.147099343 0.508438023
YDL002C YOR304W 0.545510901 0.329626565 0.508438023
YDL002C YER092W 0.545510901 0 0.508438023
YDL002C YFL039C 0.850948774 0.147099343 0.508438023
YDL002C YLR052W 0.850948774 0 0.508438023
YDL002C YNL059C 0.850948774 0 0.508438023
YDL002C YOR141C 0.850948774 0 0.508438023
YFL013C YER092W 0.545510901 0 0.508438023
YFL013C YFL039C 0.850948774 0 0.508438023
YFL013C YGL150C 0.850948774 0 0.508438023
YFL013C YLR052W 0.850948774 0 0.508438023
YFL013C YNL059C 0.850948774 0 0.508438023
YFL013C YOR141C 0.850948774 0 0.508438023
YGL150C YER092W 0.545510901 0 0.508438023
YGL150C YFL039C 0.850948774 1 0.508438023
YGL150C YLR052W 0.850948774 0 0.584963241
YGL150C YNL059C 0.850948774 1 0.508438023
YGL150C YOR141C 0.850948774 1 0.508438023
YJL081C YFL024C 0.808531813 0.611525468 0.565245763
YJL081C YDR359C 0.830034801 0.611525468 0.456117976
YJL081C YNL107W 0.830034801 0.611525468 0.508438023
YJL081C YJR066W 0.19871176 0.244946187 0.364046228
YJL081C YML007W 0.378217219 0.147099343 0.366692109
YJL081C YNL059C 0.850948774 1 0.508438023
YJL081C YOR244W 0.808531813 0.611525468 0.565245763
YOR304W YDR121W 1 0.329626565 0.584963241
YDL003W YER147C 0.367218759 0 0.749280038
YDL003W YFL008W 1 0.147099343 0.749280038
YDL003W YJL074C 1 0.147099343 0.749280038
YER147C YDR180W 0.841692953 0 0.820647564
YER147C YPL090C 0.209115134 0 0.164766101
YER147C YFL008W 0.367218759 0 0.749280038
YER147C YJL074C 0.367218759 0 0.749280038
YFL008W YJL026W 0.19871176 0.123110421 0.149668025
YFL008W YMR121C 0.209115134 0.200338789 0.080830797
YFL008W YPL207W 0.06481985 0 0.164766101
YFL008W YJL074C 1 1 0.749280038
YJL074C YDR158W 0.139401363 0.123110421 0.132196165
YJL074C YJL008C 0.19871176 0.147099343 0.080830797
YDL007W YHR042W 0.06481985 0.123110421 0.063674894
YDL007W YDL097C 0.877316236 0 0.413446782
YDL007W YDL147W 0.877316236 0 0.413446782
YDL007W YDR427W 0.877316236 0 0.65228884
YDL007W YFR004W 0.877316236 0.711212898 0.413446782
YDL007W YFR010W 0.877316236 0.420328916 0.379921118
YDL007W YFR052W 0.877316236 0.711212898 0.65228884
YDL007W YHL030W 0.60849961 0 0.379921118
YDL007W YHR027C 1 0.711212898 0.413446782
YDL007W YHR200W 1 0 0.413446782
YDL007W YKL145W 1 0.711212898 0.413446782
YDL007W YLR421C 0.877316236 0 0.413446782
YDL019C YBR177C 0.212100908 0 0.028502013
YDL019C YKL057C 0.212100908 0 0.279976662
YDL019C YGR086C 0.316028591 0 0.481115895
YDL019C YMR109W 0.410506124 0 0.565245763
YBR177C YKL057C 0.332267458 0 0.028502013
YBR177C YMR109W 0.117746131 0.222292016 0.028502013
YKL057C YJR042W 0.889363375 1 1
YKL057C YDL116W 0.889363375 1 1
YKL057C YGL092W 0.889363375 1 1
YKL057C YGL100W 0.889363375 1 1
YKL057C YLR208W 0.889363375 1 0.70960894
YKL057C YMR109W 0.117746131 0 0.244387339
YKL057C YPL169C 0.620191341 0.327706907 0.516427908
YDL040C YAL009W 0.017693444 0.123110421 0.255793609
YDL040C YGR016W 0 0 0
YDL040C YHR013C 0.949718173 1 0.749057685
YDL040C YPL198W 0.778764374 0 0.410790644
YHR013C YGR254W 0.277699351 0.123110421 0.128368209
YHR013C YPL198W 0.778764374 0 0.135388994
YDL042C YJL076W 1 0.147099343 0.702595777
YJL076W YDR174W 0.425552182 0.749039619 0.313460575
YJL076W YGR261C 0.19871176 0 0.141123268
YJL076W YGR208W 0.139401363 0 0.132196165
YJL203W YER172C 0.700744021 0 0.435621101
YJL203W YDL030W 0.927181032 0.393233403 0.502981709
YJL203W YML049C 0.927181032 0.243570982 0.502981709
YJL203W YMR240C 0.927181032 0.393233403 0.502981709
YJL203W YMR288W 0.927181032 0.243570982 0.502981709
YJL203W YPL213W 0.927181032 0.393233403 0.502981709
YDL044C YLR139C 0.216159987 0 0.209373362
YDL047W YDL219W 0.058813611 0.352403259 0.240479815
YDL047W YFR019W 0.06481985 0.123110421 0.363611147
YDL047W YFR040W 0.058813611 0.619405626 0.627461659
YDL047W YGL197W 0.06481985 0 0.339788398
YDL047W YIL142W 0.063869073 0 0.160579971
YDL047W YKR028W 0.058813611 0.619405626 0.683346055
YDL047W YNR016C 0.06481985 0.123110421 0.128368209
YDL047W YPL049C 0.128367254 0 0.160579971
YDL047W YER155C 0.06481985 0 0.464206933
YDL047W YGR161C 0.128367254 0 0.080830797
YDL047W YJL098W 0.06481985 0.619405626 0.632376154
YDL047W YOR267C 0.058813611 0.123110421 0.160579971
YFR019W YER072W 0.448633631 0 0.363611147
YFR019W YFR040W 0.063869073 0.123110421 0.028502013
YFR019W YKL117W 0.06481985 0.147099343 0.306142208
YFR019W YKR028W 0.063869073 0.123110421 0.363611147
YFR019W YOR267C 0.063869073 0.404988165 0.420370645
YFR040W YGL056C 0.058813611 0 0.028502013
YFR040W YKR028W 0.058813611 0.619405626 0.627461659
YFR040W YGL197W 0.063869073 0 0.028502013
YFR040W YOR267C 0.058813611 0.123110421 0.028502013
YGL197W YBR225W 0 0 0
YGL197W YKR028W 0.063869073 0 0.160579971
YGL197W YGR161C 0.06481985 0 0.455145981
YGL197W YJL098W 0.199050162 0 0.080830797
YGL197W YLL021W 0.063869073 0 0.788564877
YGL197W YOR267C 0.063869073 0 0.160579971
YGL197W YPL020C 0.06481985 0 0.135388994
YIL142W YDL080C 0.277699351 0 0.363177716
YIL142W YKR028W 0.063869073 0 0.160579971
YIL142W YJL111W 0.788593774 1 0.52514435
YIL142W YNL212W 0.063869073 0 0
YIL142W YOR281C 0.063869073 0.273826385 0.52514435
YKR028W YJL098W 0.063869073 0.619405626 0.632376154
YKR028W YOR267C 0.058813611 0.123110421 0.160579971
YKR028W YPL049C 0.026530917 0 0.160579971
YNR016C YDL055C 0.063869073 0.123110421 0.329674824
YNR016C YDR457W 0.117746131 0.446711525 0.523248368
YNR016C YKL029C 0.199050162 0.123110421 0.476356508
YPL049C YJL098W 0.06481985 0 0.12693783
YPL049C YDR432W 0.128367254 0.200338789 0.666795622
YDL051W YDL092W 0.026530917 0.147099343 0.028502013
YDL051W YPL243W 0.026530917 0.147099343 0.028502013
YDL051W YPR016C 0.378217219 0.147099343 0.300507449
YDL051W YPR088C 0.026530917 0.243570982 0.028502013
YDL051W YPL210C 0.026530917 0.147099343 0.028502013
YDL092W YLR452C 0.017693444 0 0.028502013
YDL092W YML105C 0.84464456 0.722119546 0.977865066
YDL092W YPR088C 0.84464456 0.722119546 0.977865066
YDL092W YKL122C 0.84464456 0.722119546 0.977865066
YDL092W YPL210C 0.84464456 0.722119546 0.977865066
YDL092W YPL243W 0.84464456 0.722119546 0.977865066
YPL243W YKL122C 0.84464456 0.722119546 0.977865066
YPL243W YPL210C 0.84464456 0.722119546 0.977865066
YPL243W YDR214W 0.058813611 0.147099343 0.028502013
YPL243W YLR452C 0.017693444 0 0.028502013
YPL243W YML105C 0.84464456 0.722119546 0.977865066
YPL243W YOR374W 0.063869073 0 0.028502013
YPL243W YPR088C 0.84464456 0.722119546 0.977865066
YPR016C YGL099W 0.058813611 0 0.717202427
YPR016C YGL147C 0.272147062 0 0.12693783
YPR016C YGR103W 0.619530009 0 0.498115371
YPR016C YHR052W 0.619530009 0.147099343 0.498115371
YPR016C YHR088W 0.619530009 0.147099343 0.717202427
YPR016C YKL009W 0.619530009 0.147099343 0.498115371
YPR016C YKR081C 0.619530009 0.147099343 0.676422191
YPR016C YLR002C 0.619530009 0.147099343 0.350111051
YPR016C YMR290C 0.619530009 0.147099343 0.513164578
YPR016C YNR053C 0.619530009 0 0.717202427
YPR016C YOR206W 0.619530009 0 0.717202427
YPR016C YDL031W 0.34093377 0 0.513164578
YPR016C YIL133C 0.272147062 0.147099343 0.12693783
YPR016C YLL008W 0.619530009 0 0.513164578
YPR016C YLR029C 0.272147062 0.147099343 0.12693783
YPR016C YNL110C 0.619530009 0.147099343 0.498115371
YPR088C YER155C 0.063869073 0 0.180234305
YPR088C YKL122C 0.84464456 0.722119546 0.977865066
YPR088C YLR452C 0.017693444 0 0.028502013
YPR088C YML105C 0.84464456 1 0.977865066
YPR088C YPL210C 0.84464456 0.722119546 0.977865066
YDL055C YJR109C 0.058813611 0.123110421 0.329674824
YDL055C YML028W 0.063869073 0.123110421 0.410790644
YDL055C YER086W 0.063869073 0.123110421 0.329674824
YDL055C YGL245W 0.063869073 0.123110421 0.410790644
YDL055C YOL098C 0.058813611 0 0
YJR109C YDR158W 0.058813611 0.123110421 1
YJR109C YDR394W 0.19871176 0.123110421 0.135388994
YJR109C YER086W 0.063869073 0.123110421 1
YJR109C YOR303W 0.920846477 1 1
YML028W YFR014C 0.063869073 0.123110421 0.19372976
YML028W YNR033W 0.063869073 0.123110421 0.209373362
YML028W YOL097C 0.063869073 0.123110421 0.410790644
YML028W YPL106C 0.063869073 1 0.483572092
YML028W YPR074C 0.063869073 0.123110421 0.410790644
YDR064W YBR017C 0.277699351 0.147099343 0.209373362
YDR064W YNL207W 0.277699351 0 0.47752789
YJR145C YJL080C 0.272147062 0 0.262580285
YML024W YPL012W 0.359513635 0 0.446751355
YNL207W YDR025W 0.277699351 0 0.47752789
YNL207W YDR283C 0.277699351 0.443169629 0.132196165
YNL207W YER102W 0.277699351 0 0.47752789
YNL207W YKR057W 0.277699351 0 0.47752789
YNL207W YLR264W 0.277699351 0 0.446751355
YNL207W YML026C 0.277699351 0 0.47752789
YNL207W YML091C 0.128367254 0.123110421 0.446751355
YNL207W YOR145C 0.139401363 0 0.47752789
YNL207W YOR290C 0.139401363 0.123110421 0.164766101
YNL207W YPL012W 0.128367254 0 0.47752789
YNL207W YPL266W 0.139401363 0.244946187 0.446751355
YOR145C YGR090W 0.535023088 0 0.47752789
YOR145C YKR057W 0.272147062 0 0.570437964
YOR145C YCL031C 0.535023088 0 0.446751355
YOR145C YLR003C 0.535023088 0 0.446751355
YOR145C YPL266W 0.535023088 0 0.446751355
YOR145C YPL126W 0.535023088 0.147099343 0.47752789
YPL012W YHR052W 0.475829319 0 0.274872651
YPL012W YGL103W 0.359513635 0 0.274872651
YPL012W YGL135W 0.359513635 0 0.12693783
YPL012W YLR196W 0.209115134 0 0.350111051
YPL012W YNL110C 0.475829319 0 0.274872651
YPL012W YPL266W 0.535023088 0 0.446751355
YPL266W YGR090W 0.535023088 0 0.446751355
YPL266W YLR003C 0.535023088 0 0.446751355
YJR132W YGL200C 0.06481985 0 0.279976662
YJR132W YPL058C 0.017693444 0.319446658 0.180234305
YJR132W YMR176W 0.139401363 0 0.028502013
YJR132W YMR186W 0.06481985 0 0.028502013
YJR132W YOR326W 0.06481985 0 0.244387339
YDL074C YDR432W 0.139401363 0 0.284664994
YDL074C YPR191W 0.117746131 0.123110421 0.19372976
YDR432W YDL167C 0.058813611 0.243570982 0
YDR432W YIR001C 0.058813611 1 0.369858496
YDR432W YPL178W 0.139401363 0.705503138 0.502981709
YPR191W YDR529C 0.903023234 1 0.733114263
YDL083C YGL120C 0.272147062 0 0.47752789
YDL083C YMR230W 1 1 0.274872651
YDL083C YNL224C 0.272147062 0 0.475197018
YDL083C YOR234C 0.778764374 1 0.209373362
YGL120C YER172C 0.272147062 0.600639426 0.444084882
YGL120C YCL037C 0.272147062 0 0.12693783
YGL120C YGR280C 0.34093377 0 0.350111051
YGL120C YLR117C 0.76253943 0.123110421 0.444084882
YGL120C YLR424W 0.76253943 0.600639426 1
YGL120C YMR230W 0.272147062 0 0.274872651
YGL120C YNL224C 0.535023088 0 0.502981709
YGL120C YGL128C 0.523308369 0 1
YMR230W YHL015W 1 1 0.274872651
YMR230W YPR112C 0.272147062 0 0.274872651
YMR230W YNL224C 0.272147062 0 0.274872651
YNL224C YDR025W 0.535023088 0 0.475197018
YNL224C YNL189W 0.148688558 0 0.383482482
YNL224C YPL020C 0.148688558 0 0.080830797
YNL224C YOR098C 0.148688558 0 0.274872651
YOR234C YDL075W 0.907334967 1 0.209373362
YOR234C YDL195W 0.148688558 0.327706907 0.028502013
YOR234C YDR382W 0.907334967 1 0.209373362
YOR234C YDR460W 0.148688558 0 0.141123268
YOR234C YML026C 0.778764374 1 0.209373362
YOR234C YMR143W 0.778764374 1 0.209373362
YOR234C YOR173W 0.272147062 0 0.135388994
YOR234C YPR025C 0.148688558 0 0.141123268
YOR234C YPR043W 0.907334967 1 0.209373362
YDL087C YLR147C 0.885049586 0.705503138 0.502981709
YDL087C YPL178W 0.546614915 0.705503138 0.502981709
YDL087C YDR240C 0.885049586 0.705503138 0.502981709
YDL087C YER172C 0.700744021 0 0.444084882
YDL087C YGR013W 0.885049586 0.243570982 0.502981709
YDL087C YLR275W 0.885049586 0.243570982 0.502981709
YDL087C YML049C 0.700744021 0.243570982 0.681876528
YDL087C YMR125W 0.885049586 0.705503138 0.502981709
YDL087C YMR288W 0.700744021 0.705503138 0.681876528
YLR147C YDR240C 0.885049586 0.705503138 0.502981709
YLR147C YER172C 0.900555794 0 0.435621101
YLR147C YGR013W 0.885049586 0.243570982 0.502981709
YLR147C YMR125W 0.885049586 0.705503138 0.502981709
YLR147C YMR240C 0.700744021 0.243570982 0.502981709
YLR147C YPL213W 0.700744021 0.243570982 0.502981709
YPL178W YDR240C 0.716237587 0.705503138 0.502981709
YPL178W YGR013W 0.546614915 0.243570982 0.502981709
YPL178W YLR275W 0.546614915 0.243570982 0.502981709
YPL178W YLR430W 0.139401363 0 0.276076972
YPL178W YML049C 0.546614915 0.243570982 0.502981709
YPL178W YMR125W 1 0.705503138 0.502981709
YPL178W YNL189W 0.19871176 0 0.149668025
YPL178W YGL049C 0.272147062 0.243570982 0.12693783
YPL178W YNL251C 0.19871176 0.705503138 0.164766101
YPL178W YPL190C 0.139401363 0.705503138 0.164766101
YLR452C YML105C 0.017693444 0 0.028502013
YLR452C YPL210C 0.017693444 0 0.028502013
YML105C YKL122C 0.84464456 0.722119546 0.977865066
YML105C YPL210C 0.84464456 0.722119546 0.977865066
YDL097C YDL147W 1 0 0.413446782
YDL097C YDR394W 0.973729925 0 0.413446782
YDL097C YDR427W 1 1 0.795907885
YDL097C YER021W 1 0 0.413446782
YDL097C YFR004W 1 0 0.413446782
YDL097C YFR010W 0.877316236 0 0.379921118
YDL097C YFR052W 1 0 0.413446782
YDL097C YGL048C 1 0 0.413446782
YDL097C YHL030W 0.916174944 0 0.379921118
YDL097C YHR027C 1 0 0.413446782
YDL097C YHR200W 1 0 0.413446782
YDL097C YIL075C 1 0 0.795907885
YDL097C YKL145W 1 0 0.413446782
YDL097C YLR421C 1 0 0.413446782
YDL097C YOR117W 1 0 0.413446782
YDL097C YOR259C 1 0 0.413446782
YDL097C YOR261C 1 0 0.413446782
YDL097C YPR108W 1 1 0.413446782
YDL147W YDL216C 0.19871176 0 0.244081967
YDL147W YDR179C 0.19871176 0 0.135388994
YDL147W YDR394W 0.973729925 0 0.413446782
YDL147W YFR010W 0.877316236 0 0.379921118
YDL147W YGL048C 1 0 0.413446782
YDL147W YIL071C 0.19871176 0 0.135388994
YDL147W YKL145W 1 0 0.413446782
YDL147W YMR025W 0.19871176 0 0.135388994
YDL147W YMR314W 1 0 0.413446782
YDL147W YOL117W 0.19871176 0 0.135388994
YDL147W YOR117W 1 0 0.413446782
YDL147W YDR427W 1 0 0.413446782
YDL147W YER021W 1 0 0.413446782
YDL147W YFR004W 1 0 0.413446782
YDL147W YFR052W 1 0 0.413446782
YDL147W YGL011C 1 0 0.413446782
YDL147W YHL030W 0.916174944 0 0.379921118
YDL147W YHR027C 1 0 0.413446782
YDL147W YHR200W 1 0 0.413446782
YDL147W YIL075C 1 0 0.413446782
YDL147W YLR421C 1 0 0.413446782
YDL147W YOR259C 1 0 0.413446782
YDL147W YOR261C 1 0 0.413446782
YDL147W YPR103W 1 0 0.413446782
YDL147W YPR108W 1 0 0.413446782
YDR394W YDR427W 0.973729925 0 0.413446782
YDR394W YFR004W 0.973729925 0.711212898 0.413446782
YDR394W YFR010W 0.877316236 0.420328916 0.379921118
YDR394W YFR052W 0.973729925 0.711212898 0.413446782
YDR394W YGR232W 0.877316236 0 0.379921118
YDR394W YHL030W 0.60849961 0 0.379921118
YDR394W YHR027C 1 0.711212898 0.413446782
YDR394W YHR200W 1 0 0.413446782
YDR394W YKL145W 1 0.711212898 0.413446782
YDR394W YLR421C 0.973729925 0 0.413446782
YDR394W YML124C 0.19871176 0 0.028502013
YDR394W YNL250W 0.19871176 0.491286296 0.307197262
YDR427W YDR127W 0.063869073 0 0.359768246
YDR427W YER021W 1 0 0.413446782
YDR427W YFR004W 1 0 0.413446782
YDR427W YFR010W 0.877316236 0 0.379921118
YDR427W YFR052W 1 0 0.65228884
YDR427W YGL048C 1 0 0.413446782
YDR427W YGR232W 0.877316236 0 0.795907885
YDR427W YHL030W 0.916174944 0 0.379921118
YDR427W YIL075C 1 0 0.795907885
YDR427W YKL145W 1 0 0.413446782
YDR427W YLR421C 1 0 0.413446782
YDR427W YMR314W 1 0 0.413446782
YDR427W YOR117W 1 0 0.413446782
YDR427W YPR108W 1 1 0.413446782
YDR427W YHR027C 1 0 0.413446782
YDR427W YHR200W 1 0 0.413446782
YDR427W YOR259C 1 0 0.413446782
YDR427W YOR261C 1 0 0.413446782
YER021W YFR004W 1 0.420328916 0.413446782
YER021W YFR010W 0.877316236 0.420328916 0.379921118
YER021W YFR052W 1 0.420328916 0.413446782
YER021W YGR232W 0.877316236 0 0.407555052
YER021W YHL030W 0.916174944 0 0.379921118
YER021W YKL145W 1 0.420328916 0.413446782
YER021W YLR421C 1 0 0.413446782
YER021W YPR108W 1 0 0.413446782
YER021W YHR027C 1 0.420328916 0.413446782
YER021W YHR200W 1 0 0.413446782
YER021W YOR362C 1 0.420328916 0.413446782
YFR004W YFR010W 0.877316236 0.420328916 0.379921118
YFR004W YFR052W 1 0.711212898 0.413446782
YFR004W YGL048C 1 0.711212898 0.413446782
YFR004W YKL145W 1 0.711212898 0.413446782
YFR004W YPR108W 1 0 0.413446782
YFR004W YHL030W 0.916174944 0 0.379921118
YFR004W YHR027C 1 0.711212898 0.413446782
YFR004W YHR200W 1 0 0.413446782
YFR004W YIL075C 1 0.711212898 0.413446782
YFR004W YNL250W 0.199050162 0.222292016 0.307197262
YFR010W YGL048C 0.877316236 0.420328916 0.379921118
YFR010W YKL145W 0.877316236 0.420328916 0.379921118
YFR010W YHL030W 0.60849961 0 0.379921118
YFR010W YHR027C 0.877316236 0.420328916 0.379921118
YFR010W YHR200W 0.877316236 0 0.379921118
YFR010W YIL075C 0.877316236 0.420328916 0.379921118
YFR010W YLR421C 0.877316236 0 0.379921118
YFR010W YOR259C 0.877316236 0.420328916 0.379921118
YFR010W YOR261C 0.877316236 0.420328916 0.379921118
YFR052W YGL048C 1 0.711212898 0.413446782
YFR052W YKL145W 1 0.711212898 0.413446782
YFR052W YMR314W 1 0.711212898 0.413446782
YFR052W YOR117W 1 0.711212898 0.413446782
YFR052W YPR108W 1 0 0.413446782
YFR052W YHL030W 0.916174944 0 0.379921118
YFR052W YHR027C 1 0.711212898 0.413446782
YFR052W YHR200W 1 0 0.413446782
YFR052W YIL075C 1 0.711212898 0.413446782
YFR052W YLR180W 0.063869073 0.123110421 0.359768246
YFR052W YLR421C 1 0 0.413446782
YFR052W YOR259C 1 0.711212898 0.413446782
YFR052W YOR261C 1 0.711212898 0.413446782
YGL048C YGR232W 0.877316236 0 0.379921118
YGL048C YHL030W 0.916174944 0 0.379921118
YGL048C YHR027C 1 0.711212898 0.413446782
YGL048C YHR200W 1 0 0.413446782
YGL048C YKL145W 1 0.711212898 0.413446782
YGL048C YLR421C 1 0 0.413446782
YGL048C YPR108W 1 0 0.413446782
YHL030W YBR017C 0.063869073 0.147099343 0.135388994
YHL030W YJR077C 0.06481985 0 0.135388994
YHL030W YKL145W 0.916174944 0 0.379921118
YHL030W YLR421C 0.916174944 0.273826385 0.379921118
YHL030W YML092C 0.916174944 0 0.379921118
YHL030W YOR117W 0.916174944 0 0.379921118
YHL030W YPR108W 0.916174944 0 0.379921118
YHL030W YHR027C 0.916174944 0.273826385 0.379921118
YHL030W YHR200W 0.916174944 0.273826385 0.379921118
YHL030W YIL075C 0.916174944 0.273826385 0.379921118
YHL030W YOR259C 0.916174944 0 0.379921118
YHL030W YOR261C 0.916174944 0 0.379921118
YHR027C YGR232W 0.877316236 0 0.407555052
YHR027C YHR200W 1 0.273826385 0.413446782
YHR027C YKL145W 1 0.711212898 0.413446782
YHR027C YLR421C 1 0.273826385 0.413446782
YHR027C YOR117W 1 0.711212898 0.413446782
YHR027C YOR261C 1 0.711212898 0.413446782
YHR027C YPR108W 1 0 0.413446782
YHR027C YOR259C 1 0.711212898 0.413446782
YHR200W YGL011C 1 0 0.413446782
YHR200W YGR135W 1 0 0.413446782
YHR200W YGR232W 0.877316236 0 0.379921118
YHR200W YIL075C 1 0.273826385 0.413446782
YHR200W YKL145W 1 0 0.413446782
YHR200W YLR421C 1 0.669870434 0.413446782
YHR200W YML092C 1 0 0.413446782
YHR200W YMR314W 1 0 0.413446782
YHR200W YOR261C 1 0 0.413446782
YHR200W YPR103W 1 0 0.413446782
YHR200W YPR108W 1 0 0.413446782
YHR200W YOR259C 1 0 0.413446782
YIL075C YGL011C 1 0.711212898 0.413446782
YIL075C YGR232W 0.877316236 0 0.795907885
YIL075C YKL145W 1 0.711212898 0.413446782
YIL075C YLR421C 1 0.273826385 0.413446782
YIL075C YPR108W 1 0 0.413446782
YIL075C YLR180W 0.063869073 0.123110421 0.135388994
YIL075C YML062C 0.19871176 0.147099343 0.080830797
YIL075C YOL098C 0.063869073 0 0
YIL075C YOR261C 1 0.711212898 0.413446782
YKL145W YGR232W 0.877316236 0 0.379921118
YKL145W YGR218W 0.19871176 0 0.028502013
YKL145W YJL194W 0.148688558 0.491286296 0.080830797
YKL145W YOR117W 1 0.711212898 0.413446782
YKL145W YLR421C 1 0 0.413446782
YKL145W YOL098C 0.063869073 0 0
YKL145W YOR259C 1 0.711212898 0.413446782
YKL145W YOR261C 1 0.711212898 0.413446782
YKL145W YPR108W 1 0 0.413446782
YLR421C YOL087C 0.063869073 0 0
YLR421C YOR117W 1 0 0.413446782
YLR421C YPR108W 1 0 0.413446782
YLR421C YOR259C 1 0 0.413446782
YLR421C YOR261C 1 0 0.413446782
YOR259C YML124C 0.19871176 0 0.028502013
YOR261C YGR135W 1 0.711212898 0.413446782
YOR261C YNL250W 0.19871176 0.222292016 0.307197262
YOR261C YGR232W 0.877316236 0 0.379921118
YOR261C YLR035C 0.026530917 0.222292016 0.080830797
YOR261C YMR314W 1 0.711212898 0.413446782
YOR261C YPR108W 1 0 0.413446782
YPR108W YOL087C 0.063869073 0 0
YDL098C YER172C 0.805905952 0 0.435621101
YER083C YJL194W 0.148688558 0.273826385 0.128368209
YER083C YOR326W 0.212100908 0.273826385 0.388437988
YJL194W YDR196C 0.139401363 0.123110421 0.149668025
YJL194W YFL044C 0.139401363 0.222292016 0.284664994
YDL102W YJR006W 1 1 1
YDL102W YJR043C 1 1 1
YJR006W YJR043C 1 1 1
YJR045C YKL096W 0.212100908 0 0.135388994
YJR045C YKR082W 0.332267458 0 0.279976662
YJR045C YLR203C 0.442411386 0 0.346690233
YJR045C YNL078W 0.06481985 0 0.180234305
YKL182W YJR077C 0.199050162 0 0.226193778
YDL113C YDR425W 0.463231486 1 0.65228884
YDL113C YJL036W 0.811918294 1 0.874528843
YDR425W YJL036W 0.463231486 1 0.65228884
YDL116W YGL092W 0.889363375 1 1
YDL116W YGL100W 0.889363375 1 1
YDL116W YJR042W 0.889363375 1 1
YDL116W YLR208W 0.889363375 1 0.70960894
YDL116W YPL169C 0.620191341 0.327706907 0.516427908
YGL092W YGL100W 0.889363375 1 1
YGL092W YJR042W 0.889363375 1 1
YGL092W YLR208W 0.889363375 1 0.70960894
YGL092W YPL169C 0.620191341 0.393233403 0.717202427
YGL100W YER172C 0.148688558 0 0.30000872
YGL100W YJR042W 0.889363375 1 1
YGL100W YLR208W 0.889363375 1 0.70960894
YDL126C YDR037W 0.063869073 0.123110421 0.135388994
YDL126C YNL271C 0.503049637 0 0.430708165
YDR037W YPR056W 0.026530917 0 0.164766101
YDR037W YMR080C 0.063869073 0.123110421 0.209373362
YNL271C YDR251W 0.469649595 0 0.666795622
YNL271C YGR165W 0.209115134 0 0.128368209
YDL136W YOR038C 0.148688558 0 0.141123268
YDL136W YDR460W 0.148688558 0 0.141123268
YDL136W YOR173W 0.272147062 0 0.135388994
YOR038C YGL013C 0.139401363 0.329626565 0.318029535
YOR038C YBR159W 0.06481985 0 0.11861081
YDL140C YDR251W 0.017693444 0 0.160579971
YDL140C YER139C 0.139401363 0.123110421 0.318029535
YDL140C YPR093C 0.139401363 0.123110421 0
YDL140C YGR005C 0.578216686 0.513129529 0.318029535
YDL140C YOR151C 0.767877357 0.656096715 0.318029535
YDL140C YPR187W 0.767877357 0.656096715 0.437264421
YER139C YJR072C 0.058813611 0.222292016 0
YER139C YIL021W 0.139401363 0.123110421 0.318029535
YER139C YKL172W 0.139401363 0 0.164766101
YER139C YOR151C 0.139401363 0.123110421 0.318029535
YER139C YOR224C 0.139401363 0.123110421 0.318029535
YPR093C YGR005C 0.139401363 0 0
YPR093C YGR186W 0.139401363 0 0
YPR093C YIL021W 0.139401363 0.123110421 0
YPR093C YOL005C 0.139401363 0.123110421 0
YPR093C YOR151C 0.139401363 0.123110421 0
YDL143W YJL111W 0.788593774 1 0.52514435
YDL143W YOR281C 0.063869073 0.273826385 0.52514435
YDL143W YKL029C 0.063869073 0 0.063674894
YJL111W YDR188W 0.788593774 1 0.52514435
YJL111W YMR028W 0.017693444 0 0.080830797
YJL111W YNL212W 0.063869073 0 0
YJL111W YOR281C 0.063869073 0.273826385 0.52514435
YOR281C YJL008C 0.063869073 0.273826385 0.52514435
YOR281C YDR188W 0.063869073 0.273826385 0.52514435
YOR281C YNL212W 0.058813611 0 0
YER122C YDR238C 1 0 0.615425288
YER122C YNL287W 1 0 0.615425288
YNL287W YDR238C 1 0 0.615425288
YNL287W YPL010W 1 0 0.615425288
YDL216C YDR179C 0.79539111 0 0.886355031
YDL216C YIL071C 0.79539111 0 0.886355031
YDL216C YMR025W 0.79539111 0 0.886355031
YDL216C YOL117W 0.79539111 0 0.886355031
YDR179C YIL071C 0.79539111 0 0.886355031
YDR179C YMR025W 0.79539111 0 0.886355031
YDR179C YOL117W 0.79539111 0 0.886355031
YIL071C YMR025W 0.79539111 0 0.886355031
YIL071C YOL117W 0.79539111 0 0.886355031
YMR025W YOL117W 0.79539111 0 0.886355031
YMR314W YER094C 1 0.711212898 0.413446782
YMR314W YGL011C 1 0.711212898 0.413446782
YMR314W YML092C 1 0.711212898 0.413446782
YMR314W YOR362C 1 0.711212898 0.413446782
YMR314W YPR103W 1 0.711212898 0.413446782
YLR003C YDR299W 0.535023088 0 0.274872651
YLR003C YGL171W 0.535023088 0 0.274872651
YLR003C YGR090W 0.535023088 0 0.446751355
YLR003C YCL031C 0.535023088 0 0.446751355
YLR003C YPR112C 0.535023088 0 0.446751355
YDL150W YDR045C 0.708405383 0.656096715 0.578697618
YDL150W YJL011C 0.708405383 0.656096715 0.578697618
YDL150W YKL144C 0.708405383 0.656096715 0.578697618
YDL150W YKR025W 0.708405383 0.656096715 0.578697618
YDL150W YNL084C 0.117746131 0 0.028502013
YDL150W YNL113W 0.708405383 0.656096715 0.578697618
YDL150W YNL151C 0.708405383 0.656096715 0.578697618
YDL150W YOR116C 0.708405383 0.656096715 0.578697618
YDL150W YOR224C 0.708405383 0.656096715 0.578697618
YDL150W YPR110C 0.708405383 0.656096715 0.578697618
YDL150W YPR187W 0.708405383 0.656096715 0.578697618
YDL150W YPR190C 0.708405383 0.656096715 0.578697618
YDR170C YJR077C 0.117746131 0 0.180234305
YDR170C YGL238W 0.117746131 0 0.244387339
YDR170C YOR136W 0.117746131 0 0.028502013
YDL165W YPR072W 0.813478996 0.53787657 0.737024591
YDL165W YPR112C 0.223156409 0 0.276076972
YDL167C YIR001C 0.058813611 0.243570982 0
YDL167C YML117W 0.058813611 0.393233403 0
YDL167C YMR080C 0.272147062 0.200338789 0
YDL167C YNL016W 0.742127949 0.243570982 0
YDL167C YJR138W 0.063869073 0 0
YIR001C YGL049C 0.063869073 0.243570982 0.080830797
YIR001C YGR250C 0.058813611 0.243570982 0
YIR001C YNL016W 0.058813611 0.705503138 0.369858496
YIR001C YJR138W 0.063869073 0 0
YIR001C YML117W 0.058813611 0.243570982 0.080830797
YIR001C YMR080C 0.063869073 0.200338789 0.369858496
YIR001C YNL138W 0.063869073 0.147099343 0.028502013
YML117W YER165W 0.063869073 0.243570982 0.209373362
YML117W YPL184C 0.058813611 0 0
YML117W YNL251C 0.026530917 0.243570982 0.615425288
YML117W YPL190C 0.026530917 0.243570982 0.615425288
YMR080C YGR180C 0.148688558 0.123110421 0.209373362
YMR080C YNL016W 0.272147062 0.200338789 0.950953725
YDL175C YJL050W 0.79539111 0.123110421 1
YDL175C YLR226W 0.182983024 0 0.164766101
YDL175C YLR430W 0.139401363 0.123110421 0.607808548
YDL175C YMR125W 0.19871176 0 0.369858496
YDL175C YMR239C 0.34093377 0.123110421 0.607808548
YDL175C YNL251C 0.223156409 0 0.164766101
YDL175C YOL115W 0.79539111 1 1
YDL175C YPL190C 0.139401363 0 0.164766101
YDL175C YPR161C 0.182983024 0.330273689 0.164766101
YJL050W YLR430W 0.139401363 0.600639426 0.676422191
YJL050W YMR239C 0.34093377 0.222292016 0.749057685
YJL050W YNL251C 0.223156409 0.705503138 0.164766101
YJL050W YOL115W 0.79539111 0.123110421 1
YJL050W YPL190C 0.139401363 1 0.164766101
YER171W YIL128W 0.378217219 0.429233449 0.555519994
YDL188C YGL190C 0.139401363 0.619405626 0.807049314
YDL188C YJR009C 0.06481985 0.123110421 0.11861081
YDL188C YPL106C 0.026530917 0.222292016 0.135388994
YDL188C YPR040W 0.139401363 0 0.160579971
YDL188C YML109W 0.139401363 0 0.532389947
YDL188C YMR273C 0.139401363 0 0.532389947
YGL190C YGR161C 0.128367254 0 0.135388994
YGL190C YJR138W 0.06481985 0 0.306142208
YGL190C YML109W 0.128367254 0 0.532389947
YGL190C YMR273C 0.564532396 0 0.532389947
YJR009C YDR198C 0 0.123110421 0.226193778
YJR009C YPL106C 0.063869073 0.123110421 0.063674894
YJR009C YKL010C 0.199050162 0.123110421 0.063674894
YJR009C YML056C 0.063869073 0.353989632 0.11861081
YPL106C YGL206C 0.058813611 0 0.028502013
YPL106C YGR234W 0.063869073 0.123110421 0
YPL106C YMR152W 0.063869073 0 0.028502013
YGR027C YPR004C 0.063869073 0 0
YGR027C YKL125W 0.209115134 0 0.141123268
YGR027C YML126C 0.063869073 0 0.11861081
YDL192W YER092W 0.117746131 0 0.028502013
YDL192W YLR052W 0.117746131 0 0.160579971
YDL195W YPL085W 0.966583049 0 0.842767619
YDL195W YHR216W 0.117746131 0 0.028502013
YDL195W YLR208W 1 1 0.842767619
YDL195W YPR043W 0.148688558 0.327706907 0.028502013
YDL195W YPR181C 1 0 0.842767619
YPL085W YLR208W 0.966583049 0 0.842767619
YPL085W YNL049C 0.966583049 0.147099343 0.842767619
YPL085W YPR181C 0.966583049 0 0.962430267
YDL201W YDR165W 0.128367254 1 0.669894199
YDL203C YLR425W 0 0 0.446751355
YDL203C YPL066W 0.063869073 0 0
YLR425W YPL066W 0 0 0
YDL208W YMR310C 0.139401363 0 0
YMR310C YLL021W 0.026530917 0 0
YMR310C YPL020C 0.139401363 0 0
YDR516C YNR050C 0.058813611 0.123110421 0.132196165
YDR516C YGR020C 0.063869073 0.123110421 0.160579971
YDR516C YKL119C 0.063869073 0 0.160579971
YDR516C YOR270C 0.063869073 0.123110421 0.160579971
YER102W YLR192C 0.148688558 0 0.47752789
YER102W YML056C 0.063869073 0 0.410790644
YKL119C YGR020C 0.262493964 0 1
YKL119C YNR050C 0.063869073 0 0.028502013
YKL119C YOR270C 0.262493964 0 1
YML130C YDR299W 0.06481985 0 0.080830797
YML130C YGL171W 0.06481985 0.123110421 0.080830797
YML130C YJL002C 0.354309645 0.123110421 0.240479815
YML130C YLR208W 0.06481985 0 0.063674894
YML130C YEL002C 0.354309645 0.123110421 0.268466742
YML130C YGL022W 0.354309645 0.123110421 0.268466742
YML130C YMR143W 0.063869073 0 0.135388994
YML130C YOR078W 0.06481985 0 0.080830797
YOR270C YEL051W 0.963102156 1 1
YOR270C YGR020C 0.963102156 1 1
YOR270C YHR039C-A 0.963102156 1 1
YOR270C YEL013W 0.626678354 0 0.536261802
YOR270C YJL012C 0.448633631 0.123110421 0.813453501
YOR270C YNR050C 0.063869073 0.123110421 0.226193778
YDR001C YAL017W 0.063869073 0.123110421 0.345572357
YDR001C YDR099W 0.026530917 0 0.625385176
YDR001C YGL252C 0.063869073 0 0.339788398
YAL017W YDR044W 0.063869073 0.123110421 0.141123268
YAL017W YDR099W 0.026530917 0 0.523248368
YAL017W YGR094W 0.063869073 0.123110421 0.255793609
YDR099W YDL117W 0.026530917 0 0.318029535
YDR099W YMR296C 0.468570279 0 0.11861081
YDR099W YGL252C 0.139401363 0 0.431255594
YGL252C YLR333C 0.148688558 0 0.028502013
YGL252C YNL076W 0.058813611 0 1
YDR005C YJL011C 0.652354597 0.656096715 0.578697618
YDR005C YDR045C 0.652354597 0.656096715 0.578697618
YDR005C YKL144C 0.652354597 0.656096715 0.578697618
YDR005C YNL113W 0.652354597 0.656096715 0.578697618
YDR005C YNL151C 0.652354597 0.656096715 0.578697618
YDR005C YOR116C 0.652354597 0.656096715 0.578697618
YDR005C YPR110C 0.652354597 0.656096715 0.578697618
YDR005C YPR190C 0.652354597 0.656096715 0.578697618
YJL011C YDR045C 0.708405383 0.656096715 0.578697618
YJL011C YKL144C 0.708405383 0.656096715 0.707060291
YJL011C YKR025W 0.708405383 0.656096715 0.578697618
YJL011C YNL084C 0.117746131 0 0.028502013
YJL011C YNL113W 0.708405383 0.656096715 0.578697618
YJL011C YNL151C 0.708405383 0.656096715 0.578697618
YJL011C YOR116C 0.708405383 0.656096715 0.578697618
YDR025W YMR110C 0.117746131 0 0.055521238
YDR027C YJL029C 0.91404265 0 0.758934174
YDR027C YDR484W 0.91404265 0 0.758934174
YDR027C YJL034W 0.182983024 0 0.318029535
YJL029C YDR484W 0.91404265 1 0.758934174
YJL029C YJL034W 0.182983024 0.273826385 0.279976662
YDR422C YDR477W 0.81621121 1 0.437264421
YDR422C YER027C 0.81621121 1 0.663719248
YDR422C YER129W 0.063869073 0.443169629 0.437264421
YDR422C YGL115W 0.81621121 1 0.437264421
YDR422C YGL208W 0.81621121 1 0.663719248
YDR477W YER027C 1 1 0.905945083
YDR477W YER129W 0.063869073 0.443169629 0.545618728
YDR477W YGL115W 1 1 0.933288918
YDR477W YGL208W 0.81621121 1 0.725515732
YER027C YER129W 0.058813611 0.443169629 0.437264421
YER027C YGL208W 0.81621121 1 0.725515732
YER027C YGL115W 1 1 0.437264421
YER129W YGL115W 0.058813611 0.443169629 0.545618728
YER129W YGL208W 0.058813611 0.443169629 0.437264421
YGL115W YBR125C 0.058813611 0.123110421 0.369858496
YGL115W YDR186C 0.148688558 0 0
YGL115W YGL208W 0.81621121 1 0.560279381
YGL115W YGR152C 0.384990793 0.123110421 0.160579971
YGL115W YOR267C 0.058813611 0.443169629 0.160579971
YNL076W YJR138W 0.063869073 0 0.160579971
YNR034W YLR389C 0.017693444 0.222292016 0
YDR035W YOR230W 0.128367254 0 0.132196165
YDR035W YLR355C 0.216159987 0.123110421 0.447654196
YPR056W YDR311W 1 0.513129529 1
YPR056W YKL028W 0.578216686 0.513129529 0.553212668
YPR056W YLR005W 1 0.513129529 1
YDR041W YDR175C 1 1 0.454182188
YDR041W YDR337W 1 1 0.454182188
YDR041W YDR347W 1 1 0.454182188
YDR041W YGL129C 1 1 0.454182188
YDR041W YGR165W 1 1 0.454182188
YDR041W YHL004W 1 1 0.454182188
YDR041W YKL155C 1 1 0.454182188
YDR041W YMR188C 1 1 0.454182188
YDR041W YNR037C 1 1 0.454182188
YDR041W YOR204W 0.063869073 0 0.209373362
YDR041W YOR205C 0.216159987 0 0
YDR175C YGL180W 0.148688558 0 0.135388994
YDR175C YGR165W 1 1 0.733114263
YDR175C YMR188C 1 1 0.733114263
YDR175C YDR337W 1 1 0.454182188
YDR175C YDR347W 1 1 0.454182188
YDR175C YGL129C 1 1 0.454182188
YDR175C YHL004W 1 1 0.454182188
YDR175C YKL155C 1 1 0.454182188
YDR175C YNR037C 1 1 0.454182188
YDR175C YOR205C 0.216159987 0 0
YDR337W YDR311W 0.223156409 0 0.141123268
YDR337W YDR347W 1 1 0.454182188
YDR337W YGL129C 1 1 0.454182188
YDR337W YHL004W 1 1 0.454182188
YDR337W YKL155C 1 1 0.454182188
YDR337W YMR188C 1 1 0.454182188
YDR337W YNR037C 1 1 0.454182188
YDR337W YOR205C 0.216159987 0 0
YDR347W YGL129C 1 1 0.454182188
YDR347W YGL180W 0.148688558 0 0.135388994
YDR347W YMR188C 1 1 0.454182188
YDR347W YHL004W 1 1 0.454182188
YDR347W YKL155C 1 1 0.454182188
YDR347W YNR037C 1 1 0.454182188
YDR347W YOR205C 0.216159987 0 0
YGL129C YGL180W 0.148688558 0 0.19372976
YGL129C YGR165W 1 1 0.454182188
YGL129C YMR188C 1 1 0.454182188
YGL129C YHL004W 1 1 0.454182188
YGL129C YKL155C 1 1 0.454182188
YGL129C YNR037C 1 1 0.454182188
YGL129C YOR205C 0.216159987 0 0
YGR165W YGL180W 0.148688558 0 0.135388994
YGR165W YKL155C 1 1 0.454182188
YGR165W YMR188C 1 1 0.733114263
YHL004W YKL155C 1 1 0.454182188
YHL004W YMR188C 1 1 0.454182188
YHL004W YOR204W 0.063869073 0.243570982 0.209373362
YHL004W YNR037C 1 1 0.454182188
YHL004W YOR205C 0.216159987 0 0
YKL155C YGL180W 0.148688558 0.244946187 0.135388994
YKL155C YMR188C 1 1 0.454182188
YKL155C YNR037C 1 1 0.454182188
YKL155C YOR205C 0.216159987 0 0
YMR188C YNR037C 1 1 0.454182188
YNR037C YOL115W 0.223156409 0 0.12693783
YNR037C YOR205C 0.216159987 0 0
YOR205C YDR517W 0.06481985 0 0
YOR205C YOL115W 0.06481985 0 0
YDR044W YGR094W 0.063869073 0.123110421 0.209373362
YDR044W YGR264C 0.063869073 0.123110421 0.209373362
YGR264C YGL105W 0.874544634 0 0.58760151
YGR264C YGL245W 0.874544634 0.590701248 0.578697618
YDR045C YKR025W 0.708405383 0.656096715 0.578697618
YDR045C YNL113W 0.708405383 0.656096715 0.578697618
YDR045C YNL151C 0.708405383 0.656096715 0.578697618
YDR045C YOR116C 0.708405383 0.656096715 0.578697618
YDR045C YKL144C 0.708405383 0.656096715 0.578697618
YDR045C YPR190C 0.708405383 0.656096715 0.578697618
YKR025W YKL144C 0.708405383 0.656096715 0.578697618
YKR025W YOR116C 0.708405383 0.656096715 0.578697618
YKR025W YNL113W 0.708405383 0.656096715 0.578697618
YKR025W YNL151C 0.708405383 0.656096715 0.578697618
YKR025W YPR110C 0.708405383 0.656096715 0.578697618
YKR025W YPR190C 0.708405383 0.656096715 0.578697618
YNL113W YKL144C 0.708405383 0.656096715 0.578697618
YNL113W YNL084C 0.209115134 0 0.028502013
YNL113W YOR116C 0.708405383 0.656096715 0.578697618
YNL113W YPR010C 0.742127949 0.656096715 0.603277548
YNL113W YNL151C 0.708405383 0.656096715 0.578697618
YNL151C YKL144C 0.708405383 0.656096715 0.578697618
YNL151C YGL156W 0.117746131 0.123110421 0.080830797
YNL151C YOR116C 0.708405383 0.656096715 0.578697618
YNL151C YPR032W 0.026530917 0.330273689 0.028502013
YNL151C YPR110C 0.708405383 0.656096715 0.578697618
YNL151C YPR190C 0.708405383 0.656096715 0.578697618
YOR116C YFR037C 0.19871176 0.330273689 0.272893246
YOR116C YKL144C 0.708405383 0.656096715 0.578697618
YOR116C YKL213C 0.139401363 0 0.164766101
YOR116C YPR187W 0.708405383 0.656096715 0.578697618
YOR116C YOR224C 0.708405383 0.656096715 0.578697618
YOR116C YPR110C 0.708405383 0.656096715 0.578697618
YOR116C YPR190C 0.708405383 0.656096715 0.578697618
YDR050C YJL049W 0 0 0
YDR050C YKL065C 0.06481985 0 0
YDR050C YGL131C 0.06481985 0 0
YDR050C YMR052W 0.06481985 0 0.028502013
YDR051C YER048W-A 0.06481985 0 0.055521238
YER048W-A YCL017C 0.216159987 0 1
YDL075W YNL110C 0.272147062 0 0.274872651
YEL054C YGL099W 0.063869073 0 0.274872651
YEL054C YHR052W 0.272147062 0 0.498115371
YGL103W YNL110C 0.272147062 0.393233403 0.274872651
YGL103W YHR052W 0.272147062 0.147099343 0.274872651
YGR085C YKR081C 0.272147062 0 0.581589134
YIL133C YOR206W 0.272147062 0 0.12693783
YLR029C YMR229C 0.272147062 0.243570982 0.12693783
YLR276C YKR081C 0.34093377 0 0.581589134
YLR276C YLL021W 0.026530917 0 0.228431947
YLR276C YNL175C 0.34093377 0 0
YNL110C YFL002C 0.34093377 0 0.498115371
YNL110C YGR103W 0.619530009 0 0.498115371
YNL110C YHR052W 0.619530009 0.147099343 0.498115371
YNL110C YHR088W 0.619530009 0.243570982 0.498115371
YNL110C YKR081C 0.619530009 0.243570982 0.498115371
YNL110C YLL034C 0.619530009 0 0.498115371
YNL110C YMR290C 0.619530009 0.393233403 0.498115371
YNL110C YCL054W 0.619530009 0 0.498115371
YNL110C YDL031W 0.34093377 0 0.498115371
YNL110C YLL008W 0.619530009 0 0.498115371
YNL110C YOL077C 0.619530009 0.243570982 0.498115371
YBR017C YJR077C 0.063869073 0 0.209373362
YBR017C YMR012W 0.063869073 0 0.410790644
YBR017C YOL123W 0.063869073 0.147099343 0.12693783
YDR068W YDR483W 0.063869073 0 0.028502013
YLR436C YGR261C 0.063869073 0 0.028502013
YLR436C YMR304W 0.058813611 0 0.028502013
YMR304W YGR261C 0.063869073 0 0.135388994
YBR125C YDR186C 0.063869073 0 0
YGR234W YDR127W 0.063869073 0.353989632 0
YGR234W YDR188W 0.277699351 0 0
YGR234W YLL013C 0.216159987 0 0
YGR234W YLR304C 0.449065737 0.123110421 0.19372976
YGR275W YFR037C 0.781643901 0 1
YGR275W YLR321C 0.781643901 0 1
YGR275W YMR033W 0.850948774 0 1
YGR192C YDR434W 0.06481985 0.123110421 0.141123268
YGR192C YBL013W 0.199050162 0.123110421 0.244081967
YGR192C YBL113C 0 0.123110421 0
YDL117W YIL021W 0.026530917 0 0.028502013
YMR296C YDR502C 0 0.244946187 0.11861081
YMR296C YDR062W 1 1 0.739799323
YKL009W YHR052W 0.619530009 0.147099343 0.498115371
YKL009W YNR053C 0.619530009 0 0.310149944
YKL009W YOL077C 0.619530009 0.486045278 0.498115371
YKL009W YOR206W 0.619530009 0 0.350111051
YOR252W YLR150W 0.359513635 0 0
YDR108W YMR218C 0.788593774 0 0.561759034
YDR108W YDR246W 0.788593774 0 0.561759034
YDR108W YDR407C 0.788593774 0 0.561759034
YDR108W YGR166W 0.788593774 0 0.561759034
YDR108W YKR068C 0.788593774 0 0.561759034
YDR108W YOR115C 0.788593774 0 0.561759034
YMR218C YDR246W 0.788593774 1 0.561759034
YMR218C YDR407C 0.788593774 1 1
YMR218C YGR166W 0.788593774 0 0.561759034
YMR218C YKR068C 0.788593774 1 0.561759034
YMR218C YOR115C 0.788593774 0.567781245 0.561759034
YJL041W YER107C 0.933298518 1 1
YJL041W YFR002W 0.962435673 1 1
YJL041W YGL172W 0.962435673 1 1
YJL041W YGR119C 0.962435673 1 1
YJL041W YIL115C 0.933298518 1 1
YJL041W YJL061W 0.933298518 1 1
YJL041W YMR047C 0.933298518 1 1
YDR118W YOR249C 0.742127949 1 0.750097232
YDR118W YGL240W 0.742127949 0.53787657 0.750097232
YDR118W YHR166C 0.742127949 1 0.750097232
YDR118W YLR102C 0.742127949 1 0.750097232
YDR118W YLR127C 0.742127949 1 0.750097232
YOR249C YGL240W 0.742127949 0.53787657 0.750097232
YOR249C YHR166C 0.742127949 1 0.750097232
YOR249C YLR102C 0.742127949 1 0.750097232
YOR249C YLR127C 0.742127949 1 0.750097232
YOR249C YLR249W 0.148688558 0.147099343 0.160579971
YDR121W YBL002W 0.649328497 0.329626565 0.353240254
YDR121W YBR278W 0.933298518 1 0.855925895
YDR121W YJL065C 1 0 0.584963241
YDR121W YNL262W 0.933298518 1 0.855925895
YDR121W YPR175W 0.933298518 1 0.855925895
YBR278W YPR175W 0.933298518 1 0.855925895
YDR127W YDR214W 0.058813611 0 0.135388994
YDR127W YGR240C 0.063869073 0.404988165 0.410790644
YDR127W YJL008C 0.063869073 0 0.135388994
YDR127W YMR186W 0.063869073 0.123110421 0.259572289
YDR127W YMR299C 0.058813611 0.123110421 0.028502013
YDR127W YKL029C 0.063869073 0.49529332 0.356050453
YDR127W YLR180W 0.058813611 0.584525853 0.447654196
YDR214W YER090W 0.058813611 0 0.19372976
YDR214W YGL195W 0.063869073 0 0.135388994
YDR214W YKL010C 0.063869073 0 0.135388994
YDR214W YPR010C 0.026530917 0 0.080830797
YGR240C YMR205C 1 1 0.702595777
YGR240C YNL045W 0.06481985 0.123110421 0.244081967
YGR240C YOR286W 0.199050162 0.244946187 0
YGR240C YPL193W 0.06481985 0 0.028502013
YMR186W YJR077C 0.199050162 0 0.266038663
YMR299C YHR023W 0.413755487 0.683323258 0.028502013
YDR129C YIL172C 0.063869073 0 0
YDR129C YFL039C 0.863760823 0.147099343 0.634184972
YIL172C YDR517W 0.063869073 0 0
YDR135C YDR171W 0.063869073 0 0.19372976
YDR171W YJR010W 0.063869073 0 0.135388994
YDR171W YOR151C 0.19871176 0 0.135388994
YDR171W YPR010C 0.209115134 0 0.080830797
YDL084W YML062C 0.19871176 0 0.532389947
YDL084W YNL004W 0.272147062 0 0.516427908
YDL084W YNL253W 0.19871176 0 0.516427908
YDR141C YNL297C 0.433974071 0 0.866295785
YDR141C YDR335W 0.06481985 0 0.244387339
YGL013C YNL272C 0.06481985 0 0.19372976
YNL272C YGR175C 0.06481985 0 0.028502013
YNL272C YIL129C 0.503049637 0 0.399547925
YDR148C YFL018C 0.949718173 0.123110421 0.874528843
YDR148C YGL030W 0.209115134 0 0.055521238
YDR148C YIL125W 0.949718173 0.123110421 1
YDR148C YMR121C 0.209115134 0 0.055521238
YFL018C YIL125W 0.949718173 1 0.874528843
YFL018C YMR211W 0.216159987 0 0.028502013
YGL030W YGR103W 0.272147062 0 0.350111051
YIL125W YML094W 0.182983024 0 0.028502013
YIL125W YMR121C 0.209115134 0 0.055521238
YMR121C YEL055C 0.209115134 0 0.141123268
YMR121C YLR449W 0.209115134 0.147099343 0.141123268
YMR121C YPL207W 0.063869073 0 0.12693783
YMR121C YNL175C 0.272147062 0.393233403 0
YDR152W YGR173W 0.058813611 0 0
YJR138W YML071C 0.117746131 0 0
YJR138W YMR176W 0.117746131 0 0
YJR138W YOR349W 0 0 0.160579971
YML098W YMR005W 0.708405383 0.513129529 0.683346055
YJR077C YEL022W 0.117746131 0 0.266038663
YJR077C YGL195W 0.199050162 0 0.266038663
YJR077C YJL039C 0.332267458 0 0.180234305
YJR077C YGR218W 0.117746131 0.319446658 0.180234305
YJR077C YML016C 0.06481985 0 0.055521238
YJR077C YPR184W 0.199050162 0 0.36849071
YIL129C YDR240C 0.06481985 0 0.12693783
YIL129C YGL091C 0.199050162 0 0.135388994
YIL129C YML081W 0.06481985 0 0
YIL129C YNL175C 0.06481985 0 0
YDR174W YDR507C 0.209115134 0 0.160579971
YDR174W YGR261C 0.06481985 0 0.266038663
YDR174W YKL112W 0.454250882 1 0.318029535
YDR174W YNL216W 0.367218759 1 0.318029535
YDR174W YFR037C 0.139401363 0 0.318029535
YDR507C YNL078W 0.469649595 0 0.403173905
YDR507C YOL070C 0.469649595 0 0
YGR261C YBR288C 1 0 0.758934174
YGR261C YJL024C 1 0 0.758934174
YGR261C YPL195W 1 0 0.758934174
YDR176W YGL066W 1 0.611525468 0.565245763
YDR176W YMR236W 1 0.429233449 0.565245763
YDR176W YDR392W 1 0.573094621 0.565245763
YDR176W YLR055C 0.965794527 0.573094621 0.565245763
YDR176W YOL148C 1 0.573094621 0.565245763
YGL066W YDR392W 1 0 0.565245763
YGL066W YMR236W 1 0.327706907 0.565245763
YGL066W YLR055C 0.965794527 0 0.565245763
YGL066W YOL148C 1 0 0.565245763
YMR236W YGR274C 0.965794527 0.844611176 0.683346055
YMR236W YLR055C 0.965794527 0.429233449 0.565245763
YMR236W YMR005W 0.708405383 0.513129529 0.683346055
YDR188W YGR187C 0.063869073 0 0
YDR188W YHR104W 0.063869073 0 0.135388994
YDR188W YMR028W 0.017693444 0 0.080830797
YDR188W YNL212W 0.063869073 0 0
YDR188W YKL029C 0.063869073 0 0.063674894
YDR188W YML124C 0.19871176 0 0.028502013
YGR187C YBR155W 0.058813611 0 0
YGR187C YDR385W 0.063869073 0 0
YDR189W YKL196C 0.603331769 0.273826385 0.505392276
YKL196C YDR264C 0.474032038 0.788548347 0.357687883
YKL196C YGL098W 0.06481985 1 0.327122566
YKL196C YGL145W 0.06481985 0 0.327122566
YKL196C YLR268W 0.474032038 1 0.774990785
YKL196C YOR036W 0.474032038 1 0.597258705
YKL196C YOR075W 0.212100908 1 0.597258705
YKL196C YLR440C 0.212100908 0 0.327122566
YKL196C YMR197C 0.433974071 1 0.774990785
YER164W YER103W 0.139401363 0.322740168 0.080830797
YER164W YIL035C 0.378217219 0.123110421 0.284664994
YER164W YKL088W 0.19871176 0.123110421 0.149668025
YER164W YMR172W 0.223156409 0.363131869 0.318029535
YER164W YOR039W 0.223156409 0 0.284664994
YER164W YOR061W 0.223156409 0.123110421 0.284664994
YPL053C YNL059C 0.017693444 0.123110421 0.128368209
YPL240C YIL094C 0.063869073 0.123110421 0.19372976
YPL240C YPL210C 0.058813611 0.147099343 0.407555052
YPL240C YGR123C 0.058813611 0.222292016 0.135388994
YPL240C YOR027W 0.058813611 0.273826385 0.483572092
YPL240C YPL161C 0.058813611 0 0.19372976
YDR202C YDR328C 0.874544634 0 1
YDR202C YEL051W 0.19871176 0 1
YDR202C YGR020C 0.19871176 0 1
YDR202C YPR036W 0.19871176 0 1
YDR328C YMR258C 0.128367254 0 0
YDR328C YKR014C 0.06481985 0.123110421 0.379921118
YDR328C YOR370C 0.058813611 0.273826385 0.028502013
YDR207C YIL084C 0.855948111 0.756850771 1
YDR207C YPL139C 0.855948111 0.756850771 1
YDR207C YPL181W 0.855948111 0.756850771 1
YDR211W YGR083C 0.81621121 1 0.71620187
YDR211W YJR007W 0.182983024 1 0.555519994
YDR211W YKR026C 0.81621121 1 0.71620187
YDR211W YER025W 0.182983024 1 0.410790644
YDR211W YLR291C 0.81621121 1 0.71620187
YDR211W YOR260W 0.81621121 1 0.71620187
YDR211W YPL237W 0.182983024 1 0.555519994
YDR211W YPR010C 0.19871176 0 0.141123268
YGR083C YER025W 0.182983024 1 0.410790644
YGR083C YJR007W 0.182983024 1 0.555519994
YGR083C YKR026C 0.81621121 1 0.71620187
YGR083C YLR291C 0.81621121 1 0.71620187
YGR083C YOR260W 0.81621121 1 0.71620187
YGR083C YPL237W 0.182983024 1 0.555519994
YJR007W YER025W 0.841692953 1 0.410790644
YJR007W YKR026C 0.182983024 1 0.555519994
YJR007W YOR101W 0.017693444 0.147099343 0.255793609
YJR007W YOR335C 0.063869073 0 0.410790644
YJR007W YLR291C 0.182983024 1 0.555519994
YJR007W YOR260W 0.182983024 1 0.555519994
YJR007W YPL237W 0.841692953 1 0.555519994
YKR026C YER025W 0.182983024 1 0.410790644
YKR026C YOR101W 0.017693444 0.147099343 0.255793609
YKR026C YOR335C 0.063869073 0 0.410790644
YKR026C YLR291C 0.81621121 1 0.71620187
YKR026C YOR260W 0.81621121 1 0.71620187
YKR026C YPL237W 0.182983024 1 0.555519994
YER090W YKL211C 0.920846477 1 0.96972108
YER090W YLR180W 0.058813611 0.123110421 0.447654196
YPL084W YLR025W 0.463231486 0 0.806016558
YPL084W YPR173C 0.463231486 0.222292016 0.837240918
YDR225W YDR243C 0.148688558 0 0.164766101
YDR225W YMR043W 0.476737823 0.329626565 0.318029535
YDR238C YPL010W 1 0 0.615425288
YPL010W YKR067W 0.06481985 0 0.028502013
YDR240C YGR013W 0.885049586 0.243570982 0.502981709
YDR240C YLR275W 0.885049586 0.243570982 0.502981709
YDR240C YMR125W 0.885049586 0.705503138 0.502981709
YGR013W YER172C 0.700744021 0 0.435621101
YGR013W YLR275W 0.885049586 0.393233403 0.502981709
YGR013W YMR125W 0.885049586 0.243570982 0.502981709
YLR275W YGL128C 0.546614915 0 0.502981709
YLR275W YMR125W 0.885049586 0.243570982 0.502981709
YLR275W YPL213W 0.700744021 0.393233403 0.502981709
YMR125W YER172C 0.700744021 0 0.435621101
YMR125W YLR430W 0.139401363 0 0.276076972
YMR125W YML049C 0.700744021 0.243570982 0.502981709
YMR125W YCL037C 0.272147062 0.243570982 0.12693783
YMR125W YGL049C 0.272147062 0.243570982 0.12693783
YMR125W YLR226W 0.19871176 0 0.164766101
YMR125W YMR240C 0.700744021 0.243570982 0.502981709
YMR125W YNL251C 0.19871176 0.705503138 0.164766101
YMR125W YPL190C 0.139401363 0.705503138 0.164766101
YMR125W YPR161C 0.19871176 0 0.164766101
YDR245W YCR043C 0.433974071 0 0
YDR245W YDR525W-A 0.063869073 0 0
YDR245W YJL183W 0.863760823 0.749039619 0.954124924
YDR245W YJR075W 0.863760823 0.749039619 1
YDR245W YPL050C 0.863760823 0.749039619 0.954124924
YDR245W YEL036C 0.863760823 0.749039619 0.954124924
YCR043C YEL036C 0.433974071 0 0
YCR043C YJL183W 0.433974071 0 0
YCR043C YPL050C 0.433974071 0 0
YDR525W-A YGR132C 0.212100908 0 0
YDR525W-A YGR231C 0.212100908 0 0
YJL183W YEL036C 0.863760823 0.749039619 0.954124924
YJL183W YGR132C 0.117746131 0 0.135388994
YJL183W YGR231C 0.117746131 0 0.135388994
YJL183W YJR075W 0.863760823 0.749039619 0.954124924
YJL183W YLR450W 0.117746131 0.123110421 0.11861081
YJL183W YPL050C 0.863760823 0.749039619 0.954124924
YJR075W YEL036C 0.863760823 0.749039619 0.954124924
YJR075W YGR231C 0.117746131 0 0.128368209
YJR075W YBR106W 0.06481985 0 0.080830797
YJR075W YPL050C 0.863760823 0.749039619 0.954124924
YPL050C YEL036C 0.863760823 0.749039619 0.954124924
YPL050C YGR132C 0.212100908 0 0.228431947
YPL050C YGR231C 0.212100908 0 0.135388994
YDR246W YKR068C 0.788593774 1 0.561759034
YDR246W YDR407C 0.788593774 1 0.561759034
YDR246W YGR166W 0.788593774 0 0.561759034
YDR246W YOR115C 0.788593774 0.567781245 0.561759034
YKR068C YDR407C 0.788593774 1 0.561759034
YKR068C YGR166W 0.788593774 0 0.561759034
YKR068C YOR115C 0.788593774 0.567781245 0.561759034
YDR264C YMR197C 0.433974071 0 0.357687883
YDR264C YOR036W 0.474032038 0 0.357687883
YDR264C YOR212W 0.212100908 0 0.664128132
YMR197C YOR036W 0.433974071 1 0.758934174
YMR197C YOR212W 0.212100908 0 0.244081967
YOR036W YOR212W 0.017693444 0 0.244081967
YLR398C YGR158C 0.091815765 0 1
YLR398C YGL213C 0.841692953 0 1
YDR283C YLR384C 0.148688558 0 0.262580285
YDR283C YML091C 0.272147062 0.123110421 0.262580285
YLR384C YGR200C 0.79539111 0 0.632376154
YLR384C YHR187W 0.79539111 0 0.632376154
YLR384C YML091C 0.148688558 0 0.474049181
YLR384C YPL086C 0.79539111 0 0.632376154
YLR384C YPL101W 0.79539111 0 0.632376154
YML091C YEL015W 0.69712395 0 0.369858496
YML091C YNL118C 0.69712395 0.222292016 0.369858496
YML091C YOL149W 0.69712395 0.222292016 0.417550532
YDR292C YKL154W 1 1 0.813432268
YDR295C YNL021W 1 0.756850771 1
YDR295C YOR323C 0.139401363 0.123110421 0.132196165
YDR295C YPR179C 1 0.756850771 1
YNL021W YOR323C 0.139401363 0.123110421 0.132196165
YNL021W YPR179C 1 0.756850771 1
YDR299W YCL031C 0.535023088 0 0.350111051
YDR299W YGL171W 0.535023088 0 0.350111051
YDR299W YGR090W 0.535023088 0 0.350111051
YDR299W YOR078W 0.535023088 0 0.350111051
YCL031C YGL171W 0.535023088 0 0.350111051
YCL031C YGR090W 0.863760823 0 0.446751355
YCL031C YJL004C 0.117746131 0 0.128368209
YCL031C YNL231C 0.026530917 0 0.063674894
YGL171W YER074W 0.272147062 0 0.350111051
YGL171W YGR090W 0.535023088 0 0.350111051
YGL171W YOR078W 0.535023088 0 0.350111051
YDR300C YGR194C 0.058813611 0.330273689 0.226193778
YDR300C YNL001W 0.058813611 0.123110421 0.209373362
YDR300C YNL265C 0.063869073 0 0.055521238
YDR300C YOR303W 0.058813611 0.123110421 0.623586528
YDR300C YMR176W 0.026530917 0 0.028502013
YGR194C YML071C 0.063869073 0 0.028502013
YGR194C YNL265C 0.063869073 0 0.244081967
YNL265C YML071C 0.06481985 0 0.327122566
YOR303W YLL022C 0.19871176 0 0.132196165
YGR056W YFR037C 0.781643901 0.526783617 1
YGR056W YHR056C 0.781643901 0.526783617 1
YGR056W YLR321C 0.781643901 0.526783617 1
YGR056W YML127W 0.781643901 0.526783617 1
YGR056W YMR033W 0.781643901 0.526783617 1
YDR310C YIL147C 0.017693444 0 0.160579971
YDR311W YKL028W 0.578216686 0.513129529 0.553212668
YDR311W YLR005W 1 0.513129529 1
YDR311W YNL135C 0.139401363 0 0.132196165
YKL028W YER007C-A 0.148688558 0 0.028502013
YKL028W YGR130C 0.063869073 0 0
YKL028W YJR014W 0.148688558 0 0
YKL028W YKR018C 0.139401363 0 0
YKL028W YKR062W 1 0.513129529 0.553212668
YKL028W YLR005W 0.578216686 0.513129529 0.553212668
YLR005W YNL135C 0.139401363 0 0.132196165
YEL037C YPR032W 0.063869073 0.273826385 0.19372976
YDR320C YLR423C 0.063869073 0.273826385 0.128368209
YDR320C YPR049C 0.212100908 0.273826385 0.128368209
YLR423C YPL166W 0.652332601 0 0.641899065
YLR423C YPR049C 0.652332601 0.844611176 0.8637422
YEL055C YNL175C 0.34093377 0 0
YEL055C YPL160W 0.026530917 0.123110421 0.164766101
YEL055C YPL207W 0.06481985 0 0.164766101
YMR229C YGR090W 0.605888772 0 0.47752789
YMR229C YMR128W 0.605888772 0 0.47752789
YMR229C YMR290C 0.535023088 0.243570982 0.498115371
YMR229C YOR206W 0.475829319 0 0.350111051
YMR229C YPL126W 0.605888772 0.243570982 0.47752789
YPL160W YPL111W 0.063869073 0.123110421 0.356050453
YMR258C YKR014C 0.06481985 0 0
YMR258C YOR370C 0.058813611 0 0
YDR331W YHR188C 1 1 1
YDR331W YDR434W 1 1 1
YHR188C YDR434W 1 1 1
YDR335W YKL104C 0 0 0.337692766
YDR335W YDR457W 0.139401363 0 0.648604498
YDR335W YGL238W 0.514039928 1 0.590730713
YDR335W YKL029C 0.06481985 0 0.028502013
YGL238W YDR457W 0.139401363 0 0.425479877
YGL238W YFL026W 0.017693444 0 0.160579971
YGL238W YGR204W 0.139401363 0 0.410790644
YGL238W YIL094C 0.06481985 0 0.160579971
YLL040C YDR457W 0.06481985 0 0.306142208
YLL040C YGR204W 0.06481985 0 0.160579971
YLL040C YLR180W 0.063869073 0 0.160579971
YLR355C YDR457W 0.223156409 0.123110421 0.19372976
YLR355C YGR204W 0.06481985 0.353989632 0.362745924
YLR355C YJL200C 0.216159987 0.123110421 0.328391566
YDR342C YHR047C 0.06481985 0 0.028502013
YDR342C YOR160W 0.06481985 0 0.180234305
YHR047C YHL003C 0.06481985 0.123110421 0.135388994
YHR047C Q0080 0.06481985 0 0.11861081
YDR346C YPR118W 0.128367254 0 0
YDR359C YNL107W 0.830034801 0.611525468 0.385568545
YDR359C YEL018W 0.808531813 0 0.385568545
YDR359C YFL024C 0.808531813 0.611525468 0.40691879
YDR359C YML007W 0.378217219 0 0.248909505
YDR359C YOR244W 0.808531813 0.611525468 0.40691879
YNL107W YEL018W 0.808531813 0 0.385568545
YNL107W YFL024C 0.808531813 0.611525468 0.385568545
YNL107W YOR244W 0.808531813 0.611525468 0.584963241
YDR364C YDR416W 0.523308369 1 0.714416831
YDR364C YKL095W 0.523308369 0.123110421 0.714416831
YDR364C YLL036C 0.523308369 0.123110421 0.714416831
YDR416W YLR117C 0.81621121 1 0.444084882
YDR416W YPL213W 0.61948092 0 0.435621101
YDR416W YER172C 0.272147062 0.123110421 0.714416831
YDR416W YLL036C 0.737057687 1 0.8280618
YPR082C YER172C 0.900555794 0 0.435621101
YDR381W YML034W 0.139401363 0 0.31151773
YDR381W YOR211C 0.117746131 0 0.028502013
YDR381W YML062C 0.19871176 0.200338789 0.516427908
YDR392W YLR055C 0.965794527 0.573094621 0.565245763
YDR392W YOL148C 1 0.573094621 0.565245763
YLR055C YKL078W 0.223156409 0 0.164766101
YLR055C YOL148C 0.965794527 0.573094621 0.565245763
YOL148C YML007W 0.378217219 0.429233449 0.410136151
YDR395W YGL195W 0.06481985 0 0.410790644
YGL195W YFL045C 0.277699351 0 0.410790644
YGL195W YFR009W 0.778764374 0 0.646975846
YGL195W YIL094C 0.199050162 0 0.160579971
YGL195W YOR136W 0.216159987 0 0.11861081
YGL195W YLR180W 0.063869073 0 0.410790644
YGR186W YGR005C 0.949718173 0.513129529 0.553212668
YGR186W YGR063C 0.378217219 0.363131869 0.318029535
YGR186W YIL021W 0.767877357 0 0.318029535
YGR186W YJL140W 0.767877357 0 0.553212668
YGR186W YOL005C 0.767877357 0 0.318029535
YGR186W YOR151C 0.767877357 0.429233449 0.318029535
YGR186W YPR180W 0.378217219 0 0.080830797
YGR186W YPR187W 0.767877357 0 0.318029535
YDR407C YGR166W 0.788593774 0 0.561759034
YDR407C YOR115C 0.788593774 0.567781245 0.561759034
YGR166W YOR115C 0.788593774 0 0.561759034
YLR117C YER172C 0.272147062 0.123110421 0.444084882
YLR117C YGL128C 0.546614915 0 0.444084882
YLR117C YLL036C 0.737057687 1 0.444084882
YLR117C YMR240C 0.61948092 0.393233403 0.627896805
YLR117C YLR424W 0.81621121 0.393233403 0.444084882
YLR117C YML049C 0.61948092 0.243570982 0.627896805
YPL213W YER172C 0.700744021 0 0.435621101
YPL213W YLL036C 0.927181032 0.393233403 0.435621101
YPL213W YML049C 0.927181032 0.243570982 0.502981709
YPL213W YMR240C 0.927181032 0.393233403 0.502981709
YPL213W YMR288W 0.927181032 0.243570982 0.502981709
YPL213W YDL030W 0.927181032 0.393233403 0.502981709
YPL213W YIR009W 0.927181032 0.243570982 0.502981709
YGR232W YER094C 0.60849961 0 0.379921118
YGR232W YML092C 0.60849961 0 0.379921118
YGR232W YPR103W 0.60849961 0 0.379921118
YDR450W YLR192C 0.148688558 0 0.47752789
YDR457W YFL045C 0.026530917 0.123110421 0.244387339
YDR457W YGR204W 0.139401363 0.446711525 0.160579971
YDR457W YKL029C 0.06481985 0.123110421 0.132196165
YFL045C YGL167C 0.063869073 0.123110421 0.244387339
YFL045C YNL169C 0.063869073 0.123110421 0.209373362
YKL029C YEL022W 0.06481985 0 0.063674894
YKL029C YER086W 0.199050162 0.123110421 0.356050453
YKL029C YFR009W 0.063869073 0.123110421 0.063674894
YKL029C YGL245W 0.199050162 0.123110421 0.356050453
YKL029C YML124C 0.06481985 0 0.028502013
YKL029C YMR012W 0.063869073 0 0.063674894
YKL029C YOR151C 0.199050162 0.123110421 0.132196165
YDR460W YPR025C 1 0.513129529 1
YDR460W YMR143W 0.148688558 0 0.164766101
YDR460W YOR173W 0.148688558 0 0.437264421
YPR025C YOR173W 0.148688558 0 0.164766101
YNL175C YLR196W 0.34093377 0 0
YNL175C YDL031W 0.34093377 0 0
YNL175C YPL211W 0.475829319 0 0
YDR484W YJL034W 0.182983024 0.273826385 0.244387339
YJL034W YBR139W 0.06481985 0.222292016 0.248909505
YJL034W YGR205W 0.06481985 0.147099343 0
YJL034W YMR214W 0.800413213 1 0.615425288
YJL034W YPR181C 0.182983024 0 0.244387339
YDL031W YGR103W 0.34093377 0 0.498115371
YDL031W YHR052W 0.34093377 0 0.498115371
YDL031W YKR081C 0.34093377 0 0.581589134
YDL031W YOL077C 0.34093377 0 0.581589134
YDL031W YOR206W 0.34093377 0 0.513164578
YLL008W YGR103W 0.619530009 0 0.498115371
YLL008W YHR052W 0.619530009 0 0.498115371
YLL008W YKL172W 0.619530009 0 0.350111051
YLL008W YKR081C 0.619530009 0 0.581589134
YLL008W YOL077C 0.619530009 0 0.581589134
YDR498C YGL098W 0.354309645 1 0.615425288
YDR498C YGL145W 0.354309645 0 0.615425288
YDR498C YLR268W 0.354309645 1 0.615425288
YDR498C YLR440C 0.528704384 0 0.9140309
YDR498C YNL258C 0.528704384 0 0.9140309
YDR498C YOR075W 0.470513781 1 0.615425288
YGL098W YGL145W 0.354309645 0 0.615425288
YGL098W YNL258C 0.354309645 0 0.615425288
YGL098W YOR075W 0.354309645 1 0.615425288
YGL098W YLR268W 0.354309645 1 0.615425288
YGL098W YLR440C 0.354309645 0 0.615425288
YGL145W YNL258C 0.874544634 0 0.615425288
YGL145W YOR075W 0.354309645 0 0.615425288
YGL145W YLR268W 0.354309645 0 0.615425288
YGL145W YLR440C 0.874544634 0 0.615425288
YLR268W YNL258C 0.354309645 0 0.615425288
YLR268W YOR075W 0.354309645 1 0.615425288
YLR268W YLR440C 0.354309645 0 0.615425288
YLR440C YNL258C 0.874544634 0 0.9140309
YLR440C YOR075W 0.470513781 0 0.615425288
YNL258C YOR075W 0.354309645 0 0.615425288
YDR502C YLR180W 0 1 1
YNL078W YOL070C 0.469649595 0 0
YNR050C YNR046W 0.058813611 0.123110421 0.226193778
YNR050C YDR140W 0.058813611 0.123110421 0.226193778
YNR050C YOL124C 0.058813611 0.123110421 0.226193778
YDR517W YGR136W 0.06481985 0 0.413446782
YDR517W YJL099W 0.603331769 0 0.327122566
YDR517W YJR052W 0.19871176 0 0.128368209
YDR517W YNL193W 0 0 0
YDR517W YOR089C 0.262493964 0 0.327122566
YDR517W YOR231W 0.017693444 0 0.160579971
YDR517W YPR181C 1 0 0.561759034
YJL099W YMR237W 1 0 0.744691775
YJL099W YKR027W 1 0 0.744691775
YJL099W YLR150W 0.148688558 0 0.340850813
YJL099W YLR330W 1 0 0.744691775
YJL099W YOR299W 1 0 0.744691775
YGR132C YEL036C 0.117746131 0 0.135388994
YGR132C YER017C 0.406993431 0 0.648604498
YGR132C YMR089C 0.406993431 0 0.648604498
YGR132C YGR231C 0.406993431 0 0.874528843
YEL002C YKL181W 0.063869073 0.244946187 0.345572357
YEL002C YGL022W 0.813478996 1 0.608446096
YEL002C YMR149W 0.813478996 1 0.608446096
YEL013W YPR149W 0.212100908 0 0.357687883
YEL013W YJL012C 0.448633631 0 0.759628972
YEL015W YBR094W 0.69712395 0 0.369858496
YEL015W YNL118C 0.69712395 0 1
YEL015W YOL149W 0.69712395 0 0.369858496
YBR094W YOL149W 0.69712395 0 0.369858496
YNL118C YGL173C 0.69712395 0.222292016 0.369858496
YNL118C YPL226W 0.06481985 0.322740168 0.180234305
YNL118C YOL149W 0.69712395 1 0.749057685
YOL149W YGL173C 0.69712395 0.222292016 0.369858496
YEL018W YFL024C 0.808531813 0 0.385568545
YEL018W YOR244W 0.808531813 0 0.385568545
YEL022W YGR231C 0.212100908 0 0.244387339
YEL036C YGR231C 0.117746131 0 0.135388994
YGR231C YER017C 0.406993431 0 0.396430873
YGR231C YMR089C 0.406993431 0 0.396430873
YEL051W YGR020C 0.963102156 1 1
YEL051W YHR039C-A 0.963102156 1 1
YEL051W YPR036W 0.963102156 1 1
YBR272C YLL022C 0.19871176 0 0.30000872
YER004W YFR009W 0.063869073 0 0
YFR009W YML124C 0.209115134 0 0.028502013
YFR009W YOR151C 0.148688558 0.123110421 0.410790644
YFL002C YDR087C 0.34093377 0 0.350111051
YFL002C YKL172W 0.34093377 0 0.350111051
YFL002C YLR449W 0.34093377 0.123110421 0.30000872
YFL002C YPL211W 0.34093377 0 0.581589134
YFL002C YHR052W 0.34093377 0 0.498115371
YFL002C YHR088W 0.34093377 0 0.581589134
YFL002C YKR081C 0.34093377 0 0.581589134
YFL002C YLR002C 0.34093377 0 0.350111051
YFL002C YMR290C 0.34093377 0.600639426 0.581589134
YFL002C YOL077C 0.34093377 0 0.581589134
YFL002C YOR206W 0.34093377 0 0.513164578
YGR103W YIL018W 0.272147062 0 0.12693783
YGR103W YOR063W 0.272147062 0 0.498115371
YGR103W YHR052W 0.619530009 0 0.498115371
YGR103W YKR081C 0.619530009 0 0.498115371
YGR103W YLR002C 0.619530009 0 0.350111051
YGR103W YMR290C 0.619530009 0 0.498115371
YGR103W YNR053C 0.619530009 0 0.274872651
YGR103W YOL077C 0.619530009 0 0.498115371
YGR103W YOR206W 0.619530009 0 0.350111051
YKR081C YHR052W 0.619530009 0.147099343 0.498115371
YKR081C YHR085W 0.223156409 0 0.581589134
YKR081C YDR087C 0.619530009 0 0.350111051
YKR081C YKL172W 0.619530009 0 0.350111051
YKR081C YLL034C 0.619530009 0 0.498115371
YKR081C YOR206W 0.619530009 0 0.513164578
YKR081C YPL211W 0.619530009 0 0.581589134
YKR081C YLR002C 0.619530009 0.147099343 0.350111051
YKR081C YMR290C 0.619530009 0.243570982 0.581589134
YKR081C YNR053C 0.619530009 0 0.274872651
YKR081C YOL077C 0.619530009 1 0.581589134
YLR449W YLL034C 0.34093377 0.123110421 0.228431947
YLR449W YLR002C 0.34093377 0.273826385 0.228431947
YLR449W YOR063W 0.209115134 0 0.359768246
YLR449W YOR206W 0.34093377 0 0.30000872
YOR206W YHR052W 0.619530009 0 0.274872651
YOR206W YHR088W 0.619530009 0 0.717202427
YOR206W YLR002C 1 0 0.350111051
YOR206W YMR290C 0.619530009 0 0.513164578
YOR206W YOL077C 0.619530009 0 0.513164578
YOR206W YLL034C 0.619530009 0 0.717202427
YOR349W YML109W 0 0 0.532389947
YOR349W YMR273C 0 0 0.532389947
YOR349W YPR043W 0 0 0.135388994
YPL211W YHR052W 0.619530009 0 0.498115371
YPL211W YLL034C 0.619530009 0 0.498115371
YPL211W YMR290C 0.619530009 0 0.581589134
YPL211W YOL077C 0.619530009 0 0.581589134
YPR043W YOR294W 0.272147062 0 0.12693783
YER007C-A YJR014W 0.666408922 0.393233403 0
YER017C YML075C 0.332267458 0.123110421 0.279976662
YER017C YMR089C 0.920846477 0.652263807 1
YML075C YER095W 0.223156409 0.123110421 0.063674894
YML075C YLR450W 0.514039928 1 0.681876528
YML075C YMR089C 0.332267458 0.123110421 0.279976662
YMR089C YFL026W 0.212100908 0 0.407555052
YER025W YLR215C 0.063869073 0 0.410790644
YER025W YLR291C 0.182983024 1 0.410790644
YER025W YOR260W 0.182983024 1 0.410790644
YER025W YPL237W 0.841692953 1 0.209373362
YLR291C YOR101W 0.017693444 0.147099343 0.255793609
YLR291C YOR260W 0.81621121 1 0.71620187
YLR291C YOR335C 0.199050162 0 0.410790644
YLR291C YPL237W 0.182983024 1 0.555519994
YOR260W YPL237W 0.182983024 1 0.555519994
YPL237W YOR101W 0.017693444 0.147099343 0.11861081
YDL030W YER172C 0.700744021 0 0.435621101
YDL030W YIR009W 0.927181032 0.243570982 0.502981709
YDL030W YLL036C 0.927181032 0.393233403 0.435621101
YDL030W YMR240C 0.927181032 0.393233403 0.502981709
YIR009W YJR084W 0.148688558 0 0.502981709
YIR009W YMR240C 0.927181032 0.243570982 0.502981709
YJR084W YLR424W 0.148688558 0 0.502981709
YJR084W YMR240C 0.148688558 0 0.502981709
YMR240C YER172C 0.700744021 0 0.444084882
YMR240C YML049C 0.927181032 0.243570982 0.681876528
YMR240C YMR288W 0.927181032 0.243570982 0.681876528
YER036C YPR036W 0.148688558 0.322740168 0.180234305
YPR036W YGR020C 0.963102156 1 1
YPR036W YHR039C-A 0.963102156 1 1
YER043C YFL028C 0.058813611 0.222292016 0.328391566
YPR112C YGR090W 0.535023088 0 0.47752789
YPR112C YOR004W 0.475829319 0 0.615425288
YER086W YLR259C 0.216159987 0.123110421 0.328391566
YER086W YNL301C 0.063869073 0 0.11861081
YKL211C YLR180W 0.058813611 0.123110421 0.447654196
YER091C YNR030W 0.063869073 0.244946187 0.141123268
YER091C YPR074C 0.058813611 0.244946187 0.357687883
YPR074C YJR093C 0.026530917 0 0.149668025
YPR074C YBR117C 0.058813611 1 0.830320622
YER092W YLR052W 0.545510901 0 0.508438023
YER092W YOR141C 0.545510901 0 0.508438023
YER092W YNL059C 0.545510901 0 0.508438023
YER092W YNL250W 0.19871176 0 0.318321256
YLR052W YOR141C 0.850948774 0 0.508438023
YLR052W YNL059C 0.850948774 0 0.508438023
YOR141C YNL059C 0.850948774 1 0.508438023
YER094C YGL011C 1 0.711212898 0.458239705
YER094C YGR135W 1 0.711212898 0.458239705
YER094C YML092C 1 0.711212898 0.413446782
YER094C YOR362C 1 0.711212898 0.413446782
YER094C YPR103W 1 0.711212898 0.458239705
YGL011C YGR135W 1 0.711212898 0.458239705
YGL011C YML092C 1 0.711212898 0.413446782
YGL011C YOR362C 1 0.711212898 0.413446782
YGL011C YPR103W 1 0.711212898 0.458239705
YGR135W YKL210W 0.063869073 0.123110421 0.379921118
YGR135W YML092C 1 0.711212898 0.413446782
YGR135W YOR362C 1 0.711212898 0.413446782
YGR135W YPR103W 1 0.711212898 0.458239705
YML092C YLL021W 0.19871176 0 0.055521238
YML092C YPL020C 0.19871176 0.420328916 0.135388994
YML092C YPR103W 1 0.711212898 0.413446782
YOR362C YLR170C 0.19871176 0 0.028502013
YOR362C YPR103W 1 0.711212898 0.413446782
YER095W YLR450W 0.223156409 0.123110421 0.063674894
YLR450W YIL021W 0.223156409 0.123110421 0.180234305
YER103W YGL130W 0.128367254 0.123110421 0.080830797
YER103W YGL206C 0.06481985 0 0.180234305
YER103W YKL088W 0.058813611 0.674203803 0.337692766
YER103W YMR172W 0.139401363 0 0.337692766
YER103W YOR039W 0.139401363 0 0.248909505
YER107C YIL115C 0.933298518 1 1
YER107C YJL061W 0.933298518 1 1
YER107C YMR047C 0.933298518 1 1
YIL115C YJL061W 0.933298518 1 1
YIL115C YMR047C 0.933298518 1 1
YJL061W YMR047C 0.933298518 1 1
YJL138C YKR059W 0.81621121 1 0.555519994
YER111C YLR182W 0.949718173 0.147099343 0.681876528
YLR182W YDL056W 0.949718173 0.147099343 0.681876528
YER117W YKL172W 0.272147062 0 0.12693783
YER117W YOL077C 0.272147062 0 0.12693783
YER125W YHR131C 0.063869073 0 0
YER125W YJL084C 0.063869073 0.273826385 0.737024591
YER125W YKR021W 0.063869073 0.273826385 0.737024591
YER125W YOR124C 0.063869073 0.123110421 0.806016558
YER125W YOR138C 0.128367254 0.273826385 0.436439806
YOR124C YOR138C 0.058813611 0 0.708365524
YOR063W YGL099W 0.063869073 0 0.274872651
YER136W YER031C 0.017693444 0 0.327122566
YER136W YLR262C 0.017693444 0 0.327122566
YER136W YLR272C 0.017693444 0 0.180234305
YER136W YFL038C 0.017693444 0 0.327122566
YER136W YKR014C 0.017693444 0 0.327122566
YER031C YFL038C 0.529320463 1 0.327122566
YER031C YKR014C 0.503049637 1 0.327122566
YDL066W YNR051C 0.063869073 0 0.135388994
YNR051C YNL250W 0.063869073 0.200338789 0.244081967
YER155C YJL098W 0.199050162 0 0.028502013
YER155C YPL210C 0.063869073 0 0.180234305
YJL098W YGR161C 0.06481985 0 0.080830797
YJL098W YBR214W 0.063869073 0 0.080830797
YJL098W YOR267C 0.063869073 0.123110421 0.028502013
YER157W YGL223C 0.828085299 0 1
YER157W YGL005C 0.828085299 0 0.774990785
YER157W YGR120C 0.828085299 0 1
YER157W YML071C 0.828085299 0 0.774990785
YER157W YNL041C 0.828085299 0 0.774990785
YER157W YNL051W 0.828085299 0 0.774990785
YER157W YPR105C 0.828085299 0 1
YGL223C YGL005C 0.828085299 0 0.774990785
YGL223C YGR120C 0.828085299 0 1
YGL223C YML071C 0.828085299 0 0.774990785
YGL223C YNL041C 0.828085299 0 0.774990785
YGL223C YNL051W 0.828085299 0 0.774990785
YGL223C YPR105C 0.828085299 0 1
YER165W YGL049C 0.742127949 0.243570982 0.555519994
YER165W YGL094C 0.148688558 0 0.570437964
YER165W YNL261W 0.209115134 0.200338789 0.284664994
YER165W YGR250C 0.742127949 0.243570982 0
YER165W YLR430W 0.128367254 0 0.276076972
YGL049C YNL251C 0.19871176 0.243570982 0.30000872
YGL094C YKL025C 0.920846477 1 0.720778595
YNL261W YLL004W 0.79539111 1 0.751588876
YNL261W YBR060C 0.79539111 1 0.751588876
YNL261W YHR118C 0.79539111 1 0.751588876
YNL261W YML065W 0.79539111 1 0.751588876
YNL261W YPR162C 0.79539111 1 0.751588876
YER172C YGL128C 0.272147062 0 0.444084882
YER172C YLL036C 0.900555794 0.123110421 0.714416831
YER172C YLR424W 0.272147062 0.600639426 0.714416831
YER172C YML049C 0.700744021 0 0.444084882
YER172C YMR288W 0.700744021 0 0.444084882
YGL128C YKR022C 0.546614915 0 1
YGL128C YLL036C 0.546614915 0 0.444084882
YGL128C YLR424W 0.546614915 0 1
YLL036C YMR288W 0.927181032 0.243570982 0.444084882
YLR424W YKR022C 0.81621121 0 1
YML049C YNL286W 0.927181032 0.243570982 0.502981709
YML049C YMR288W 0.927181032 0.243570982 0.681876528
YMR288W YNL286W 0.927181032 0.243570982 0.502981709
YPR049C YPL166W 0.652332601 0 0.641899065
YFL001W YKL060C 0.06481985 0.123110421 0.12693783
YKL060C YMR113W 0.063869073 0.123110421 0.209373362
YDR087C YHR052W 0.619530009 0 0.274872651
YDR087C YLL034C 0.619530009 0 0.310149944
YDR087C YOL077C 0.619530009 0 0.350111051
YKL172W YHR052W 0.619530009 0 0.274872651
YKL172W YCL054W 0.619530009 0 0.350111051
YKL172W YOL077C 0.619530009 0 0.350111051
YJL026W YGR180C 0.841692953 1 0.777759997
YJL026W YJL115W 0.19871176 0 0.149668025
YJL026W YML055W 0.182983024 0 0.135388994
YFL022C YLR060W 0.920846477 1 0.874528843
YFL024C YPL074W 0.026530917 0.123110421 0
YFL024C YFL039C 0.808531813 0.611525468 0.565245763
YFL024C YML007W 0.378217219 0 0.366692109
YFL024C YOR244W 0.909491728 0.611525468 0.565245763
YFL034W YHL019C 0.212100908 0 0
YFL034W YHR023W 0.017693444 0 0
YFL034W YKL135C 0.212100908 0 0
YFL034W YLR170C 0.212100908 0 0
YFL034W YPR029C 0.212100908 0 0
YHL019C YGL147C 0.148688558 0 0.028502013
YHL019C YLR170C 0.974491774 1 0.758934174
YHL019C YPR029C 0.974491774 1 0.758934174
YHL019C YKL135C 0.974491774 1 0.758934174
YHR023W YFL039C 1 0.322740168 0.841673027
YHR023W YGR274C 0.19871176 0.123110421 0.306142208
YHR023W YGL106W 0.469649595 0 1
YHR023W YOR326W 0.874544634 1 0.481115895
YKL135C YBL032W 0.117746131 0.147099343 0.244387339
YKL135C YLR170C 0.974491774 1 0.758934174
YKL135C YPR029C 0.974491774 1 0.758934174
YLR170C YBL032W 0.117746131 0.147099343 0.244387339
YLR170C YPR029C 0.974491774 1 0.758934174
YPR029C YBL032W 0.117746131 0.147099343 0.244387339
YFL038C YPR017C 0.017693444 0 0.327122566
YFL038C YKR014C 0.06481985 1 0.357687883
YFL039C YLR454W 0.06481985 0 0
YFL039C YMR109W 0.7724656 0.322740168 0.634184972
YFL039C YNL059C 0.850948774 1 0.508438023
YFL039C YNL138W 0.7724656 0.147099343 0.55509097
YFL039C YNL218W 0.139401363 0.526783617 0.364046228
YFL039C YOR244W 0.808531813 0.611525468 0.565245763
YMR109W YGL157W 0.063869073 0.123110421 0
YMR109W YKL130C 0.410506124 0 0.379421298
YMR109W YLR429W 0.7724656 0 0.69071692
YNL138W YGR250C 0.063869073 0.147099343 0
YNL138W YGR233C 0.063869073 0 0.028502013
YNL138W YOL001W 0.054227174 0 0.430048837
YNL218W YEL058W 0.128367254 0.123110421 0.141123268
YOR244W YML007W 0.378217219 0 0.789816054
YGL167C YNL169C 0.285057249 0.123110421 0.141123268
YFL048C YIL053W 0.06481985 0 0.028502013
YFR002W YGL172W 0.962435673 1 1
YFR002W YGR119C 0.962435673 1 1
YFR002W YJL039C 0.620191341 0.327706907 0.70960894
YGL172W YGR119C 0.962435673 1 1
YGL172W YJL039C 0.620191341 0.327706907 0.70960894
YFR014C YOL097C 0.058813611 0.123110421 0.160579971
YOL097C YMR315W 0.058813611 0.123110421 0.226193778
YFR021W YNL242W 0.652332601 0 0.8637422
YNL243W YNL084C 0.7724656 1 0.792360667
YNL243W YIR006C 0.7724656 1 0.792360667
YFR030W YIL094C 0.026530917 0.353989632 0.19372976
YFR030W YJR137C 0.920846477 1 0.737024591
YFR030W YPR010C 0.19871176 0.123110421 0.132196165
YIL094C YIL070C 0.216159987 0 0.19372976
YIL094C YGR218W 0.06481985 0 0.028502013
YIL094C YOR136W 0.216159987 0.49529332 0.447654196
YIL094C YKL010C 0.199050162 0.123110421 0.063674894
YMR142C YNL301C 0.907334967 1 0.410790644
YNL069C YHR183W 0.063869073 0 0.209373362
YNL112W YMR192W 0.199050162 0 0.160579971
YNL301C YML124C 0.209115134 0.327706907 0.028502013
YNL301C YDR021W 0.209115134 0 0.12693783
YPL143W YHR052W 0.272147062 0 0.135388994
YPR175W YNL262W 0.933298518 1 0.855925895
YFR037C YHR056C 0.781643901 0.526783617 1
YFR037C YLR321C 0.781643901 0.526783617 1
YFR037C YML127W 0.781643901 0.526783617 1
YFR037C YMR033W 0.781643901 0.526783617 1
YHR056C YLR321C 0.781643901 0.526783617 1
YHR056C YML127W 0.781643901 0.526783617 1
YLR321C YML127W 0.781643901 0.526783617 1
YLR321C YMR033W 0.781643901 0.526783617 1
YMR033W YHL025W 0.850948774 0.513129529 0.829759877
YMR033W YJL176C 0.850948774 0.513129529 0.829759877
YMR033W YOR290C 0.850948774 0.526783617 0.829759877
YGL005C YGR120C 0.828085299 0 0.774990785
YGL005C YML071C 0.828085299 0 0.774990785
YGL005C YNL041C 0.828085299 0 0.774990785
YGL005C YNL051W 0.828085299 0 0.774990785
YGL005C YPR105C 0.828085299 0 0.774990785
YGR120C YML071C 0.828085299 0 0.774990785
YGR120C YNL041C 0.828085299 0 0.774990785
YGR120C YNL051W 0.828085299 0 0.774990785
YGR120C YPR105C 0.828085299 0 1
YML071C YNL041C 0.828085299 0 0.774990785
YML071C YNL051W 0.828085299 0 0.774990785
YML071C YPR105C 0.828085299 0 0.774990785
YNL041C YNL051W 0.828085299 0 0.774990785
YNL041C YPR105C 0.828085299 0 0.774990785
YNL051W YPR105C 0.828085299 0 0.774990785
YKL064W YIL035C 0.117746131 0 0.452278665
YKL064W YOR061W 0.117746131 0 0.452278665
YLR223C YGR090W 0.81621121 0 0.164766101
YLR223C YOR061W 0.34093377 0 0.578697618
YOR061W YGR090W 0.863760823 0 0.164766101
YOR061W YIL035C 0.863760823 0.46209163 1
YOR061W YKL088W 0.182983024 0.123110421 0.248909505
YOR061W YOR039W 0.863760823 0 1
YOR061W YLR407W 0 0 0
YOR061W YPL181W 0.223156409 0.123110421 0.301511488
YGL022W YMR149W 0.813478996 1 0.608446096
YGL022W YJL002C 0.813478996 1 0.608446096
YMR149W YJL002C 0.813478996 1 0.608446096
YGL099W YLL045C 0.063869073 0 0.028502013
YGL099W YMR194W 0.063869073 0 0.028502013
YLL045C YHR088W 0.272147062 0 0.12693783
YMR194W YMR143W 0.778764374 1 0.209373362
YGL105W YGL245W 0.874544634 0 0.578697618
YGL106W YKL130C 0.564532396 0.147099343 0.769304064
YGL106W YOR035C 0.017693444 0.841661629 0.714416831
YGL106W YOR326W 0.564532396 0.534275941 0.762509541
YKL130C YML056C 0.058813611 0 0.080830797
YOR035C YKL129C 0.063869073 0.534275941 0.59632646
YOR035C YOR326W 0.063869073 0.534275941 0.59632646
YGL076C YHR085W 0.117746131 0 0.12693783
YPL131W YHR088W 0.272147062 0.243570982 0.581589134
YCL037C YNL251C 0.148688558 0.243570982 0.209373362
YGL125W YML082W 0.06481985 0.123110421 0.479907325
YGL125W YPL023C 0 1 0
YGL130W YHR121W 0.148688558 0 0.164766101
YGL130W YKR014C 0.06481985 0.123110421 0.080830797
YGL130W YOR370C 0.026530917 0 0.028502013
YGL130W YOR375C 0.128367254 0.123110421 0.132196165
YHR121W YLL013C 0.06481985 0.243570982 0.164766101
YKR014C YOR370C 0.063869073 0 0.279976662
YKR014C YOR375C 0.06481985 0.123110421 0.063674894
YOR370C YOR347C 0.063869073 0 0.028502013
YOR370C YOR375C 0.058813611 0 0.028502013
YGL131C YKL152C 0.06481985 0 0
YGL131C YMR052W 0.06481985 0 0
YGL131C YMR176W 1 0 0
YKL152C YDL090C 0.063869073 0.123110421 0.0
YKL152C YDR084C 0.06481985 0 0.028502013
YKL152C YLR180W 0.063869073 0.123110421 0.329674824
YMR052W YHL001W 0.063869073 0 0.160579971
YMR052W YMR029C 0 0 1
YGL155W YKL019W 0.920846477 1 0
YKL019W YDL090C 0.920846477 1 0.0
YGL156W YPR032W 0.212100908 0.123110421 0.028502013
YGL156W YOR210W 0.117746131 0.123110421 0.080830797
YGL156W YPR110C 0.117746131 0.123110421 0.080830797
YPR032W YOR210W 0.026530917 0.330273689 0.028502013
YPR032W YPR110C 0.026530917 0.330273689 0.180234305
YGL162W YKL183W 0.128367254 0 0
YGL173C YNL251C 0.148688558 0 0.164766101
YGL173C YPL190C 0.026530917 0 0.164766101
YGL173C YML056C 0.058813611 0.123110421 0.160579971
YNL251C YIL035C 0.223156409 0 0.272893246
YNL251C YLR430W 0.128367254 0 0.69708255
YNL251C YMR239C 0.223156409 0 0.788564877
YNL251C YOL115W 0.223156409 0 0.164766101
YNL251C YPL190C 0.128367254 0.705503138 0.788564877
YPL190C YLR430W 0.128367254 0 0.69708255
YPL190C YMR239C 0.139401363 0 0.788564877
YPL190C YOL115W 0.139401363 0 0.164766101
YOR136W YPL061W 0.216159987 0.353989632 0.421807253
YOR136W YPL226W 0.216159987 0.123110421 0.11861081
YGL200C YDL018C 0.35859622 0 0.327122566
YGL200C YHR110W 0.35859622 0 0.327122566
YGL200C YOR016C 0.35859622 0 0.561759034
YDL018C YHR110W 0.35859622 0 0.327122566
YGL201C YLR274W 0.863760823 1 0.751588876
YLR274W YMR192W 0.117746131 0.147099343 0.160579971
YGL206C YIR006C 0.212100908 0 0.481115895
YGL206C YNL168C 0.06481985 0 0
YGL206C YGR167W 0.830034801 1 0.481115895
YIR006C YNL084C 0.7724656 1 1
YML029W YGR060W 0.470513781 0 0.063674894
YML029W YDR406W 0.212100908 0 0.028502013
YML029W YOL013C 0.886370563 0 0.575877505
YML029W YOR153W 0.212100908 0 0
YGL240W YHR166C 0.742127949 0.53787657 0.750097232
YGL240W YLR102C 0.742127949 0.53787657 0.750097232
YGL240W YLR127C 0.742127949 0.53787657 0.750097232
YGL244W YIL035C 0.378217219 0 0.284664994
YGL244W YOR123C 0.84464456 0.698574812 1
YIL035C YIL084C 0.378217219 0.123110421 0.313460575
YIL035C YKL088W 0.182983024 0.377398788 0.248909505
YIL035C YMR172W 0.223156409 0 0.313460575
YIL035C YOR039W 0.863760823 0.377398788 1
YIL035C YPL181W 0.378217219 0.123110421 0.301511488
YGL245W YKR071C 0.199050162 0 0.11861081
YGL245W YLR142W 0.199050162 0.123110421 0.356050453
YGL245W YPR010C 0.19871176 0.123110421 0.164766101
YLR333C YER053C 0.063869073 0 0.135388994
YLR333C YGR130C 0.063869073 0 0
YLR333C YMR203W 0.148688558 0 0.028502013
YLR333C YMR143W 1 1 0.209373362
YGR005C YGR063C 0.378217219 0.363131869 0.318029535
YGR005C YJL140W 0.578216686 0 0.553212668
YGR005C YOL005C 0.578216686 0 0.318029535
YGR005C YOR151C 0.578216686 0.429233449 0.318029535
YGR005C YPR180W 0.378217219 0 0.080830797
YGR005C YPR187W 0.578216686 0 0.318029535
YGR005C YIL021W 0.578216686 0 0.318029535
YGR005C YOR224C 0.578216686 0 0.318029535
YGR063C YPR180W 0.378217219 0 0.080830797
YGR063C YIL021W 0.378217219 0 0.318029535
YGR063C YJL140W 0.378217219 0 0.318029535
YGR063C YOL005C 0.378217219 0 0.318029535
YJL140W YHL021C 0.06481985 0 0.405656802
YJL140W YIL021W 0.767877357 0 0.318029535
YJL140W YOR151C 0.767877357 0 0.318029535
YJL140W YPR187W 0.767877357 0 0.318029535
YJL140W YOL005C 0.767877357 0 0.318029535
YOL005C YIL021W 0.767877357 0.656096715 0.69708255
YOL005C YOR151C 0.767877357 0.656096715 0.318029535
YOL005C YPR180W 0.378217219 0.123110421 0.080830797
YOR151C YIL021W 0.767877357 0.656096715 0.318029535
YOR151C YLR180W 0.063869073 0.244946187 0.410790644
YOR151C YPR187W 0.767877357 0.656096715 0.318029535
YOR151C YOR224C 0.767877357 0.656096715 0.318029535
YPR180W YDR390C 0.920846477 1 0.758654224
YPR187W YIL021W 0.767877357 0.656096715 0.437264421
YPR187W YKL144C 0.708405383 0.656096715 0.578697618
YPR187W YPR110C 0.742127949 0.656096715 0.603277548
YPR187W YPR190C 0.708405383 0.656096715 0.578697618
YGR017W YLR410W 0.058813611 0 0
YLR410W YDL174C 0.063869073 0.123110421 0.349725861
YGR020C YHR039C-A 0.963102156 1 1
YGR028W YJL123C 0.117746131 0 0
YGR028W YJL020C 0.117746131 0 0.128368209
YGR028W YJL146W 0.06481985 0 0.028502013
YJL123C YJL020C 0.209115134 0 0
YJL123C YJL146W 0.06481985 0 0
YOR173W YMR143W 0.272147062 0 0.164766101
YOR173W YLR270W 0.69712395 1 0.749057685
YGR060W YOR153W 0.384990793 0.123110421 0
YOR153W YHL003C 0.06481985 0.123110421 0
YGR078C YNL153C 0.863760823 0.708342723 0.97448784
YGR078C YLR200W 0.863760823 0.708342723 0.97448784
YGR078C YML094W 0.863760823 0.708342723 0.97448784
YNL153C YLR200W 0.863760823 0.708342723 0.97448784
YNL153C YML094W 0.863760823 0.708342723 0.97448784
YLL021W YPL020C 0.19871176 0 0.277090366
YPL020C YNL189W 0.620191341 0 0.323093074
YPL020C YOR098C 0.620191341 0 0.323093074
YGR086C YDR490C 0.063869073 0 0.481115895
YGR086C YGR130C 0.212100908 0 0
YGR086C YKL142W 0.063869073 0 0
YGR086C YMR031C 0.212100908 0 0
YGR086C YPL004C 0.949718173 0.856515325 0.481115895
YGR130C YER053C 0.063869073 0 0
YGR130C YKR018C 0.058813611 0 0
YGR130C YMR031C 0.788602979 0 0
YGR130C YMR203W 0.212100908 0 0
YKL142W YDL215C 0.063869073 0 0
YKL142W YKR066C 0.063869073 0 0
YKL142W YPL004C 0.063869073 0 0
YGR090W YOR039W 0.863760823 0 0.164766101
YGR090W YPL126W 0.605888772 0 0.47752789
YGR090W YGR095C 0.34093377 0 0.34631639
YGR090W YMR128W 0.605888772 0 0.47752789
YGR090W YOR078W 0.605888772 0 0.47752789
YOR039W YKL088W 0.182983024 0.377398788 0.248909505
YOR039W YMR172W 0.223156409 0 0.313460575
YPL126W YOR078W 0.605888772 0.663695038 0.47752789
YGR095C YGR158C 1 0 1
YGR095C YGR195W 1 0 1
YGR095C YNL189W 0.941077615 0 0.149668025
YGR158C YML056C 0.058813611 0 0.12693783
YGR158C YGR195W 1 0 1
YGR195W YML056C 0.058813611 0 0.12693783
YGR195W YMR128W 0.223156409 0 0.34631639
YGR195W YNL189W 0.941077615 0 0.149668025
YNL189W YOR098C 0.620191341 0 0.70960894
YGR119C YJL039C 0.620191341 0.327706907 0.70960894
YML056C YHR216W 0.058813611 1 0.410790644
YGR161C YKR027W 0.06481985 0 0.080830797
YGR161C YMR273C 0.139401363 0 0.080830797
YGR161C YOR267C 0.058813611 0 0.028502013
YKR027W YLR330W 1 0 0.744691775
YKR027W YMR237W 1 0 0.744691775
YKR027W YOR299W 1 0 0.744691775
YMR273C YML109W 0.139401363 0 0.683346055
YOR267C YLR249W 0.063869073 0.123110421 0.160579971
YGR167W YNL084C 0.117746131 0 0.481115895
YOL115W YLR430W 0.139401363 0.123110421 0.676422191
YOL115W YMR239C 0.34093377 0.123110421 0.707060291
YGR175C YHR020W 0.063869073 0.123110421 0.226193778
YGR175C YLL001W 0.06481985 0.147099343 0.028502013
YGR175C YNL183C 0.06481985 0.123110421 0
YLL001W YNL183C 0.06481985 0.123110421 0
YGR180C YJL115W 0.19871176 0 0.149668025
YJL115W YIL070C 0.117746131 0 0.19372976
YJL115W YJR140C 0.842790246 0.147099343 1
YMR128W YIL084C 0.223156409 0.222292016 0.164766101
YMR128W YOR078W 0.605888772 0 0.47752789
YMR128W YPL070W 0.063869073 0 0
YMR128W YPL139C 0.223156409 0.222292016 0.128368209
YGR200C YHR187W 0.79539111 0 0.632376154
YGR200C YPL086C 0.79539111 0 0.632376154
YGR200C YPL101W 0.79539111 0 0.632376154
YHR187W YPL086C 0.79539111 0 0.632376154
YHR187W YPL101W 0.79539111 0 0.632376154
YGR218W YMR235C 0.128367254 0 0.717202427
YGR218W YLR180W 0.063869073 0 0.028502013
YGR233C YOL001W 0.128367254 0.713030651 0.369858496
YGR233C YPL031C 0.128367254 0 0.369858496
YGR233C YPL219W 0.026530917 0.713030651 0.055521238
YOL001W YPL031C 0.676462915 0 1
YOL001W YPL219W 0.676462915 0.713030651 0.69071692
YPL031C YIL050W 0.676462915 0 0.947624709
YPL031C YPL219W 0.676462915 0 1
YMR205C YLR180W 0.063869073 0.244946187 0.410790644
YMR205C YML006C 0.017693444 0 0.160579971
YMR205C YMR262W 0 0 0
YGR254W YBL105C 0.57909821 0.123110421 0.160579971
YGR254W YMR014W 0.06481985 0 0.128368209
YBR288C YJL024C 1 0 0.758934174
YBR288C YPL195W 1 0 0.758934174
YJL024C YPL195W 1 0 0.758934174
YGR262C YKR038C 0.81621121 0 0.564472872
YGR262C YJL184W 0.81621121 0 0.564472872
YGR262C YML036W 0.81621121 0 0.564472872
YKR038C YJL184W 0.81621121 0.816174844 0.564472872
YKR038C YML036W 0.81621121 0 0.564472872
YGR274C YMR005W 0.708405383 0.513129529 0.683346055
YGR274C YNL236W 0.378217219 0.513129529 0.318029535
YNL236W YML007W 0.389871969 0.615397601 0.410136151
YNL236W YPR070W 0.681920006 0.615397601 0.318029535
YHL002W YNR006W 0.920846477 1 0.723767878
YHL015W YJL080C 0.272147062 0 0.164766101
YHL025W YOR290C 0.850948774 0.513129529 0.829759877
YHL025W YJL176C 0.850948774 0.513129529 0.829759877
YOR290C YJL176C 0.850948774 0.513129529 0.829759877
YOR290C YML007W 0.389871969 0.513129529 0.475197018
YHL029C YNL099C 0.058813611 0 0
YHL029C YNL032W 0.058813611 0 0
YNL099C YNL032W 0.058813611 0.707039201 0.248909505
YHR019C YDL142C 0.063869073 0.123110421 0.11861081
YHR019C YLR180W 0.058813611 0.123110421 0.356050453
YHR019C YMR012W 0.058813611 0 0.209373362
YHR024C YLR163C 1 1 1
YHR024C YLR172C 0.063869073 0.123110421 0.135388994
YHR029C YJL146W 0 0 0.028502013
YJL146W YJL020C 0.063869073 0 0.028502013
YHR052W YLL034C 0.619530009 0 0.498115371
YHR052W YOL077C 0.619530009 0.147099343 0.498115371
YHR052W YHR085W 0.223156409 0 0.498115371
YHR052W YHR088W 0.619530009 0.147099343 0.498115371
YHR052W YLR002C 0.619530009 0.273826385 0.274872651
YHR052W YMR290C 0.619530009 0.147099343 0.498115371
YHR052W YNR053C 0.619530009 0 0.274872651
YLL034C YOL077C 0.619530009 0 0.498115371
YOL077C YHR088W 0.619530009 1 0.581589134
YOL077C YLR002C 0.619530009 0.147099343 0.350111051
YOL077C YMR290C 0.619530009 0.243570982 0.581589134
YOL077C YLR196W 0.34093377 0 0.350111051
YJL080C YKR057W 0.272147062 0 0.164766101
YJL080C YLR226W 0.148688558 0 0.42253239
YJL080C YPR161C 0.148688558 0 0.318321256
YKR057W YLR264W 1 1 0.446751355
YML124C YMR012W 0.19871176 0 0.128368209
YHR085W YNR053C 0.378217219 0 0.717202427
YNR053C YJR065C 0.209115134 0.322740168 0.454182188
YHR088W YMR290C 0.619530009 0.243570982 0.581589134
YML007W YJL176C 0.139401363 0.513129529 0.410136151
YML007W YPR070W 0.389871969 0.615397601 0.318029535
YHR109W YJR139C 0.063869073 0.123110421 0.226193778
YHR117W YKL006W 0.117746131 0 0
YHR117W YOR375C 0.06481985 0 0
YKL006W YOR375C 0.063869073 0 0.11861081
YHR118C YBR060C 0.79539111 1 0.751588876
YHR118C YML065W 0.79539111 1 0.751588876
YHR118C YLL004W 0.79539111 1 0.751588876
YHR118C YPR162C 0.79539111 1 0.751588876
YBR060C YLL004W 0.79539111 1 0.751588876
YBR060C YML065W 0.79539111 1 0.751588876
YBR060C YPR162C 0.79539111 1 0.751588876
YML065W YLL004W 0.79539111 1 0.751588876
YML065W YPR162C 0.79539111 1 0.751588876
YHR119W YPL138C 0.905959147 1 0.726139332
YHR119W YKL018W 0.905959147 1 0.726139332
YPL138C YKL018W 0.905959147 1 0.726139332
YHR146W YMR196W 0.026530917 0 0
YHR166C YLR102C 0.742127949 1 0.750097232
YHR166C YLR127C 0.742127949 1 0.750097232
YHR179W YPL171C 0 1 0
YHR186C YJR066W 0.81621121 0 0.788564877
YHR208W YJR148W 0.06481985 1 0.886355031
YHR208W YLR259C 0.449065737 0.123110421 0.328391566
YJR148W YLR259C 0.06481985 0.123110421 0.328391566
YIL021W YOR210W 0.767877357 0.656096715 0.318029535
YIL021W YOR224C 0.767877357 0.656096715 0.318029535
YOR210W YKL144C 0.708405383 0.656096715 0.578697618
YOR210W YFR028C 0.425552182 0.330273689 0.080830797
YOR210W YPR110C 0.742127949 0.656096715 0.603277548
YOR224C YKL144C 0.708405383 0.656096715 0.578697618
YOR224C YPR010C 0.742127949 0.656096715 0.603277548
YOR224C YPR110C 0.742127949 0.656096715 0.603277548
YOR224C YPR190C 0.708405383 0.656096715 0.578697618
YER071C YIR003W 0.503049637 0 0
YIR003W YJL020C 0.532138999 0 0.458087142
YIL084C YPL139C 0.855948111 0.756850771 1
YIL084C YPL181W 0.855948111 0.756850771 1
YKL088W YML016C 0.058813611 0.123110421 0.19372976
YKL088W YMR172W 0.026530917 0 0.481115895
YIL070C YJR140C 0.117746131 0 0.055521238
YIL070C YOR326W 0.117746131 0 0.028502013
YIL103W YKL191W 0.058813611 0 1
YPL061W YJL101C 0.026530917 0.123110421 0.421807253
YPL061W YPL226W 0.199050162 0.123110421 0.209373362
YIL106W YPR111W 0.063869073 0 0.437264421
YIL128W YDR267C 0.139401363 0 0.164766101
YIL128W YHR122W 0.139401363 0 0.028502013
YIL128W YMR178W 0.139401363 0 0
YIL128W YNL240C 0.026530917 0 0.11861081
YHR122W YNL240C 0.063869073 0 0.028502013
YIL143C YOR168W 0.026530917 0.123110421 0.164766101
YIL143C YOR352W 0.139401363 0 0
YOR168W YOR352W 0.058813611 0 0
YIL144W YER018C 0.841692953 1 0.646975846
YIL144W YMR117C 0.841692953 1 0.646975846
YIL144W YOL069W 0.841692953 1 0.646975846
YER018C YMR117C 0.841692953 1 0.646975846
YER018C YOL069W 0.841692953 1 0.646975846
YJL004C YNL231C 0.063869073 0 0.279976662
YJL006C YKL139W 0.93424278 1 1
YJL006C YML112W 0.93424278 1 1
YKL139W YML112W 0.93424278 1 1
YMR214W YBR162C 0.06481985 0 0.305618313
YJL039C YML016C 0.212100908 0 0.160579971
YJL039C YPR184W 0.06481985 0 0.028502013
YJL053W YHR012W 0.949718173 0.595875835 0.65228884
YJL053W YJL154C 0.949718173 0.595875835 1
YHR012W YJL154C 0.949718173 0.595875835 0.65228884
YHR012W YOR132W 0.886370563 0.595875835 0.65228884
YMR241W YMR203W 0.359429759 0.319446658 0.346690233
YLR226W YPR161C 0.676462915 0 0.920836514
YLR226W YLR430W 0.128367254 0 0.318029535
YPR161C YLR430W 0.128367254 0.123110421 0.318029535
YMR237W YLR330W 1 0 0.744691775
YMR237W YOR299W 1 0 0.744691775
YJL101C YPL226W 0.026530917 0.123110421 0.11861081
YPL226W YOR185C 0.06481985 0.322740168 0.135388994
YJL117W YMR134W 0.354309645 0 0.063674894
YJL154C YOR132W 0.886370563 0.595875835 0.65228884
YJL164C YIL033C 0.128367254 1 0.613839432
YJL164C YPL203W 0.874544634 1 1
YIL033C YPL203W 0.128367254 1 0.613839432
YJL184W YML036W 0.81621121 0 0.564472872
YJL207C YDR495C 0.19871176 0 0.279976662
YJL207C YOR299W 0.866316401 0 0.327122566
YDR495C YOR299W 0.182983024 0 0.244387339
YOR299W YLR330W 1 0 0.744691775
YJL208C YKR079C 0.199050162 0.526783617 0.164766101
YJL208C YMR099C 0.128367254 0.123110421 0.063674894
YKR079C YMR099C 0.128367254 0.123110421 0.063674894
YMR099C YIL078W 0.06481985 0.123110421 0.063674894
YMR099C YPL231W 0.06481985 0.123110421 0.063674894
YOR101W YOR335C 0.017693444 0.123110421 0.255793609
YJR041C YMR297W 0.223156409 0 0.080830797
YJR041C YNR038W 0.34093377 0 0.34631639
YJR041C YOL058W 0.026530917 0 0.132196165
YJR041C YOR108W 0.06481985 0 0.132196165
YJR041C YNL104C 0.06481985 0 0.132196165
YJR041C YOL144W 0.34093377 0 0.34631639
YMR297W YLR178C 1 0 0.455145981
YMR297W YNR038W 0.223156409 0.222292016 0.080830797
YMR297W YOL086C 0.063869073 0.123110421 0.244081967
YMR297W YOL144W 0.223156409 0 0.080830797
YNR038W YOL144W 0.34093377 0 0.498115371
YOL058W YNL104C 0.063869073 0.123110421 1
YOL058W YOR108W 0.063869073 0.123110421 1
YOL058W YOL144W 0.026530917 0 0.132196165
YOR108W YNL104C 0.199050162 1 1
YOR108W YOL144W 0.06481985 0 0.132196165
YJR042W YLR208W 0.889363375 1 0.70960894
YJR042W YPL169C 0.620191341 0.327706907 0.717202427
YLR208W YPR181C 1 0 0.842767619
YLR203C YOR232W 0.442411386 0 0.346690233
YJR070C YLR168C 0.06481985 0 0.356050453
YJR074W YOR185C 0.128367254 0 0.028502013
YJR093C YKL018W 0.742127949 0 0.6561236
YJR093C YLR277C 0.742127949 0.393233403 0.758944949
YJR093C YMR061W 0.742127949 0.393233403 0.758944949
YJR093C YNL317W 0.742127949 0.393233403 0.758944949
YJR093C YPR107C 0.742127949 0.393233403 0.758944949
YKL018W YLR277C 0.742127949 0.123110421 0.69708255
YKL018W YMR061W 0.742127949 0 0.570437964
YKL018W YNL317W 0.742127949 0 0.6561236
YKL018W YPR107C 0.742127949 0 0.6561236
YLR277C YNL317W 0.742127949 0.393233403 0.758944949
YLR277C YMR061W 0.742127949 0.393233403 0.758944949
YLR277C YPR107C 0.742127949 0.393233403 0.758944949
YMR061W YNL317W 0.742127949 0.393233403 0.758944949
YNL317W YPR107C 0.742127949 0.393233403 0.758944949
YKL010C YOR239W 0.054227174 0.123110421 0.028502013
YOL144W YNL104C 0.06481985 0 0.132196165
YDL215C YKR066C 0.199050162 0.353989632 0.055521238
YKL122C YPL210C 0.84464456 0.722119546 0.977865066
YKL125W YML126C 0.06481985 0 0.11861081
YKL144C YPR110C 0.708405383 0.656096715 0.578697618
YKL144C YPR190C 0.708405383 0.656096715 0.578697618
YPR110C YPR010C 0.742127949 0.656096715 0.603277548
YPR110C YPR190C 0.708405383 0.656096715 0.578697618
YLR264W YBL024W 0.054227174 0 0.135388994
YLR264W YLR039C 0.148688558 0 0.279976662
YLR264W YNL096C 1 1 0.310149944
YLR264W YNL284C 0.359513635 1 0.209373362
YLL004W YPR162C 0.79539111 1 0.751588876
YLL048C YML070W 0.063869073 0.123110421 0
YLL048C YNL238W 0.117746131 0.222292016 0.180234305
YLL048C YOL031C 0.06481985 0 0.180234305
YNL238W YOL031C 0.06481985 0 0.279976662
YLR389C YMR037C 0.017693444 0 0.12693783
YLR389C YPL184C 0.017693444 0 0
YLR035C YMR167W 0.128367254 1 0.823460915
YMR167W YNL082W 1 1 1
YLR039C YDR137W 1 0.877627123 0.65228884
YLR039C YNL096C 0.148688558 0 0.028502013
YLR044C YLR134W 0.128367254 1 1
YLR044C YOR245C 0.063869073 0.123110421 0.244081967
YLR102C YLR127C 0.742127949 1 0.750097232
YLR142W YMR315W 0.06481985 0.353989632 0.36849071
YLR146C YPR069C 0.058813611 0.584525853 1
YLR249W YER150W 0.017693444 0 0.135388994
YLR249W YJR142W 0 0 0
YLR249W YLR043C 0.277699351 0.123110421 0.160579971
YLR249W YOR165W 0.063869073 0.322740168 0.028502013
YLR180W YLR304C 0.063869073 0.123110421 0.447654196
YLR180W YMR012W 0.058813611 0 0.410790644
YLR304C YMR246W 0.063869073 0.123110421 0.476356508
YLR197W YOR078W 0.605888772 0 0.47752789
YLR200W YML094W 0.863760823 0.708342723 0.97448784
YPR181C YHR098C 1 0 0.842767619
YPR181C YNL049C 1 0 0.842767619
YLR240W YPL120W 1 1 0.553212668
YPL120W YBR128C 1 1 0.632376154
YLR259C YNL085W 0.063869073 0.222292016 0.402561524
YLR259C YOL098C 0.063869073 0 0
YOL098C YMR243C 0.063869073 0 0
YOL098C YOR133W 0.063869073 0 0
YBL024W YNL284C 0.06481985 0 0.135388994
YMR246W YGL082W 0.058813611 0 0
YMR246W YPL206C 0.593999177 0.123110421 0.364046228
YMR203W YPR024W 0.442411386 0 0.396430873
YLR372W YNL055C 0.06481985 0 0.180234305
YPL086C YKL164C 0.017693444 0 0.141123268
YPL086C YPL101W 0.79539111 0 0.632376154
YLR429W YGL157W 0.063869073 0 0
YLR429W YMR262W 0 0 0
YLR429W YNL225C 0.413755487 0 0.447654196
YLR429W YPR125W 0.117746131 0 0.244387339
YLR430W YMR239C 0.139401363 0.222292016 0.69708255
YML009C YNL284C 1 1 0.454182188
YML016C YPR184W 0.06481985 0.222292016 0.055521238
YPR184W YBR072W 0.06481985 0 0.135388994
YML026C YBR101C 0.778764374 0 0.209373362
YML062C YNL004W 0.148688558 0.200338789 0.516427908
YML062C YNL253W 1 0 0.516427908
YNL004W YJR121W 0.148688558 0 0.180234305
YNL004W YNL253W 0.148688558 0 0.516427908
YML102W YBR195C 1 1 1
YML102W YPR018W 1 1 1
YBR195C YPR018W 1 1 1
YML103C YPL206C 0.06481985 0 0.028502013
YMR029C YHL001W 0 0 0.160579971
YPL231W YCL034W 0.063869073 0 0.028502013
YMR117C YOL069W 0.841692953 1 0.646975846
YOR078W YMR143W 0.535023088 0 0.47752789
YPL139C YIL101C 0.139401363 0 0
YPL139C YPL181W 0.855948111 0.756850771 1
YNL032W YNR033W 0.058813611 0.123110421 0.135388994
YNL049C YGR116W 0.19871176 0 0.30000872
YNL071W YDR338C 0 0 0
YNL071W YER118C 0.017693444 0 0.028502013
YNL071W YOR132W 0.19871176 0 0.055521238
YNR007C YOR160W 0.063869073 0 0.279976662
YOR160W YML120C 0.06481985 0 0.028502013
YNR046W YDR140W 0.139401363 0.637012253 0.920836514
YNR046W YOL124C 0.058813611 0.949707369 0.669894199
YDR140W YOL124C 0.058813611 0.475159236 0.459084605
YOR133W YBR246W 0 0 0
YOR213C YOR229W 0.139401363 0 0.284664994
YOR323C YPR179C 0.139401363 0.123110421 0.132196165
YPL003W YPR066W 0 1 0.8637422
YLR025W YPR173C 0.463231486 0.147099343 0.886355031
