# Supplementary material for: Detecting protein complexes with multiple properties by an adaptive harmony search algorithm
Source: BMC Bioinformatics. 2022 Oct 7;23:414. doi: 10.1186/s12859-022-04923-4 (PMC9541083; doi:10.1186/s12859-022-04923-4)
Supplement: Supplementary file 12 — Additional file 12. An example diagram to describe the Algorithm 2. [file 12859_2022_4923_MOESM12_ESM.txt]

YNR066C 0.091940984 0.06936416 0.147559598 0.12710911 0.089786761 0.137254909 0.179848313 0.131661445 0.076271191 0.115470856 0.142694071 0.094416246 0.136624575 0.095454544 0.156884864 0.103881285 0.060200669 0.022448979 0.091001004 0.134989202 0.060571428 0.058702365 0.054721028 0.080436945 0.085470088 0.068639055 0.130090505 0.033468559 0.051652893 0.036764707 0.068057083 0.076637819 0.124175832 0.057086617 0.109201208 0.071576759
YGR062C 4.208853245 2.323699474 2.250851393 2.210348845 2.277216673 2.209150314 2.470205784 2.342737675 2.561743498 7.152466774 7.094748974 3.190862656 4.528128624 2.398863792 2.186230183 2.506849527 2.315495968 2.019387722 2.258847237 2.623110056 4.101714134 5.419155598 4.605150223 3.831181765 5.637362957 3.163313389 1.863122225 1.504056931 1.688016415 2.015756369 2.513721228 2.203955412 5.227472782 4.139763832 3.558139324 3.717842102
YGL068W 16.02383614 6.926011086 2.567536831 1.7840271 1.679012537 1.430283308 1.23726964 1.916405439 2.182808876 9.637892723 15.90068531 12.72487354 14.01033401 5.898863316 2.804740429 2.294520617 1.894091368 1.994897962 1.572295189 1.935205102 4.67885685 10.53450012 12.67167377 10.45680237 19.06593513 9.015384674 2.337104082 1.927991986 1.835743785 1.779411793 1.795828938 1.479604363 5.596703529 9.035432816 11.39029312 11.56431484
YNL003C 0.58796823 1.264739871 0.94892168 1.249718785 1.327721715 1.022875786 0.685807109 0.510971785 0.577481866 0.484304965 0.539954364 0.65989846 1.2365098 1.543181896 1.338600397 1.32876718 0.775919735 0.887755096 0.512638986 0.282937378 0.767999947 0.485066921 0.670600832 0.854021847 0.916971922 0.902958632 0.980769217 0.813387454 0.852272689 1.075630307 0.410537899 0.510506749 0.535164833 0.550196886 0.694640994 0.81224066
YBR230C 32.02951431 50.93757248 50.29058075 47.1957283 34.46352386 35.48910522 32.20259857 29.20376205 7.623486996 19.2612114 17.22830963 14.15228367 33.12858963 50.12840652 48.53611374 47.04794312 46.97212982 29.39489746 28.3235569 17.06587601 25.72456932 15.7033987 16.84334755 17.4160881 41.44810867 61.72662735 50.63687515 32.56998062 32.75103378 30.98739624 30.58726692 12.54140854 23.47362709 13.10433102 11.97168827 15.43983364
Found 0.657207727 0.305202305 0.306469917 0.211473554 0.310886681 0.331154674 0.413867801 0.468129575 0.267554492 0.519058287 0.342465758 0.091370553 0.623421371 0.265909106 0.125282168 0.547945201 0.53511703 0.159183681 0.499494433 0.140388772 0.404571444 0.195674554 0.080472104 0.231380329 0.442002445 0.200000003 0.192307696 0.078093305 0.352272719 0.211134464 0.190998912 0.247218773 0.136263728 0.345472425 0.173913047 0.136929452
YGL123W 32.11804962 16.60577965 24.99659348 23.9370079 28.92255974 25.43246078 28.57204628 32.75862122 55.99516296 50.83408356 51.13356018 34.12487411 32.32262039 17.12727356 27.28329659 22.18150711 20.88628769 24.49285698 25.57937241 34.22677994 33.33599854 31.71781731 36.56759644 28.55412102 44.76556778 17.12781143 19.99094963 21.824543 22.67355347 26.52626228 34.12184525 46.15574646 38.35824203 29.44488335 29.60970497 33.06431198
YOR096W 10.52440453 9.293642044 13.99091911 21.97750473 25.14702797 22.36056519 25.56988144 23.36990738 44.81719208 39.59193039 23.50913239 27.61725807 25.5487957 10.62727356 21.05078888 24.29338074 20.79375648 19.34795761 17.78462982 31.27321625 35.60342789 26.93923759 28.79828262 21.25322723 21.80586052 7.64615345 19.38235283 13.10953426 16.28305626 21.33823586 29.11306381 36.33250809 33.90219879 26.25590706 27.43781471 25.04253006
YOL036W 2.743473291 4.559537411 5.148694992 5.309336662 4.931537628 4.395424843 4.905741692 4.677115917 5.749394894 4.215246677 3.317351818 3.770558119 4.238806248 4.481818199 5.225733757 4.849315166 5.630992413 4.485714436 3.940343618 3.511879206 5.253714561 3.362512827 4.25 3.252234459 2.636141539 5.263905048 5.688914299 3.801217079 3.803719044 4.051470757 4.647640228 4.782447338 4.391209126 3.430118084 3.618806601 3.647302866
YKL181W 9.26560688 6.313294411 9.686719894 8.762655258 9.767677307 9.604575157 10.56446266 13.44723129 27.94067764 13.18834209 10.45319653 10.89035416 10.97703838 7.337500572 6.82957077 3.944063902 8.77926445 7.103060722 9.195146561 19.63607025 14.20685673 10.04016495 10.07081509 9.528302193 9.551892281 5.972781181 8.975113869 7.055781364 7.936983109 9 8.664105415 28.05067825 14.57692337 8.528543472 8.504549026 9.33921051
YFR025C 2.875141859 1.613872886 1.650397182 1.427446604 1.629629612 1.675381303 1.886240482 1.875653148 1.496368051 3.348654985 2.979452133 2.322842598 3.179104567 1.712499976 1.718961596 1.942922354 1.318840623 1.75612247 1.732052565 1.995680332 2.747428417 2.738413811 2.290772438 2.678252459 3.534798622 2.640236855 1.626696944 1.4290061 1.419421434 1.65756309 2.140505075 1.859085083 2.790109873 2.06594491 2.314458847 2.6597507
Found 0.498297423 0.583815038 0.627695799 0.294713169 0.349046022 0.246187374 0.254604548 0.382445127 0.539951563 0.352017939 0.509132385 0.273096442 0.442020684 0.304545462 0.373589128 0.178082198 0.400222987 0.216326535 0.25075832 0.264578819 0.26057142 0.329557151 0.447424889 0.287984103 0.71306473 0.479289949 0.394796401 0.242393523 0.208677694 0.27415967 0.367727786 0.269468457 0.194505513 0.251968503 0.261880666 0.314315319
YHR204W 1.17593646 1.101734161 0.737797976 1.016872883 0.79573518 1.321350813 1.387865663 1.300940514 2.337772608 2.584080935 2.30479455 1.368527889 1.297359467 0.904545486 1.182844281 1.168949842 1.211817145 1.209183693 1.084934235 1.59287262 1.546285748 2.011328459 1.811158776 1.412115216 1.824175835 1.146745563 0.987556636 0.967545688 1.197314024 1.182773113 1.59055984 2.184177876 2.028571606 1.531496167 1.285136461 1.343360901
Found 0.095346197 0.067052022 0.044267878 0.075365581 0.015712682 0.138344228 0.037919827 0.081504703 0.061743341 0.086322874 0.031963471 0.071065992 0.115958676 0.105681822 0.113995485 0.121004574 0.042363435 0.092857145 0.046511624 0.022678185 0.075428568 0.065911435 0.133047208 0.04568024 0.08791209 0.034319527 0.097285077 0.015212983 0.053719006 0.037815128 0.082327113 0.009888751 0.11978022 0.099409454 0.093023248 0.119294599
YDL170W 2.25879693 2.6092484 3.070374489 2.944881916 3.586981058 3.716775656 3.771397591 3.878787994 3.950363159 1.817264676 2.75 1.84670043 2.515499592 2.307954788 3.158013344 3.375571012 3.982162952 3.216326475 4.077856064 4.653347492 2.420571327 1.915550947 2.127682447 2.290963173 2.686202765 3.633136034 3.481900454 2.385395527 2.819214821 3.159663916 4.626783848 5.313967705 1.635164857 1.533464551 2.006066561 2.154564142
YLR366W 0.030646993 0.043930635 0.071509652 0.084364459 0.062850729 0.063180827 0.052004334 0.014629049 0.196125925 0.041479822 0.09589041 0.053807106 0.043628015 0.097727276 0.056433409 0.022831051 0.161649942 0.040816326 0.043478262 0.031317495 0.075428568 0.042224508 0.076180257 0.0387289 0.024420025 0.09349113 0.091628969 0.041582152 0.05268595 0.056722693 0.064764 0.055624224 0.03846154 0.039370079 0.0091001 0.063278005
YJL054W 2.40181613 1.658959508 1.396140814 1.536558032 1.476992249 1.0958606 1.40736711 1.477533937 2.061743498 1.750000119 2.351598263 1.882233381 2.074626923 1.769318223 1.176072121 1.174657583 1.290969968 1.281632662 1.209302306 1.979481697 2.681142807 2.360453129 2.493562222 2.080436945 2.663003683 1.472189426 1.579185605 1.256592393 1.370867729 1.115546227 1.520307422 2.014832973 2.237362862 2.186023712 2.544994831 2.362033129
YLR189C 2.770715237 3.042774677 3.192962408 3.256468058 3.551066399 3.263616562 3.180931568 3.15673995 1.22518158 1.5795964 2.146118879 2.320812225 2.850746393 2.579545498 3.126410723 2.681506872 2.045707941 2.611224413 2.841253757 2.168466568 1.810285568 1.909371734 2.023605108 2.210526466 2.667887688 2.260354996 3.018099546 3.209939241 3.267561913 3.422268867 2.225027561 1.442521572 1.807692409 1.733267784 1.894843102 2.135891914
YGL241W 1.297389388 1.497109771 0.532349646 0.98987627 1.031425476 1.020697117 0.612134337 0.995820343 1.101694942 1.439461946 1.025114179 1.46802032 0.618829012 1.445454597 0.975169301 1.270547986 0.7892977 1.083673358 0.85743171 0.636069119 1.101714253 1.165808439 1.141630888 1.582919478 0.739926755 0.956213057 1.177601814 1.474645019 1.454545498 1.378151298 0.626783729 0.878862739 1.152747273 1.622047305 1.469160676 1.558091164
YCRCDELTA6 3.982973814 3.819653034 3.179341793 2.788526535 3.968575001 2.871459723 2.877573013 2.924764872 3.463680506 3.719731092 4.601598263 4.041624546 3.097589016 3.755681992 4.556433678 3.681506872 3.652173996 4.321428299 3.759352684 1.981641412 0.772571385 3.239958763 3.625536442 1.970208526 5.294261456 4.333727837 2.15837121 4.275862217 4.094007969 4.389706135 4.059275627 4.004944324 2.78791213 4.343503952 3.751263618 3.476140976
YKR092C 1.338252068 1.794219613 1.887627721 2.030371189 2.13243556 1.967320323 2.739978075 3.518286467 17.36077499 1.821748972 1.796803594 2.016243696 1.932261944 1.856818199 1.899548531 1.381278515 2.044593096 1.634693861 2.499494314 11.94060421 2.084571362 1.725025654 2.412017107 2.429990053 1.693528652 1.951479197 2.096153975 1.237322569 1.244834661 1.60084033 2.144895792 18.52410316 2.014285803 1.329724431 2.212335587 1.940871358
YGL026C 15.30306435 11.42774582 16.0510788 16.52530861 21.12121391 21.01742935 22.99349976 22.17450523 22.93583679 17.24327469 20.89383698 15.9695425 16.07118416 11.54772758 18.09255028 14.5616436 17.1404686 17.91020393 20.00303268 18.34773254 15.92342854 15.16374874 18.9495697 14.43892765 19.19658089 13.86035442 10.68099594 13.17850018 14.13223076 18.38235283 25.94840813 28.35105133 15.27032948 13.50295258 14.8715868 16.67115974
Found 0.019296255 0.080924854 0.097616352 0.008998876 0.013468015 0.023965143 0.14084506 0.113897592 0.066585958 0.013452916 0.098173521 0.047715735 0.043628015 0.13636364 0.006772009 0.124429218 0.005574136 0.02142857 0.079878666 0.106911443 0.073142856 0.110195667 0.087982833 0.035749752 0.124542125 0.004733728 0.134615377 0.042596348 0.073347107 0.021008404 0.030735455 0.079110011 0.014285714 0.010826772 0.027300302 0.052904561
YMR234W 0.351872861 0.396531761 0.315550506 0.492688417 0.454545468 0.4379085 0.397616446 0.637408555 1.023002386 0.532511234 0.337899566 0.552284241 0.33754307 0.506818175 0.453724593 0.449771702 0.356744707 0.458163261 0.420626849 0.848812103 0.508571446 0.513903201 0.477467805 0.522343576 0.379731387 0.415384591 0.424208164 0.548681557 0.533057809 0.287815124 0.527991235 0.92830646 0.459340662 0.454724401 0.523761332 0.480290413
non-annotated 0.094211124 0.030057801 0.061293986 0.044994377 0.01234568 0.040305011 0.062838569 0.088819228 0.180387408 0.257847548 0.118721463 0.159390852 0.096440874 0.072727278 0.06433408 0.076484017 0.100334451 0.04285714 0.076845296 0.076673865 0.069714285 0.094747677 0.101931334 0.064548165 0.095238097 0.056804735 0.004524887 0.072008118 0.104338847 0.117647059 0.088913292 0.087762661 0.140659347 0.22342521 0.083923154 0.079875514
YJR097W 0.623155534 0.339884371 0.55618614 0.780652463 0.70145905 0.839869261 0.667388916 1.77847445 4.374092102 0.965246677 1.368721485 1.387817144 0.685419083 0.554545462 0.420993209 0.444063962 0.742474914 0.966326475 1.088978648 3.326133966 0.621714294 1.041194558 1.071888447 1.215491652 0.678876698 0.469822496 0.728506804 0.834685683 1.075413227 1.38340342 0.97694844 5.044499397 1.024175763 1.072834611 0.872598588 0.939833939
YDR154C 39.54597092 52.03352356 54.15323257 49.278965 53.85971069 47.02832413 41.56337738 42.84639359 29.05811119 45.97982025 47.1289978 36.10761261 41.8771553 45.34204865 50.16478729 56.51940918 56.15607834 40.49897766 38.55308151 39.82613373 37.82628632 37.46755981 40.70600891 34.6484642 49.73748398 54.21064758 55.05316925 40.88539886 44.13636017 44.19748306 43.09220886 43.16810608 40.06593323 34.86909485 35.97472 36.14003754
YER089C 3.326901436 2.737572193 3.767309904 4.269966602 4.60718298 4.259259224 3.581798315 3.342737675 5.44067812 4.600896835 5.66324234 4.334010124 5.425947666 3.747727156 3.220090151 4.45662117 3.19175005 3.891836643 3.070778608 4.207343578 5.102857113 4.592172623 5.497854233 4.757696152 4.731379986 3.61893487 2.691176414 3.498986006 3.635330439 3.436975002 4.908891678 5.452410221 5.828571796 4.317913532 4.784630775 4.781119823
YLRWTY2-1 7.607264519 7.920230865 5.474460602 8.427447319 9.955106735 10.74727631 11.52221012 8.616509438 6.445520878 7.04035902 7.866438389 5.419289112 10.26750946 7.968182087 10.17945862 12.3789959 11.10144901 10.19999981 9.919109344 7.605831146 4.123428345 8.246137619 9.956008911 5.555114746 12.67765617 9.092308044 4.208144665 7.058824062 8.573347092 8.394958496 11.60592842 5.268232346 7.057143211 7.524606228 6.105156422 5.597509861
YJR080C 5.757094383 4.846242905 2.898978472 2.746906757 2.16835022 1.837690592 1.981581688 2.182862997 1.594431043 3.304932833 4.402968407 4.040608883 5.84730196 5.117045403 2.935665846 2.383561611 2.360089064 1.840816259 1.701718807 2.217062712 5.294857025 5.032955647 5.417381763 5.004965305 6.092796326 3.590532541 2.559954882 1.845841885 2.053719044 1.675420165 2.32930851 1.961681008 5.456044197 5.000984192 5.450960159 5.979252815
TR(UCU)M2 0.062429059 0.05202312 0.048808176 0.125984251 0.105499439 0.032679737 0.08884073 0.148380354 0.204600483 0.265695095 0.148401827 0.147208124 0.113662459 0.082954548 0.054176074 0.109589048 0.110367887 0.083673462 0.058645096 0.15550755 0.117714286 0.05252317 0.050429184 0.062562071 0.117216125 0.191715986 0.098416291 0.09939149 0.15289256 0.185924381 0.212952808 0.395550042 0.198901102 0.093503937 0.0728008 0.101659745
YOLCDELTA1 0.001135074 0.001156069 0 0.005624297 0.003367004 0.002178649 0.001083424 0.002089864 0.018159807 0.001121076 0.009132421 0.002030457 0.002296211 0.023863636 0.003386005 0 0.002229654 0 0.001011122 0.01511879 0.001142857 0.001029866 0 0 0.037851036 0.024852071 0.001131222 0.001014199 0.010330578 0.00210084 0.003293085 0 0.001098901 0 0.002022245 0.001037344
YOR311C 2.811577797 3.310982466 3.331441641 3.868391514 4.471380711 4.244008541 4.477789402 4.714733601 7.920097351 3.826233149 3.149543285 3.783756495 3.797933578 3.12954545 3.652370214 3.634703159 3.257525206 3.294897795 3.466127157 5.400648117 5.617142677 4.121524334 4.342274666 3.915590763 2.261294365 1.936094761 3.337104082 3.216024637 2.64359498 3.480041981 4.41053772 6.851668358 3.591208696 4.218503952 4.405459881 3.606846333
YJL199C 3.192962408 3.419652939 2.491487026 3.193475723 3.025813818 2.806100368 3.366197109 2.646813154 0.83292985 1.667040467 1.628995419 1.373604059 2.761194229 4.044318199 3.351015568 3.371004581 3.978818178 2.390816212 2.514661074 1.915766716 2.13142848 1.579814553 1.361588001 1.468718886 2.239316225 3.986982346 3.608597279 2.594320536 3.232437849 3.308823586 2.644346952 1.352286696 1.9043957 1.387795329 1.059656143 1.337136745
YOR025W 0.375709414 0.439306349 0.71169126 0.635545552 0.379349053 0.29193899 0.205850482 0.135841176 0.170702189 0.141255617 0.297945201 0.461928934 0.685419083 0.727272749 0.770880401 0.557077646 0.259754717 0.346938759 0.286147594 0.130669549 0.166857138 0.267765194 0.188841209 0.572989106 0.405372411 0.598816574 0.785067916 0.660243452 0.386363655 0.292016804 0.190998912 0.0803461 0.272527456 0.249015734 0.492416561 0.60995847
YBL101C 4.421112537 5.372254372 5.976163387 5.877390385 4.24691391 6.870370388 7.880823135 6.556949139 2.211864471 3.09417057 3.239726067 1.8081218 4.36739397 4.109091282 5.441309452 5.159817219 6.760312557 5.07244873 6.924165249 4.402807713 4.804571152 2.749742508 2.156652451 2.847070694 5.420024395 7.949112892 7.596154213 4.754563808 4.580578327 5.740546227 6.788145542 2.928306341 3.705494642 2.437992096 2.037411451 2.492738485
YNL134C 2.578887701 3.865895748 6.892168045 8.880764961 10.75982094 10.87690639 11.17443085 9.983281136 2.950363159 4.068385601 5.581050396 5.773603916 6.339839935 4.50113678 6.65688467 7.355022907 8.530657768 12.34183693 10.5106163 4.526998043 4.147428513 5.447991848 6.525751114 4.650446892 4.391941547 6.018935204 6.640271664 7.512170792 8.188015938 10.73529434 10.42041779 3.176761389 5.819779873 5.429133415 6.587461948 6.678422928
YPR152C 0.460839927 0.719075143 0.887627661 0.861642301 0.997755408 0.896514177 1.09642458 0.996865213 0.6682809 0.474215269 0.452054799 0.544162393 0.722158492 0.659090936 0.900677204 1.126712322 0.978818297 0.705102026 0.822042465 1.59611237 0.656000018 0.36869204 0.463519335 0.569016874 0.799755812 0.785798848 1.074660659 0.702839792 0.879132211 0.892857194 1.173435807 2.032138348 0.462637365 0.411417305 0.438827097 0.498962611
YNL239W 7.255391598 11.8046236 9.221340179 8.043869019 7.232323647 6.290849686 5.486456871 5.562173367 1.277239799 1.998879075 2.747716904 3.406091213 6.369690418 10.78522778 6.190744877 6.978310585 6.288740158 5.893877029 5.73913002 4.346652031 2.039999962 3.079299688 4.068669796 3.719960451 5.410256386 12.78343201 7.57013607 7.735294819 6.253098965 4.421218395 6.009879589 4.059332371 2.83186841 3.443897486 4.331647873 5.451244354
YLR050C 6.34392786 3.783814907 3.48581171 4.509561539 4.510662079 4.009803772 4.82665205 2.887147188 2.915254354 7.16479826 6.133561611 5.782740593 5.734787941 3.689773083 2.648984194 4.573059559 4.727982044 3.31632638 3.742163658 4.049675941 5.574856758 5.704428673 5.657725334 4.448858261 5.880342007 5.293490887 5.437783241 3.319472551 4.069214821 4.246848583 3.784851789 3.156983614 4.95714283 4.862204552 5.067745209 4.89211607
YJL028W 0.078320093 0.122543357 0.14415437 0.104611926 0.103254773 0.138344228 0.14517875 0.164054334 0.015738498 0.081838571 0.119863018 0.136040598 0.047072332 0.042045455 0.142212197 0.132420093 0.16833891 0.168367341 0.121334672 0.06263499 0.094857141 0.038105045 0.165236041 0.10029792 0.068376072 0.213017762 0.09049774 0.110547669 0.195247933 0.212184891 0.236004397 0.118665017 0.139560446 0.05905512 0.08190091 0.053941902
YMR127C 0.419977307 0.425433517 0.666288316 0.518560171 0.657688022 0.510893285 0.653304398 0.601880848 1.414043665 1.060538173 0.98744297 0.958375633 0.460390359 0.56704551 0.542889357 0.603881299 0.672240794 0.504081666 0.728008032 1.051835895 0.78285712 0.997940242 0.841201723 0.967229426 0.45787546 0.373964518 0.47624433 0.610547721 0.672520638 0.557773113 0.398463219 1.655129671 0.75604403 0.866141737 0.863498449 0.617219865
YPR055W 0.847900093 0.967630029 1.095346212 0.739032626 0.753086448 0.675381243 0.710725844 0.54754442 0.521791756 0.652466416 0.803653002 0.827411175 0.669345617 0.662500024 0.700902879 0.811643839 0.997770369 0.646938801 0.741152704 0.587473035 0.60799998 0.674562275 0.616952777 0.751737833 0.797313869 0.833136141 0.935520351 0.811359048 0.804752052 0.799369752 0.799121916 0.658838034 0.743956029 0.729330719 0.737108171 0.686721921
YBR147W 3.842224836 4.793063641 5.188422203 6.285714149 9.747475624 9.01416111 9.300107956 7.606060982 5.374092102 6.634529114 2.238584518 4.388832092 5.349024296 5.706818581 6.155756474 4.972602844 5.342252254 7.88979578 7.921132088 2.649028063 9.446856499 4.800205708 4.550429344 3.503475666 3.990231991 3.284023762 6.643665314 6.408722878 8.047520638 9.119748116 7.94072485 4.624227524 5.365933895 5.267716408 4.440849304 4.160788059
YOL042W 2.440408707 2.335260153 1.448354125 2.170978785 1.410774469 2.078431368 1.98808229 2.138976097 2.473365784 2.255605459 1.644977212 0.948223352 2.244546652 2.035227299 1.961625338 2.223744392 2.123745918 1.502040744 0.814964533 1.790496826 3.221714258 2.319258451 1.747853994 2.706057549 1.041514039 1.463905334 1.576923013 1.552738428 1.619834661 1.767857194 1.488474369 2.288009882 0.375824183 2.384842634 2.143579245 2.155601501
#NAME? 0.054483544 0.057803467 0.059023835 0.0416198 0.013468015 0.111111112 0.144095331 0.066875659 0.094430998 0.051569507 0.111872151 0.037563451 0.019517798 0.059090909 0.011286682 0.067351602 0.133779258 0.02755102 0.096056618 0.047516201 0.041142855 0.024716787 0.034334764 0.003972195 0.167277172 0.079289943 0.156108603 0.021298174 0.019628098 0.046218488 0.036223929 0.008652657 0.015384615 0.03051181 0.027300302 0.067427382
YFL028C 3.628831148 2.702890158 2.904653788 2.282339573 2.45903492 2.567538023 3.403033495 3.464994907 2.989104033 4.246636868 4.138127804 3.63451767 2.786452532 2.414772749 2.853273153 2.003424644 2.332218409 2.930612326 3.843276024 3.982721329 2.749714375 3.175076962 2.834764004 3.18967247 3.791208744 2.527810812 3.208144903 3.504056931 2.887396574 2.978991747 4.365532875 4.720642567 3.061538696 2.999999762 2.824064493 3.650414705
non-annotated 0.031782065 0.033526011 0.07718502 0.022497188 0.008978676 0.021786492 0.017334778 0.042842217 0.038740922 0.015695067 0.047945205 0.026395937 0.00803674 0.00909091 0.013544018 0.051369864 0.064659983 0.001020408 0.010111223 0.018358532 0.006857143 0.015447991 0.028969958 0.018867925 0.046398047 0.105325438 0.021493213 0.014198784 0.032024793 0.006302522 0.008781559 0.006180469 0.007692308 0.018700788 0.007077856 0.065352693
YPR111W 0.342792302 0.338728309 0.262202054 0.310461193 0.285072953 0.325708061 0.312025994 0.293625921 0.299031496 0.288116604 0.297945201 0.268020302 0.362801403 0.285227299 0.340857804 0.409817368 0.429208487 0.294897944 0.326592505 0.320734352 0.364571422 0.277033985 0.33690986 0.25223437 0.407814443 0.294674546 0.309954762 0.243407726 0.264462799 0.267857164 0.357848525 0.304079086 0.271428585 0.262795269 0.24469161 0.19605808
YLL005C 0.393870622 0.235838145 0.307604998 0.318335205 0.377104372 0.307189554 0.278439879 0.251828641 0.322033912 0.204035893 0.174657539 0.21218273 0.430539638 0.331818193 0.306997746 0.375570804 0.52062434 0.245918363 0.279069752 0.298056155 0.345142871 0.287332624 0.289699584 0.237338632 0.35164836 0.101775154 0.285067886 0.295131862 0.368801653 0.360294133 0.135016471 0.288009852 0.201098904 0.412401587 0.247724965 0.162863061
YEL022W 0.441543728 0.261271685 0.241770715 0.181102365 0.453423172 0.387799561 0.485373765 0.409613401 0.826876581 0.877802789 0.773972631 0.628426373 0.444316924 0.214772731 0.299097061 0.410958916 0.416945398 0.408163249 0.407482266 0.494600415 0.577142835 0.684860945 0.593347609 0.572989106 0.565323591 0.334911227 0.322398186 0.348884404 0.342975199 0.361344576 0.498353481 0.47589615 0.664835155 0.603346467 0.540950418 0.575726092
YDR446W 0.082860388 0.021965317 0.061293986 0.078740157 0.014590348 0.008714597 0.133261099 0.106583074 0.021791767 0.050448433 0.043378998 0.021319795 0.044776123 0.084090911 0.099322796 0.077625573 0.068004459 0.019387754 0.104145601 0.087473005 0.088 0.024716787 0.05150215 0.021847071 0.021978023 0.114792898 0.13348417 0.070993915 0.032024793 0.042016808 0.039517015 0.066749074 0.063736267 0.036417324 0.027300302 0.010373443
YBR267W 0.467650414 0.489017308 0.657207727 0.697412848 1.295174003 1.242919326 1.551462531 2.455590487 10.87046051 1.233183861 0.810502291 1.285279155 0.708381236 0.542045474 0.724604905 0.934931517 0.653288722 1.17040813 1.438827038 4.420086384 1.684571385 0.90319252 1.335836887 1.39126122 0.575091541 0.540828407 0.885746658 0.504056811 0.941115677 1.115546227 2.259056091 12.88257027 1.327472568 0.734251976 1.283114195 1.18775928
Found 0.049943246 0.003468208 0.107832007 0.005624297 0.003367004 0.021786492 0.041170094 0.051201675 0.019370461 0.023542602 0.061643839 0.044670049 0.013777269 0.03409091 0.016930021 0.047945205 0.001114827 0.023469387 0.020222446 0.037796974 0.061714288 0.012358394 0.028969958 0.042701095 0.053724054 0.062721893 0.005656109 0.046653144 0.011363637 0.006302522 0.048298575 0.05315204 0.002197802 0.039370079 0.025278058 0.037344396
non-annotated 0.130533487 0.047398843 0.241770715 0.061867267 0.2143659 0.127450973 0.065005414 0.050156742 0.470944345 0.238789245 0.187214613 0.230456859 0.200918496 0.076136366 0.161399543 0.152968034 0.100334451 0.090816319 0.100101106 0.127429813 0.186285704 0.117404729 0.202789694 0.075471699 0.169719175 0.050887577 0.117647059 0.093306288 0.127066121 0.178571433 0.086717896 0.168108776 0.131868139 0.173228353 0.221435785 0.08609958
YOR321W 1.074914813 0.887861311 1.06242907 1.436445475 1.177328944 1.347494483 1.543878555 1.240334392 0.263922513 2.384529352 1.824200988 1.229441643 1.442020774 1.070454597 1.092550755 1.244292259 0.863991082 1.262244821 1.148634911 0.817494571 1.250285745 1.890834212 1.396995664 1.032770634 1.192918181 0.977514803 1.192307711 1.14198792 1.083677649 1.154411793 1.042810082 0.503090203 1.993406534 1.949803233 1.499494433 1.377593279
YALCDELTA2 0.225879684 0.164161846 0.150964811 0.214848146 0.184062853 0.198257089 0.289274096 0.28422153 0.121065378 0.411435008 0.328767121 0.325888306 0.187141225 0.134090915 0.165914223 0.155251145 0.386845052 0.172448978 0.212335676 0.18574515 0.21714285 0.292481959 0.229613736 0.221449852 0.371184379 0.165680468 0.144796386 0.174442202 0.258264452 0.282563031 0.321624577 0.220024705 0.262637377 0.270669281 0.239635989 0.22614105
YLL053C 12.30874062 5.47052002 7.995460033 9.560180664 11.40067387 12.19390011 14.69989109 20.95611382 20.94309998 8.534753799 11.29109573 14.60710716 13.86911678 4.705681801 6.96501112 6.140411377 10.09475994 10.11938763 13.7664299 25.60799217 26.50628662 13.3285265 17.39055824 16.29294968 12.90476227 5.72781086 6.792986393 5.993915081 8.526859283 10.30041981 16.59934235 29.84919548 14.29450607 10.72047234 14.24367905 17.30601692
Found 0.070374571 0.161849707 0.405221343 0.056242973 0.353535384 0.067538127 0.300108343 0.301985383 0.101694912 0.066143505 0.133561641 0.031472079 0.051664755 0.036363639 0.057562076 0.078767128 0.093645483 0.02653061 0.616784573 0.057235423 0.102857143 0.065911435 0.063304722 0.052631583 0.036630038 0.471005917 0.104072399 0.056795135 0.063016526 0.404411763 0.104281016 0.01606922 0.075824179 0.056102362 0.041456014 0.054979254
non-annotated 0.223609552 0.335260093 0.271282643 0.298087746 0.273849607 0.288671017 0.271939307 0.241379321 0.301452786 0.13789238 0.237442926 0.108629435 0.281285882 0.364772707 0.379232496 0.401826501 0.278706789 0.177551016 0.269969672 0.170626357 0.229714289 0.093717821 0.187768236 0.120158896 0.32967034 0.231952667 0.298642546 0.131845847 0.14359504 0.301470608 0.151481897 0.150803447 0.091208793 0.123031497 0.184024259 0.200207442
non-annotated 0.684449494 0.788439274 0.693530083 0.64679414 0.76767683 0.507625282 0.555796266 0.573667765 0.384987891 1.093049407 0.892694056 0.759390891 0.983926535 0.610227287 0.747178257 0.728310525 0.76031214 0.448979586 0.599595487 0.46436286 0.858285666 0.787847579 0.589055836 0.713009 1.026862025 0.533727825 0.74321264 0.494929016 0.476239651 0.492647082 0.57958287 0.384425193 0.602197826 0.81594491 0.619817972 0.529045582
Found 0.431328028 0.235838145 0.962542593 0.694038272 0.772166193 0.668845356 1.095341206 1.025078416 5.515738487 1.291479826 0.69520551 0.696446657 0.342135489 0.327272743 0.316027075 0.901826501 1.061315417 0.923469365 0.946410477 2.588552952 2.163428545 0.90319252 0.78111589 0.58689177 0.405372411 0.359763324 0.660633504 0.430020332 0.607437968 0.663865566 0.963776112 4.226204872 1.821978092 0.727362216 0.604651153 0.621369302
YLR033W 0.698070407 0.683236957 0.496027261 0.268841386 0.373737395 0.434640527 0.501625121 0.897596717 1.817191362 0.424887925 1.401826501 0.870050728 0.598163068 0.556818187 0.60383749 0.337899566 0.457079142 0.882653058 0.320525765 0.261339098 0.614857137 0.399588048 0.543991446 0.811320722 0.547008574 0.520710051 0.703619957 0.830628872 0.515495896 0.457983196 0.367727786 1.526575923 0.696703315 0.795275629 1.054600596 0.971991599
YFR029W 1.297389388 1.127167583 1.065834284 0.959505141 1.012345672 1.201525092 1.273022652 1.183908105 1.547215581 1.239910364 1.488584399 0.820304573 1.384615421 0.957954586 1.252821684 1.166666627 1.231884122 1.241836667 1.378159761 1.0928725 1.018285632 1.101956725 0.959227502 0.928500533 1.432234526 1.472189426 1.147058845 0.993914843 1.098140478 1.130252123 1.308452249 1.263287902 1.159340739 0.853346407 0.840242624 0.995850563
YPR030W 2.860385895 2.798843861 2.418842316 3.098987579 2.996633053 3.319172144 3.262188435 2.020898581 0.713075101 2.443946362 1.99315083 2.444669962 4.137773037 2.681818247 2.721219063 3.635844707 2.56410265 2.571428537 2.096056461 1.313174963 5.077713966 2.741503716 2.782188654 3.327706099 3.032967091 2.223668575 2.933257818 2.496957541 2.682851315 2.220588207 2.717892647 1.166872621 3.281318903 2.724409342 2.321536779 2.568464756
non-annotated 0.496027261 0.357225418 0.441543728 0.336332947 0.384960741 0.374727696 0.095341273 0.300940424 0.251815975 0.32399103 0.333333343 0.360406071 0.275545359 0.344318181 0.110609479 0.267123282 0.476031214 0.267346948 0.311425656 0.165226787 0.318857133 0.372811526 0.050429184 0.521350563 0.279609293 0.262721896 0.25339368 0.291075081 0.33780992 0.469537824 0.1931943 0.186650187 0.417582422 0.332677156 0.114256822 0.338174224
#NAME? 0.019296255 0.025433525 0.010215664 0.022497188 0.02469136 0.008714597 0.009750812 0.027168233 0.032687653 0.007847534 0.07191781 0.008121828 0.010332951 0.005681818 0.022573363 0.019406393 0.006688964 0.004081632 0.01718908 0.012958963 0.026285714 0.00514933 0.011802576 0.009930487 0.017094018 0.031952664 0.016968327 0.013184585 0.007231405 0.013655462 0.014270033 0.008652657 0.005494506 0.003937008 0.021233568 0.005186722
TV(CAC)D 1.324631095 1.986127138 1.572077155 1.388076544 1.583614111 1.115468383 0.968580663 1.15778482 1.145278454 1.150224209 1.400684953 1.025380731 1.431687713 2.036363602 1.08803606 1.244292259 1.853957653 1.125510216 1.194135427 0.875809908 0.879999995 0.993820786 1.287553668 0.691161871 1.581196666 1.259171605 1.22285068 1.168357015 1.112603307 1.047268867 1.23819983 1.250926971 1.164835215 0.999015749 0.907987833 0.917012393
Found 0.066969357 0.061271679 0.099886492 0.210348725 0.075196408 0.0620915 0.167930648 0.158829674 0.09564165 0.102017947 0.039954338 0.030456852 0.140068889 0.057954546 0.153498873 0.163242012 0.102564104 0.067346938 0.051567238 0.100431964 0.081142858 0.054582905 0.011802576 0.081429988 0.147741154 0.101775154 0.073529415 0.014198784 0.043388426 0.045168072 0.136114165 0.112484545 0.109890111 0.0511811 0.044489384 0.049792532
YNL242W 2.295119047 1.787283301 1.69012475 2.028121471 1.911335707 1.968409538 2.151679277 2.119122267 0.345036328 1.646860957 1.307077646 1.26598978 2.467278957 1.906818271 1.680586815 2.15182662 1.934225202 1.380612254 1.573306322 1.522678137 3.369142771 1.925849557 1.378755331 1.633565068 1.971917033 1.564496994 1.885746598 1.45740366 1.552685976 1.54831934 1.632272243 1.004944324 1.92637372 1.640748024 1.319514632 1.655601621
YNR043W 9.854710579 7.649711132 10.09875202 7.956130505 5.750842094 5.720043182 5.681473255 5.881923199 6.152542591 6.988790035 6.684931278 7.698476791 8.99196434 7.762499809 8.487584114 8.732876778 6.010033131 4.545918465 5.630940437 7.231101036 10.4274292 5.938207626 7.849785328 9.335650444 10.18559265 9.159763336 9.656108856 5.402637482 4.779958725 4.593487263 5.969264507 6.995055676 8.48241806 5.202755451 7.465116024 9.463692665
YOR109W 2.828603745 2.317919016 2.729852438 2.47019124 2.625140429 2.458605528 2.942578554 2.408568382 2.731235027 2.793722153 2.578767061 2.146192789 2.972445488 2.334090948 2.933408499 3.461187363 2.855072498 1.844897985 2.169868469 2.048596144 3.994285583 2.3501544 2.469957113 2.388282061 2.119658232 2.417751551 2.957013607 1.524340868 1.786156893 1.929621816 2.811196566 2.456118584 3.078022242 2.224409342 2.004044294 1.839211583
YBL051C 4.166855812 7.885548592 5.771850109 6.456693172 6.741863728 6.366013527 5.416034222 3.76802516 6 5.095291615 3.486301422 4.913705349 6.471871853 7.402273178 6.98081255 4.92579937 4.21293211 4.879591942 4.808897495 3.597192287 8.475428581 5.668383121 5.89163065 7.156901836 4.710622787 5.158579826 6.237556934 4.9290061 5.194214821 4.535714149 4.957190037 6.414091587 5.730769157 5.126968861 4.488371849 5.709543705
YNL230C 0.499432474 0.803468168 1.037457466 0.984251976 1.108866572 1.082788706 1.109425783 0.932079375 0.769975781 0.720852077 0.648401856 0.591878176 0.747416794 0.790909111 1.058690786 1.19520545 0.92753619 0.88979584 0.911021173 0.7926566 0.701714277 0.729145229 0.73283267 0.682224393 0.749694765 1.063905358 1.02375567 0.768762767 0.84710741 0.786764741 1.066959381 0.755253315 0.823076963 0.620078743 0.617795706 0.650414884
YORCDELTA21 3.465380192 2.404624224 2.045403004 2.335208178 2.979798079 2.444444418 1.919826508 1.666666746 3.22397089 3.448430777 4.727169037 4.139086246 2.882893562 3.525000334 3.48081255 3.015981913 4.784838676 4.659183502 2.40849328 2.969762325 1.114285707 3.250257492 4.716738224 3.079443932 4.581196785 3.521893501 1.494343996 4.169371605 3.987603188 1.880252123 3.982436895 2.510506868 2.503296852 3.680118084 4.238624573 4.437758923
YIL139C 0.262202054 0.209248558 0.265607268 0.169853777 0.152637497 0.209150329 0.137594789 0.271682352 0.27723971 0.210762337 0.316210061 0.195939079 0.099885195 0.179545462 0.129796833 0.157534257 0.2664437 0.18877551 0.376137495 0.239740834 0.102857143 0.033985581 0.184549361 0.077457801 0.326007336 0.2224852 0.23642534 0.301217049 0.295454532 0.265756309 0.023051592 0.185414076 0.11978022 0.18110235 0.14863497 0.167012438
YMR289W 1.481271267 1.892485499 2.707150936 2.316085577 2.041526318 1.953159094 2.09967494 2.280041695 1.277239799 1.932735443 2.456620932 2.026396036 2.134328365 2.171591043 2.29571104 2.198630333 2.253065825 2.192857027 1.719919086 2.599352121 0.9565714 2.22348094 2.138411999 1.554121137 2.689865828 2.592899561 2.468325853 1.845841885 2.029958725 1.995798349 1.871569753 1.9987638 1.780219793 1.999015808 2.10819006 1.974066257
YLR205C 10.1884222 19.35028839 17.28717422 9.718785286 6.217733383 4.601306915 4.511375904 3.901776314 1.537530303 0.984305024 1.791095853 2.485279083 10.73478794 20.21363831 15.4616251 8.517123222 5.068004608 3.450000048 3.273003101 2.064794779 3.164571285 0.935118437 1.972103 3.51439929 11.10134315 19.82485199 15.7703619 5.693712234 3.386363506 2.614495754 4.075740814 1.112484455 1.334066033 0.970472395 2.130434752 3.869294405
YDR263C 0.603859246 0.658959508 0.509648144 0.347581565 0.287317634 0.417211324 0.377031386 0.319749236 0.437045991 1.235426068 0.667808235 0.665989816 0.66016078 0.515909135 0.479683965 0.378995448 0.384615391 0.291836739 0.251769453 0.235421151 0.838857174 1.31101954 0.751072943 0.791459739 0.324786335 0.512426019 0.324660659 0.255578101 0.278925627 0.263655484 0.249176741 0.218788624 0.969230771 0.790354371 0.442871571 0.434647292
YDL197C 1.575482488 2.338728189 2.44267869 1.878515244 1.61728406 1.903050065 1.507042289 1.267502666 0.508474588 1.980941772 1.649543405 1.21725893 1.786452532 2.030681849 1.843115091 2.041095972 2.146042347 1.622448921 1.809908867 0.470842302 1.36914289 1.69927907 1.634120226 1.524329782 1.587301612 2.83195281 1.906108618 1.445233345 1.313016534 1.609243751 1.724478722 0.417799711 1.394505501 1.41437006 1.202224374 1.396265507
YNL259C 7.153234959 8.641618729 7.172531605 7.286839008 6.262626648 5.83006525 4.965330124 5.084639549 5.466101646 5.191704273 4.589041233 8.657867432 4.123995781 8.922727585 7.803611755 7.827625751 6.090301037 8.230611801 5.203235149 5.636069298 3.353142738 5.317198753 6.466738224 5.636544228 8.061050415 9.739645004 9.604072571 11.95233345 11.13636303 10.65021038 5.773875237 5.865265369 4.159340858 6.048228264 7.414559841 6.379667759
YPL116W 1.293984175 1.743352652 1.793416619 1.120360017 0.703703761 0.760348618 0.615384579 0.816091955 0.55326879 0.673766851 1.536529779 1.153299451 1.238806009 1.363636374 1.180586815 1.058219194 1.204013348 0.947959185 0.926187992 0.591792643 0.797714293 1.152420163 1.282188892 1.401191711 1.256410241 2.027219057 1.167420864 1.297160268 0.831611574 0.844537854 0.76070261 0.47589615 0.731868148 1.124015689 1.239635944 1.185684562
YLRWDELTA17 0.015891032 0.033526011 0.004540295 0.013498314 0.002244669 0.032679737 0.048754059 0.021943573 0.003631962 0.05493274 0.029680366 0.017258883 0.029850747 0.002272727 0.039503384 0.038812786 0.0122631 0.014285713 0.021233568 0.008639309 0.003428572 0.002059732 0.013948497 0.007944389 0.065934069 0.028402368 0.03846154 0.026369169 0.014462809 0.039915968 0.025246982 0.01606922 0.01978022 0.008858267 0.0091001 0.003112033
Found 0.197502837 0.136416182 0.197502837 0.104611926 0.202020213 0.086056642 0.048754059 0.122257054 0.121065378 0.1278027 0.1130137 0.109644666 0.161882907 0.202272728 0.094808124 0.105022833 0.221850604 0.073469386 0.087967642 0.084233262 0.285714269 0.124613799 0.065450646 0.071499504 0.156288162 0.107692316 0.114253402 0.054766737 0.082644626 0.064075634 0.068057083 0.061804693 0.10879121 0.129921257 0.044489384 0.03112033
YIL050W 5.464245319 4.682080746 3.522133827 3.578177929 3.696969748 3.260348558 3.631635904 3.034482718 2.789346218 4.615471363 5.961187363 4.064974308 4.112514496 3.030682087 3.893905163 3.218036413 3.355629921 3.93265295 4.074822903 3.091792583 1.906285763 3.774459124 5.173820019 2.549156189 5.763125896 4.758580208 1.985294104 3.514199018 2.332644701 2.347689152 2.993414164 3.857849121 4.115384579 3.79035449 4.371081352 4.625518322
Found 0.010215664 0.0867052 0.219069228 0.152980879 0.342312038 0.281045735 0.237269759 0.341692805 0.187651336 0.032511212 0.023972603 0.057868019 0.258323789 0.231818184 0.179458231 0.143835619 0.089186177 0.019387754 0.224469155 0.198704094 0.015999999 0.078269824 0.043991417 0.078450844 0.037851036 0.023668639 0.212669685 0.073022313 0.120867766 0.161764711 0.054884743 0.211372063 0.042857144 0.16141732 0.108190082 0.087136917
YNRWSIGMA4 5.379114628 4.596531868 4.805902481 4.466816902 5.164983749 4.345315933 3.214517832 3.518286467 3.428571701 4.482062817 7.128995419 5.676141739 4.845005989 5.311363697 4.528216839 4.984018326 6.384615421 4.461224556 3.757330418 2.923326254 4.332571507 3.80535531 4.042918205 5.232373714 6.451770782 7.008284092 3.959276199 5.69979763 5.936983585 5.703781605 6.353457928 4.039554596 3.232967138 4.84744072 4.85642004 4.883817196
YBR081C 1.560726404 2.418497086 2.14415431 2.317210436 2.34904623 2.327886581 2.618634701 1.833855867 1.901937127 2.311659336 1.915525198 2.530964375 2.642939329 2.426136494 2.648984194 2.312785387 1.7892977 2.215306044 1.603640079 1.61771059 3.213714361 2.33058691 2.340128899 2.7070508 2.087912083 1.558579922 1.627828002 1.844827652 2.155991554 2.01260519 2.294182301 2.39184165 2.389010906 1.903543234 2.436804771 2.245850563
Found 0.015891032 0.005780347 0.013620886 0.004499438 0.019079687 0.094771236 0.009750812 0.015673982 0.008474576 0.02130045 0.030821919 0.102538072 0.182548806 0.027272729 0.007900677 0.054794524 0.119286507 0.008163265 0.005055611 0.003239741 0.010285714 0.007209063 0.013948497 0.035749752 0.034188036 0.007100592 0.014705882 0.036511157 0.05268595 0.081932776 0.058177829 0.011124845 0.013186814 0.012795275 0.061678458 0.00726141
YORWDELTA13 7.881952763 9.345664978 4.393870831 5.428571701 6.007856369 5.423747063 4.905741692 5.294671059 6.53632021 5.798206806 10.43150711 6.685278893 4.864523888 7.517045498 6.581263542 5.891552448 9.506132126 7.349999905 7.060667038 4.24298048 1.662857175 5.359423637 6.193133354 5.932473183 8.27716732 6.201183319 4.132352829 8.474645615 7.997933865 7.275209904 7.758507252 6.312731743 4.474725723 6.883858681 7.322547913 7.594397545
non-annotated 10.6038599 13.30635834 10.15777588 11.82114792 13.00000095 11.5718956 10.20584965 9.468129158 8.457627296 7.149103642 7.820775986 10.6152277 13.4925375 13.83863735 10.34650135 6.164383888 10.23299885 8.929591179 7.844286442 6.29589653 8.711999893 8.937177658 8.478540421 7.732870102 9.184371948 9.108876228 11.5271492 9.340771675 11.64256191 11.29726887 7.45334816 6.550061703 9.91428566 8.755905151 9.891809464 11.06327724
TE(UUC)L 0.558456302 0.667052031 0.973893344 0.591676056 1.09427619 0.952069759 1.07908988 0.688610256 4.039951801 2.367712975 1.371004581 1.494416237 0.630310059 0.631818175 0.805869102 0.800228298 0.994425833 0.715306103 0.766430736 1.713822842 1.845714211 0.794026732 1.026823997 1.098311782 0.880341887 0.969230771 1.040724039 0.802231252 1.415289283 1.500000119 1.66959393 2.938195229 2.116483688 1.044291377 0.862487376 1.051867127
YNL175C 0.889897883 0.271676302 0.624290586 0.913385808 0.84175086 1.057734132 1.889490604 2.892371893 17.20944405 1.893497825 1.449771762 2.226395845 1.142365217 0.387499988 0.805869102 1.015981793 1.11371243 1.029591799 1.628918052 7.773218155 5.827428341 1.677651763 1.837982893 2.381330729 0.886446893 0.330177516 0.782805443 0.71298182 0.84710741 1.342437029 1.70472014 14.45364666 1.749450564 1.470472336 2.199191093 2.180497646
YMR021C 2.076049805 1.428901672 1.338252068 1.498312712 1.735129237 1.607843161 1.326110482 1.694879889 1.834140539 0.975336373 0.925799072 1.508629441 1.323765874 1.211363673 1.168171525 1.583333373 1.614269853 1.5367347 1.777553082 1.844492435 2.226285696 1.686920643 1.357296109 1.184707046 1.921855927 1.777514815 1.642533898 1.194726229 1.879132152 1.795168042 1.792535782 1.668726683 1.640659451 1.45374012 1.378159761 1.822613955
YPL041C 0.499432474 0.761849701 0.57775259 0.615298092 0.55106622 0.602396488 0.746478856 0.328108668 0.405569017 0.417040378 0.366438359 0.394923866 0.59357065 0.644318223 0.635440171 0.565068483 0.36566332 0.511224449 0.481294185 0.198704094 0.551999986 0.31101957 0.373390555 0.520357549 0.341880351 0.603550315 0.694570184 0.503042579 0.486570209 0.578781486 0.536772788 0.363411605 0.379120886 0.476377964 0.40242666 0.413900405
YLL035W 0.180476725 0.150289014 0.197502837 0.231721044 0.296296299 0.405228764 0.51895988 0.63113898 2.147699833 0.340807199 0.527397275 0.369543165 0.132032156 0.137500003 0.110609479 0.353881299 0.453734696 0.515306115 0.537917078 2.060475111 0.547428608 0.340885669 0.329399139 0.429990083 0.047619049 0.145562127 0.174208149 0.183569998 0.395661145 0.537815154 0.298573017 2.830655098 0.342857152 0.303149611 0.39635995 0.46991697
YMR116C 30.5936451 19.39075089 23.97275925 28.81664848 30.54096603 31.76143646 38.15926361 39.25496292 68.14527893 49.70627975 41.58219528 34.41015244 29.51205635 19.43522835 21.50225639 30.03082275 26.58862877 26.57653046 30.31648064 47.44816589 64.12571716 36.73635483 39.33798218 34.02284241 36.05128479 17.52307701 28.07805634 20.85699844 23.62913322 30.30987549 39.09220886 56.5525322 50.36813354 32.70866013 32.23255539 31.89107704
YBR189W 9.812712669 4.636994362 13.85698128 9.095612526 8.435465813 11.70479298 10.6511364 15.35005283 28.93341446 20.00672722 15.05365276 13.10050774 6.675086975 5.450000286 10.64221191 7.494292259 7.839465141 11.35204029 12.70778561 18.25378036 17.23657036 15.76930904 12.39270401 13.64548206 7.559218407 4.273373127 9.281674385 9.176470757 8.761363029 11.24790001 10.08781624 17.70951653 15.49670315 15.17913342 14.65925121 14.08194923
YLRWSIGMA3 0.479001135 0.569942176 0.264472187 0.227221608 0.218855232 0.153594777 0.191765979 0.181818187 0.165859565 0.380044878 0.753424644 0.631472051 0.394948363 0.459090948 0.331828445 0.301369876 0.285395771 0.214285716 0.162790701 0.109071277 0.077714287 0.305870235 0.445278972 0.243296921 0.63858366 0.590532541 0.203619912 0.343813419 0.243801653 0.297268897 0.294182211 0.165636569 0.269230783 0.369094491 0.49848327 0.610995829
YOR219C 1.883087397 2.671676397 1.441543698 2.246344328 2.773288727 2.577342033 2.340194941 1.612330317 1.145278454 1.515695095 1.288812876 1.312690377 1.238806009 2.201136351 2.060948133 2.101598263 1.916387916 1.960204124 1.659251809 0.668466508 1.964571357 1.405767202 1.38197422 1.262164831 1.423687458 1.615384579 1.957013607 1.914807439 1.923553705 1.962184906 1.469813347 0.705809593 0.729670346 1.59251976 1.150657177 0.943983316
non-annotated 0.130533487 0.119075142 0.180476725 0.172103494 0.123456798 0.119825706 0.055254601 0.063740857 0.122276038 0.145739913 0.102739729 0.109644666 0.07462687 0.101136364 0.132054165 0.067351602 0.073578596 0.06530612 0.089989878 0.11339093 0.067428574 0.055612769 0.084763952 0.090367436 0.098901108 0.095857993 0.160633489 0.103448279 0.083677687 0.110294119 0.043907795 0.108776264 0.109890111 0.049212597 0.106167838 0.090248957
YHR084W 0.690124869 0.653179169 0.530079484 0.544431984 0.65544337 0.517429173 0.708559036 0.531870484 1.22518158 1.125560641 1.143835545 0.772588789 0.504018426 0.459090948 0.707674921 0.703196347 0.723522902 0.612244904 0.590495408 0.936285079 0.619428575 0.779608607 0.888412058 0.738828242 0.708180726 0.604733706 0.290724009 0.562880337 0.525826454 0.474789947 0.621295273 1.27317667 0.871428609 0.518700778 0.689585388 0.649377525
YPL030W 0.347332597 0.789595366 1.424517632 0.946006775 1.041526437 1.16993463 1.258938193 1.786833882 6.250605106 1.393497825 0.986301422 1.303553224 0.59127444 0.752272725 1.050790071 0.988584459 1.111482739 1.318367243 1.75227499 5.021598339 0.783999979 1.075180173 1.45815444 0.949354529 0.554334581 0.886390567 1.136877894 0.952332735 1.120867729 1.347689152 1.920966029 5.516686916 1.079120874 1.023622036 1.501516581 1.270746827
YGL199C 0.535754859 0.436994195 0.566401839 0.516310513 0.618406296 0.462962955 0.453954488 0.523510993 0.489104152 0.710762382 0.576484025 0.32487309 0.543053985 0.503409088 0.689616203 0.544520557 0.486064643 0.435714275 0.500505567 0.276457876 0.4342857 0.355303794 0.257510722 0.222442895 0.709401727 0.605917156 0.522624433 0.372210979 0.390495867 0.472689092 0.572996736 0.299134731 0.407692313 0.32874018 0.248736084 0.257261395
YHL014C 1.266742349 0.547976911 0.317820668 0.311586052 0.351290703 0.274509817 0.512459338 0.37931034 0.173123494 1.119955182 1.726027369 1.479187727 0.77841568 0.657954574 0.365688503 0.383561641 0.267558515 0.434693843 0.310414553 0.414686829 0.389714271 1.21318233 1.089055777 1.012909651 1.014652014 0.353846163 0.230769232 0.279918879 0.314049572 0.280462205 0.555433571 0.384425193 0.589011014 1.25 1.411526799 1.628630638
YER066W 4.227014542 3.625433445 3.149829865 3.328459024 3.402918339 3.033769131 2.837486267 2.356321812 1.037530303 1.69618845 1.660958886 1.696446776 3.210103512 3.948863745 3.623024702 3.124429464 2.486064672 3.352040768 2.559150696 1.397408128 1.699428558 1.933058619 1.960300446 2.025819302 2.940171003 4.364497185 3.414026976 3.135902882 2.944214821 2.75 2.615806818 0.843015969 1.881318688 1.636811018 1.815975666 1.945020676
YEL051W 4.029511929 3.433526039 3.203178406 2.843644619 3.340067625 3.36601305 3.345611811 3.358411789 3.966101885 4.102017879 3.900685072 2.888324738 2.828932285 2.788636446 3.290067673 3.299086809 3.539576292 3.351020336 4.075834274 3.576673985 3.106285572 3.201853514 2.844420671 2.78252244 4.199023247 3.631952524 3.17533946 3.912778854 3.231404781 3.621848822 2.666300774 3.757725477 3.076923132 3.018700838 2.827097893 3.335062027
Found 0.018161181 0.002312139 0.004540295 0.001124859 0.005611673 0.003267974 0.002166847 0.008359457 0.042372882 0.072869956 0.006849315 0.019289339 0.064293921 0.05227273 0.007900677 0.031963471 0.056856185 0.015306123 0.005055611 0.073434129 0.027428573 0.00514933 0.024678111 0.040714994 0.125763133 0.002366864 0.005656109 0.004056796 0.010330578 0.053571429 0.004390779 0.101359695 0.051648352 0.001968504 0.03437816 0.03838174
YOL055C 7.904654026 3.927167654 3.818388224 4.930258751 5.857463837 5.222222328 6.593715668 7.102403641 15.30750656 11.96300507 10.47031975 8.741116524 6.990815639 3.084090948 3.827313662 5.132420063 5.29765892 5.224489689 5.926187515 7.59935236 17.83428574 10.21215153 10.21030045 7.16484642 4.612942696 4.437870026 4.121040821 4.158215046 4.694214821 4.297268867 7.387486458 10.69591999 14.63186836 9.212598801 8.755308151 7.428422451
YHR156C 0.753688991 0.411560655 0.406356394 0.514060736 0.488215506 0.379084945 0.388949066 0.880877793 0.94309932 0.496636778 0.801369846 0.553299487 0.536165357 0.360227287 0.222347632 0.240867585 0.991081417 0.620408118 1.135490417 1 0.60799998 0.185375899 0.507510722 0.433962286 0.700854719 0.317159772 0.305429876 0.69168359 0.890495837 0.960084081 0.122941822 0.430160671 0.703296721 0.445866138 0.246713832 0.310165942
YAL069W 1.06129396 1.75491333 1.129398465 3.58830142 2.829405308 2.144880056 2.757313013 2.236154795 0.824455202 1.186098695 0.860730648 0.818274081 1.819747567 1.923863769 2.013543844 1.886986375 1.0289855 2.516326427 1.976744056 1.006479502 2.871999979 1.21318233 1.846566558 1.091360569 2.349206209 2.140828371 1.714932203 1.667342782 1.761363626 1.689075708 2.208562136 1.485784769 1.817582369 1.146653533 0.888776541 1.075726032
YGR094W 6.620885372 3.853178978 4.189557552 4.21372366 4.690235615 4.279956341 4.609967232 4.178683281 9.594430923 7.954036236 7.148402214 6.723857403 6.176808834 4.525000095 5.012415409 5.03538847 3.919732571 5.051020145 4.032355785 6.105831623 8.871999741 6.368692398 7.61802578 5.941410065 8.046398163 4.86390543 2.587104082 4.125760555 4.295454502 4.707983494 6.077936649 8.673670769 7.023077011 6.647637844 6.783619881 6.592323303
YER095W 6.601588726 7.631213188 6.808172226 6.580427647 7.811448097 7.215686321 6.590465546 7.024033546 3.876513481 7.581838608 5.825342655 4.773603916 5.948335171 7.170454979 8.012415886 7.308219433 6.073578358 6.896938801 5.827097893 5.483801365 6.500571251 6.959835052 6.422746658 4.836146832 6.429792404 8.364497185 7.041855335 6.654158115 6.173553467 6.114495754 6.669593811 4.505562305 6.525274754 5.576771259 5.125379086 4.735476971
non-annotated 0.192962542 0.260115594 0.182746887 0.197975263 0.250280589 0.197167754 0.20368363 0.094043888 0.020581115 0.13789238 0.202054814 0.141116738 0.198622271 0.287499994 0.24830699 0.172374442 0.274247497 0.230612248 0.236602619 0.114470847 0.090285711 0.142121524 0.115879834 0.13108243 0.263736278 0.195266277 0.14705883 0.187626779 0.208677694 0.12079832 0.194292009 0.12237329 0.105494514 0.129921257 0.099089988 0.142116174
Found 0.006810443 0.039306358 0.064699203 0.079865016 0.02244669 0.002178649 0.004333694 0.008359457 0.013317192 0.011210763 0.030821919 0.004060914 0.002296211 0.002272727 0.025959367 0.046803653 0.089186177 0.018367346 0.040444892 0.03023758 0.035428569 0.006179197 0.006437769 0.002979146 0.042735044 0.106508881 0.003393665 0.032454364 0.006198347 0.006302522 0.00219539 0.048207663 0.023076922 0.001968504 0.038422648 0.014522821
YCR033W 4.141884327 4.854335308 4.318955898 3.851518631 4.352413177 4.340958595 4.32177639 3.53709507 4.295399666 3.656950951 3.561643839 3.609137058 4.575201035 3.950000286 4.323927879 4.203196526 4.099219799 3.343877554 3.851364851 3.170626402 5.150857449 3.754891872 3.790772438 4.880834103 4.108669281 3.956212997 4.269230843 3.103448391 3.388429642 3.115546465 4.239297867 4.291718006 2.917582512 2.843503952 3.299291849 3.810165644
YORCTY2-1 5.951191902 6.53872776 7.405221462 4.683914661 5.22110033 4.334422588 5.170097351 2.747126341 6.290556908 6.033632755 9.141552925 6.188832283 5.176808357 6.630681992 5.697516918 5.713470459 9.319955826 7.569387436 4.050556183 4.259179115 3.505142927 5.141091824 7.445279121 6.61271143 6.577533722 9.317159653 5.492081642 7.097363472 6.144628048 5.365546227 6.194292068 4.862793446 4.873626709 5.422244549 5.998988628 5.735476971
YLR116W 1.090805888 1.390751481 1.370033979 1.614173293 1.993266106 1.687363744 1.672805905 1.565308332 1.529055715 1.115470886 0.984018266 1.141116738 1.304248095 1.110227227 1.005643249 1.713470459 1.558528423 1.431632638 1.639029264 2.301295996 1.713142753 1.327497363 1.405579448 1 0.910866916 1.214201212 1.742081523 1.287018299 1.432851195 1.448529363 1.857299685 2.487020969 1.565934062 1.226377964 1.098078847 1.149377584
YNL281W 3.454029322 4.27745676 4.923949718 5.339707851 7.68574667 6.763617039 5.464788437 4.876698017 4.863196373 5.36995554 4.825342655 4.958375454 2.141217232 4.502273083 4.169300079 6.802511692 8.090301514 6.353060722 5.682507515 7.195464134 3.761142969 5.435633183 5.505364418 5.021847248 2.639804602 3.515976429 4.304298878 5.682555676 6.604338646 7.733193398 7.318331718 8.721878052 5.747252941 5.669291496 5.138523579 4.408713341
YGR155W 14.57775307 8.179190636 6.738933086 10.40269947 12.71156025 10.71786499 10.81581783 9.638453484 27.11259079 14.97757912 19.54337883 13.65888309 10.21584415 8.478408813 8.382618904 12.15182686 6.051281929 9.553061485 9.980788231 21.01079941 17.66171455 12.67559242 16.18776703 16.15789413 15.87545776 7.68875742 9.011312485 10.11764717 10.13326454 11.02626038 12.78814507 22.13226128 17.16373634 13.11515713 15.56926155 15.15352631
YCL042W 14.95459747 32.94335175 33.39160156 25.11361313 24.93266106 21.26906395 18.31744194 11.60815144 1.957627177 11.69618988 8.078767776 5.424365044 19.5487957 34.84772873 28.85891533 30.24543381 24.14158249 14.77040768 13.72699642 3.694384575 16.49714279 10.67868137 7.535407543 8.355511665 20.59584999 37.19526672 33.92307663 17.3772831 18.01756096 15.49790001 16.42810059 3.807169199 13.85164833 8.184055328 5.273002625 7.151452065
YKL103C 13.12939835 15.06011486 16.05221367 17.22497368 18.67564583 17.60348511 18.16467857 15.07419014 1.587167144 8.300449371 6.550228119 7.599999428 13.90700436 15.38409233 14.17945862 14.75570774 10.69119263 13.75 16.65419579 10.24837971 9.546285629 11.85169983 9.210300446 8.268122673 12.54334641 14.9940834 16.41968346 12.39655304 14.22830582 15.51155472 16.17123985 7.007416725 13.22527504 9.165354729 7.540949821 7.822613239
YJL122W 0.482406348 0.542196512 1.096481204 1.130483747 1.264871001 1.22004354 2.021668434 3.054336309 13.41646481 1.559417129 1.348173499 1.790862799 0.83008045 0.861363709 1.435665846 1.307077646 1.078037858 1.509183526 1.688574195 9.221382141 3.450285673 1.77651906 2.457081556 2.330685139 1.039072037 0.704142034 1.286199093 0.970588267 1.229338765 1.527310848 2.298573017 14.16192722 2.089011192 1.389763713 2.513650179 2.413900137
YER180C 0.286038607 0.783815026 0.452894449 0.796400487 0.738496125 0.787581742 0.832069337 0.468129575 1.432203412 0.545964181 0.563926995 0.619289339 0.456946045 0.632954597 0.57562077 0.530821919 0.673355639 0.686734736 0.720930219 0.559395254 0.949714243 0.711637437 0.593347609 0.607745826 0.465201467 0.600000024 0.660633504 0.602434099 0.802685916 0.73004204 0.67069155 0.992583454 0.750549495 0.476377964 0.627906919 0.631742716
non-annotated 5.842225075 5.350288868 2.812712908 4.37345314 3.213243484 3.703703642 3.866738558 3.868338823 2.159806252 3.401345491 4.264840126 2.993908405 5.602755547 5.472727299 3.472912073 5.294520378 5.011148453 3.51224494 2.996966362 2.965442896 4.086857319 3.175076962 3.303647995 3.834161043 5.316239357 3.527810812 4.2635746 3 4.047520638 3.555672407 3.092206717 3.369591951 3.804395914 3.081692934 3.075834036 3.70435667
YOR250C 1.056753635 1.033526063 0.990919471 1.154105783 1.124579191 1.139433503 1.074756145 1.005224705 1.11016953 0.94058305 0.91438359 0.957360446 1.194029927 1.046590924 1.046275377 1.070776343 1.120401382 0.962244928 1.10515666 0.899568081 1.506285787 1.294541597 0.952789724 1.163853049 1.056166053 0.682840228 0.915158391 1.17038548 0.792355299 0.80672276 1.062568665 1.02348578 0.873626411 1.110236287 1.132457018 0.903526902
YIL010W 6.275823116 6.179190636 3.661748171 4.103487015 4.13692522 3.807189465 4.030335903 3.621734619 1.677966237 4.544843197 5.462328911 3.056852818 5.819747448 4.621591091 4.441308975 4.655251026 3.726867199 2.370408058 2.875631809 2.717062712 3.002285719 3.919670343 3.960300446 2.701092482 8.257631302 3.775147915 1.921945691 2.294117689 2.65702486 2.242647171 3.964874029 4.302843094 4.635164738 3.292322874 3.350859165 3.953319311
YML117W 1.624290705 1.424277425 1.136208892 1.526434183 1.148148179 1.394335508 1.536294699 1.801462889 0.848668277 0.590807199 1.54223752 0.701522827 1.614236712 1.578409076 1.351015687 1.767123342 1.386845112 1.156122446 1.202224374 1.190064788 1.673142791 1.369721889 1.172746778 1.782522321 1.228327274 1.360946774 1.320135713 0.779918909 1.254132271 1.581932902 0.822173476 1.101359606 1.186813235 1.281496048 1.218402386 1.448132753
non-annotated 0.034052216 0.002312139 0.002270148 0.002249719 0.005611673 0.008714597 0.014084506 0.017763846 0.042372882 0.002242153 0.009132421 0.001015228 0.011481057 0.005681818 0.003386005 0.00456621 0.004459309 0.003061224 0.006066734 0.020518359 0.006857143 0.003089598 0.001072961 0.003972195 0.03907204 0.030769231 0.002262444 0.001014199 0.00929752 0.033613447 0.00219539 0.006180469 0.003296704 0.001968504 0.004044489 0.003112033
YOR365C 0.104426786 0.043930635 0.071509652 0.069741279 0.058361392 0.057734206 0.067172259 0.054336466 0.076271191 0.040358745 0.094748862 0.070050761 0.094144665 0.092045464 0.074492097 0.119863018 0.162764773 0.060204081 0.095045492 0.075593948 0.078857146 0.041194644 0.009656652 0.043694142 0.052503057 0.094674557 0.097285077 0.075050712 0.104338847 0.092436977 0.092206366 0.086526573 0.079120882 0.067913383 0.086956523 0.028008297
YDR514C 0.380249709 0.682080925 0.567536891 0.425196856 0.552188575 0.429193914 0.392199337 0.659352124 2.418886185 0.669282556 1.095890403 1.360406041 0.404133201 0.487500042 0.821670473 0.494292229 0.548494995 0.604081631 0.426693618 1.811015129 0.574857116 0.840370715 1.164163113 1.306852102 0.725274742 0.605917156 0.382352948 0.430020332 0.59710741 0.538865566 0.580680609 3.171817064 0.806593418 0.838582635 1.135490417 1.053941846
YDRCSIGMA2 7.736662865 9.181503296 7.148694515 6.65579319 8.047138214 6.139433384 5.05200386 4.86311388 3.320823193 4.326233387 6.374429703 6.0974617 7.301952362 10.13409138 8.213317871 7.318492889 7.991081238 6.213265419 4.961577415 2.676025867 5.003428459 4.326467514 5.112660885 5.822244167 10.39316273 11.46745586 6.162896156 6.3377285 6.653925419 6.572479248 7.715697765 3.435104847 4.385714531 4.727362156 4.947421074 5.883817196
YDR482C 1.108967066 0.556069314 0.599318981 0.53880769 0.569023609 0.454248369 0.699891627 0.815047026 1.508474588 0.912556112 0.948630154 0.714720786 0.962112606 0.698863685 0.545146704 0.593607306 0.46488294 0.468367338 0.400404423 1.831533551 1.342857122 0.666323304 0.872317612 0.827209592 0.976800978 0.749112427 0.554298639 0.288032472 0.350206614 0.459033638 0.490669608 2.948083878 1.007692337 0.701771677 0.559150636 0.826763391
non-annotated 0.207718492 0.105202317 0.348467648 0.271091133 0.320987672 0.199346393 0.270855904 0.110762805 0.322033912 0.190582976 0.275114179 0.164467007 0.374282449 0.229545474 0.159142211 0.365296811 0.269788206 0.106122442 0.284125358 0.16954644 0.166857138 0.171987653 0.124463521 0.162859976 0.25518924 0.170414194 0.25678733 0.13488844 0.184917346 0.285714298 0.124039523 0.192830652 0.183516502 0.156496063 0.14863497 0.179460555
YOR203W 0.564131677 0.593063533 0.682179332 0.641169846 0.556677878 0.972766936 1.400866747 1.528735638 4.765133381 1.533632398 0.934931517 0.86192894 0.740528166 0.473863661 0.63205415 0.722602725 1.074693441 1.316326499 1.618806839 3.010798931 3.511999846 1.134912372 0.960300446 0.80436945 0.658119678 0.750295877 0.776018083 0.582150161 0.735537171 1.183823586 1.792535782 4.758961678 2.339560509 0.933070898 0.872598588 0.720954299
YMR103C 6.069239616 10.66127205 3.844495058 8.499437332 7.877665997 6.864923954 4.614300728 5.040752411 1.266343832 1.606502414 1.79223752 1.783756256 7.847302437 9.429545403 8.046275139 8.152968407 4.950947762 5.567346573 3.161779642 1.039956808 2.56342864 1.895983577 1.980686784 2.741807461 5.146520138 4.482840061 8.099547386 3.822515249 4.821280956 4.875 4.236004353 0.79728055 1.708791256 2.068897486 1.674418569 2.574688673
YLR138W 0.987514198 1.015028954 1.15550518 0.964004457 1.19865334 0.990196109 1.00866735 1.391849518 2.49636817 1.007847548 0.918949783 0.932994902 1.243398547 0.863636374 1.074492097 1.243150711 1.080267549 1.134693861 1.076845288 1.427645802 2.225142717 1.049433589 0.840128779 1.051638603 1.105006099 1.10414207 1.056561112 0.822515249 0.979338884 0.985294163 1.541163564 1.893695831 1.375824213 0.942913413 0.951466084 1.106846333
YGLWDELTA6 0.633371174 0.986127198 0.751418829 0.436445445 0.517396212 0.462962955 0.430119157 0.190177649 0.807506025 0.586322904 0.600456595 0.477157354 0.502870262 0.855681896 0.566591442 0.527397275 0.841694534 0.662244916 0.324570239 0.375809938 0.234285712 0.375901133 0.45493564 0.471698135 0.636141658 1.37988162 0.497737557 0.707910836 0.498966932 0.553571463 0.547749758 0.57107538 0.459340662 0.379921257 0.447927177 0.503112018
YGR001C 1.896708369 1.32716763 1.709421158 1.523059607 1.586980939 2.336601257 2.401950121 2.387669802 4.6113801 2.363228798 2.449771881 1.652791858 1.607347965 1.222727299 1.901805878 1.626712322 1.897435904 2.645918131 2.592517614 2.90388751 2.809142828 2.098867178 1.804720998 2.324727058 2.427350521 2.292307615 2.029411793 1.848884463 1.838842988 2.006302595 2.451152802 3.395550013 2.718681335 1.770669222 1.841253757 1.851659656
YMR156C 1.467650414 1.620809197 1.778660536 1.307086587 1.362514138 1.295207024 1.302275062 1.043887138 0.581113815 0.680493295 0.891552508 0.700507581 1.430539727 1.503409147 1.196388245 0.946347058 1.023411393 0.732653081 1.15773499 1.100431919 0.65142858 0.887744546 0.644849777 1.022840142 1.017094016 1.41420126 1.178732991 1.032454491 1.107437968 0.77415967 0.802414954 0.74907285 0.701098919 0.768700778 0.688574255 0.931535244
Found 6.486946583 7.567629814 6.069239616 4.925759315 5.572391033 4.683006287 4.827735424 2.057471275 6.647699833 6.298206329 8.20662117 6.068020344 7.087256432 6.688636303 6.819413185 7.1095891 8.536231995 7.38979578 3.162790537 6.033477306 4.981714249 6.744593143 9.747854233 7.303873062 8.400488853 8.482840538 6.713800907 6.821501255 5.905991554 5.446428776 7.463227749 7.553769588 6.67252779 7.408464432 7.924165726 7.282157421
YGR137W 1.060158968 1.002312064 0.49489215 0.580427468 0.509539902 0.589324594 0.521126747 0.623824477 0.960048497 0.878923833 1.305936098 0.642639577 0.671641827 0.760227323 0.642212212 0.184931517 0.761427045 0.982653081 0.947421551 0.591792643 0.460571408 0.842430472 0.755364835 0.528301895 0.838827789 1.107692361 0.432126701 1.25557816 0.611570239 0.586134434 0.436882555 0.933250904 0.760439575 0.724409401 0.731041431 0.889004052
YLR029C 29.66629028 15.22774506 24.08172607 25.70978737 25.17396355 27.22004318 32.72047806 34.91222763 64.39467621 47.49775696 41.96004486 29.44060707 28.94029999 17.94091034 23.28216743 32.21347046 32.86399078 23.99795914 26.47016907 42.58639145 56.42057037 33.85581589 31.43562317 31.5878849 29.20146751 15.65680504 28.85520554 15.13387489 24.85330582 27.58193398 22.47091103 54.88874817 42.25384903 30.92913246 30.80687523 27.18153381
YDR527W 0.413166881 0.537572265 0.729852498 0.444319457 0.483726144 0.689542472 0.793066025 0.95820272 1.561743379 0.465246648 0.421232909 0.72893405 0.569460392 0.452272743 0.617381513 0.651826501 0.507246375 0.744897962 0.985844254 2.802375793 0.844571412 0.653964996 0.787553668 0.96524328 0.358974367 0.476923078 0.452488691 0.600405693 0.583677649 0.635504246 1.050493956 4.473423481 0.615384638 0.47342518 0.681496441 0.854771733
Found 0.034052216 0.047398843 0.078320093 0.069741279 0.109988786 0.068627454 0.010834236 0.159874618 0.153753027 0.05493274 0.011415525 0.005076142 0.122847304 0.078409091 0.073363431 0.028538814 0.085841693 0.017346939 0.099089988 0.06263499 0.056000002 0.035015449 0.04828326 0.06852036 0.136752144 0.01775148 0.053167421 0.085192695 0.075413227 0.146008402 0.073545553 0.050679848 0.053846158 0.083661415 0.033367034 0.028008297
non-annotated 0.156640187 0.100578032 0.113507375 0.067491561 0.150392815 0.211328968 0.029252436 0.039707419 0.049636804 0.15919283 0.028538814 0.244670048 0.158438593 0.214772731 0.178329572 0.067351602 0.025641026 0.098979585 0.029322548 0.072354212 0.075428568 0.033985581 0.060085837 0.089374378 0.152625158 0.156213015 0.085972853 0.212981761 0.230371892 0.238445386 0.163556531 0.200247213 0.183516502 0.13188976 0.079878666 0.059128623
YPLCTY4-1 5.549375534 5.796531677 4.179341793 2.771653414 3.109988928 3.419389963 3.465872049 1.289446235 2.869249344 4.326233387 5.095890522 3.897461891 3.60390377 4.520454407 2.935665846 3.992009401 7.292084694 4.421428204 2.734074593 2.363930702 3.267428398 3.002059698 3.10085845 3.081429958 5.372405529 7.128994465 4.788461685 4.346856117 5.038223267 4.700630188 4.416026592 2.077873945 2.432966948 2.97342515 3.21941328 3.570539236
non-annotated 0.140749142 0.0150289 0.043132804 0.011248594 0.006734008 0.064270154 0.080173343 0.006269593 0.018159807 0.002242153 0.047945205 0.002030457 0.001148106 0.03409091 0.013544018 0.00456621 0.050167225 0.020408163 0.005055611 0.010799136 0.014857142 0.04016478 0.002145923 0.003972195 0.032967035 0.00591716 0.036199097 0.003042597 0.001033058 0.006302522 0.001097695 0.001236094 0.041758243 9.84E-04 0.002022245 0.045643151
YHRWTAU3 0.513053358 0.475144476 0.459704876 0.541057348 0.636363685 0.644880176 0.54821229 0.539184928 0.301452786 0.53699553 0.649543405 0.420304567 0.431687713 0.392045468 0.554176033 0.561643839 1.132664442 0.498979598 0.613751233 0.376889855 0.322285712 0.33985582 0.394849777 0.292949349 0.728937745 0.461538464 0.296380103 0.686612546 0.689049542 0.787815154 0.891328216 0.378244728 0.371428579 0.454724401 0.322548002 0.425311178
Found 0.014755959 0.009248555 0.020431329 0.014623172 0.05387206 0.038126361 0.053087756 0.020898642 0.050847456 0.017937221 0.005707763 0.042639591 0.020665903 0.005681818 0.019187359 0.022831051 0.162764773 0.012244898 0.016177958 0.008639309 0.118857138 0.033985581 0.166309014 0.052631583 0.032967035 0.015384615 0.0260181 0.021298174 0.012396694 0.126050428 0.016465424 0.029666254 0.141758248 0.032480314 0.048533872 0.108921155
YGR287C 0.791146398 1.166473985 0.614074886 0.623172104 1.049382806 0.593681931 0.352112651 0.104493208 0.253026634 0.53699553 0.686073065 0.598984778 0.693455875 1.543181896 0.443566561 0.683789968 0.537346721 0.486734688 0.23053588 0.22138229 0.225142866 0.50463438 0.442060083 0.607745826 0.946275949 1.321893454 0.497737557 1.005071044 1.073347092 0.627100885 0.381997824 0.205191582 0.440659344 0.524606287 0.737108171 0.794605732
YMR250W 0.619750261 2.409248352 1.364358664 2.570303679 2.446689129 2.336601257 1.693391085 2.487983465 0.480629563 0.504484355 0.485159814 0.379695445 0.745120585 2.1784091 1.777652383 2.29223752 2.236343384 2.098979473 1.858442783 1.140388727 0.579428554 0.627188444 0.380901277 0.448858023 0.663003683 2.389348984 1.688914061 2.625760794 2.519628048 2.529411793 1.993413925 0.860321343 0.423076928 0.716535449 0.467138499 0.479253083
YBR040W 0.174801365 0.249710977 0.190692395 0.145106867 0.245791256 0.282135069 0.238353193 0.265412748 0.191283301 0.097533636 0.404109627 0.236548215 0.197474182 0.328409106 0.293453723 0.305936068 0.358974367 0.326530606 0.341759324 0.291576684 0.201142862 0.211122543 0.342274666 0.343594819 0.20757021 0.257988155 0.28393665 0.255578101 0.469008267 0.590336144 0.405049413 0.550061762 0.16483517 0.363188982 0.384226471 0.271784216
YGL075C 0.501702607 0.242774561 0.415436983 0.579302609 0.43883279 0.541394353 0.422535181 0.256008357 0.27481842 0.404708534 0.366438359 0.248730958 0.50746274 0.270454556 0.239277661 0.345890403 0.346711278 0.537755072 0.291203201 0.320734352 0.296000004 0.304840356 0.239270374 0.234359488 0.374847382 0.65443784 0.245475128 0.371196747 0.465909064 0.342436969 0.574094415 0.206427693 0.292307705 0.273622036 0.312436789 0.179460555
YGL230C 0.110102154 0.067052022 0.069239497 0.109111361 0.047138046 0.041394334 0.05742145 0.050156742 0.098062962 0.171524674 0.163242012 0.197969541 0.08495982 0.044318184 0.04401806 0.102739729 0.086956523 0.079591841 0.040444892 0.092872575 0.093714282 0.106076211 0.112660944 0.130089387 0.211233199 0.107692316 0.04524887 0.089249499 0.110537186 0.082983196 0.051591657 0.060568601 0.08791209 0.121062994 0.153690591 0.167012438
YLR141W 0.813847899 1.083236933 1.281498313 1.060742497 1.239057302 1.136165619 1.496208072 1.110762835 0.44188863 0.406950682 0.562785387 0.633502543 1.005740523 0.939772725 1.002257347 1.031963468 1.176142693 0.907142878 0.908998966 0.638228893 0.474285722 0.626158595 0.75 0.698113263 0.899877906 0.795266271 1.398190022 0.782961488 0.998966873 0.982142866 1.014270067 0.626699626 0.445054948 0.741141737 0.669362903 0.676348448
YJR009C 51.93530273 62.11676407 74.73439789 74.42632294 79.74186707 55.23965073 69.25026703 69.77429199 48.15738678 40.93386078 67.69748688 42.86598587 64.18599701 76.36591339 69.32279968 67.75799561 72.11928558 50.50918198 50.97472 54.65334702 60.01257324 46.01750565 52.65236282 48.75074768 68.98657227 67.76568604 69.45701599 54.6480751 62.65702438 65.38446045 71.06147766 61.17058182 44.55714417 45.66043472 54.21940994 53.053936
YDL056W 1.356413126 1.581502914 2.128263235 1.71541059 1.470258236 1.38997817 1.497291327 1.515151501 2.246973515 1.837443948 2.074200869 2.799999714 1.890930057 1.818181872 2.220090151 1.788812757 1.092530608 2.204081535 1.918098927 2.469762325 1.525714278 2.105046272 2.536480665 1.867924571 1.470085502 1.641420126 1.791855216 2.162271976 1.81921494 1.526260614 0.946212947 1.960444927 1.967033029 2.038385868 2.50758338 2.369294405
YLR441C 24.64699173 11.23121357 19.50510788 22.86501694 26.56565857 25.43355179 29.77464676 27.18286324 70.07022095 52.88565063 37.27625656 37.79898453 27.67623711 16.08409119 19.71557617 30.10959053 22.88182831 24.50102043 24.27401161 43.67926407 57.83771133 39.59114456 35.58261871 34.16881943 26.90598488 14.43076992 24.51131248 19.95131874 25.60020638 29.87185097 30.27991295 58.72187805 52.78132248 34.49803162 31.91102028 32.13070297
TN(GUU)K 0.324631095 0.238150284 0.402951181 0.389201343 0.317620665 0.558823526 0.707475603 0.68443054 0.550847471 0.563901365 0.440639257 0.2609137 0.336394966 0.402272761 0.476297975 0.465753436 0.499442577 0.620408118 0.59757328 0.609071314 0.238857135 0.441812575 0.19957082 0.209533274 0.455433458 0.410650909 0.309954762 0.569979727 0.775826395 0.665966451 1.02195394 0.755253315 0.445054948 0.404527545 0.231546998 0.240663901
YNLCDELTA2 6.224744797 5.246242523 4.889897823 4.262092113 2.44893384 4.335512161 4.231852531 4.017764091 5.340193748 6.160314083 7.728310585 6.19695425 4.357060909 4.022727489 6.290067673 4.576484203 5.717948914 7.148979187 5.712841034 3.5 2.061714172 4.650875568 5.58261776 3.041707993 6.896214962 7.089940548 3.841629028 8.451318741 5.852272511 5.995798588 5.632272243 3.417799473 4.53516531 5.976377964 6.191101551 5.753111362
YAL044C 16.32917213 12.14797688 9.238366127 11.84027004 12.01571274 11.66775608 13.94691181 13.71368885 19.07505989 22.43834114 14.42351627 14.28629398 17.21010399 12.02272797 7.094807625 10.39954376 10.87290955 10.61326504 11.20626926 14.53347778 38.61714172 14.40988636 15.75536537 15.44389248 12.32112312 12.0189352 11.88235378 8.783975601 9.790288925 11.38760471 13.30186749 16.87886238 32.33296967 11.7431097 13.65015125 15.04979229
YGL128C 0.900113523 0.952601135 0.641316712 0.844769418 0.857463598 0.973856211 1.09642458 1.101358414 0.618644059 0.90919286 1.07305944 0.88730967 1.293915033 1.015909195 0.996614039 1.152968049 0.855072439 1.069387794 0.799797714 1.301295877 0.663999975 1.075180173 1.202789664 0.940417051 1.682539701 1.166863918 0.831447959 0.776876271 0.788223147 0.811974823 0.996706963 1.165636539 0.948351681 0.94094485 0.921132386 0.818464696
Found 0.258796811 0.075144507 0.228149831 0.084364459 0.122334458 0.135076255 0.186348855 0.152560085 0.214285731 0.1278027 0.190639287 0.209137052 0.363949507 0.275000006 0.199774265 0.174657539 0.196209595 0.087755106 0.133468136 0.10799136 0.030857144 0.18434602 0.172746778 0.175769627 0.547008574 0.200000003 0.173076928 0.126774848 0.082644626 0.27836135 0.104281016 0.10383188 0.198901102 0.122047238 0.071789682 0.169087112
YMR322C 1.950056791 7.653179169 7.665153027 8.480315208 8.079686165 8.293027878 7.940411568 7.597701073 1.349879026 1.079596519 1.110730648 1.162436485 1.786452532 7.577272892 6.801353931 9.329908371 11.14269829 8.071428299 8.274013519 3.974081993 0.667428553 1.199794054 0.887338996 0.838133097 2.738705873 11.77633095 8.938914299 9.382352829 8.400826454 8.480042458 9.510428429 2.705809355 1.359340668 1.240157485 0.99393326 0.82883817
YDL144C 7.693530083 7.949132442 9.549375534 6.06524229 7.72615099 7.372549057 7.358613014 6.735631943 3.415254354 6.788116932 7.15068531 4.753299713 7.408725739 6.456818581 6.620767117 7.530822277 6.672240734 6.595918655 6.838220119 6.694384575 6.391999722 6.350153923 5.679184437 6.603773594 8.158730507 6.204733849 7.806560993 5.444219112 5.807851315 5.51575613 6.633369923 5.912236691 5.975824356 5.459645748 5.192112923 5.58091259
YJL146W 2.177071571 1.683237076 1.62883091 2.399325132 2.098765612 2.114379168 2.173347712 1.853709459 1.601694942 0.765695155 0.691780806 1.59593904 2.159586906 2.010227203 2.237020254 1.715753436 1.012263179 1.54897964 1.916076779 1.537796855 2.41371417 1.511843443 1.5 1.442899704 2.051282167 0.937278092 2.210407257 1.814401627 1.629132152 1.873949528 1.881448984 1.423980117 1.818681359 1.629921317 1.413548946 1.466804862
YJL136C 22.74120331 13.66705132 16.96821785 19.31383705 22.50617409 21.04466248 24.80498314 27.37826729 44.12227631 29.91928482 22.25 30.95025444 18.73823357 15.77954578 15.96162415 20.26483917 25.04570961 21.57448959 20.43073654 33.23758316 45.1794281 27.14109039 18.15557861 28.64548302 18.17948723 12.39053249 15.75452423 17.86207008 24.94938087 26.49474907 21.84742165 44.30778503 32.72637558 28.32480431 21.86349869 23.72302628
YBL088C 1.791146517 2.337572098 1.919409871 2.112486124 2.717171907 2.318082809 2.553629398 1.479623914 1.127118707 1.750000119 1.26826489 1.732994914 2.266360521 2.198863745 2.183972836 2.252283096 2.240802765 1.851020336 1.686552048 1.23218143 2.290285587 1.941297531 1.800429225 1.796424985 2.032967091 1.065088749 2.359728575 1.888438225 2.033057928 2.204831839 2.545554399 1.792336106 1.494505525 1.920275688 1.683518648 1.543568373
YLRCDELTA27 1.810442686 1.686705112 1.265607238 2.022497177 2.200897932 2.102396488 2.23726964 1.781609178 0.674334168 1.437219739 1.912100554 1.636548162 1.443168879 1.669318199 2.128668308 2.4383564 3.083612204 2.590816259 1.966632843 0.724622011 0.534857154 1.01029861 1.30901289 0.82323736 2.305250406 2.700591803 1.953619957 2.348884583 2.497933865 2.921218634 2.524698257 0.766378224 0.965934098 1.055118084 1.100101113 1.230290413
YER131W 3.08286047 0.953757226 1.862656116 2.011248589 2.213243723 2.506536007 2.731310844 4.685475349 19.90678024 9.309417725 5.880136967 6.653807163 3.252583265 1.032954574 2.520316124 1.803653002 1.966555119 3.125509977 2.743174553 9.316414833 12.31999969 7.221421242 6.407725334 6.254220486 3.412698507 1.014201164 2.15837121 2.082150221 2.401859522 3.014705896 4.08122921 16.87762642 9.168131828 5.444881916 5.824064255 5.407675743
YML010W 1.079455137 0.849710941 1.043132782 0.971878529 0.983165026 0.688453138 0.921993434 1.062695861 1.065375328 1.193946242 0.875570774 0.988832474 1.068886399 0.882954538 0.829571068 1.049086809 0.936454833 0.618367314 0.673407435 1.065874696 2.015999794 1.044284225 1.054721117 1.055610776 1.230769277 1.1715976 1.150452495 0.811359048 0.837809861 0.761554658 0.994511545 1.720642686 1.220879078 1.069881797 1.041455984 0.924273789
YOR264W 0.255391598 2.907514334 6.843359947 4.776153088 3.75757575 3.396513939 2.224268675 1.294670939 0.932203412 0.297085226 0.261415511 0.204060912 0.365097612 4.647727489 5.897291183 4.465753555 3.246376991 2.639796019 1.875631809 1.168466449 0.341714263 0.350154459 0.284334749 0.248262167 0.465201467 5.833136082 6.099547863 3.784990072 3.153925419 2.108193398 1.855104327 1.23732996 0.46813187 0.294291347 0.289180994 0.219917014
YHR008C 18.54710579 22.19421959 19.24176979 22.13048363 19.38496017 23.42156982 23.97399712 20.66875648 4.65617466 13.96636868 18.71803665 11.89949226 18.6176815 21.38068199 23.32392693 24.67009354 22.76254272 20.2857132 21.42163849 12.32073498 14.13714314 12.11019611 14.35193062 12.13505459 23.96581268 33.38106537 20.48755646 19.12880325 18.1198349 19.21113586 22.11086845 9.73547554 14.93846226 10.66633797 12.3488369 15.06638908
YOR309C 0.322360963 0.175722539 0.404086262 0.552305937 0.230078578 0.376906306 0.408450693 0.752351105 3.28450346 0.473094195 0.441780835 0.940101504 0.23765789 0.272727281 0.451467276 0.272831053 0.292084724 0.5 0.69666326 1.531317472 1.105142832 0.868177176 1.094420552 0.595829189 0.159951165 0.294674546 0.382352948 0.858012199 0.459710747 0.359243721 0.568605959 0.974041998 0.827472568 0.812007844 1.168857336 0.381742716
YPLCDELTA10 0.281498283 0.236994207 0.162315547 0.13723284 0.088664427 0.105664484 0.063921988 0.044932082 0.102905571 0.162556067 0.351598173 0.273096442 0.196326077 0.297727287 0.156884864 0.202054814 0.272017837 0.081632651 0.192113236 0.060475159 0.08228571 0.140061796 0.121244639 0.205561087 0.245421261 0.355029583 0.110859737 0.275862098 0.164256185 0.182773113 0.118551046 0.048207663 0.045054946 0.21062991 0.167846307 0.256224066
non-annotated 0.213393867 0.291329473 0.272417724 0.146231726 0.240179583 0.160130709 0.095341273 0.228840128 0.198547214 0.173766822 0.267123282 0.225380719 0.13547647 0.305681825 0.229119629 0.174657539 0.149386838 0.21020408 0.259858429 0.134989202 0.063999996 0.166838318 0.137339056 0.061569016 0.163614169 0.194082841 0.136877835 0.374239385 0.217975199 0.230042025 0.13062568 0.173053145 0.065934069 0.201771647 0.171890795 0.151452273
YGR198W 2.096481323 1.564161897 1.371169209 1.183352113 1.27272737 1.176470637 1.184182048 1.547544479 2.950363159 2.918161392 3.089041233 2.317766428 2.269804955 1.323863626 1.674943447 1.550228357 1.108138204 1.186734676 1.203235507 2.514038801 2.077714205 2.789907217 2.331545115 2.086395264 2.852258921 2.288757324 1.063348413 1.075050712 1.157024741 0.956932783 1.343578577 2.028430223 2.553846121 2.070866108 2.046511412 2.22095418
YELCTAU1 0.276957989 0.243930638 0.296254277 0.184476942 0.301907986 0.106753811 0.176598027 0.185997903 0.125907987 0.306053817 0.37785387 0.431472063 0.35476464 0.242045447 0.335214436 0.202054814 0.383500576 0.240816325 0.200202212 0.074514039 0.097142853 0.1791967 0.19957082 0.199602783 0.568986535 0.340828389 0.173076928 0.347870201 0.418388426 0.483193278 0.211855099 0.064276882 0.120879121 0.263779521 0.310414553 0.345435649
YKL169C 2.013620853 1.331791878 2.234960318 1.463442206 1.005611658 1.253812671 1.032502651 1.518286347 1.227602959 1.806053996 2.155251265 1.219289303 2.96555686 2.139772892 1.501128674 1.350456715 1.633221865 0.870408177 0.870576262 0.669546425 1.658285737 1.512873173 1.318669558 1.131082416 3.780220032 1.579881668 1.44570148 0.735294163 0.92148757 0.867647052 1.315038443 0.609394252 1.231868148 1.647637725 1.174924135 0.832987547
Found 0.010215664 0.005780347 0.018161181 0.010123734 0.021324355 0.008714597 0.013001083 0.012539186 0.008474576 0.017937221 0.007990868 0.012182741 0.009184846 0.0125 0.009029346 0.013698631 0.0122631 0.01122449 0.010111223 0.007559395 0.018285714 0.008238929 0.009656652 0.005958292 0.021978023 0.010650887 0.010180996 0.008113591 0.013429752 0.013655462 0.015367728 0.021013597 0.013186814 0.005905512 0.006066734 0.00726141
YBR088C 1.51532352 1.101734161 1.099886537 1.248593926 0.838383853 0.553376913 1.130010843 0.862069011 0.550847471 5.632287025 3.376712322 3.645685196 2.298507452 0.968181789 1.369074464 0.905251205 0.467112631 0.648979545 1.139534831 0.560475171 1.850285649 4.768280029 3.488197565 1.979146004 0.970695972 0.733727813 0.98642534 0.56389451 0.522727251 0.67752105 0.547749758 0.302843004 4.736263752 3.872047186 3.7178967 2.370331764
YKR007W 2.91940999 1.892485499 2.930760622 2.833520889 2.868687153 2.796296358 3.276272774 2.459770203 2.656174421 3.982063055 3.327625751 2.458883286 2.516647577 2.072727203 2.627539396 2.283105135 3.972129107 2.54285717 2.451971531 1.962203026 4.444571495 3.356333494 3.013948441 3.035749912 2.815629005 3.682840347 3.515836954 2.554766893 2.823346853 2.766806841 3.586169243 1.834363222 3.874725342 2.365157604 2.604651213 2.48651433
non-annotated 0.559591353 1.2323699 0.900113523 1.339707494 1.355780125 1.111111164 1.175514579 0.786833882 1.046004891 0.74439466 0.958904147 0.748223305 0.91389209 1.357954621 1.113995433 1.503424644 0.826086938 1.254081607 0.797775507 0.750539958 0.592000008 0.685890794 0.539699554 0.578947365 0.871794879 1.334911346 1.298642635 1.423935056 1.276859522 1.246848702 0.913282096 0.788627863 0.79780221 0.628937006 0.794742107 0.795643091
YIL027C 8.867197037 6.408092022 5.434733391 6.420697212 8.283950806 6.669934273 7.054170609 6.028213501 8.092010498 8.576233864 8.921233177 8.747207642 6.639494896 8.59431839 8.088035583 7.560502529 9.147157669 9.092856407 6.222446918 5.968682766 4.736000061 7.016477585 9.110514641 6.267129898 11.01343155 10.25917244 4.154977322 8.599391937 9.047520638 8.078781128 8.708013535 5.493201256 6.805494308 6.968503952 7.524772167 7.2883811
YHR060W 2.511918306 1.891329527 0.528944373 1.308211565 1.835016966 1.044662356 1.563380241 1.515151501 2.559322119 2.002242327 3.08447504 1.80304575 1.358209014 2.078409195 1.240406275 1.457762599 1.712374687 1.069387794 1.871587396 2.545356274 2.201142788 1.779608607 1.888411999 1.980139017 3.039072037 1.676923037 1.457013607 1.880324602 2.291322231 2.481092453 0.846322715 1.405438662 1.895604491 2.378937006 2.025278091 1.505186677
Found 0.039727584 0.010404624 0.009080591 0.023622047 0.019079687 0.008714597 0.009750812 0.070010446 0.019370461 0.095291488 0.089041099 0.02538071 0.083811715 0.079545453 0.121896163 0.061643839 0.014492753 0.023469387 0.007077856 0.043196544 0.097142853 0.027806384 0.008583691 0.027805362 0.014652016 0.008284024 0.023755655 0.014198784 0.002066116 0.015756303 0.054884743 0.069221258 0.082417585 0.045275588 0.006066734 0.058091283
YORWTY2-2 8.581157684 10.22543335 8.414301872 7.029246807 6.565656662 7.652505398 7.674973011 6.794148445 8.645277977 9.793722153 13.76484108 9.078172684 7.814007282 6.131818295 9.110609055 7.964612007 12.58974457 10.22857189 9.377148628 6.518358231 4.350857258 7.719875813 9.685622215 5.528302193 11.79242992 12.76213074 6.238687992 10.94827652 9.141529083 8.734244347 8.766191483 7.793571949 7.387912273 8.140748024 9.313446999 9.216804504
YDR136C 0.026106697 0.046242774 0.019296255 0.01687289 0.017957352 0.005446623 0.043336943 0.008359457 0.018159807 0.062780268 0.013698631 0.009137056 0.08495982 0.047727272 0.1060948 0.011415525 0.046822742 0.008163265 0.058645096 0.009719222 0.018285714 0.009268794 0.010729614 0.00695134 0.015873015 0.023668639 0.064479634 0.015212983 0.012396694 0.006302522 0.010976949 0.012360939 0.015384615 0.011811025 0.008088979 0.013485475
YBL005W 1.015891075 0.973410368 0.885357559 0.926884174 0.744107783 1.155773401 1.368363976 1.402298808 1.239709496 1.280269146 0.931506872 0.870050728 1.011481047 1.011363626 0.678329527 0.787671268 0.965440333 1.106122494 1.278058648 1.262418985 1.145142794 0.756951571 0.843347609 1.203575015 1.230769277 0.695858002 0.75339365 0.76977694 1.112603307 0.968487382 1.144895792 1.150803328 1.069230795 0.956692874 0.830131412 0.774896204
Found 2.012485743 1.712138772 1.94892168 2.120359898 1.671156049 1.994553447 1.925243616 1.750261307 1.613801479 1.649103284 1 1.106598973 2.588978291 1.46022737 1.977426529 2.384703159 1.175027847 1.462244868 2.134479284 1.479481578 3.629714251 2.138002157 2.054721117 2.234359503 2.29792428 0.661538482 1.997737646 1.104462504 1.410123944 1.610294223 1.553238273 2.131025791 2.204395771 1.798228264 1.832153559 1.913900256
YPRCTAU3 0.253121436 0.165317923 0.167990923 0.095613047 0.124579132 0.141612202 0.126760557 0.08672937 0.139225185 0.104260094 0.22260274 0.160406083 0.123995416 0.184090927 0.134311512 0.132420093 0.204013377 0.135714278 0.126390293 0.106911443 0.019428572 0.126673535 0.123390555 0.192651436 0.258852273 0.165680468 0.127828062 0.224137947 0.208677694 0.140756309 0.137211859 0.097651415 0.113186821 0.157480314 0.189079881 0.173236519
Found 0.566401839 1.249710917 1.160045385 0.857142866 1.829405189 1.15795207 1.09967494 0.872518301 0.015738498 0.380044878 0.257990867 0.222335011 1.792193055 1.393181801 1.714446902 1.915525198 1.376811624 0.819387794 0.838220417 0.495680362 0.940571427 0.334706485 0.271459222 0.613704085 0.916971922 0.463905334 1.123303175 0.843813419 1.135330558 0.90336138 1.055982471 0.328800976 0.485714316 0.322834641 0.304347813 0.3599585
YKL074C 0.9284904 0.972254276 1.39160049 1.640045047 1.609427571 1.461873651 1.911159158 0.685475469 2.412832975 0.847533643 0.989726007 1.078172565 1.133180261 1.189772725 0.51580137 0.655251145 1.129320025 1.385714293 1.575328588 2.048596144 0.682285726 1.017507792 0.962446332 0.922542214 0.550671518 1.416568041 1.494343996 1.411764741 1.122933865 1.663865566 1.458836436 2.4042027 0.843956113 0.749015749 1.192113161 0.920124412
YNL061W 1.384790063 0.591907501 2.517593622 2.131608486 1.995510817 2.44989109 3.00541687 4.018808842 14.06416416 2.95515728 2.090182781 3.366497517 1.882893324 0.711363614 1.755079031 2.734018326 2.374582052 2.439795971 2.982810736 9.452483177 6.014856815 2.106076241 3.114806652 3.08838129 1.461538434 0.848520696 1.980769396 1.887424111 2.137396574 2.390756369 3.624588728 14.42645168 3.348351955 2.412401676 3.649140358 3.896265507
Found 0.048808176 0.054335255 0.114642456 0.053993255 0.102132447 0.078431368 0.031419285 0.08672937 0.070217922 0.034753364 0.121004574 0.088324867 0.10907004 0.0625 0.012415349 0.22260274 0.103678934 0.043877553 0.09201213 0.059395246 0.073142856 0.041194644 0.019313304 0.036742803 0.094017096 0.1112426 0.130090505 0.053752542 0.055785123 0.050420173 0.076838642 0.060568601 0.086813189 0.064960629 0.037411526 0.006224066
non-annotated 0.181611806 0.22658959 0.245175943 0.350956142 0.189674526 0.305010885 0.14517875 0.193312436 0.105326876 0.025784753 0.079908676 0.06395939 0.114810571 0.161363646 0.178329572 0.334474891 0.136008918 0.26836732 0.149646103 0.064794816 0.056000002 0.04016478 0.091201715 0.059582919 0.158730164 0.497041434 0.244343907 0.334685624 0.151859492 0.171218485 0.19868277 0.079110011 0.106593408 0.085629918 0.076845296 0.085062236
non-annotated 0.036322363 0.161849707 0.135073781 0.09111362 0.065095402 0.082788669 0.108342357 0.026123302 0.066585958 0.007847534 0.070776254 0.057868019 0.095292777 0.154545456 0.145598188 0.062785387 0.071348943 0.082653061 0.0364004 0.003239741 0.08685714 0.050463438 0.01609442 0.028798413 0.109890111 0.136094674 0.158371046 0.061866127 0.030991735 0.108193286 0.038419321 0.004944376 0.060439561 0.045275588 0.052578356 0.061203316
YML123C 0.599318981 0.499421954 0.485811561 0.579302609 0.347923696 0.400871456 0.486457199 0.474399179 0.803874135 1.563901424 1.107306004 0.788832426 1.133180261 0.462500036 0.555304766 0.486301363 0.326644361 0.220408157 0.432760328 0.853131771 1.809142828 0.803295553 1.042918444 0.848063588 0.534798563 0.673372805 0.404977381 0.367139995 0.246900812 0.353991628 0.271130651 1.050679803 3.609890223 0.843503892 0.869565189 0.711618185
YDR109C 0.110102154 0.206936404 0.349602729 0.23509562 0.335578024 0.328976035 0.383531958 0.472309321 0.291767567 0.163677141 0.215753421 0.227411166 0.215843856 0.203409091 0.233634323 0.255707771 0.15384616 0.421428561 0.414560139 0.448164135 0.144000009 0.232749745 0.156652361 0.169811323 0.188034192 0.278106511 0.300904989 0.300202847 0.297520638 0.319327742 0.19868277 0.304079086 0.241758242 0.239173219 0.249747217 0.239626542
non-annotated 0.158910334 0.247398838 0.065834284 0.042744659 0.115600459 0.138344228 0.187432274 0.057471264 0.116222769 0.072869956 0.215753421 0.113705583 0.136624575 0.213636369 0.123024821 0.111872151 0.144927531 0.069387756 0.129423663 0.008639309 0.121142857 0.117404729 0.136266097 0.082423039 0.219780222 0.178698227 0.132352948 0.119675465 0.127066121 0.116596647 0.106476404 0.05191594 0.106593408 0.108267717 0.120323546 0.115145229
YBL002W 14.10896683 15.66820812 4.993189335 2.031496286 0.519640863 0.608932495 0.669555783 1.019853711 2.481840134 7.988789558 21.17237473 15.41421318 13.23880672 13.86590862 5.38036108 1.837899566 0.807134926 0.578571439 0.794742107 2.377969742 3.726857185 15.18846607 18.88197517 19.58987045 10.57264996 12.0686388 4.890271664 1.45030427 0.540289223 0.616596639 0.941822231 2.928306341 5.315384865 18.28149605 18.34074783 16.08091164
Found 1.080590248 0.321387261 0.559591353 0.427446574 0.2143659 0.374727696 0.331527621 0.841170371 1.22276032 0.897982121 1.350456715 1.427411199 1.104477644 0.535227299 0.310383737 0.633561671 0.528428137 0.531632602 0.401415557 0.994600415 3.140571356 1.410916567 1.431330442 1.332671285 1.207570195 0.228402361 0.416289598 0.347870201 0.551652908 0.592437029 0.575192153 2.058096409 1.642857194 1.51968503 1.569261789 1.326763391
YDR523C 0.333711684 0.263583809 0.152099878 0.174353212 0.237934917 0.312636167 0.36078003 0.243469179 0.39104116 0.403587461 0.402968049 0.400000006 0.35476464 0.30795455 0.209932283 0.342465758 0.331103683 0.315306097 0.23356925 0.252699792 0.394285709 0.453141093 0.501072943 0.428003967 0.296703279 0.431952655 0.25 0.291075081 0.25 0.356092453 0.293084532 0.328800976 0.462637365 0.451771677 0.452982783 0.478215724
YKL162C 1.053348541 1.369942188 1.098751426 1.1563555 1.142536521 0.981481433 0.777898133 0.814002097 0.208232462 0.412556052 0.329908669 0.544162393 0.881745219 1.436363697 1.155756235 1.222602725 0.993311048 0.741836667 0.855409443 0.482721388 0.862857163 0.604531407 0.428111613 0.48262164 0.903540909 0.96568048 1.288461566 1.183570027 0.904958665 0.83088237 0.754116356 0.310259581 0.548351705 0.556102335 0.535894811 0.56327796
non-annotated 0.041997731 0.003468208 0.005675369 0.025871767 0.004489338 0.022875816 0.006500542 0.018808777 0.019370461 0.045964126 0.002283105 0.008121828 0.005740528 0.037500001 0.039503384 0.035388127 0.003344482 0.028571427 0.021233568 0.019438444 0.005714286 0.014418125 0.005364807 9.93E-04 0.003663004 0.003550296 0.002262444 0.020283977 0.013429752 0.007352941 0.004390779 0.019777503 0.007692308 0.001968504 0.013144589 0.00726141
Found 5.762769699 6.441618443 5.421112537 4.641170025 4.442199707 5.627450466 4.988081932 4.563218594 5.960048199 6.176009655 8.850456238 5.950253487 5.678530693 4.754545689 6.603837013 6.12214613 7.161650181 7.541836262 6.790697098 3.929805517 2.475428581 5.767250061 7.08369112 5.254220486 7.250305176 9.221302032 3.326923132 7.718052864 6.102272511 6.15441227 6.361141682 6.04202652 5.636264324 6.784448624 6.93124342 6.576763153
non-annotated 0.127128258 0.055491332 0.087400682 0.10798651 0.092031427 0.071895421 0.054171178 0.141065836 0.329297841 0.165919289 0.157534257 0.169543147 0.098737091 0.040909093 0.068848759 0.061643839 0.086956523 0.043877553 0.087967642 0.15010798 0.190857142 0.098867148 0.096566521 0.124131083 0.096459098 0.059171598 0.080316745 0.052738339 0.03822314 0.068277314 0.082327113 0.229913473 0.078021981 0.134842515 0.11526794 0.077800825
YOL103W 2.77298522 3.099421978 2.944381237 2.955005884 2.428731918 2.519607782 3.293607712 2.93625927 4.731235027 4.086323261 3.462328672 3.415228367 3.381171227 2.910227537 2.997742653 2.315068483 3.313266516 2.502040625 2.967643976 4.456803799 3.005714178 3.116374969 4.355150223 3.300893784 1.88278389 3.607100487 3.438914061 2.856998205 1.881198406 2.727941275 2.795828819 4.813349724 3.295604467 3.732283592 3.940343618 3.369294167
YPR165W 12.0805912 18.90982628 18.20204353 17.12035942 16.1627388 15.31699276 14.8634882 13.40020943 17.55569077 18.45739937 14.4075346 20.51471901 17.10218239 17.0625 18.29232407 17.20662117 12.64994335 15.17755127 13.0343771 12.32397366 12.5554285 16.76416016 18.48283195 16.76365471 15.73626423 12.6023674 17.07239723 14.78904724 14.43595028 15.55462265 16.98243713 14.51174259 18.49780273 16.42027664 18.2800808 17.33817291
YJL210W 10.44494915 14.06473923 13.20998955 15.26884174 17.99887848 15.20043564 16.39111519 10.79519367 4.190073013 3.060538292 2.962328911 4.974619389 10.48794556 13.69431877 14.62866783 13.01598167 8.89074707 11.71020317 12.44287109 8.623109818 9.301714897 5.783727646 5.327253342 6.115193844 10.10134315 11.06272221 15.8778286 11.20993996 11.80062008 13.23214245 13.78485298 9.111248016 6.72527504 5.834645748 4.963599205 6.445020199
YPRCDELTA19 4.691259861 5.360693455 4.33030653 3.307086706 3.974186659 3.466231108 3.191765785 3.284221411 2.66828084 4.431614399 6.631278992 4.292385578 3.545350313 3.347727537 4.203160286 3.674657583 7.095875263 4.724489689 4.919109821 2.653347731 1.317714334 3.262615681 3.892703772 2.234359503 5.329670429 4.459171295 3.001131058 6.907708168 4.245867729 5.029411793 4.567508221 3.800988674 2.99120903 4.620078564 4.568250179 4.436721802
Found 0.402951181 0.534104049 0.446083993 0.23509562 0.23344557 0.261437893 0.167930648 0.366771162 0.202179193 0.271300465 0.350456625 0.244670048 0.380022973 0.276136369 0.532731354 0.42694068 0.312151611 0.334693849 0.293225467 0.266738653 0.403428555 0.289392382 0.348712444 0.567030787 0.450549483 0.461538464 0.316742092 0.374239385 0.309917361 0.294117659 0.311745346 0.220024705 0.278021991 0.29625985 0.414560139 0.286307037
YPR102C 16.8138485 12.81965351 22.7287178 20.02474594 19.51290703 23.29738426 22.40411568 22.58202934 42.65859604 31.03699684 21.75913239 26.21319771 18.86796951 13.93636417 19.98984146 17.28995514 18.60646629 20.88163185 22.90899658 23.77861595 25.09142876 25.11225319 23.57618141 18.91459846 16.09279633 11.75976372 18.90045357 22.30628777 19.69421387 26.32878304 25.89901161 32.26823044 28.38351631 26.03051186 28.0202198 25.05082703
non-annotated 1.418842196 1.263583779 0.995459676 1.052868366 1.243546724 0.961873651 1.107258797 0.893416941 2.058111429 1.60538125 1.950913191 1.564467072 1.091848493 1.078409195 1.27990973 0.976027429 0.881828308 0.672448993 0.795753241 1.151187897 1.832000017 1.393408895 1.543991327 2.221449852 1.934065938 1.13727808 1.361991048 0.73427999 1.075413227 0.890756369 1.324917674 1.815821886 1.60659337 1.688976407 1.529828072 1.115145206
YLR181C 1.928490281 2.002311945 2.303064585 1.584926844 1.534231186 1.143790841 1.72697711 1.303030252 0.560532689 0.817264616 1.044520617 0.951268971 1.390355945 2.304545641 1.961625338 0.784246564 1.046822786 1.095918417 1.478260756 1.735421181 1.046857119 1.148300648 1.110514998 1.131082416 1.551892519 1.934911251 1.648190022 1.325557828 1.067148805 1.25840342 1.88693738 0.82076633 0.810989082 1.150590539 1.25985837 1.159751058
YHL012W 0.010215664 0.027745666 0.009080591 0.030371204 0.015712682 0.010893246 0.020585047 0.004179729 0.019370461 0.00896861 0.006849315 0.017258883 0.037887488 0.003409091 0.020316027 0.034246575 0.013377927 0.003061224 0.010111223 0.008639309 0.003428572 0.004119465 0.005364807 0.004965243 0.03174603 0.01183432 0.007918552 0.007099392 0.017561983 0.031512607 0.004390779 0.004944376 0.026373629 0.002952756 0.003033367 0.006224066
YBL108W 0.094211124 0.092485547 0.099886492 0.073115863 0.130190805 0.013071896 0.022751894 0.005224661 0.062953994 0.057174891 0.123287678 0.093401015 0.095292777 0.093181819 0.099322796 0.130136982 0.134894103 0.060204081 0.015166834 0.074514039 0.119999997 0.063851699 0.055793989 0.043694142 0.098901108 0.150295854 0.100678734 0.103448279 0.110537186 0.068277314 0.144895718 0.077873915 0.105494514 0.023622049 0.056622848 0.006224066
Found 0.220204309 0.08786127 0.175936431 0.185601801 0.139169469 0.200435728 0.128927395 0.500522494 0.753026664 0.507847548 0.013698631 0.139086291 0.282434016 0.169318184 0.121896163 0.157534257 0.222965449 0.155102029 0.146612734 0.531317472 2.484571218 0.15036045 0.036480688 0.203574985 0.042735044 0.031952664 0.080316745 0.119675465 0.223140493 0.162815124 0.166849613 0.474660069 0.705494463 0.150590554 0.095045492 0.106846467
YHR110W 5.069239616 5.680924892 5.143019199 3.85264349 3.648709536 3.929193974 4.054171085 3.769070148 0.94309932 5.676009178 5.783105373 2.819289446 4.045924187 4.754545689 4.904063225 4.036530018 4.314381123 3.730612278 4.37411499 2.007559299 2.676571369 4.308959484 3.633047342 2.382323742 5.493284702 7.506508827 3.899321556 3.986815691 2.834710598 3.744748116 3.971459866 1.46353519 3.682417631 3.666338682 3.104145527 3.097510338
non-annotated 0.163450629 0.367630035 0.311010212 0.329583794 0.118967459 0.275599122 0.331527621 0.228840128 0.38861984 0.482062817 0.272831053 0.139086291 0.063145816 0.423863649 0.406320542 0.327625573 0.420289874 0.152040809 0.24469161 0.166306689 0.345142871 0.165808439 0.163090125 0.165839136 0.290598273 0.434319556 0.316742092 0.216024339 0.206611574 0.218487397 0.301866084 0.114956737 0.128571436 0.159448832 0.1456016 0.181535259
YGR028W 5.307605267 2.233525991 2.015891075 1.660292506 1.893378258 1.55010891 1.667388797 1.818181872 1.228813648 5.223094463 4.757990837 3.784771442 4.723306656 2.729545593 2.366816998 2.1095891 2.437012434 1.98163259 1.558139563 1.204103708 3.180571318 4.120494366 3.480686665 3.448858023 6.391941547 3.597633123 1.899321198 1.945233345 2.096074343 1.97163868 1.987925529 0.755253315 4.175824165 3.412401676 3.36198163 3.495850325
YDR103W 0.289443821 0.334104031 0.333711684 0.321709812 0.305274993 0.358387828 0.383531958 0.26332289 0.365617454 0.18049328 0.190639287 0.246700495 0.239954084 0.248863637 0.223476291 0.319634706 0.304347813 0.27448979 0.323559135 0.22678186 0.420571417 0.228630275 0.262875527 0.233366445 0.213675216 0.278106511 0.27714932 0.330628812 0.370867789 0.380252123 0.313940734 0.253399253 0.214285716 0.136811018 0.130434766 0.271784216
Found 0.012485811 0.043930635 0.274687856 0.133858263 0.030303033 0.030501088 0.069339111 0.152560085 0.048426151 0.036995515 0.121004574 0.103553295 0.024110219 0.1784091 0.079006769 0.078767128 0.054626536 0.097959183 0.104145601 0.007559395 0.012571429 0.100926876 0.08261802 0.03773585 0.036630038 0.013017752 0.166289598 0.105476677 0.104338847 0.160714298 0.143798038 0.039555006 0.027472528 0.019685039 0.079878666 0.00726141
YJL154C 0.825198591 1.386127114 1.536889791 1.518560171 1.491582513 1.325708032 1.543878555 1.321839094 0.548426151 0.680493295 0.681506872 0.719796956 0.79563725 1.521590829 1.318284392 1.206621051 1.404682279 1.339795947 1.281091928 1.158747315 1.187428594 1.03913486 0.856223226 0.920556068 1.01098907 1.084023714 1.438914061 1.369168401 1.442148805 1.350840449 1.282107592 0.763906002 0.843956113 0.948818922 0.843276024 0.880705357
YBR188C 1.007945538 0.986127198 1.291713953 1.244094491 1.041526437 1.310457587 1.251354218 1.518286347 1.265133142 1.526905894 1.036529779 1.125888348 0.796785355 0.914772749 1.265236974 1.173516035 0.975473821 1.350000024 1.310414553 1.446004272 0.918857157 1.280123591 1.062231779 1.020854115 0.923076928 0.997633159 1.180995464 1.119675517 1.368801594 1.52836144 1.207464337 1.211372018 1.284615397 1.255905509 1.227502465 1.192945957
Found 0.010215664 0.0150289 0.113507375 0.002249719 0.013468015 0.025054466 0.013001083 0.012539186 0.012106538 0.011210763 0.006849315 0.005076142 0.009184846 0.003409091 0.058690742 0.007990868 0.017837236 0.006122449 0.014155712 0.005399568 0.013714286 0.00514933 0.002145923 0.005958292 0.072039075 0.049704142 0.047511309 0.008113591 0.006198347 0.013655462 0.021953898 0.011124845 0.007692308 0.005905512 0.014155712 0.006224066
YHR033W 5.187287331 2.470520258 2.73212266 2.935883045 3.286195278 3.084967375 2.787648678 2.270637512 2.624697447 2.568385839 3.117579937 2.776649714 4.978186131 1.850000143 2.521444559 2.880136967 3.069119215 2.430612087 2.26895833 1.550755978 4.029714108 3.022656918 3.723176003 3.76067543 5.572649479 3.437869787 2.202488661 1.945233345 2.396694183 2.155462265 3.177826643 1.442521572 2.78791213 2.291338682 2.726996899 3.144190788
YFR010W 4.863790989 6.292485237 4.95800209 6.338582993 6.87766552 6.71023941 7.678223133 6.084639549 2.923728943 7.465247154 5.686073303 5.215228558 6.835821629 7.090909481 7.683972836 7.052511215 6.891861916 6.115305901 6.083922863 5.259179115 7.281142712 6.597321987 6.277896881 6.89275074 5.811965942 4.067455769 6.418552399 4.912778854 5.992768288 5.962184906 6.133918762 5.362174988 7.618681431 6.26377964 6.040444851 6.403526306
YEL024W 35.11350632 30.56531525 29.76049805 21.38245201 23.0785656 20.07516289 22.11917496 20.42006302 15.32566643 30.17040443 27.93036461 26.9563446 35.94374466 31.36136436 29.34988594 24.65525246 20.04347801 18.42959213 17.08897781 12.81101513 37.15657043 25.68692017 30.04291916 27.78550148 40.74847412 30.26272202 27.54298782 19.32048798 17.21177673 18.28991508 18.51152611 11.52534008 30.70769119 22.49212456 26.91405296 28.95746803
Found 0.194097623 0.179190755 0.263337135 0.196850404 0.136924803 0.233115464 0.366197169 0.281086743 2.249394655 0.232062802 0.17351599 0.34517765 0.235361665 0.139772728 0.379232496 0.26826486 0.333333343 0.389795929 0.34378159 0.790496707 0.429714262 0.299691051 0.505364776 0.805362463 0.253968239 0.191715986 0.261312217 0.200811356 0.232438013 0.262605041 0.450054914 1.26081574 0.162637368 0.343503952 0.494438827 0.299792498
YKR082W 2.574347496 1.749132991 1.995459795 2.103487015 1.677890062 1.53594768 1.438786507 1.890282154 4.986682892 1.707399249 1.674657583 2.687309742 2.1182549 1.25 1.919864655 1.029680371 1.272017837 1.135714293 1.940343618 3.130669355 1.380571485 2.640576601 2.403433561 1.85501492 2.577533722 1.008283973 2.193439007 1.860040545 1.464876056 1.922268987 2.204171419 3.440049171 2.242857218 1.492125988 2.541961432 2.837136745
YAL045C 0.389330298 0.305202305 0.326901257 0.346456677 0.478114486 0.324618727 0.43986994 0.37826544 0.348668277 0.393497765 0.184931517 0.32487309 0.454649836 0.465909094 0.181715578 0.277397245 0.396878481 0.2867347 0.383215368 0.426565886 0.337142855 0.231719866 0.319742471 0.210526332 0.368742377 0.259171605 0.27036199 0.292089254 0.202479333 0.372899175 0.333699226 0.239802212 0.356043994 0.366141737 0.232558131 0.260373443
YPL151C 0.843359888 1.31445086 1.17593646 1.004499435 1.090909123 0.955337644 0.93824482 1.379310369 1.542372942 0.82959646 0.885844767 0.896446705 0.921928883 1.161363602 1.08803606 1.139269471 1.188405752 1.281632662 1.184024215 1.369330525 1.051428556 1.037075162 0.935622275 1.181727886 0.937729001 1.056804776 0.877828062 1.265720129 1.144628167 1.035714269 1.241492867 1.430160642 0.978021979 0.866141737 0.973710775 0.867219865
YLR121C 0.826333761 0.752601147 0.852440417 0.692913353 0.918069661 0.741830051 1.035752892 0.954023063 0.909200966 1.369955182 0.871004641 0.843654811 0.910447836 0.614772737 0.751692951 0.62214613 0.752508342 0.435714275 0.692618787 0.909287214 0.712000012 1.196704388 1.171673775 0.885799408 0.722832739 0.79171598 0.792986453 0.560851932 0.60640496 0.546218514 0.501646578 0.77379477 0.836263716 1.010826707 0.864509583 0.866182506
YLR169W 0.190692395 0.10404624 0.089670829 0.197975263 0.378226727 0.236383453 0.188515693 0.240334377 0.098062962 0.273542613 0.094748862 0.204060912 0.241102189 0.209090918 0.302483052 0.433789968 0.391304344 0.206122458 0.194135487 0.167386606 0.078857146 0.118434601 0.273605138 0.12214499 0.427350432 0.318343192 0.242081448 0.166328609 0.257231385 0.383403361 0.201975852 0.171817049 0.223076925 0.277559072 0.23356925 0.060165975
Found 0.002270148 0.006936416 0.010215664 0.028121486 0.028058363 0.007625272 0.028169012 0.055381402 0.006053269 0.016816145 0.034246575 0.020304568 0.009184846 0.005681818 0.004514673 0.021689499 0.0122631 0.009183673 0.0091001 0.028077753 0.026285714 0.001029866 0.002145923 0.003972195 0.041514043 0.107692316 0.040723983 0.004056796 0.027892562 0.004201681 0.013172339 0.002472188 0.053846158 0.045275588 0.003033367 0.004149377
Found 0.665153205 0.893641651 0.816118062 0.77390331 1.460157275 1.069716692 0.858071446 0.469174534 0.393462479 0.804932833 0.288812786 0.614213169 1.422502995 1.143181801 0.953724563 0.883561671 0.632107019 0.503061235 0.692618787 0.564794779 0.966857135 0.627188444 0.370171666 0.364448875 0.810744822 0.389349133 0.699095011 0.56389451 0.415289253 0.679621816 0.531284332 0.47589615 0.639560461 0.787401557 0.444893807 0.329875499
YFL056C 0.174801365 0.210404634 0.106696934 0.148481444 0.108866446 0.117647059 0.133261099 0.081504703 0.119854718 0.104260094 0.121004574 0.111675128 0.146957532 0.172727272 0.181715578 0.134703204 0.101449281 0.10510204 0.1456016 0.061555073 0.116571426 0.10195674 0.142703861 0.140019864 0.107448108 0.115976334 0.204751134 0.171399593 0.10640496 0.121848747 0.133918777 0.107540168 0.068131864 0.101377957 0.134479269 0.14107883
YORWDELTA17 4.250851154 4.01965332 3.515323639 2.699662685 3.327721834 3.144880295 2.789815664 2.014629126 3.538740873 3.402466536 5.507990837 3.302537918 2.349024296 3.863636494 3.273137569 3.397260427 5.392419338 3.51224494 3.64711833 2.738661051 1.594285727 2.982492208 3.604077101 4.166832447 4.79853487 5.065088749 3.311086178 4.445233345 4.234504223 3.36344552 4.26015377 3.595797062 2.876923084 3.823818922 3.762386084 3.70539403
Found 0.125993192 0.105202317 0.073779799 0.065241851 0.086419754 0.043572985 0.106175512 0.085684434 0.027845036 0.105381168 0.160958916 0.042639591 0.120551094 0.020454546 0.073363431 0.119863018 0.144927531 0.041836731 0.080889784 0.028077753 0.194285706 0.027806384 0.060085837 0.059582919 0.228327245 0.155029595 0.128959268 0.054766737 0.11466942 0.044117648 0.095499456 0.061804693 0.028571429 0.078740157 0.048533872 0.057053939
non-annotated 0.057888761 0.030057801 0.046538025 0.028121486 0.047138046 0.023965143 0.071505956 0.042842217 0.058111385 0.057174891 0.028538814 0.031472079 0.033295065 0.029545454 0.0530474 0.044520549 0.044593088 0.020408163 0.050556116 0.025917927 0.062857144 0.042224508 0.045064375 0.021847071 0.036630038 0.046153847 0.030542988 0.035496958 0.034090906 0.037815128 0.027442371 0.050679848 0.043956045 0.02559055 0.026289178 0.024896266
YBR155W 0.434733242 0.413872808 0.777525544 0.85264349 0.872053862 1.115468383 1.225352049 2.415883064 7.2602911 0.819506764 0.764840186 1.163451791 0.409873754 0.462500036 0.994356632 0.678082228 0.67781496 1.331632614 1.648129344 6.982720852 0.402285725 0.916580796 1.287553668 1.607745767 0.417582422 0.415384591 0.797511339 0.913793147 0.935950398 1.105041981 1.792535782 8.396785736 0.657142878 0.915354311 1.301314354 1.322614074
non-annotated 0.439273566 0.96878612 0.585698068 0.563554525 1.070707083 0.431372523 0.435536295 0.633228838 0.572639227 0.475336373 0.486301363 0.475126892 0.889781892 1.094318271 0.768622994 0.660958946 0.988851726 0.374489784 0.497472167 0.536717057 0.606857121 0.457260549 0.29506439 0.350546181 0.993895054 0.349112421 0.546380103 0.342799187 0.581611574 0.453781545 0.34028542 0.463535219 0.218681321 0.568897605 0.416582406 0.246887937
YOR190W 0.037457436 0.186127171 0.07718502 0.09111362 0.087542094 0.098039217 0.020585047 0.026123302 0.165859565 0.132287011 0.081050232 0.170558363 0.129735947 0.197727278 0.208803609 0.170091316 0.185061321 0.153061226 0.136501506 0.16954644 0.225142866 0.154479921 0.107296139 0.104270108 0.184371188 0.229585797 0.167420819 0.215010166 0.190082639 0.189075634 0.13062568 0.05315204 0.042857144 0.156496063 0.126390293 0.197095424
YMR260C 3.107831955 2.662427664 3.978433609 3.733408213 3.19865346 3.177560091 3.055254459 3.663532019 12.77602959 6.904709339 5.175798893 6.65482235 3.246842861 2.970454454 3.702031612 3.180365324 3.909699202 4.12857151 3.24772501 6.723541737 6.645714283 5.313079357 5.646995544 4.234359741 4.577533722 3.569230795 3.752262592 5.09939146 4.111570358 4.428571701 3.98682785 10.27441216 7.849450588 5.920275688 6.600606441 5.294605255
YDR164C 0.847900093 1.005780339 0.82406354 0.776152968 0.696969688 0.944444418 0.717226386 0.908046007 0.579903185 0.729820669 0.722602725 0.676142097 1.127439737 0.752272725 0.530474007 0.783105016 0.686733544 0.677551031 0.954499483 0.760259211 0.699428558 0.954685867 0.610515058 1.039721966 0.597069621 0.65680474 0.697963834 0.680527389 0.625 0.617647052 0.572996736 0.590852857 0.51098901 0.930118084 0.55712837 0.720954299
YIR014W 2.763904572 3.892485619 3.875141859 3.740157604 3.809203148 3.847494602 3.703141689 3.044932127 0.541162252 1.500000119 2.139269352 1.320812225 2.749713182 3.080682039 3.918735981 4.029680252 2.85730195 3.774489641 3.707785606 0.960043192 1.06400001 1.313079238 1.389485002 1.41012907 3.716727734 5.758580208 2.909502506 3.172413826 3.493801594 3.263655663 4.102086067 0.788627863 1.338461637 1.208661437 1.214357853 1.536306977
2mic_FLP1 3.489216805 2.893641472 1.963677645 1.795275688 2.360269547 1.92592597 1.910075784 1.993730426 1.416464925 3.328475475 4.663241863 3.203045607 3.52238822 2.703409195 2.724604845 2.738584518 3.439241886 1.675510168 2.041455746 0.946004272 1.409142852 2.561276913 2.577253103 1.80139029 5.693528652 3.301775217 1.852941275 1.7271806 1.985537171 2.202731133 2.018660784 1.137206316 1.613186836 2.593503952 2.47017169 2.273858786
non-annotated 0.028376844 0.221965328 0.205448359 0.157480314 0.190796867 0.138344228 0.024918742 0.079414837 0.135593221 0.128923774 0.114155255 0.129949242 0.072330661 0.3659091 0.240406305 0.239726037 0.302118182 0.06122449 0.102123357 0.077753775 0.113142848 0.099897012 0.10407725 0.089374378 0.095238097 0.163313612 0.188914046 0.138945237 0.168388411 0.135504201 0.017563118 0.085290477 0.106593408 0.170275584 0.05763397 0.079875514
Found 0.094211124 0.004624277 0.044267878 0.048368957 0.054994393 0.047930285 0.03033586 0.006269593 0.05447942 0.038116597 0.017123288 0.052791875 0.010332951 0.00909091 0.031602707 0.050228313 0.004459309 0.01122449 0.002022245 0.005399568 0.050285716 0.036045313 0.036480688 0.046673287 0.120879121 0.079289943 0.101809956 0.04361055 0.003099174 0.053571429 0.063666306 0.02595797 0.002197802 0.05511811 0.067745194 0.025933608
Found 0.313280374 0.232369944 0.231555045 0.268841386 0.283950627 0.159041405 0.225352094 0.214211076 0.416464925 0.202914819 0.210045666 0.232487306 0.4213548 0.304545462 0.378103822 0.224885851 0.196209595 0.258163244 0.1456016 0.203023747 0.488000005 0.360453129 0.403433472 0.404170811 0.411477417 0.118343197 0.285067886 0.133874238 0.22933884 0.063025214 0.147091106 0.270704567 0.41538462 0.413385838 0.525783598 0.311203301
YHR130C 1.120317817 1.273988366 0.955732107 0.977502823 1.037037134 1.084967256 1.089924097 0.861024082 1.393462539 1.434977651 1.18264842 1.210152268 0.994259536 1.357954621 1.393905163 1.106164455 1.307692409 1.587755084 0.817997932 0.56803453 1.145142794 1.35942328 1.445278883 1.193644524 1.339438319 1.555029511 0.671945751 1.322515249 1.27789247 1.09663868 1.054884791 0.504326284 1.459340692 1.19094491 1.073811889 1.37551868
YKR027W 0.951191843 0.941040456 1 0.938132763 0.847362578 0.837690651 0.914409518 0.753396034 0.497578681 0.802690625 0.902968049 0.888324857 1.065442085 0.939772725 0.890519202 0.992009163 0.831661105 0.659183621 0.693629861 0.697624147 1.235428572 1.062821746 0.984978557 1.024826169 0.945055008 0.878106475 0.978506804 0.530425966 0.767561972 0.703781545 0.446761817 0.762669921 0.873626411 0.829724431 0.688574255 0.870331943
YDR332W 0.767309844 0.849710941 0.688989818 0.717660308 0.637485981 0.520697176 0.573131084 0.702194333 0.871670723 0.535874486 0.472602755 0.731979668 0.96326071 0.679545462 0.723476291 0.550228357 0.445930898 0.587755084 0.612740099 0.388768911 0.862857163 0.714727104 0.916308999 0.931479692 0.376068383 0.710059166 0.71945703 0.631845891 0.591942132 0.622899175 0.566410542 0.718170524 0.675824165 0.654527545 0.646107137 0.82780081
non-annotated 0.372304201 0.23930636 0.373439282 0.310461193 0.166105509 0.183006525 0.284940392 0.200626969 0.337772399 0.234304935 0.198630139 0.214213192 0.293915063 0.13181819 0.334085763 0.255707771 0.289855063 0.145918369 0.223458037 0.16414687 0.239999995 0.136972189 0.200643778 0.108242303 0.228327245 0.191715986 0.269230753 0.243407726 0.199380159 0.112394959 0.217343584 0.221260801 0.15384616 0.150590554 0.121334672 0.163900405
YOR076C 2.483541489 2.246242762 2.111237288 1.935883164 1.390572429 1.883442163 1.728060603 2.091953993 1.783293009 1.177130103 1.157534242 1.418274045 1.494833589 2.217045546 1.130925417 1.765981793 2.044593096 1.656122446 2.240647078 1.15010798 1.54514277 1.032955766 1.29506433 1.572989106 0.769230783 2.723077059 2.027149439 1.700811386 1.916322231 1.686974883 1.586169124 1.327564836 1.271428585 1.177165389 1.298280954 0.79668051
YLR180W 54.6651535 10.89595318 31.47105789 29.44882011 23.33109093 16.46731949 21.76272964 34.10762787 71.71913147 43.08184052 49.28995132 55.31675339 55.2009201 12.99431896 29.73476219 21.20890427 16.79375648 14.1153059 17.72092819 50.83153152 78.75428772 39.16168976 55.4238205 47.86097336 62.03296661 14.11597729 29.13913918 18.63894653 15.55785084 15.6607151 26.31504059 64.41655731 49.67911911 39.56889725 50.62284851 51.36202621
YNR021W 2.860385895 2.665895939 2.52553916 2.455568075 2.182940722 2.287581682 2.500541687 1.668756485 3.599273443 2.397982121 2.812785387 2.537055731 2.219288349 2.560227394 2.42437911 2.27968049 2.698996782 1.852040768 2.391304255 2.511879206 2.525714159 2.870236874 2.355150223 2.222442865 1.683760643 1.866272211 2.776018143 2.524340868 1.922520638 1.945378184 1.708013296 2.782447338 2.44725275 2.614173174 2.132456779 1.903526902
#NAME? 1.701475501 2.239306211 2.407491684 2.080989838 1.274971962 0.998910666 1.176597953 2.053291559 2.853510857 1.889013529 2.634703398 1.650761485 2.848450184 2.721590996 2.655756235 2.293379068 4.379041195 2.20714283 4.175935268 3.376889944 3.251428604 4.229660034 1.480686665 2.89275074 4.133089066 3.55147934 1.833710551 1.26977694 1.503099203 1.224789977 1.904500604 1.695920825 1.885714412 2.863188982 3.241658211 2.498962402
YHR018C 20.47786522 17.00462341 27.24971581 21.28346443 26.64197731 28.20479202 34.79198074 27.34378433 7.165860176 12.61435032 23.92694092 18.49035454 17.97244644 18.59318161 27.03385925 28.59246635 29.5830555 23.40408134 30.84024239 16.74838066 4.685714245 12.63645744 17.9935627 18.54915619 24.06349373 21.391716 19.39705849 17.90669441 24.02685928 26.3949585 34.21405029 11.67737865 6.993407249 12.37696838 17.00505447 18.17634773
Found 0.437003404 0.367630035 0.281498283 0.541057348 0.507295191 0.408496737 0.370530874 0.492163002 0.496368051 0.193946183 0.234018266 0.173604056 0.318025291 0.195454553 0.252821654 0.267123282 0.373467118 0.260204077 0.310414553 0.290496767 0.541714311 0.201853752 0.298283249 0.186693147 0.341880351 0.182248518 0.292986423 0.307302237 0.221074373 0.285714298 0.327113062 0.334981441 0.278021991 0.229330704 0.237613738 0.126556009
non-annotated 0.406356394 0.320231229 0.520998895 0.35320586 0.188552186 0.197167754 0.236186326 0.213166147 0.215496361 0.11995516 0.375570804 0.235532999 0.281285882 0.736363709 0.301354408 0.273972601 0.467112631 0.211224496 0.243680477 0.16954644 0.062857144 0.261585981 0.242489278 0.215491578 0.185592189 0.604733706 0.507918596 0.512170434 0.658057868 0.430672288 0.204171255 0.26205191 0.149450555 0.293307066 0.170879662 0.260373443
YCR005C 34.27241516 25.31444931 15.29738903 12.73003387 14.43546581 12.70261383 10.33044338 9.907000542 20.7857151 24.25896835 24.8184948 24.69340134 35.41676331 28.65909195 19.04966164 13.93150711 11.79710102 12.28367329 9.929221153 10.93412495 23.61371422 21.57672501 23.49463463 23.1638546 19.40048981 20.82248497 17.20475197 15.23326683 14.42251968 12.90441227 9.613611221 10.29048157 17.9252739 22.07873917 25.47421455 25.97924995
YIL137C 1.094211102 1.154913306 0.719636798 1.206974149 1.085297465 0.762527227 0.735644639 0.408568442 1.060532689 1.431614399 1.15867579 1.106598973 1.089552283 0.897727311 0.806997716 0.944063902 0.983277559 1.116326571 0.377148598 0.759179294 1.775999904 1.19464469 1.645922661 1.374379277 1.221001267 1.113609433 0.77375567 1.008113623 0.897727251 0.674369752 1.026344657 1.065512896 1.901098967 1.385826826 1.366026282 1.221991658
non-annotated 0.069239497 0.464739889 0.627695799 0.381327361 0.278338939 0.322440088 0.429035723 0.142110765 0.188861996 0.173766822 0.102739729 0.188832492 0.260619998 0.413636386 0.390519172 0.364155263 0.306577474 0.261224478 0.270980775 0.321814239 0.277714282 0.294541717 0.331545055 0.158887789 0.148962155 0.465088755 0.165158376 0.202839762 0.206611574 0.287815124 0.276619107 0.45241034 0.275824189 0.16437009 0.033367034 0.269709527
YDL173W 5.061294079 4.949132919 5.531214237 4.28234005 4.254770279 4.220043659 4.660888195 4.496342659 3.582324505 4.005605221 4.815068245 3.280203104 5.31343317 4.267045498 4.695259571 5.029680729 5.768116474 4.320407867 4.663296223 3.935204983 3.302857161 3.842430353 3.902360678 4.524329662 5.744811058 4.610651016 5.162896156 3.679513216 3.400826454 3.679621935 5.109769821 3.3782444 3.797802448 3.291338444 3.18806839 4.158713341
YBR297W 4.423382759 4.642774582 2.762769461 2.498312712 1.965207815 2.201525211 1.521126628 1.382445216 2.654963732 3.163677454 3.126712322 3.297461748 4.118255138 4.573863983 2.786681652 2.602739811 2.513935328 1.813265204 1.676440835 0.98920083 5.054856777 2.861997843 3.46566534 4.177755833 6.476191044 4.786982536 3.195701361 2.560852051 2.339875937 1.943277359 1.800219655 1.024721861 4.025274754 3.207677126 3.334681273 3.968879461
YMR179W 0.514188409 0.343352616 0.395005673 0.26434195 0.14029181 0.193899781 0.185265437 0.300940424 0.128329307 1.104260087 0.751141608 0.640609086 0.23650977 0.429545462 0.22799097 0.22260274 0.265328854 0.166326523 0.246713832 0.137149021 0.519999981 0.938207984 0.66309011 0.693148017 0.509157538 0.415384591 0.317873329 0.221095338 0.256198347 0.219537824 0.346871585 0.054388132 0.838461578 0.761811018 0.651162803 0.48443982
YPL183C 0.543700337 0.456647396 0.860385954 0.962879658 0.98204267 0.993463993 1.19068253 1.780564189 8.842615128 1.531390309 1.680365324 1.563451767 0.505166531 0.517045498 0.79571104 1.094748855 1.267558455 1.255102038 1.338725805 5.070194244 1.780571461 1.382080317 1.674892783 1.842105269 0.650793672 0.542011857 0.747737527 0.854969621 1.010330558 0.931722701 1.457738876 10.21137142 1.409890175 1.419291258 1.505560994 1.066390038
YOR088W 3.017025948 3.620809317 1.839954734 2.583801985 2.022446632 1.883442163 1.563380241 1.710553765 0.489104152 2.298206329 1.471461177 2.128933907 2.948335171 3.789772749 2.542889357 2.6095891 2.017837286 1.777550936 1.331647992 1.084233284 2.622857094 2.239958763 2.020386219 2.592850208 2.731379747 2.339644909 2.926470757 2.088235378 1.424586654 1.769958019 1.126234889 1.106304049 1.248351693 2.017716646 2.011122227 2.176348448
YCRWDELTA10 8.328036308 7.908669949 5.133938789 4.807649136 5.272727489 5.135076046 4.385698318 5.570532799 6.306295872 6.336323261 10.31735134 6.198984623 3.971297503 7.159090996 4.943566322 4.726027489 9.273132324 7.282652855 8.054599762 4.21058321 1.956571341 4.584963799 4.621244907 4.714994907 8.554334641 10.42011833 4.494343758 8.711967468 5.518595219 8.095588684 7.665203094 6.566130638 3.749450684 6.576771736 5.913043022 6.834024429
Found 0.043132804 0.009248555 0.014755959 0.024746908 0.04489338 0.057734206 0.020585047 0.082549639 0.167070225 0.023542602 0.017123288 0.003045685 0.020665903 0.003409091 0.060948081 0.010273973 0.015607581 0.052040815 0.014155712 0.23218143 0.297142863 0.023686919 0.052575108 0.042701095 0.036630038 0.021301774 0.024886878 0.056795135 0.05268595 0.053571429 0.095499456 0.270704567 0.300000012 0.012795275 0.074823052 0.012448133
YIR024C 3.223609447 2.043930531 0.720771849 1.19572556 1.670033813 1.33006537 1.2578547 1.430511951 1.044794202 3.163677454 3.680365324 2.524873018 2.388059855 1.951136351 1.44018054 1.308219194 2.096990108 1.076530576 1.480283022 1.182505369 1.757714272 2.39752841 2.273605108 1.995034695 4.255189419 1.396449685 0.835972905 1.546653271 1.522727132 1.668067336 1.980241537 1.045735359 2.053846121 2.655511618 2.398381948 2.342323542
non-annotated 0.052213393 0.030057801 0.049943246 0.035995502 0.058361392 0.038126361 0.047670636 0.027168233 0.030266345 0.041479822 0.051369864 0.028426396 0.037887488 0.046590909 0.045146726 0.063926943 0.030100334 0.031632651 0.025278058 0.029157668 0.099428572 0.033985581 0.08583691 0.032770608 0.047619049 0.046153847 0.109728508 0.027383368 0.040289257 0.024159664 0.040614709 0.022249689 0.030769231 0.024606299 0.03134479 0.088174269
YCR006C 0.345062435 0.571098268 0.677639067 0.476940423 0.573512912 0.419389963 0.456121296 0.324973881 0.192493945 0.17600897 0.078767128 0.0964467 0.536165357 0.593181849 0.547404051 0.581050277 0.551839471 0.270408154 0.465116262 0.116630673 0.144000009 0.156539649 0.165236041 0.180734873 0.275946289 0.601183414 0.454751164 0.381338745 0.445247918 0.343487412 0.40944019 0.229913473 0.200000018 0.206692919 0.160768434 0.15560165
YOR292C 0.69125998 1.273988366 1.231555104 1.338582754 1.547699213 1.775599122 1.542795062 1.145245552 0.404358387 0.995515764 0.87785393 0.85685277 1.160734892 1.632954597 1.332957029 1.220319629 0.877368987 1.715306163 1.236602545 0.383369327 1.018285632 0.966014445 0.778969944 0.532274067 0.902319908 0.856804788 1.390271544 1.168357015 1.327479362 1.608193398 1.050493956 0.168108776 1.257142901 0.879921257 0.826086879 0.989626527
YHLCOMEGA1 0.045402952 0.019653179 0.001135074 0.011248594 0.001122335 0.001089325 0.01516793 0.002089864 0.003631962 0.061659195 0.001141553 0 0.05051665 0.017045455 0.015801353 0.105022833 0.005574136 0.006122449 0 0 0.053714283 0.02883625 0.017167382 0.002979146 0.004884005 0.016568048 0 0 0 0 0.001097695 0.001236094 0 0 0.011122346 0
YCR061W 2.228149891 4.588438988 4.107831955 4.023622036 5.072951794 4.687363625 4.664138317 3.340647936 0.588377714 0.869955182 1.256849289 0.943147182 2.234213829 3.709090948 4.082392693 4.234018326 4.238573074 3.256122351 3.150657177 1.796976209 1.21714282 0.82595259 1.305794001 1.420059562 2.133089066 5.602366924 4.261312485 3.002028465 3.53718996 3.505252361 3.964874029 1.744128585 1.200000048 0.942913413 1.004044414 1.21887958
YPL112C 4.124857903 1.916762948 2.402951241 1.962879658 1.334455729 1.546840906 2.260021687 2.750261307 4.849879265 2.827354431 3.18264842 2.290355444 2.45350194 2.101136446 2.286681652 2.698630095 2.750278711 1.572448969 2.292214155 3.525918007 2.799999952 1.838310957 1.876609325 2.437934399 3.338217258 2.950295925 1.839366674 1.350912809 1.628099203 1.858193278 2.661910057 3.354758739 3.089011192 2.176181078 1.632962465 1.895228028
Found 0.155505106 0.043930635 0.076049939 0.120359957 0.164983168 0.059912853 0.096424691 0.174503669 0.179176763 0.099775784 0.063926943 0.046700507 0.165327221 0.121590912 0.082392775 0.14041096 0.118171692 0.06122449 0.169868544 0.080993518 0.149714291 0.107106067 0.11802575 0.061569016 0.15384616 0.108875737 0.115384616 0.087221101 0.090909094 0.094537817 0.041712403 0.093943134 0.114285715 0.156496063 0.055611726 0.06224066
Found 0.096481271 0.113294795 0.250851303 0.125984251 0.177328855 0.189542472 0.19934994 0.297805637 0.535108984 0.219730958 0.252283126 0.222335011 0.112514362 0.117045462 0.153498873 0.121004574 0.147157192 0.08673469 0.177957535 0.517278612 0.344000012 0.098867148 0.346566528 0.351539254 0.080586083 0.164497033 0.117647059 0.075050712 0.133264452 0.143907562 0.189901203 0.786155701 0.18571429 0.175196841 0.271991909 0.232365131
YIL079C 0.027241772 0.061271679 0.179341659 0.092238471 0.23456791 0.216775596 0.346695542 0.549634278 1.690072775 0.303811669 0.32305935 0.436548203 0.049368545 0.096590914 0.208803609 0.210045666 0.17056857 0.193877548 0.3528817 1.795896411 0.18514286 0.214212134 0.32296139 0.204568028 0.148962155 0.092307694 0.088235296 0.171399593 0.223140493 0.272058815 0.472008795 2.718170404 0.190109894 0.265748024 0.404448926 0.335062206
YGR003W 1.005675316 0.648554862 0.698070407 0.858267784 0.960718334 1.120915055 0.937161386 1.316614389 1.552058101 1.076233268 1.102739692 0.911675155 1.074626923 0.592045426 1.120767474 0.953196347 0.975473821 1.363265395 1.084934235 1.317494631 0.841142833 0.967044294 1.160944223 0.840119183 1.479853511 0.946745574 0.957013607 1.069979787 1.029958606 1.20588243 1.491767287 1.512978911 1.251648426 0.754921198 0.991910934 0.991701186
non-annotated 0.115777522 0.202312142 0.203178197 0.257592797 0.25252527 0.284313738 0.234019488 0.292580992 0.315980643 0.421524674 0.321917832 0.339086294 0.254879475 0.281818181 0.287810385 0.318493158 0.412486076 0.315306097 0.283114254 0.330453575 0.315428585 0.273944378 0.265021473 0.186693147 0.333333343 0.257988155 0.419683248 0.255578101 0.34710741 0.408613473 0.309549958 0.338689715 0.249450564 0.264763772 0.231546998 0.254149377
YIL066w-a 0.085130535 0.079768784 0.153234959 0.165354326 0.157126829 0.107843131 0.043336943 0.229885057 0.127118647 0.134529158 0.131278545 0.081218272 0.063145816 0.115909092 0.153498873 0.035388127 0.130434781 0.08673469 0.189079881 0.147948161 0.018285714 0.097837277 0.105150215 0.046673287 0.042735044 0.198816568 0.138009056 0.105476677 0.137396693 0.157563031 0.194292009 0.126081571 0.084615387 0.125984251 0.104145601 0.026970951
YBR029C 5.653802395 5.715606689 7.114642143 5.329583645 4.106621742 3.429193735 2.553629398 3.015674114 5.453995228 3.275784969 6.178082466 7.403045654 4.206659317 5.302272797 6.332956791 4.519406319 2.620958805 3.712244749 2.934277058 4.879049301 2.91428566 5.161688805 7.669527531 8.166832924 5.63858366 4.061538696 5.055429935 4.720081329 3.22210741 3.150210142 3.051591873 6.160691738 3.549450636 5.487204552 7.533872128 7.498962402
YBR200W 0.956867218 0.746820748 0.889897883 0.618672669 0.319865346 0.631808281 0.536294639 0.608150482 0.932203412 0.643497825 0.707762599 0.604060888 0.769230843 0.725000024 0.652370155 0.688356161 0.6198439 0.695918322 0.737108171 0.81425488 0.93599999 0.662203908 0.743562281 0.857001066 1.064713001 0.919526577 0.882352948 0.847870231 0.683884263 0.732142866 0.559824407 0.991347253 0.963736236 0.688976347 0.65621841 0.851659656
Found 0.724177063 0.196531788 0.269012511 0.15185602 0.453423172 0.222222224 0.156012997 0.373040766 0.312348664 0.053811666 0.015981736 0.211167499 1.068886399 0.474999994 0.129796833 0.117579915 0.209587499 0.187755093 0.488372058 0.670626342 0.018285714 0.306900084 0.301502138 0.339622647 0.611721575 0.098224856 0.222850695 0.13995944 0.174586773 0.206932783 0.135016471 0.646477103 0.081318684 0.607283473 0.400404423 0.306016564
YGR145W 0.580022693 0.486705184 0.750283778 0.901012361 0.912458003 1.272331238 1.432285905 1.752351046 4.93946743 1.035874486 1.160958886 1.363451838 0.695752025 0.630681813 0.8555305 0.891552508 0.872909725 1.239795923 1.574317336 5.570194244 1.562285662 0.696189463 1.209227443 1.208540201 1.036630034 0.440236688 0.495475113 0.972616673 1.160123944 1.365546227 2.283205271 10.75772476 0.972527504 0.744094491 1.25985837 1.372406602
Found 0.187287182 0.057803467 0.133938715 0.025871767 0.163860843 0.166666672 0.115926318 0.147335425 0.147699758 0.095291488 0.065068491 0.135025382 0.192881748 0.138636366 0.126410827 0.14041096 0.124860644 0.077551015 0.101112232 0.072354212 0.123428576 0.076210089 0.079399146 0.070506454 0.236874238 0.130177513 0.150452495 0.066937119 0.070247933 0.12289916 0.176728874 0.134734228 0.157142863 0.087598421 0.067745194 0.14834024
#NAME? 0.029511917 0.016184971 0.014755959 0.010123734 0.030303033 0.019607842 0.023835318 0.020898642 0.013317192 0.01233184 0.027397262 0.008121828 0.018369691 0.011363637 0.019187359 0.015981736 0.021181718 0.007142857 0.0182002 0.008639309 0.018285714 0.008238929 0.015021459 0.011916584 0.013431014 0.026035504 0.020361992 0.007099392 0.010330578 0.018907564 0.010976949 0.006180469 0.018681319 0.013779528 0.006066734 0.008298755
non-annotated 2.572077274 2.25202322 2.187287092 2.075365543 1.544332385 2.24618721 1.810400844 2.002089977 3.605326891 1.530269146 2.358447552 1.852791786 1.803674102 2.313636541 0.765237033 2.086758137 2.328873873 1.827551007 1.425682425 1.528077722 4.599999905 2.09680748 1.143776774 2.837140083 1.539682508 2.321893454 1.893665075 1.39350915 2.050619841 1.901260614 0.729967117 2.574783564 3.379121065 2.395669222 2.00909996 1.819501877
Found 0.188422248 0.298265874 0.164585695 0.167604044 0.162738502 0.185185179 0.265438765 0.142110765 0.173123494 0.208520189 0.16438356 0.078172587 0.267508626 0.150000006 0.167042881 0.121004574 0.199554071 0.119387753 0.135490388 0.096112303 0.268571436 0.208032966 0.109442055 0.124131083 0.316239327 0.371597648 0.269230753 0.06997972 0.068181813 0.117647059 0.245883644 0.032138441 0.110989019 0.091535434 0.080889784 0.110995844
YHR051W 29.85697937 26.91098213 26.90806007 20.94938278 18.87654495 17.24183083 17.07258987 16.28944588 11.23849869 26.49215508 33.61073303 24.17055893 23.74627113 27.88977432 24.25169182 23.65867615 18.85730171 11.64387703 15.71789646 12.29913616 19.2159996 19.99073029 23.01609612 18.74379349 39.89621735 22.18461609 20.71719551 18.05780983 16.85847092 17.06197548 18.48518181 10.66625404 21.64835167 17.81594467 22.45298195 24.52800751
YML016C 1.940976143 1.608092546 2.264472246 1.730033755 1.639730811 1.508714557 1.6977247 1.41065836 2.955205917 1.799327493 2.498858452 2.206091404 1.535017252 2.057954788 1.761851072 1.454337955 1.889632106 1.575510144 1.340748191 1.152267814 2.263999939 1.818743587 1.990343332 1.59284997 2.247863293 2.10059166 1.622171879 1.427991986 1.76859498 1.90756309 1.556531429 1.448701978 2.097802162 1.969488263 2.057633877 2.133817196
YHL020C 5.020431042 4.712138653 5.333711624 4.575927734 4.847362518 4.383442402 4.344528675 5.193312645 4.556900978 2.709641457 5.337899685 4.863959312 5.64868021 4.8840909 6.176072121 6.068492889 5.027870655 4.259183407 4.339736938 4.532397747 2.817142725 2.510813475 6.115880013 4.991062641 7.106227398 7.115976334 3.943439007 4.332657337 4.307851315 4.303571701 5.245883942 4.920889854 3.303296804 3.050196886 4.36501503 5.235476971
non-annotated 0.249716237 0.183815017 0.173666298 0.191226095 0.176206514 0.23202613 0.166847229 0.196447223 0.489104152 0.192825124 0.235159829 0.208121821 0.177956387 0.174999997 0.091422126 0.16780822 0.079152733 0.172448978 0.24469161 0.434125274 0.154285714 0.217301756 0.209227473 0.165839136 0.301587313 0.320710063 0.160633489 0.133874238 0.211776853 0.256302536 0.158068061 0.573547602 0.229670331 0.263779521 0.183013141 0.173236519
YGRWDELTA28 6.833144188 6.248554707 4.33030653 3.975253105 5.602694035 4.90196085 3.327193737 4.45141077 1.72397089 5.581838608 8.412100792 6.791878223 4.973594189 4.900000095 5.718961716 2.606164455 7.97324419 6.592856884 4.529828072 3.890928507 1.689142823 5.014418125 6.331544876 3.193644524 8.08791256 5.493491173 4.390271664 8.014199257 5.47210741 6.366596699 6.631174564 5.909764767 3.785714388 6.437007904 6.221435547 6.332987309
YDR214W 8.996594429 12.57687855 12.27809238 16.01912308 17.60606003 19.18736458 19.22318459 16.94043922 2.50121069 11.29820633 9.510273933 7.049746513 7.784156799 10.19999981 13.62641144 17.01484108 17.61315536 17.59795952 16.69059563 10.18790531 11.037714 11.30072117 8.712446213 8.172790527 9.224664688 11.31834316 14.11199093 14.4249506 14.73760319 16.49159622 16.04939651 5.962916851 13.09340668 8.971456528 7.715874195 8.116182327
YGR167W 7.291714191 9.295952797 5.859251022 6.818897724 5.05836153 6.523965359 5.881906986 4.846395016 3.134382486 6.903587818 8.468036652 5.879187584 7.934558392 8.728408813 9.146726608 6.95890379 5.794871807 7.022449017 5.457026958 3.426565647 6.983999729 7.089598656 7.236051559 5.336643696 10.90598297 10.04023743 6.305430412 6.708925247 6.105371952 5.817226887 6.012074947 2.970333576 7.40439558 5.94881916 6.417593479 6.839210987
YOR353C 0.488081723 0.880924821 0.909194112 0.840269923 0.817059577 0.892156899 0.819068193 0.826541305 0.924939513 0.899103165 0.810502291 0.824365437 0.796785355 0.934090912 0.986455977 0.894977212 0.850613177 0.916326523 0.7057634 0.657667398 0.835428536 0.802265704 0.865879774 0.847070575 0.544566512 0.822485209 0.893665195 0.926977754 0.79648757 0.761554658 0.697036266 0.660074174 0.935164869 0.875984251 0.838220417 0.817427397
YGL147C 3.245175838 3.852023125 1.718501687 3.496062994 3.799102306 4.230936527 3.401950121 2.898641586 11.77239799 5.460762501 6.445205212 6.043654442 1.021814108 2.209090948 3.80135417 1.659817338 1.483835101 4.375510216 5.497472286 5.476242065 4.970285416 4.414006233 5.379828453 0.395233363 2.02197814 1.951479197 3.425339222 6.617647171 4.506198406 4.82352972 7.40614748 10.05933189 2.901098967 7.249999523 7.147623539 5.597509861
YCR079W 2.041997671 3.856647491 3.47446084 3.332958221 2.360269547 2.877995729 2.365113735 2.154649973 0.464891076 1.889013529 0.843607366 1.224365473 2.795637369 3.481818199 3.439052105 3.702054739 2.017837286 1.967346907 1.86956501 1.118790507 1.466285706 1.814624071 1.581544995 1.547169924 2.218559265 3.594083071 4.334841728 2.294117689 2.513429642 2.288865566 1.834248185 0.938195288 1.901098967 1.566929102 1.445904851 1.774896264
YDR505C 2.019296169 2.756069183 2.719636917 2.732283354 2.417508364 2.579520702 2.102925301 1.917450428 0.966101766 1.500000119 2.215753555 2.368527889 2.622273445 3.069318295 3.187358856 2.511415482 2.110368013 3.390816212 2.900909901 1.545356393 1.646857142 1.998970151 1.801502109 1.764647484 2.6178267 2.840236664 2.910633326 3.796146154 2.877066135 2.924369812 1.364434719 1.014833093 2.294505596 2.191929102 2.269969463 2.285269499
YOL147C 21.83541298 36.31329346 27.8898983 27.23847008 21.2884407 20.7516346 22.17442894 19.5684433 6.140436172 9.633408546 8.178082466 11.19593906 23.56027794 32.75454712 27.1117382 27.66552544 22.70680046 15.75816345 14.84529686 12.1717062 9.988571167 9.146240234 11.00751114 12.97616673 14.41514015 27.26863861 30.76583672 17.44320679 16.13326454 16.95588303 22.18002319 10.93201447 5.605494499 8.989172935 11.44084835 12.87033081
YER159C 2.84562993 5.750288963 8.278093338 5.503936768 5.072951794 5.244008541 5.61213398 4.01149416 4.946731567 3.753363371 3.756849527 3.260913849 3.118255138 5.980681896 7.082392693 5.616438389 6.361203671 6.418367386 5.317492485 4.802375793 4.882285595 2.991760969 2.834764004 3.147964239 2.717948914 7.927811146 5.538461685 5.163286209 5.563016415 6.405462265 4.718990326 4.003707886 3.653846264 2.733267784 3.075834036 3.556016207
YERWDELTA18 0.284903526 0.285549134 0.318955749 0.305961758 0.415263772 0.242919385 0.260021657 0.246603981 0.217917681 0.394618869 0.321917832 0.365482211 0.37198627 0.305681825 0.495485336 0.324200928 0.571906328 0.269387752 0.278058618 0.245140389 0.203428566 0.216271877 0.261802584 0.158887789 0.461538464 0.249704152 0.168552041 0.316430032 0.245867759 0.257352948 0.485181153 0.337453634 0.214285716 0.402559072 0.286147594 0.19605808
YNL005C 9.791146278 5.706358433 3.359818459 3.436445475 2.676767826 3.021786451 2.793065786 1.716823459 4.311138153 8.278027534 9.311644554 4.852791786 9.125144005 4.943181992 3.356658936 3.828767061 3.276477098 2.021428585 1.879676342 2.91036725 8.248000145 8.981461525 9.054720879 8.704071999 4.205128193 3.327810764 2.776018143 2.219067097 2.566115618 2.679621935 2.050493956 3.902348518 3.435164928 9.145668983 8.550049782 7.208506107
YPL066W 0.977298498 1.575722575 0.796821773 1.510686278 1.756453514 1.822440147 0.887323916 0.566353202 1.035109043 1.042600989 0.504566252 1.098477125 1.081515551 1.386363626 1.285553098 1.398401856 1.217391253 1.22551012 1.029322505 0.450323969 0.769142866 0.674562275 0.981759667 1.386296034 0.575091541 1.194082856 0.904977381 1.471602559 1.132231355 1.420168042 0.834248126 1.008652568 0.82967037 1.421259761 1.10515666 0.657676339
YMR220W 8.472190857 7.610404491 5.937570572 6.341957092 5.93041563 5.846405506 6.539544582 6.447231293 5.526634693 5.070627689 5.320776463 5.559390545 7.384615898 7.338636398 6.098194122 6.813927174 5.143812656 4.824489594 4.677451611 5.938445091 7.663999557 4.607620716 6.497853756 6.938431263 6.210012436 5.207100868 6.217194557 3.669371128 4.851239681 5.296218872 5.380900383 6.171816826 5.453845978 4.745078564 6.121334553 7.124480724
non-annotated 0.228149831 0.163005784 0.11804767 0.208098993 0.186307535 0.216775596 0.173347771 0.31556949 0.242130756 0.248878941 0.235159829 0.173604056 0.300803691 0.290909111 0.217832938 0.297945201 0.329988867 0.152040809 0.137512639 0.127429813 0.530285716 0.164778575 0.148068666 0.121151939 0.293040305 0.108875737 0.118778281 0.171399593 0.272727251 0.280462205 0.10537871 0.248454869 0.225274727 0.317913383 0.14863497 0.137966797
Found 0.068104431 0.018497109 0.166855842 0.06636671 0.02469136 0.068627454 0.043336943 0.003134796 0.052058116 0.0852018 0.081050232 0.011167512 0.03444317 0.006818182 0.005643341 0.019406393 0.0122631 0.023469387 0.073811926 0.008639309 0.09257143 0.007209063 0.018240344 0.011916584 0.00976801 0.007100592 0.09049774 0.011156187 0.004132231 0.008403362 0.048298575 0.049443755 0.00989011 0.021653544 0.044489384 0.017634854
YJR147W 0.043132804 0.039306358 0.064699203 0.289088875 0.226711586 0.148148149 0.065005414 0.055381402 1.370460033 0.253363252 0.418949783 0.270050764 0.25373137 0.046590909 0.179458231 0.132420093 0.052396875 0.06530612 0.050556116 0.404967606 0.688000023 0.408856839 0.316523612 0.293942422 0.078144081 0.151479289 0.11990951 0.080121711 0.204545438 0.037815128 0.086717896 1.196538925 0.5 0.438976347 0.45500502 0.243775919
YIR010W 2.023836613 1.586127043 1.2780931 1.250843644 0.984287322 1.118736386 1.323943615 1.434691787 2.122276068 1.40919292 2.902968168 2.087309599 2.053961039 1.773863792 2.007900476 1.601598263 1.318840623 1.423469305 1.329625845 2.03887701 1.039999962 1.968074203 2.818669558 1.954319835 2.365079403 2.230769157 1.399321318 1.152129889 1.261363626 1.19747901 1.66959393 2.074165583 1.216483474 1.533464551 2.085945368 1.872406483
YFL067W 0.522133946 0.780346811 0.396140784 0.472440958 0.822671235 0.686274529 0.567713976 0.393939406 0.397094429 0.99439466 0.494292229 0.480203032 0.771526992 0.861363709 0.723476291 0.739726067 0.705685616 0.385714263 0.582406402 0.446004301 1.451428533 0.557157516 0.560085833 0.508440912 0.48962149 0.537278116 0.504524887 0.531440198 0.732438028 0.488445401 0.643249154 0.564894915 0.738461494 0.830708683 0.40546003 0.346473038
YJL207C 2.736662865 2.223121405 1.795686722 2.462317228 2.408529997 2.308278799 2.110509157 1.407523513 2.728813648 2.005605459 1.510274053 2.263959408 2.0642941 2.471590996 0.743792355 1.168949842 1.472686768 2.112244844 2.098078728 1.564794779 2.340571404 2.526261568 1.67703867 2.082422972 1.79853487 1.1739645 2.262443542 2.116632938 1.784090877 2.523109198 0.94291991 2.002472162 2.507692337 2.71653533 2.216380119 2.332987309
YHR097C 1.997729897 3.510982752 3.455164433 3.008998871 3.950617552 3.644880295 3.603466749 2.664576769 0.77602905 1.737668276 1.18264842 0.884263933 3.109070063 3.869318247 4.107223511 4.295661926 4.261984348 3.452040672 2.646107197 1.566954732 1.675428629 1.415035963 1.150214553 0.993048668 3.291819334 4.617751598 2.676470757 3.02129817 3.058884382 2.764706135 4.482985973 1.174289227 1.773626328 1.367125869 0.784630895 1.090248823
YDR387C 0.635641336 0.465895921 0.523268998 0.435320616 0.517396212 0.545751631 0.521126747 0.464994788 0.280871689 0.636771321 0.696347058 0.412182719 0.602755487 0.348863661 0.519187331 0.526255727 0.523968816 0.398979574 0.530839205 0.353131741 0.548571408 0.609680712 0.44098711 0.550148964 0.608058631 0.608284056 0.531674206 0.369168401 0.389462799 0.268907577 0.470911115 0.294190347 0.558241785 0.495078743 0.45803839 0.557053924
YLR453C 0.216799095 0.131791905 0.323496044 0.204724416 0.227833897 0.216775596 0.278439879 0.172413796 0.239709437 0.112107627 0.239726037 0.209137052 0.329506338 0.219318181 0.283295721 0.184931517 0.131549612 0.24693878 0.202224463 0.260259181 0.114285715 0.15036045 0.265021473 0.177755713 0.190476194 0.31124261 0.402714938 0.280933082 0.228305787 0.295168072 0.18770583 0.300370812 0.194505513 0.319881886 0.210313424 0.238589197
YJL150W 0.148694664 0.178034678 0.192962542 0.203599557 0.224466905 0.18409586 0.229685798 0.200626969 0.169491529 0.102017947 0.045662101 0.094416246 0.200918496 0.205681831 0.26410833 0.190639287 0.103678934 0.126530603 0.177957535 0.097192228 0.220571414 0.125643656 0.115879834 0.088381328 0.136752144 0.200000003 0.23981902 0.15618661 0.110537186 0.200630262 0.217343584 0.07169345 0.18571429 0.137795269 0.094034374 0.130705386
YPLCTAU2 3.446084023 3.901734114 2.540295124 1.982002258 2.468013525 2.069716692 2.098591328 1.166144252 1.771186471 2.718610048 3.490867615 2.80304575 2.415614367 3.147727251 2.52483058 2.453196287 4.493868351 3.73163271 1.747219324 1.574514031 1.035428524 2.051493168 2.53111577 2.052631617 3.411477327 5.024852276 1.557692289 3.603448391 3.485537052 3.308823586 3.012074709 1.35723114 1.661538482 2.188976288 2.280080795 2.399377584
YKR010C 0.96935302 0.757225394 0.828603864 0.91113615 0.79573518 0.733115494 0.977248013 0.827586174 1.403147697 0.695067286 1.085616469 1.391878247 1.008036852 0.920454562 0.814898372 0.625570774 0.811594248 0.76836735 0.728008032 0.739740789 0.91314286 1.040164709 1.539699554 1.15491569 1.271062255 0.727810681 0.990950227 0.591277897 0.799586773 0.752100825 0.774972558 0.834363341 0.75604403 0.948818922 1.034378171 1.143153429
YORWDELTA12 0.137343928 0.131791905 0.115777522 0.100112483 0.099887766 0.082788669 0.128927395 0.08672937 0.211864412 0.123318389 0.168949783 0.106598981 0.121699207 0.088636369 0.129796833 0.102739729 0.205128208 0.114285707 0.120323546 0.072354212 0.074285716 0.115345001 0.107296139 0.087388285 0.168498173 0.189349115 0.11990951 0.135902643 0.11673554 0.123949587 0.155872673 0.079110011 0.107692316 0.083661415 0.07583417 0.094398342
non-annotated 0.15437004 0.197687864 0.019296255 0.092238471 0.033670034 0.105664484 0.097508118 0.065830722 0.096852303 0.150224224 0.155251145 0.099492386 0.150401846 0.152272731 0.112866819 0.066210046 0.124860644 0.069387756 0.086956523 0.010799136 0.109714292 0.125643656 0.125536472 0.143992051 0.203907222 0.163313612 0.11990951 0.13488844 0.131198347 0.103991598 0.093304068 0.032138441 0.124175832 0.127952754 0.126390293 0.092323638
Found 0.040862657 0.039306358 0.053348467 0.020247469 0.099887766 0.095860571 0.029252436 0.088819228 0.139225185 0.177130058 0.043378998 0.149238572 0.195177972 0.235227287 0.13995485 0.14611873 0.031215161 0.067346938 0.166835174 0.313174933 0.235428572 0.178166822 0.163090125 0.163853034 0.221001223 0.151479289 0.192307696 0.135902643 0.04442149 0.045168072 0.086717896 0.216316432 0.134065941 0.166338578 0.166835174 0.11721991
Found 0.729852498 0.520231187 0.600454032 0.719910026 0.501683533 0.51198256 0.851570904 0.844305158 0.992736101 1.049327374 0.57305938 0.750253797 1.016073585 0.577272713 0.674943566 0.788812757 0.385730207 0.706122398 0.630940318 0.518358529 1.362285614 0.721936107 1.13519311 0.976166904 0.858363926 0.259171605 0.617647052 0.67038542 0.378099144 1.320378184 0.913282096 1.040791035 0.982417643 1.46751976 1.400404334 0.982365072
YMR135C 2.343927383 3.926011562 3.38138485 4.265467167 3.589225531 3.017429113 2.563380241 2.490073204 2.272397041 1.566143513 2.311643839 1.607106566 3.005740643 4.609091282 3.375846624 2.738584518 3.437012196 3.175510168 2.081900835 1.36069119 2.523428679 2.048403502 2.133047342 1.736842036 2.197802305 4.17751503 4.25339365 4.155172825 2.992768764 3.636554956 1.194292068 1.5945611 2.394505501 2.173228264 2.380181789 2.370331764
YGL085W 1.96935308 1.604624271 1.637911558 1.793025851 1.877665639 1.599128604 1.629469037 1.304075241 1.663438201 1.869955301 2.295662165 1.904568553 1.99770391 1.755681872 1.858916402 1.011415482 1.761427045 1.984693885 1.824064612 2.021598339 1.02057147 1.751802325 1.890557885 1.633565068 2.56288147 1.110059261 1.615384698 1.459432006 1.478305817 1.478991628 1.893523693 3.693448305 1.697802186 1.59251976 1.712841153 1.780082941
Found 0.300794542 0.128323704 0.153234959 0.229471311 0.244668916 0.151416123 0.397616446 0.22675027 0.217917681 0.155829594 0.134703204 0.124873094 0.072330661 0.261363655 0.062076747 0.073059365 0.119286507 0.154081628 0.213346809 0.165226787 0.211428568 0.16992791 0.237124473 0.129096329 0.135531142 0.168047339 0.177601814 0.117647067 0.160123959 0.205882356 0.137211859 0.121137202 0.307692319 0.187007874 0.30637005 0.159751028
Found 0.387060136 0.295953751 0.27809307 0.276715428 0.245791256 0.302832246 0.162513539 0.489028215 0.307506055 0.354260117 0.239726037 0.137055829 0.537313461 0.234090924 0.190744907 0.132420093 0.173913047 0.175510213 0.319514662 0.430885553 0.373714298 0.288362503 0.274678111 0.18768619 0.334554344 0.291124254 0.366515875 0.207910761 0.232438013 0.217436984 0.268935233 0.48825708 0.349450558 0.293307066 0.304347813 0.20331949
Found 0.280363232 0.369942188 0.447219104 0.295838028 0.383838415 0.278867096 0.302275181 0.246603981 0.151331723 0.144618839 0.180365309 0.157360405 0.656716466 0.464772761 0.137697518 0.399543375 0.328874022 0.25 0.198179975 0.124190062 0.594285727 0.154479921 0.19957082 0.305858999 0.561660588 0.246153846 0.297511309 0.179513201 0.2035124 0.191176489 0.200878158 0.186650187 0.270329684 0.33562991 0.196157724 0.202282146
YNR058W 21.82973862 15.2404623 18.50397301 17.56130409 16.79349136 18.11764717 20.69338989 18.52664566 24.89951515 23.76008987 23.1883564 19.68730927 22.54190826 17.04886436 18.60609436 19.72830963 18.97993279 15.55714226 17.92719841 21.40604782 31.38514137 23.95262527 22.55150223 19.61767578 14.51159954 17.40236664 20.98529434 15.56186676 15.13119793 14.94958019 16.48298645 25.2533989 20.80659485 24.36515808 23.3013134 20.50414848
non-annotated 0.009080591 0.085549131 0.07718502 0.057367828 0.014590348 0.168845311 0.184182003 0.135841176 0.176755458 0.139013454 0.097031966 0.077157356 0.129735947 0.002272727 0.030474041 0.267123282 0.14046824 0.077551015 0.106167838 0.302375793 0.037714284 0.009268794 0.022532187 0.05362463 0.131868139 0.094674557 0.057692308 0.038539555 0.092975207 0.00210084 0.090010978 0.037082817 0.080219783 0.046259839 0.046511624 0.012448133
YJR067C 1.299659491 0.839306295 0.720771849 1.23509562 1.492704868 1.222222209 1.048754096 1.771159887 2.467312336 1.650224209 1.456621051 1.766497374 1.001148105 0.823863685 0.915349841 0.954337895 1.415830612 1.266326547 1.195146561 1.902807713 2.353142738 1.488156557 0.698497832 1.641509533 0.941391945 1.026035428 1.014705896 0.990872204 1.52789247 1.591386557 1.240395188 2.347342253 1.590109944 1.51968503 1.316481233 1.215767503
YMR102C 1.028376818 1.606936336 1.086265564 1.607424021 1.723905921 1.644880176 1.573130965 1.512016773 1.191283345 0.948430538 0.818493128 0.615228415 1.176808357 1.573863626 1.45259583 1.698630214 1.608695745 1.516326547 1.229524732 1.359611273 0.839999974 0.938207984 0.773605108 0.990069509 0.691086709 1.20355022 1.5067873 1.304259777 1.452479362 1.07247901 1.190998912 1.646476984 0.789011061 0.85531497 0.681496441 0.747925222
YNR069C 0.107832007 0.098265894 0.022701476 0.182227239 0.250280589 0.212418303 0.344528675 0.29467085 0.083535112 0.097533636 0.023972603 0.129949242 0.13547647 0.132954553 0.134311512 0.026255708 0.100334451 0.226530612 0.311425656 0.163066953 0.051428571 0.112255402 0.136266097 0.075471699 0.161172166 0.018934911 0.161764711 0.14705883 0.204545438 0.285714298 0.35236004 0.05191594 0.127472535 0.125 0.08190091 0.098547712
YDR322W 5.542565346 3.415028811 1.610669613 1.286839247 1.221099973 1.06209147 1.094257832 0.927899718 2.134382725 4.957399368 6.180365562 5.420304775 5.280138016 2.799999952 1.923250437 1.17694068 0.978818297 1.215306044 1.257836103 1.426565886 2.853714228 5.163748741 6.071888447 5.754716873 5.494505405 3.424852133 1.501131177 1.384381413 1.133264422 0.933823586 0.983534575 1.992583275 4.482417583 5.120079041 5.437815666 5.724065781
YIL002C 1.620885372 1.427745581 1.17480135 1.33295846 1.598204255 1.251634002 1.618634701 0.898641586 0.763922513 1.506726503 1.94520545 1.159390807 1.287026405 1.343181849 1.113995433 1.49429214 1.455964446 1.359183669 1.244691491 1.257019401 1.212571383 1.080329537 1.715665221 1.376365542 1.891330838 1.119526625 1.204751134 1.237322569 1.431818247 1.343487501 1.245883703 0.936959207 1.437362671 1.257874012 1.380181909 1.429460526
YPL258C 1.757094264 1.661271572 1.373439312 1.165354371 1.303030372 1.227668762 1.270855904 1.011494279 3.227602959 5.143497944 3.486301422 4.071065903 3.742824554 1.906818271 1.334085703 1.186073065 0.800445974 1.190816283 1.154701591 0.902807772 3.015999794 3.875386 4.074034691 2.944389343 2.695970774 1.125443816 1.134615421 0.989858031 0.965909064 1.118697524 1.082327127 1.065512896 5.525274754 3.777558804 3.958543777 3.587136507
Found 3.93870616 1.818497062 1.698070407 1.354330778 1.674522996 1.640522957 1.513542652 2.169279099 3.349879265 2.763453007 2.358447552 2.724873066 4.750861168 1.334090948 1.246049643 1.603881359 1.092530608 1.17040813 1.386248708 5.110151291 9.407999992 4.93202877 6.233905792 6.538232803 3.892551899 0.944378734 1.333710432 1.179513216 1.002066135 1.248949647 2.093304157 9.883806229 5.997802258 6.435039043 7.150657177 5.759335995
TG(GCC)P1 0.110102154 0.082080923 0.086265609 0.136107996 0.457912475 0.226579517 0.112676047 0.363636374 1.11016953 0.604260147 0.14954339 0.74416244 0.282434016 0.294318199 0.312641084 0.22260274 0.141583055 0.29285714 0.106167838 0.61447084 0.538285673 0.36869204 0.464592278 0.309831202 0.449328452 0.364497036 0.211538479 0.217038542 0.505165279 0.628151298 0.712404013 1.021013498 0.878022015 0.438976347 0.329625845 0.508298755
non-annotated 0.133938715 0.10867051 0.095346197 0.069741279 0.088664427 0.071895421 0.128927395 0.083594568 0.21912834 0.163677141 0.232876718 0.231472075 0.114810571 0.125 0.120767489 0.131278545 0.214046836 0.110204078 0.105156712 0.051835854 0.126857147 0.104016483 0.111587979 0.09930487 0.252747267 0.177514791 0.098416291 0.136916846 0.11466942 0.194327742 0.098792538 0.098887511 0.101098903 0.185039356 0.147623852 0.127593353
YCR043C 0.548240602 0.373410374 0.393870622 0.47019124 0.235690251 0.257080615 0.234019488 0.341692805 2.801452875 1.102017999 0.696347058 0.973604083 0.661308885 0.359090924 0.413092524 0.311643839 0.244147152 0.284693867 0.320525765 0.987041056 0.915428519 0.988671422 0.950643778 0.790466726 0.35164836 0.338461548 0.367647082 0.516227245 0.41219008 0.415966392 0.246981353 1.972805858 0.920879185 1.083661437 1.249747157 1.216804981
YCR018C-A 0.048808176 0.046242774 0.074914873 0.039370079 0.061728399 0.030501088 0.020585047 0.010449321 0.06779661 0.040358745 0.038812786 0.0964467 0.017221585 0.102272734 0.073363431 0.053652968 0.017837236 0.013265305 0.008088979 0.041036718 0.077714287 0.056642637 0.013948497 0.05362463 0.003663004 0.023668639 0.057692308 0.072008118 0.03719008 0.055672273 0.059275523 0.072929539 0.034065932 0.015748031 0.028311424 0.049792532
non-annotated 0.057888761 0.048554908 0.074914873 0.098987631 0.054994393 0.079520702 0.128927395 0.029258098 0.170702189 0.062780268 0.123287678 0.087309644 0.128587842 0.064772725 0.037246048 0.091324203 0.141583055 0.060204081 0.071789682 0.058315337 0.090285711 0.071060762 0.083690986 0.09136048 0.130647138 0.036686391 0.057692308 0.085192695 0.070247933 0.067226894 0.081229419 0.049443755 0.061538462 0.089566931 0.080889784 0.08921162
YML036W 1.867196441 0.94335258 1.477866054 1.184476972 0.885521948 0.920479298 0.774647832 0.781609237 2.354721546 1.929372311 1.34132421 2.381725788 0.631458104 1.068181872 1.053047419 1.202054858 1.031215191 1.136734724 1.393326521 1.597192168 0.86971426 1.46549952 1.623390555 1.508440852 1.586080551 1.248520732 1.401583791 1.236308336 1.016528964 1.265756369 1.434687138 2.936959028 1.431868196 1.954724431 1.843276024 1.482365012
YDR085C 1.550510883 2.424277306 2.995459557 2.18560195 3.666666985 3.462962866 2.686890364 2.192267656 0.617433429 1.391255617 1.030821919 0.789847732 1.597015142 2.987499952 2.521444559 2.753424644 2.317725658 3.010204077 2.326592445 1.049675941 1.162285686 1.429454207 0.816523612 1.060575962 1.776556849 2.302958727 2.414027214 2.415821552 2.404958725 2.534663916 2.562019825 0.632880092 1.437362671 0.981299162 0.840242624 1.064315319
YDL015C 7.371169567 6.597687721 6.652667046 6.415072918 6.350168705 6.080610275 5.589382648 6.289446354 8.188862801 5.779148102 5.654109478 5.904568195 6.316877842 6.189773083 6.397291183 6.230593681 5.421404362 6.55408144 5.500505447 8.451403618 5.846857071 6.399588108 5.932403564 6.142998695 5.594627857 4.346745491 6.434389114 6.374239445 6.126032829 5.992647171 5.677278042 9.259578705 5.761538506 5.617125988 6.12841177 5.983401775
non-annotated 0.011350738 0.013872833 0.021566402 0.01912261 0.02469136 0.033769064 0.049837485 0.024033438 0.10895884 0.023542602 0.063926943 0.042639591 0.014925374 0.015909091 0.025959367 0.037671234 0.010033445 0.010204081 0.028311424 0.018358532 0.020571427 0.014418125 0.01609442 0.02085402 0.017094018 0.030769231 0.012443439 0.014198784 0.00929752 0.016806724 0.025246982 0.05315204 0.027472528 0.017716534 0.015166834 0.019709542
YDL216C 0.438138455 0.565317929 0.847900093 0.827896535 0.732884467 0.905228734 0.775731266 0.721003175 0.181598067 0.320627809 0.485159814 0.639593899 0.500574052 0.577272713 0.857787788 0.689497769 0.537346721 1.168367267 0.754297197 0.352051824 0.294857144 0.562306881 0.524678111 0.387288988 0.506715536 0.521893501 0.825791895 0.926977754 0.991735518 0.787815154 0.327113062 0.12237329 0.637362659 0.617125988 0.520727992 0.506224036
YGR210C 2.312145233 1.427745581 1.933030725 1.610798597 1.855219007 1.91612196 2.036836386 2.452455521 4.179176807 3.192825079 3.829908848 2.791878223 1.908151627 1.353409171 1.590293407 1.514840126 1.769230723 1.897959113 2.106167793 4.102591515 2.585142851 2.833161592 3.026823997 2.581926584 3.070818186 1.705325484 0.963800907 1.746450305 1.726239681 2.044117689 2.857299566 6.043262959 2.827472448 2.702755928 2.817997932 3.086099386
YKL085W 38.87400818 37.94681931 41.78433609 30.81889915 29.35914803 25.52941322 23.88949013 23.98955154 12.24334145 35.45515823 52.02854156 34.21827316 47.44661713 38.34091187 33.1817131 25.30479431 27.8584156 22.05510139 18.97472 11.27429771 49.95542908 36.93614578 39.3100853 32.6673317 53.29059982 42.1491127 32.73416138 19.31440353 20.41322327 19.76785851 19.81009865 10.805933 38.87802124 33.33956909 39.4630928 39.55290222
YOL058W 21.2962532 22.64508629 32.6742363 23.00112534 26.90797043 31.02941132 36.49620819 31.80877876 26.40435982 17.59305 18.97374344 16.52994919 22.27095413 23.14090919 23.88713074 27.66209984 31.58528328 26.28979492 33.94135284 26.58099174 25.82971573 14.89083385 17.0600853 18.25521469 18.98168564 28.26745796 27.39819145 19.5395546 26.01962662 29.9485321 34.72667694 25.15574646 23.3406601 12.30413342 17.25884628 19.90974998
non-annotated 0.037457436 0.03468208 0.085130535 0.002249719 0.017957352 0.104575165 0.118093163 0.120167188 0.001210654 0.001121076 0.001141553 0.011167512 0.05051665 0.001136364 0.040632054 0.012557078 0.031215161 0.033673469 0 0.001079914 0.018285714 0.00514933 0.009656652 0.011916584 0 0.001183432 0.0520362 0.019269777 0.03719008 0.00105042 0.00219539 0.001236094 0.008791209 0.02952756 0 0.001037344
YDR053W 0.041997731 0.091329478 0.021566402 0.0832396 0.02020202 0.077342048 0.092091002 0.082549639 0.077481844 0.123318389 0.059360731 0.067005076 0.2020666 0.078409091 0.090293452 0.029680366 0.122630991 0.076530613 0.051567238 0.064794816 0.052571427 0.087538615 0.11802575 0.067527309 0.032967035 0.022485208 0.110859737 0.031440161 0.024793388 0.025210086 0.148188815 0.060568601 0.115384616 0.027559055 0.06268958 0.016597509
YGLWOMEGA1 0.030646993 0.001156069 0.007945516 0.002249719 0.023569023 0.003267974 0.002166847 0.005224661 0.006053269 0.005605381 0.006849315 0.014213198 0.004592423 0.025 0.003386005 0.019406393 0.005574136 0.001020408 0.004044489 0.005399568 0.002285714 0.001029866 0.00751073 0.001986097 0.002442003 0.003550296 0.022624435 0.002028398 0.001033058 0.00210084 0.00219539 0.002472188 0.003296704 0.001968504 0.001011122 0.001037344
non-annotated 1.359818459 0.93063581 0.609534621 0.453318328 0.455667794 0.359477133 0.436619699 0.380355299 0.374092013 0.658071816 1.128995419 1.442639589 1.214695811 0.755681813 0.375846475 0.361872166 0.265328854 0.331632644 0.380181968 0.33585313 0.319999993 1.22348094 1.050429225 1.323733926 1.269841313 0.783431947 0.333710402 0.402636945 0.415289253 0.408613473 0.392974764 0.39307785 0.905494571 1.129921317 1.60060668 1.574688792
YJR010W 13.4767313 3.35838151 3.503973007 4.463441849 4.076319218 2.161220074 3.945828676 7.475444317 17.16707039 11.54260159 20.28424644 10.46801949 14.55683231 3.402272701 3.69187355 3.180365324 2.95875144 2.637755156 3.444893837 15.58207321 29.01028442 14.29660034 18.1266098 15.30585957 16.62515259 2.226035595 3.650452614 3.140973806 3.173553705 3.42331934 6.156970978 20.6316433 19.69120979 15.04921246 17.5328598 14.6701231
non-annotated 0.262202054 0.282080919 0.308740079 0.167604044 0.170594841 0.177559897 0.214517862 0.166144207 0.211864412 0.1278027 0.14954339 0.070050761 0.191733658 0.218181834 0.156884864 0.160958916 0.208472699 0.071428567 0.22750251 0.101511873 0.197714269 0.117404729 0.166309014 0.121151939 0.222222239 0.287573963 0.192307696 0.137931049 0.136363626 0.132352948 0.172338098 0.121137202 0.101098903 0.100393698 0.120323546 0.102697082
YDL047W 2.465380192 2.069364071 3.086265564 2.45106864 2.82379365 2.408496857 2.122426748 2.397074223 2.847457647 2.172645807 2.368721485 2.506598949 2.554535151 2.307954788 2.786681652 2.686073065 2.193979979 2.31734705 2.307381153 2.598272085 3.900571346 2.98146224 2.800429106 3.043694258 2.854701042 1.805917263 2.359728575 2.127789259 2.228305817 1.757353067 2.55543375 3.380716801 3.048351765 2.596456528 2.564206123 2.259335995
YERCDELTA14 2.818388224 2.582658768 2.423382521 1.706411719 2.142536402 1.824618697 1.868905663 0.882967651 3.146489143 2.717488766 3.34703207 2.960406065 2.182549 2.227272749 2.38036108 2.440639257 3.889631987 3.359183788 1.426693678 2.248380184 0.862857163 2.387229681 3.114806652 2.31876874 2.791208982 3.881656885 1.288461566 3.516227484 2.693181992 2.777310848 2.836443424 2.360939264 2.10659337 2.5 2.759352684 2.827800751
YJR121W 24.32349586 25.96878624 20.60045433 20.8571434 20.35241508 16.87036896 9.878656387 13.03134823 8.463680267 11.96524811 12.07876682 21.01319885 24.41446686 29.24090958 20.7720089 17.35388184 7.75027895 11.80918407 12.75227356 10.3336935 21.77828598 20.22142029 21.53862762 20.29692268 27.69108582 15.68165684 20.48077011 15.5669384 12.47727299 13.53046227 13.58507156 12.88627911 22.59890175 22.78838539 23.73306274 21.64211464
YOR021C 5.595913887 3.441618443 3.105561972 4.07874012 3.698092222 3.503268003 3.891657591 4.694880009 12.78571415 4.572870255 3.606164455 6.132994652 5.230769634 4.185227394 3.660270691 4.110730648 4.460423946 3.650000095 3.501516342 5.436285019 6.860571384 3.897013187 4.629828453 6.674280167 3.599511623 2.779881716 3.218325853 3.770791054 3.492768526 4.54831934 3.664105415 9.457353592 2.363736391 4.390748024 5.756319046 5.293568134
YPL105C 2.738933086 3.965317726 4.340522289 3.502812147 3.318743229 3.974945545 4.11700964 3.343782663 5.061743736 2.893497944 2.476027489 3.151268959 3.14810586 3.359091043 3.520315886 3.771689415 2.06800437 3.12755084 3.212335587 4.630669594 5.621714115 3.561276913 3.856223106 3.458788395 3.239316225 2.24378705 3.184389114 2.727180481 2.974173546 2.85924387 3.64763999 6.665018559 3.5 2.913385868 2.913043499 3.082987547
YPR045C 0.33030647 0.343352616 0.408626556 0.276715428 0.206509545 0.286492378 0.180931747 0.29467085 0.393462479 0.226457417 0.391552508 0.282233477 0.214695767 0.269318193 0.347629786 0.285388142 0.376811594 0.342857122 0.400404423 0.17494601 0.187428564 0.302780628 0.238197431 0.275074482 0.366300374 0.534911275 0.342760175 0.462474644 0.357437998 0.384453773 0.425905615 0.171817049 0.350549459 0.230314955 0.263902932 0.324688762
YDR404C 3.262202024 4.568786144 4.377979755 4.649044037 4.708193302 4.309368134 4.35752964 4.029258251 7.717917919 4.670403957 4.868721485 4.270050526 4.425947666 5.035227299 5.917606831 4.738584518 3.888517141 4.502040863 3.910010099 4.284017563 5.047999859 3.695159435 2.976394892 2.723932505 3.571428537 5.86390543 5.54977417 4.584178925 4.471074104 4.329832077 3.03402853 5.458590508 5.012088299 4.000984192 4.145601273 3.89419055
YDR509W 0.065834284 0.013872833 0.039727584 0.051743533 0.046015713 0.01416122 0.082340188 0.174503669 0.457627118 0.121076241 0.055936076 0.054822333 0.080367401 0.055681821 0.032731377 0.027397262 0.071348943 0.044897959 0.083923154 0.345572352 0.054857146 0.04016478 0.047210302 0.057596825 0.092796095 0.095857993 0.061085977 0.066937119 0.04235537 0.100840345 0.062568605 0.375772536 0.089010999 0.058070868 0.03437816 0.076763481
YER087W 2.594778776 2.0878613 0.715096474 0.782902122 0.692480385 0.783224404 1.004333615 0.820271671 0.699757874 2.039237738 2.039954424 1.979695439 2.531573057 1.556818247 0.928893924 1.057077646 0.754737973 0.607142866 0.570272982 0.795896292 1.5222857 2.315139055 2.07618022 2.596822262 1.780219793 0.989349127 1.055429935 0.739350975 0.738636374 0.779411733 0.615806818 0.708281755 1.59670341 2.306102276 2.095045328 2.599585056
YKR068C 5.405221462 3.941040277 5.75255394 3.776153088 4.718294144 6.09041357 5.340194702 7.663532257 6.497579098 5.504484653 7.783104897 7.394924164 5.071183205 3.994318247 5.375846386 5.751141548 7.898550987 6.861224651 4.527805328 4.563714981 6.030857086 4.956745625 5.017167568 5.038728714 6.371184349 4.952662945 7.126697063 6.93306303 6.751032829 6.84348774 6.28210783 6.679851532 5.635164738 6.190944672 6.875631809 6.533194542
YDR389W 2.019296169 1.650867105 1.520998836 0.85264349 1.019079804 1.034858346 0.996749699 0.97910136 0.811138034 0.98878926 1.022831082 1.363451838 1.234213591 1.496590972 1.400677204 0.949771702 0.909698963 1.00612247 1.044489384 0.859611213 1.042285681 0.910401642 1.17703855 1.735849142 1.051282048 1.360946774 1.365384579 1.144016266 0.996900797 0.933823586 0.720087826 0.995055556 1.045054913 0.847440898 1.236602545 1.353734374
YIL073C 0.853575468 0.653179169 0.522133946 0.634420753 0.671156049 0.849673212 0.387865633 0.42110762 0.376513332 0.503363252 0.723744333 0.446700513 0.584385812 0.497727275 0.571106076 0.684931517 0.809364557 0.551020384 0.780586362 0.551835835 0.525714278 0.453141093 0.438841224 0.595829189 0.901098967 0.609467447 0.538461506 0.709939182 0.780991733 0.733193338 0.582875967 0.590852857 0.518681347 0.721456707 0.443882704 0.365145206
YPRWSIGMA3 0 0.05202312 0 0 0.04489338 0.018518519 0.03033586 0 0 0.004484305 0.002283105 0 0.075774975 0.005681818 0.002257336 0.001141553 0.010033445 0.001020408 0 0.001079914 0.067428574 0.067971162 0.023605151 0.001986097 0 0.009467456 0.021493213 0.001014199 0.015495867 0.00210084 0.00219539 0 0.001098901 0 0 0.001037344
TR(UCU)K 0.03859251 0.058959536 0.070374571 0.069741279 0.108866446 0.093681924 0.028169012 0.136886105 0.236077487 0.252242178 0.063926943 0.189847723 0.070034444 0.084090911 0.030474041 0.133561641 0.075808249 0.041836731 0.06572295 0.109071277 0.039999999 0.064881563 0.038626608 0.065541215 0.140415147 0.155029595 0.097285077 0.098377287 0.139462814 0.323529422 0.062568605 0.355995029 0.192307696 0.087598421 0.064711832 0.143153518
YOR090C 2.409761667 2.86820817 1.665153265 3.151856184 2.5970819 2.917211294 2.381365061 2.284221649 1.184019446 1.798206329 1.394977212 1.237563491 2.616532803 3.25454545 2.779909611 3.571917772 2.146042347 2.270408154 2.400404215 0.880129576 3.425143003 1.727085352 1.737124443 2.008937597 1.126984239 2.081656694 2.17194581 2.023326635 1.840909004 2.393907547 2.542261362 1.358467221 0.809890091 1.727362156 1.704752207 1.652489543
YOR172W 0.841089666 0.890173376 1.145289421 0.87289089 0.59932667 0.927015245 0.866738856 0.815047026 0.807506025 0.901345372 0.984018266 0.790862918 0.799081564 0.860227287 0.897291183 0.954337895 0.945373535 0.842857122 0.899898827 0.737581015 1.142857075 0.919670463 0.685622334 1.025819302 0.804639816 1.253254414 1.005656123 0.713995993 0.789256215 0.679621816 0.837541223 0.724350989 0.909890175 0.783464551 0.706774473 0.622406602
Found 35.38024902 16.88786125 13.75709438 14.60292435 14.41077518 12.47712421 13.77248001 18.07941437 33.48668289 18.78026962 23.49429321 31.76243782 41.82664108 23.31136322 18.25733566 15.0924654 12.50724697 11.15306091 16.42062569 21.46004295 55.65714264 27.62615776 34.15343475 36.60873795 41.40537262 16.27573967 19.85633659 11.07809448 8.93491745 12.79516792 17.09989166 29.13102341 39.54725266 29.42913437 36.68149567 33.98754883
Found 0.145289451 0.152601153 0.324631095 0.229471311 0.177328855 0.228758171 0.282773554 0.343782663 0.031476997 0.155829594 0.130136982 0.161421314 0.292766958 0.2409091 0.167042881 0.336757988 0.45039022 0.248979583 0.19514659 0.33585313 0.153142855 0.345005155 0.214592278 0.292949349 0.330891341 0.247337282 0.268099576 0.202839762 0.228305787 0.148109257 0.435784876 0.206427693 0.349450558 0.271653533 0.264914036 0.210580885
non-annotated 1.818388224 0.804624259 1.118047714 1.149606347 1.303030372 1.325708032 1.334777832 1.644723058 0.963680387 2.155829668 1.966895103 2.062944174 1.427095413 1.44659102 1.497742653 1.776255846 2.041248798 2.080612183 1.165824056 1.859611154 1.567999959 1.385169864 1.252145886 1.419066548 1.974358916 1.127810717 1.811086059 1.935091376 2.28718996 2.543067455 1.835345745 1.876390576 1.483516574 1.6968503 1.15166831 1.621369243
Found 0.059023835 0.008092485 0.030646993 0.13723284 0.02693603 0.069716774 0.014084506 0.078369908 0.16464892 0.12443947 0.079908676 0.091370553 0.040183701 0.0625 0.133182839 0.057077628 0.074693419 0.04285714 0.0728008 0.037796974 0.234285712 0.03192585 0.068669528 0.055610724 0.147741154 0.034319527 0.064479634 0.067951322 0.020661157 0.134453788 0.132821083 0.082818285 0.056043956 0.023622049 0.082912028 0.090248957
YHR149C 0.482406348 0.146820799 0.178206578 0.169853777 0.213243559 0.127450973 0.218851566 0.299895525 1.289346218 2.079596519 1.292237401 0.779695451 0.353616536 0.19886364 0.213318273 0.152968034 0.158305466 0.083673462 0.15166834 0.65010798 1.209142923 1.193614841 0.878755391 0.647467732 0.542124569 0.172781065 0.136877835 0.13995944 0.148760319 0.105042018 0.254665226 0.99999994 1.312088013 0.872047246 0.831142485 0.606846452
YOR322C 1.976163507 2.504046202 3.280363321 3.284589529 3.739618778 3.075163364 4.039002895 3.286311388 2.82808733 3.054932833 2.355022907 2.332994938 3.195178032 2.900000095 3.161399603 3.349315166 2.138238668 2.754081488 3.052578211 2.402807713 2.461714268 2.598352194 2.063304663 1.607745767 2.695970774 2.263905287 3.042986393 2.100405931 2.237603426 2.601890802 2.877058268 2.718170404 2.197802305 2.521653652 2.484327555 2.576763153
YOR297C 1.471055746 2.598843813 2.87627697 2.542182207 1.925926089 1.727668881 1.925243616 1.781609178 3.433414221 2.720852137 2.625570774 2.495431423 2.215843916 1.589772701 2.410835266 2.051369905 2.09476018 1.924489856 2.21031332 2.133909225 2.534857035 3.1081357 3.22210288 2.511420012 2.053724051 2.125443935 2.355203629 2.025355101 1.557851195 1.536764741 2.070252657 3.11742878 3.110989094 2.832677126 3.134479046 2.325726032
non-annotated 0.187287182 0.236994207 0.074914873 0.140607432 0.04489338 0.045751631 0.086673886 0.074190177 0.453995168 0.17488791 0.192922369 0.303553283 0.293915063 0.243181825 0.101580136 0.08561644 0.18283166 0.048979592 0.094034374 0.092872575 0.214857131 0.195674554 0.092274681 0.180734873 0.263736278 0.196449712 0.166289598 0.231237322 0.19214876 0.35084036 0.166849613 0.004944376 0.160439566 0.180118099 0.259858429 0.160788372
YBL099W 26.82519913 28.48439217 29.37117004 24.08099174 16.02356911 20.37254906 18.1635952 20.52142143 16.20096779 22.53699684 29.1278553 20.44974709 23.09873962 26.16022873 22.56207657 21.15867615 20.96767044 17.21938705 19.06066704 17.14794922 21.33371353 19.27394485 19.62231827 20.55114174 26.88278389 33.97396469 24.96380234 21.41176605 17.16735649 17.40126038 19.70691681 16.71322441 20.39890289 19.64271545 20.95854378 22.80912781
YKL118W 0.259931892 0.202312142 0.25766176 0.212598428 0.208754227 0.221132889 0.146262184 0.250783712 0.243341416 0.168161437 0.232876718 0.165482223 0.223880604 0.328409106 0.115124151 0.244292244 0.308807135 0.107142858 0.15166834 0.124190062 0.076571427 0.078269824 0.09012875 0.145978153 0.162393168 0.328994066 0.230769232 0.196754575 0.176652893 0.236344546 0.09989024 0.101359695 0.163736269 0.150590554 0.074823052 0.162863061
YMR276W 16.89557266 24.77803421 24.74801445 23.88076591 24.78339005 22.26361656 20.75731277 18.29467201 9.726392746 17.84977531 18.90068436 13.57969475 19.47761345 25.13182068 23.4604969 24.43379021 24.50947571 17.10102081 17.54903793 16.71490288 18.16228485 17.02368736 18.2532177 15.28103352 19.34798622 28.36804962 26.16742134 16.931036 18.80268478 16.90441322 23.64983559 17.23856544 20.43296814 14.5501976 14.069767 15.05186653
YOR037W 1.389330387 1.410404563 1.096481204 1.18560183 0.722783446 0.919389963 0.773564458 0.85266459 1.423728824 1.710762501 1.519406438 1.64974618 1.530424953 1.439772725 1.142212152 1.221461177 1.201783776 0.876530588 0.844287097 0.857451439 1.929142833 1.828012347 1.422746897 1.748758793 1.7448107 1.431952715 1.157239914 0.921906769 0.910123944 0.929621875 0.889132857 0.938195288 2.090109825 1.706692815 1.625884652 1.210580826
YIL054W 0.249716237 0.225433528 0.179341659 0.159730032 0.170594841 0.163398698 0.188515693 0.190177649 0.156174332 0.186098665 0.237442926 0.151269034 0.191733658 0.161363646 0.274266362 0.17694065 0.187290967 0.141836733 0.161779568 0.087473005 0.09257143 0.087538615 0.13197425 0.082423039 0.23443225 0.34319526 0.168552041 0.163286015 0.126033053 0.150210097 0.144895718 0.101359695 0.129670337 0.090551175 0.0728008 0.098547712
non-annotated 0 0.030057801 0.001135074 0.01912261 0 0 0.010834236 0 0 0 0.009132421 0.003045685 0 0 0.001128668 0 0 0.002040816 0.014155712 0 0 0 0 0 0.056166057 0.001183432 0 0.002028398 0.002066116 0.005252101 0.034028541 0 0 0 0.011122346 0.005186722
YAR008W 1.052213311 0.619653165 0.703745723 0.580427468 0.469135821 0.46405226 0.684723675 0.629049122 0.685230017 1.843049407 1.360730529 1.129949212 0.864523649 0.838636398 0.525959313 0.562785387 0.457079142 0.5 0.549039423 0.576673865 1.556571364 2.018537521 1.402360439 1.122145057 1.10622716 0.65680474 0.714932144 0.417849928 0.48140493 0.432773143 0.48847422 0.410383165 1.402197838 1.79625988 1.76744175 1.186721921
non-annotated 0.165720776 0.537572265 0.339387059 0.393700808 0.307519644 0.252723306 0.253521115 0.27377221 0.230024219 0.10650225 0.044520549 0.123857863 0.206659019 0.573863626 0.475169271 0.321917832 0.253065795 0.351020426 0.231546998 0.098272145 0.109714292 0.042224508 0.057939917 0.10029792 0.122100122 0.404733747 0.381221741 0.440162301 0.348140508 0.230042025 0.276619107 0.170580953 0.129670337 0.0738189 0.088978767 0.047717839
YNL229C 2.35981822 2.2890172 3.541430235 2.86276722 2.650954008 2.750544548 2.743228436 2.688610077 3.263922691 2.725336552 2.974885941 2.536040545 2.686567307 2.709090948 2.916478395 2.8904109 2.665551901 2.752040863 2.549039364 3.612310886 3.665143013 2.859938383 2.757510662 3.279046774 3.796092749 2.957396507 2.947963953 2.373225212 2.545454502 2.497899294 3.214050531 3.274412632 3.270329714 2.666338444 2.912032127 3.232365131
Found 2.643586874 2.454335213 1.930760622 2.698537588 2.475869894 2.106753826 2.64788723 2.398119211 1.616222858 1.149103165 1.285388112 1.32487309 3.128587961 2.077272892 2.442437887 1.781963587 1.399108171 1.732653022 2.186046362 2.088552952 1.996571422 1.406797171 1.689914107 1.864945412 1.347985387 1.908875823 2.160633564 1.824543595 1.988636374 1.753151298 1.879253626 0.771322608 2.035164833 1.547244072 1.379170775 2.021784067
YNL145W 1.104426861 0.958381474 1.32009089 0.91226095 0.815937161 0.882352948 1.230769157 1.118077397 1.451573849 0.965246677 1.292237401 0.707614183 1.115958691 0.438636363 0.834085763 0.860730648 1.235228539 0.473469406 1.016177893 1.047516227 1.596571326 0.798146248 0.5418455 0.880834162 1.135531187 0.685207129 0.817873359 0.454361081 0.612603307 0.623949587 0.836443484 0.754017293 0.967032969 0.521653533 0.638018131 0.791493773
YDRCTY1-2 12.5107832 9.535260201 9.979568481 8.507311821 8.803591728 8.798475266 8.457203865 5.459770203 11.55932236 11.79148102 15.45547962 9.818273544 10.11940384 10.19999981 10.63656902 10.10388088 15.97993374 12.61428452 8.156723976 8.612311363 6.324571609 9.592172623 12.01072979 9.775571823 14.0708189 15.29112434 7.762443542 11.86612606 10.74586678 10.32458019 11.73216343 6.953028202 9.084615707 9.697834015 11.12841129 11.21161842
Found 0.053348467 0.112138726 0.032917142 0.056242973 0.120089792 0.0620915 0.058504872 0.044932082 0.012106538 0.038116597 0.009132421 0.004060914 0.006888635 0.157954544 0.033860043 0.033105023 0.064659983 0.041836731 0.052578356 0.014038877 0.007999999 0.00514933 0.018240344 0.012909632 0.013431014 0.029585799 0.011312217 0.104462482 0.00929752 0.004201681 0.038419321 0.006180469 0.091208793 0.071850397 0.007077856 0.049792532
non-annotated 0.019296255 0 0.045402952 0.001124859 0.008978676 0 0.007583965 0.002089864 0.039951574 0.031390134 0.011415525 0.007106599 0.078071192 0.003409091 0.022573363 0.001141553 0.001114827 0.006122449 0 0.072354212 0.019428572 0.016477859 0 0.023833169 0.001221001 0 0.028280543 0.009127789 0.001033058 0.025210086 0 0 0.036263738 0 0 0.041493773
Found 0.548240602 0.291329473 0.513053358 0.426321745 0.59932667 0.544662297 0.275189579 0.308254957 0.320823252 0.522421539 0.144977167 0.394923866 0.564868033 0.467045456 0.580135465 0.511415541 0.574136019 0.372448981 0.457027286 0.222462207 0.642285705 0.412976295 0.358369112 0.37537238 0.442002445 0.411834329 0.548642576 0.249492913 0.289256185 0.317226917 0.360043913 0.16687268 0.541758239 0.412401587 0.277047515 0.243775919
non-annotated 0.177071512 0.419653147 0.568671942 0.905511856 0.445566803 0.460784316 0.787648916 0.596656203 0.638014555 0.307174891 0.404109627 0.394923866 0.07692308 0.362500012 0.441309243 0.255707771 0.610925317 0.360204071 0.642062664 0.403887689 0.309714288 0.279093713 0.560085833 0.345580935 0.256410271 0.544378698 0.697963834 0.5425964 0.246900812 0.251050413 0.421514839 0.515451133 0.270329684 0.365157455 0.368048519 0.259336084
YDR082W 0.569807053 0.671676278 0.897843361 0.760404944 0.700336754 0.909586072 0.744311988 0.87356323 0.880145252 0.794843078 0.837899566 0.954314709 0.755453587 0.925000072 0.882618487 0.886986256 0.770345569 1.248979568 0.879676402 0.842332602 0.667428553 0.919670463 0.956008554 0.870903671 0.77655679 0.746745527 0.73303175 0.960446239 0.94008261 1.085084081 0.845225036 0.627935708 0.785714328 0.975393653 1.040444851 0.951244712
non-annotated 0.065834284 0.023121387 0.069239497 0.080989875 0.056116726 0.054466233 0.04225352 0.008359457 0.056900725 0.097533636 0.059360731 0.120812178 0.08495982 0.096590914 0.0530474 0.033105023 0.018952062 0.055102039 0.077856414 0.057235423 0.074285716 0.065911435 0.087982833 0.033763655 0.058608063 0.107692316 0.087104075 0.04462475 0.046487603 0.054621849 0.066959389 0.064276882 0.032967035 0.045275588 0.080889784 0.054979254
YJLCDELTA5 4.887627602 6.086705208 4.185017109 3.511811256 3.868687153 3.273420572 2.819068193 2.812957287 4.309927464 4.220852375 4.942922592 4.531979561 4.065442562 5.22840929 3.686230183 3.813927174 8.403567314 7.26836729 2.434782505 3.039956808 2.618285656 4.07723999 5.06974268 3.976166964 5.391941547 6.911242485 4.711538792 5.837728024 5.986570358 4.427521229 4.639956474 4.22496891 3.406593561 3.744094372 4.263902664 4.219916821
YDL109C 0.396140784 0.243930638 0.407491505 0.217097864 0.222222224 0.274509817 0.333694458 0.397074193 0.39104116 0.448430508 0.397260278 0.28629443 0.422502875 0.25 0.376975179 0.310502291 0.241917506 0.306122452 0.404448926 0.414686829 0.385142863 0.327497423 0.266094416 0.285004973 0.366300374 0.357396454 0.326923072 0.251521289 0.206611574 0.297268897 0.358946234 0.412855387 0.294505507 0.363188982 0.347826093 0.360995829
non-annotated 0.23723042 0.64161849 0.421112359 0.777277827 0.818181872 0.5 0.440953404 0.567398131 0.861985445 0.596412599 0.223744303 0.382741123 0.617680848 0.630681813 0.626410842 0.644977152 0.580824971 0.395918339 0.444893807 0.258099347 0.643428564 0.409886688 0.408798277 0.313803375 0.223443225 0.292307705 0.530543029 0.46450305 0.605371892 0.722689152 0.322722286 0.647713184 0.382417589 0.579724431 0.263902932 0.345435649
YOR299W 1.733257651 1.27052021 0.960272431 1.143981934 0.851851881 0.813725471 0.904658675 1.32601881 2.349879026 1.739910364 1.912100554 1.337055802 1.608496189 1.21477282 0.741534948 1.124429226 1.111482739 0.948979557 0.946410477 1.441684604 1.9131428 1.549948454 1.98283267 1.715988159 1.272283316 1.291124225 0.893665195 0.829614699 0.696281016 0.748949647 0.826564252 2.03461051 1.693406701 1.443897605 1.429726839 1.267634749
YLR291C 1.748013616 2.60346818 1.782065868 2.811023712 2.499439001 2.824618578 3.166846991 3.253918409 6.317191124 2.08295989 2.276255608 1.967512727 2.528128624 2.10340929 1.891647935 2.965753317 2.882943153 2.064285755 2.293225288 4.694384575 5.729142666 2.719876528 3.531116009 3.468719006 2.156288385 1.03195262 2.581448078 1.68458426 2.245867729 2.25 2.34028554 8.611865997 4.518681526 2.791338682 2.537916899 2.475103617
YPR096C 0.174801365 0.084393062 0.041997731 0.114735655 0.016835017 0.141612202 0.126760557 0.081504703 0.291767567 0.1278027 0.057077628 0.008121828 0.056257181 0.087499999 0.113995485 0.124429218 0.221850604 0.056122448 0.191102117 0.05399568 0.178285718 0.086508751 0.093347639 0.055610724 0.074481077 0.158579886 0.127828062 0.068965524 0.05681818 0.05777311 0.083424807 0.03831891 0.024175825 0.06594488 0.093023248 0.041493773
YDR229W 2.604994297 2.268208027 2.75255394 2.239595175 2.195286274 2.165577412 2.430119038 2.213166237 0.94552058 1.81278038 1.852739811 1.382741094 2.663605213 2.203409195 2.418735981 2.94520545 2.478260994 1.766326547 2.036400318 1.599352121 2.083428621 1.632337809 1.428111672 1.461767673 1.987790108 2.828402519 2.926470757 1.80527389 1.86570251 1.896008492 2.365532398 1.103831887 1.657142878 1.39468503 1.172901869 1.671161771
YMR004W 4.262202263 4.105202198 4.463110447 4.422947407 4.675645828 4.02832222 4.531960487 5.086729527 1.830508471 3.373318434 3.69406414 3.458883286 4.080367565 4.248863697 4.066591263 4.720319748 3.241917372 3.356122255 3.887765169 3.362850904 3.265142918 3.794026613 3.665235996 4.41012907 2.877899885 2.497041464 3.880090475 3.207910776 3.636363506 3.778361559 3.884742022 2.940667152 3.112088203 3.898622036 3.526794434 3.450207233
Found 0.15437004 0.100578032 0.072644725 0.119235106 0.02244669 0.117647059 0.179848313 0.130616516 0.094430998 0.143497765 0.030821919 0.085279182 0.123995416 0.119318187 0.2121896 0.204337895 0.253065795 0.06530612 0.120323546 0.130669549 0.09142857 0.0607621 0.137339056 0.01489573 0.037851036 0.204733714 0.092760183 0.14908722 0.05681818 0.12289916 0.184412733 0.056860317 0.159340665 0.06594488 0.061678458 0.016597509
YDL205C 3.574347258 1.59768784 1.415436983 1.445444345 1.071829438 0.808278859 1.061755061 1.204806685 2.71912837 2.264574051 4.4212327 2.254822254 4.301952362 1.421590924 1.726862311 1.393835664 1.529542923 1.204081655 1.185035348 2.350971937 4.126857281 4.63233757 4.730686665 4.761668205 4.492063522 1.732544303 1.238687754 0.849898636 0.760330558 0.85504204 1.255762935 1.977750182 3.729670286 2.763779402 3.82608676 4.307054043
YPL071C 1.486946702 1.507514358 1.984109044 1.958380342 2.028058529 1.98801744 2.434452772 2.472309351 2.463680506 2.491031408 1.712328792 2.219289303 1.783008218 1.677272797 1.995485306 2.350456715 2.157190561 2.186734676 1.938321471 2.154427528 3.255999804 2.270854712 1.912017107 2.054617643 2.23443222 1.38106513 2.573529482 2.102434158 2.677685976 2.472689152 2.398463249 2.634116173 2.2670331 2.060039282 2.035389185 1.987551808
YNL030W 13.13847923 20.69248581 15.97048855 12.19460106 6.99438858 9.51416111 7.98483181 8.876698494 6.590799332 10.27017975 17.04794502 17.82030487 14.50172234 18.94659233 14.22686195 10.62557125 10.74470425 8.887755394 8.756319046 7.860691547 5.659428596 14.28630161 16.39592171 12.93445873 12.18192959 19.26390648 14.07579231 12.99594402 9.502065659 10.27836132 8.140504837 6.395550251 7.4065938 16.70177269 18.8129406 18.00518608
YBR293W 1.052213311 0.957225442 1.012485743 0.866141737 0.671156049 0.973856211 0.887323916 0.954023063 1.094431043 1.063901424 1.163242102 0.923857868 1.104477644 0.790909111 0.784424365 0.929223776 0.901895225 0.907142878 0.965621769 0.858531296 1.223999977 1.082389235 0.914163053 1.144985199 0.998779058 0.626035511 0.891402781 0.78397572 0.788223147 0.892857194 0.798024118 0.752781212 0.898901165 0.885826766 1.021233559 1.067427397
YMR022W 6.55959177 6.078612328 6.095346451 5.210349083 4.80808115 4.503267765 4.1375947 3.766980171 4.200968742 7.13340807 4.416666508 4.996954441 4.188289642 7.077272892 5.63769722 5.621004581 5.273132801 4.459183693 3.705763102 3.273218155 10.20457172 6.036045074 5.081545353 4.439920902 7.600732803 8.09585762 6.721719742 4.651115894 5.104338646 4.867647171 4.679472923 3.333745241 7.741758347 5.20374012 4.561172962 4.424273491
YGR065C 27.15323448 19.58150291 19.63223648 18.1394825 18.753088 19.640522 19.32069397 16.69801521 20.27239799 26.69730949 29.66552544 23.22030449 28.51205635 20.35340881 23.28103828 19.59703255 21.70345688 20.04081535 17.07886696 16.36177063 20.24228477 25.99279022 29.3133049 24.30387306 35.69230652 24.13964653 12.4920826 17.11967659 18.13119698 17.27520943 20.45444679 14.63040733 22.5582428 21.95669365 24.39736938 24.79460335
YDR432W 13.2247448 6.198843956 7.183882236 9.901012421 10.906847 9.159041405 8.914408684 12.02403355 30.17433357 18.94618988 17.70205498 12.79796886 13.40987492 6.959091187 7.1726861 10.08447552 6.73132658 7.538775444 9.065722466 21.23434258 24.50285721 15.79505539 13.45922756 13.21549225 11.66300392 6.124260426 9.264705658 7.89046669 8.418388367 8.797268867 8.144895554 32.16563416 18.02197838 15.8307085 12.22547913 13.6867218
YOL154W 6.43132782 10.45780277 9.293984413 10.80652428 12.39955235 11.79411697 12.47670555 9.328108788 3.041162252 2.598654985 2.936073303 3.052791834 5.301951885 9.522727966 9.70654583 10.6232872 12.86733532 10.0438776 10.59352779 3.960043192 2.579428434 2.007209063 3.304721117 3.247269154 5.626373768 8.930177689 9.652714729 7.34787035 9.528925896 9.252100945 9.864983559 4.415327549 2.468132019 1.633858204 2.56622839 2.908713341
non-annotated 0.212258801 0.181502879 0.187287182 0.0832396 0.160493836 0.14705883 0.08884073 0.127481714 0.102905571 0.195067272 0.211187214 0.1177665 0.258323789 0.022727273 0.171557561 0.116438359 0.090301007 0.108163267 0.104145601 0.130669549 0.169142857 0.14521113 0.198497847 0.109235354 0.327228338 0.234319523 0.168552041 0.049695745 0.115702473 0.114495799 0.11964874 0.12484549 0.194505513 0.153543308 0.149646103 0.161825716
Found 1.517593622 1.071676254 0.794551671 1.571428537 0.592592597 1.673202634 0.664138615 1.555903792 1.374092102 1.181614399 0.571917772 1.154314637 1.676234365 1.493181825 1.11625278 0.389269382 0.503901899 1.046938777 0.528816938 1.424405932 1.126857162 1.583934069 1.792918563 0.995034754 0.827838898 0.30887574 1.126696825 1.23427999 1.261363626 1.398109317 1.013172388 1.449938178 2.13846159 1.907480359 1.601617694 1.058091164
YPL175W 0.502837658 0.544508636 0.684449494 0.626546681 0.790123522 0.759259224 0.806067169 0.944618642 1.692494035 0.676008999 0.87785393 0.85685277 0.662456989 0.612500012 0.961625218 0.873287678 0.531772614 0.746938705 0.815975666 1.020518303 0.783999979 0.722965956 0.894849777 1.336643577 0.793650806 0.485207111 0.786199093 0.559837759 0.733471036 0.672268927 1.027442336 2.091470718 0.674725294 0.877952695 0.882709801 0.653526902
YBL035C 1.558456302 0.995375693 1.06129396 1.041619778 0.703703761 0.904139459 1.243770242 1.227795243 0.983050823 6.643497944 4.062785625 3.091370583 1.823191881 1.068181872 1.183972955 0.871004641 1.301003337 1.004081607 1.103134394 1.285097241 4.444571495 4.958805084 3.466738224 2.506454706 1.672771692 1.260354996 1.140271544 0.961460531 1.067148805 1.147058845 1.171240449 0.882571042 5.203296661 3.266732216 2.955510378 2.552904367
YLR439W 11.65266705 6.435838223 3.532349825 3.916760683 2.953984499 2.394335508 3.186348677 3.155694962 3.562953949 9.336322784 12.60616493 9.617259026 14.64868069 5.547727585 3.146726608 2.503424644 2.867335796 1.862244844 2.75227499 3.98920083 6.423999786 10.88568497 11.15772533 12.17576981 10.19536018 5.708875656 3.507918596 2.282961607 2.159090757 1.482142925 2.466520309 2.39307785 10.02197838 8.464567184 9.796764374 11.56950188
TD(GUC)J1 1.527809381 1.79190743 1.354143023 1.564679503 1.35690248 1.275599122 1.574214458 1.446185946 3.078692675 2.908071756 2.800228357 2.16345191 1.463834763 1.980681896 1.733634353 1.537671208 1.997770309 1.101020455 1.563195109 1.383369446 2.385142803 1.745622993 1.748926997 1.867924571 2.888889074 3.094674587 1.971719503 1.672413826 1.939049482 1.951680779 2.21624589 2.431396723 2.496703386 2.05905509 1.817997932 2.091286182
YDR365C 0.508513033 0.947976828 1.163450599 0.802024782 0.796857476 1.261437893 1.191765904 1.058516264 7.86198616 1.007847548 0.993150711 0.932994902 0.640642941 1.131818175 1.159142137 0.747716904 0.60535115 1.407142758 1.336703658 3.130669355 2.395428658 1.173017502 1.142703891 1.349553108 0.385836393 0.680473387 1.157239914 1.342799187 1.282024741 1.511554599 0.957189918 5.731767654 1.463736296 1.209645629 1.280080795 1.20435679
non-annotated 0.125993192 0.119075142 0.064699203 0.020247469 0.102132447 0.172113284 0.248103991 0.131661445 0.234866828 0.146861002 0.018264841 0.1177665 0.049368545 0.110227272 0.099322796 0.124429218 0.093645483 0.096938774 0.084934272 0.018358532 0.018285714 0.107106067 0.189914167 0.025819264 0.083028086 0.037869822 0.196832582 0.063894525 0.05268595 0.15336135 0.129528001 0.023485783 0.01978022 0.082677163 0.114256822 0.018672198
YHR064C 6.918274879 4.035838127 5.214529037 4.53768301 4.722783566 4.334422588 4.595882893 4.160919666 16.60411644 8.011210442 7.687214851 6.931979656 5.991963863 2.988636494 5.082392693 5.273972511 5.693422794 5.793877125 4.21031332 9.200863838 8.357713699 5.036045074 6.880901337 5.738828659 8.63980484 6.171597481 4.694570065 4.859026432 5.40805769 5.197479248 6.599341869 12.70457363 6.985714436 5.244094372 6.446915627 7.240663528
non-annotated 0.156640187 0.075144507 0.149829745 0.238470212 0.09876544 0.177559897 0.123510286 0.10240335 2.44309926 0.13789238 0.083333336 0.370558381 0.145809427 0.089772731 0.127539501 0.100456625 0.175027862 0.089795917 0.12537916 0.725701928 0.137142852 0.120494328 0.303648055 0.259185702 0.166056171 0.162130177 0.151583716 0.272819489 0.108471073 0.533613443 0.189901203 1.378244638 0.042857144 0.187007874 0.357937306 0.279045612
YPL015C 2.373439312 2.387283087 2.187287092 1.672665954 1.628507495 1.549019575 1.369447351 1.63113904 0.483050883 1.904708505 1.421232939 1.035532951 2.321469784 2.007954597 1.721218944 1.767123342 1.234113693 1.157142878 1.323559046 0.844492376 2.025142908 1.556127787 1.206008554 1.469712019 1.991453052 2.363313675 1.621040821 1.245436192 1.232437968 1.32247901 1.753018737 0.603213787 2.250549555 1.354330778 1.134479165 1.397302747
YBL058W 5.242905617 8.542196274 7.699205399 6.626546383 7.855219364 7.589324951 7.307692051 6.448275566 2.619854689 6.04035902 4.792237282 4.009136677 5.902410984 7.295454979 6.751693249 6.808219433 6.683389187 5.998979568 7.3427701 4.299136162 6.15542841 5.322347641 4.070815563 4.80436945 5.112332344 9.17514801 7.678732872 6.227180958 5.713842392 6.288866043 7.488474369 3.676143169 5.912087917 5.042322636 4.089989662 4.981327534
YPL029W 2.172531128 2.116763115 1.687854648 1.779527545 1.701459169 1.486928105 1.487540603 1.412748218 1.714285851 2.818385839 2.333333254 3.371573687 3.895522356 1.801136374 1.923250437 1.567351699 1.32441473 1.631632566 1.386248708 1.745140433 1.769142866 3.04943347 4.167381763 2.461767673 2.284493446 1.1715976 2.069004536 1.534482837 1.536157012 1.623949647 1.68166852 1.55871439 3.00109911 2.984251976 3.690596342 3.590248823
YKL006W 29.44381332 16.36185074 27.25765991 28.39257813 27.75645638 28.08169746 32.08559036 36.10762787 58.74455261 43.16928482 37.96118546 29.16649628 25.56372261 19.07159233 14.53611755 31.55365562 38.31103516 24.52959061 26.70171738 40.27429581 47.27885437 28.71884727 26.41630936 30.92453003 33.26251602 19.59763336 28.15724182 20.92292213 26.22830391 27.90546417 17.55543518 48.73176575 39.10659409 25.75492096 23.29322433 25.21161652
YAL005C 98.91827393 125.8011475 134.1010132 147.9010162 147.9248047 98.27342224 122.4214478 117.7784805 73.78450775 130.403595 120.9406433 95.14923859 135.1308899 138.6693268 135.6207581 152.0205536 156.0434723 81.19081879 72.96662903 87.06047058 123.6125641 70.68795013 92.08583832 93.54220581 124.7863235 127.8650894 134.3178711 75.91886902 95.47210693 93.87290192 97.07684326 88.89492798 96.07692719 67.21653748 71.13043213 71.19397736
YMR184W 3.397275686 2.346820831 4.423382759 3.664791822 3.593715191 3.106753826 3.542795181 4.117032528 1.496368051 2.988789558 4.876712799 3.19695425 3.135476828 2.586363792 3.504514694 2.819634676 3.293199539 2.458163261 3.212335587 3.556155443 3.748571396 3.383110046 3.173819542 3.429990053 3.041514158 3.285207272 4.111990929 2.786004305 3.380165339 2.821428776 3.448957443 2.595797062 3.289011002 2.86811018 2.699696541 3.038381577
YMR142C 16.22247314 11.87398815 18.49716187 17.64679527 16.22110176 16.22440147 17.28602219 18.78369904 30.83898354 22.09305 21.14840126 21.1857872 15.92307854 13.4454546 18.03160286 17.69292259 18.23634338 15.40612221 16.50960541 19.42116737 28.10171318 21.8331604 22.72532272 19.15590858 17.63736343 13.2863903 17.54524994 15.90770817 14.21384335 17.44012642 20.69813347 31.33498001 22.4967041 22.2125988 23.54398346 20.23651314
YIL163C 0.047673099 0.035838149 0.041997731 0.004499438 0.01234568 0.009803921 0.067172259 0.018808777 0.015738498 0.014573991 0.052511416 0.03248731 0.02640643 0.088636369 0.014672685 0.062785387 0.013377927 0.022448979 0.043478262 0.029157668 0.04914286 0.02883625 0.041845493 0.010923536 0.054945055 0.004733728 0.012443439 0.037525356 0.030991735 0.004201681 0.018660814 0.004944376 0.057142857 0.062007874 0.047522746 0.016597509
YHR070W 0.341657221 0.247398838 0.380249709 0.437570333 0.54320991 0.596949875 0.82123512 1.104493141 3.259080172 0.686098695 0.697488606 0.619289339 0.688863397 0.230681822 0.470654637 0.597031951 0.599777043 0.577551007 0.703741133 4.153347969 0.58742857 0.558187425 0.919527888 0.714002013 0.689865708 0.30887574 0.429864258 0.363083184 0.491735518 0.581932783 1.129528046 5.203955173 0.710988998 0.508858263 0.683518648 0.670124412
YGR139W 0.076049939 0.035838149 0.069239497 0.044994377 0.102132447 0.046840962 0.059588298 0.061650995 0.105326876 0.087443955 0.097031966 0.042639591 0.030998854 0.054545458 0.075620763 0.087899543 0.046822742 0.02142857 0.019211324 0.02699784 0.036571428 0.053553034 0.015021459 0.048659388 0.129426137 0.100591719 0.07692308 0.05172414 0.03305785 0.063025214 0.039517015 0.067985162 0.041758243 0.022637794 0.042467136 0.068464726
YDL146W 0.295119196 0.452023089 0.619750261 0.41169852 0.393939406 0.374727696 0.462621868 0.304075241 0.308716714 0.571748912 0.356164396 0.395939082 0.450057447 0.461363643 0.532731354 0.357305944 0.307692319 0.408163249 0.380181968 0.211663067 0.517714262 0.610710561 0.410944194 0.353525311 0.44688645 0.369230777 0.407239825 0.432048678 0.311983466 0.40336138 0.344676197 0.163164392 0.55384618 0.402559072 0.376137495 0.502074659
YLR457C 0.275822908 0.373410374 0.595913768 0.361079842 0.396184087 0.456427038 0.491874307 0.323928952 0.374092013 0.336322874 0.569634736 0.435532987 0.355912775 0.334090918 0.309255064 0.292237461 0.501672268 0.554081619 0.449949414 0.239740834 0.554285705 0.512873292 0.4860515 0.396226436 0.345543355 0.478106529 0.391402721 0.385395557 0.417355388 0.323529422 0.50054884 0.270704567 0.556043983 0.557086587 0.461071759 0.51556015
non-annotated 0.014755959 0.002312139 0.048808176 0.032620925 0.060606066 0.002178649 0.03033586 0.007314525 0.032687653 0.039237671 0.05821918 0.040609136 0.028702643 0.054545458 0.054176074 0.017123288 0.046822742 0.012244898 0.0364004 0.005399568 0.076571427 0.007209063 0.04613734 0.033763655 0.092796095 0.07692308 0.04524887 0.031440161 0.048553716 0.048319329 0.041712403 0.002472188 0.042857144 0.022637794 0.014155712 0.006224066
YGL109W 0.245175943 0.352601141 0.181611806 0.316085488 0.273849607 0.290849686 0.26110509 0.171368867 0.055690072 0.266816139 0.091324203 0.06903553 0.086107925 0.352272749 0.288939059 0.339041114 0.238573015 0.109183669 0.203235582 0.200863928 0.066285715 0.07723996 0.049356222 0.051638529 0.114774115 0.178698227 0.259049773 0.237322524 0.092975207 0.202731088 0.035126235 0.048207663 0.046153843 0.115157478 0.114256822 0.026970951
Found 8.971623421 12.77109718 11.05675316 8.043869019 7.647587776 8.832243919 8.39328289 7.498432636 8.43946743 11.11210823 18.39497757 9.89035511 7.649827957 7.428409576 9.669300079 9.08904171 11.82608795 11.68979549 11.61071777 7.144708157 4.116571426 8.846549988 11.10944271 7.96921587 12.76434708 15.50059223 9.123303413 15.00405788 8.878099442 10.60609245 11.49945164 8.956735611 7.973626137 9.863188744 12.30737972 12.22821522
YJR110W 0.681044281 0.759537518 1.107831955 0.75478065 0.80359149 0.55991286 0.676056325 0.690700114 0.420096874 0.569506764 0.94520551 0.834517717 0.865671694 1.102272749 0.928893924 0.924657524 0.960981011 0.826530576 0.601617754 0.605831504 0.954285681 0.685890794 0.777897 0.814299941 0.800976813 1.153846145 1.040724039 0.961460531 0.90289259 0.95588237 0.888035178 0.466007411 0.685714304 0.799212575 0.95348835 0.903526902
YMR154C 0.431328028 0.38381502 0.439273566 0.532058477 0.43097648 0.393246174 0.388949066 0.37826544 0.237288147 0.251121074 0.402968049 0.339086294 0.369690031 0.393181801 0.445823908 0.236301377 0.561872959 0.27448979 0.447927177 0.355291605 0.368000001 0.44696191 0.443133026 0.423038721 0.305250317 0.27455622 0.368778259 0.388438135 0.279958665 0.227941185 0.473106474 0.213844225 0.412087917 0.299212605 0.364004016 0.326763451
YGL143C 2.587968349 1.737572193 0.469920576 0.776152968 0.873176277 0.680827856 0.658721507 0.561128557 1.059322119 3.072870255 4.202054977 3.338070869 2.203214645 1.798863769 0.74830699 0.844748855 0.557413578 0.709183633 0.65925169 0.60691148 1.669714332 2.4078269 3.345493317 3.370407104 2.119658232 1.307692289 0.797511339 0.806288064 0.806818128 0.704831958 0.504939616 0.861557424 2.336263895 3.140748024 3.494438648 3.547717571
non-annotated 0.005675369 0.021965317 0.001135074 0 0.005611673 0.007625272 0.001083424 0.018808777 0.001210654 0.043721978 0.001141553 0.026395937 0.03444317 0.001136364 0.001128668 0.061643839 0.017837236 0 0 0.001079914 0.004571429 0.010298661 0.003218884 9.93E-04 0.007326008 0.002366864 0.001131222 0.030425966 0.001033058 0.022058824 0.00219539 0.009888751 0.006593407 9.84E-04 0.040444892 0.003112033
YGR122C-A 2.077184916 1.683237076 1.557321191 1.449943662 1.514029145 1.677559853 1.375947952 1.27377224 0.911622345 1.713004589 1.880136967 1.693400979 1.987370968 1.837499976 1.642212152 1.239726067 1.70457077 1.569387794 1.439838052 0.93196547 0.722285688 1.740473747 1.610515118 1.172790527 1.633699656 1.681656957 1.126696825 1.401622772 1.275826454 1.594537854 1.88693738 0.733003676 1.126373649 1.318897605 1.359959483 1.692945957
YDL059C 1.648127079 1.134104013 1.26787734 1.736782908 1.184062958 1.247276664 1.222101808 1.311389804 2.129539967 2.058296204 2.559360743 2.381725788 2.306544304 1.242045522 1.243792295 1.371004581 0.817168355 1.26836741 1.518705606 1.820734382 3.205714226 2.336766005 2.075107336 1.901688218 1.684981704 1.079289913 1.788461685 1.360040665 1.035123944 1.192226887 0.803512633 2.247218609 3.442857027 2.46751976 2.346814871 2.245850563
YKL102C 0.020431329 0.009248555 0.013620886 0.015748031 0.025813693 0.013071896 0.022751894 0.011494254 0.026634384 0.024663679 0.015981736 0.038578678 0.022962114 0.020454546 0.019187359 0.014840183 0.016722407 0.013265305 0.013144589 0.01511879 0.005714286 0.010298661 0.015021459 0.018867925 0.013431014 0.020118345 0.033936653 0.020283977 0.013429752 0.009453782 0.016465424 0.009888751 0.020879121 0.010826772 0.0091001 0.010373443
YFL007W 3.646991968 5.971097946 6.078320026 7.494938374 9.240180016 9.171024323 9.520043373 7.283176899 2.048426151 2.34417057 1.738584518 2.042639494 4.903559685 7.401136398 8.531602859 9.89497757 8.014492989 7.681632519 7.546005726 4.615550518 2.213714123 2.567456245 2.899141788 2.47964263 5.858363628 6.843786716 7.860860348 6.687627316 7.15289259 7.313025475 9.555434227 4.092707157 2.573626518 2.386811018 2.495449781 2.451244593
Found 0.104426786 0.151445091 0.194097623 0.148481444 0.21548824 0.191721141 0.156012997 0.078369908 0.211864412 0.082959644 0.103881285 0.06395939 0.275545359 0.184090927 0.086907446 0.26826486 0.102564104 0.137755096 0.177957535 0.046436287 0.17485714 0.049433574 0.143776819 0.207547173 0.15384616 0.072189346 0.178733036 0.230223149 0.094008267 0.15126051 0.18221736 0.098887511 0.151648358 0.235236213 0.241658226 0.147302896
Found 0.098751418 0.049710985 0.056753688 0.092238471 0.157126829 0.056644879 0.056338023 0.057471264 0.029055692 0.066143505 0.009132421 0.003045685 0.098737091 0.135227278 0.038374718 0.115296811 0.101449281 0.031632651 0.074823052 0.052915767 0.054857146 0.030895982 0.023605151 0.001986097 0.130647138 0.078106508 0.117647059 0.064908728 0.015495867 0.087184876 0.095499456 0.008652657 0.081318684 0.031496063 0.022244692 0.063278005
YKL088W 0.931895554 0.966473937 0.373439282 0.988751471 0.356902361 0.956427038 0.34886241 0.422152579 1.169491529 0.775784731 0.923516035 0.786801994 0.719862282 0.645454586 0.345372468 1.075342417 0.837235212 0.658163249 0.356926173 0.876889825 0.743999958 0.837281168 0.407725334 0.761668324 0.463980466 0.962130249 0.77036202 0.781947255 0.700413227 0.811974823 0.317233801 0.723114908 1.498901129 0.751968503 0.713852346 0.81327796
Found 0.114642456 0.164161846 0.098751418 0.1664792 0.147025824 0.081699349 0.084507041 0.061650995 0.190072641 0.160313904 0.211187214 0.094416246 0.123995416 0.093181819 0.009029346 0.1130137 0.136008918 0.088775508 0.140545994 0.166306689 0.118857138 0.085478887 0.074034333 0.06057597 0.112332113 0.134911239 0.122171953 0.118661262 0.086776853 0.108193286 0.08781559 0.085290477 0.146153852 0.11023622 0.056622848 0.035269707
YER141W 21.05334854 22.83699417 15.12258911 13.28571415 13.35914803 12.04248333 12.31202602 10.6614418 3.360774994 13.41367817 12.25570774 13.07411194 19.70952988 21.53409195 15.78103733 15.01369858 10.76254177 9.95714283 9.63498497 7 12.15657043 10.96086502 14.73927021 14.75471783 21.36996269 19.14201164 16.54864311 10.91987801 10.7944212 10.67542076 11.77387524 5.666254044 12.31208897 9.410432816 11.24974632 13.3122406
YKR101W 0.810442686 0.804624259 1.132803679 0.975253105 1.053872108 0.801742911 0.768147349 1.223615527 0.989104092 0.53139019 1.125570774 0.978680193 0.881745219 0.827272773 0.901805878 0.89611876 1.301003337 1.215306044 0.885743141 0.524837971 0.579428554 0.979402661 0.996781111 0.853028834 0.802197754 1.062721968 1.012443423 1.073022366 1.10227263 1.271008492 1.161361217 0.618046939 0.976923108 1.024606228 1.047522664 0.913900316
#NAME? 2.143019438 2.588439226 3.026106834 2.304836988 1.597082019 1.411764741 1.616467953 3.163009644 2.583535194 1.775784731 2.713470221 1.496446609 2.142365217 3.180681944 2.854401588 2.9691782 3.41360116 2.366326332 3.593528509 2.920086384 2.580571413 3.138002157 1.890557885 2.291956425 3.954823017 3.479290009 1.883484244 1.332657218 2.049586773 1.878151298 2.66849637 1.610630393 1.193406582 1.951771617 2.434782505 2.096472979
YFLWDELTA4 3.858115673 3.067051888 2.234960318 2.70528698 1.243546724 2.795207024 2.431202412 2.119122267 3.198547363 3.641255617 4.875570774 4.389847755 2.678530693 1.997727394 3.741534948 2.566210032 3.782608509 5.302040577 3.267947435 1.758099318 0.78171432 3.163748741 4.556867123 0.339622647 4.304029465 4.23786974 1.096153855 6.116632938 4.525826454 3.868697405 3.619100094 3.479604244 2.916483641 3.989173174 4.3427701 4.221991539
YDR098C 4.09194088 1.90520227 2.347332716 2.286839247 2.511784554 2.082788706 2.306608677 3.315569401 5.894673347 6.045964241 5.164383411 4.879187584 4.396096706 1.971590996 2.349887133 2.658675671 2.510590792 2.468367338 2.644084692 5.14362812 6.671999931 4.881565094 4.547210217 4.938430786 3.873016119 1.730177522 2.564479589 2.219067097 2.487603188 2.701680899 2.279912233 6.65142107 4.979121208 3.627952814 4.378159523 4.537343979
YLR079W 1.871736646 6.156069279 10.0340519 6.124859333 5.12457943 3.730936766 2.472372532 2.032392979 1.901937127 1.554932833 1.385844827 1.380710602 2.022962093 6.268181801 8.284423828 3.135844946 2.337792635 2.379591703 2.376137495 1.875809908 3.168000221 2.092687845 1.680257559 1.785501599 2.68131876 8.330178261 8.755656242 4.175456524 3.460743666 2.53676486 2.788145065 1.822002292 1.732967019 1.430118084 1.411526799 1.639003992
YDR019C 1.884222507 1.359537482 1.189557314 1.329583764 1.529742002 1.594771147 1.863488555 2.324973822 3.979419231 4.028027058 2.476027489 2.18680191 1.941446781 1.148863673 1.217832923 1.62785399 1.157190681 2.048979521 2.001010895 1.968682528 9.209142685 2.488156557 2.125536442 1.949354529 2.003663063 1.049704075 1.356334925 1.482758641 1.661157012 2.008403301 1.928649902 3.508034229 6.840659618 2.290354252 2.114256859 2.042531013
YGR286C 29.01362228 25.11213684 22.39954567 23.40945053 31.41189957 24.63072014 28.60021591 26.39184952 34.92372894 35.0280304 40.90410995 25.74619293 21.37313461 28.70681763 24.55078888 32.13470459 22.37458229 15.32857037 26.43174934 24.28833771 38.98857117 26.57775307 27.1866951 30.11717987 31.51892471 23.0994091 29.88461685 21.06490898 25.92975235 23.00735474 29.24369049 26.73423958 30.2857151 26.71555138 26.2305336 26.56638908
YER029C 2.189557314 3.236994267 2.036322355 2.512935877 2.77777791 2.824618578 2.674972773 2.801463127 5.211864471 2.03139019 2.055936098 2.212182522 2.204362869 3.522727489 3.395033598 3.800228357 2.004459381 2.538775444 1.685540795 3.575593948 3.685714245 2.887744427 2.378755331 2.76365447 1.280830264 2.042603731 2.826923132 2.252535582 2.821280956 2.44747901 1.894621372 6.04449892 2.803296804 2.206692934 2.168857336 2.013485432
YMR316C-A 0.32009083 0.435838163 0.717366636 0.516310513 0.507295191 0.518518507 0.271939307 0.354231983 0.537530303 0.355381191 0.517123282 0.407106578 0.556831241 0.4284091 0.444695264 0.454337895 0.609810472 0.344897956 0.316481262 0.311015099 0.186285704 0.280123591 0.333691001 0.200595841 0.317460328 0.797633171 0.632352948 0.408722132 0.285123974 0.433823526 0.299670696 0.355995029 0.232967049 0.424212575 0.281091988 0.280082971
YFL030W 39.01362228 38.01040268 25.2417717 23.57592773 23.87542343 22.54684067 23.23185158 22.33333397 4.062953949 29.57623482 38.59360886 27.26192856 41.61653519 37.03068161 25.73250389 25.86986351 17.34225273 17.23571396 18.79271889 13.95032406 18.51771545 25.75283241 31.02038765 27.38331795 51.3162384 39.18461609 20.31561089 16.99290085 15.74896622 17.1964283 21.67069244 14.29913425 28.07362747 23.03838539 25.74924088 32.48651123
YHR089C 5.493757248 1.878612638 3.81498313 3.79302597 4.120090008 4.046841145 5.640302658 9.237199783 46.3571434 11.98094177 12.39269447 9.789847374 5.146957874 1.987499952 3.972911835 4.558218956 5.003344536 3.076530457 6.517693996 21.68574524 20.30285645 7.417095661 9.66738224 9.779542923 8.335775375 3.052070856 3.262443542 4.147058964 4.138429642 5.493697643 9.338090897 33.0296669 9.350549698 7.069881916 9.779575348 9.990663528
YGRWDELTA21 0.055618618 0.05202312 0.009080591 0.0416198 0.007856341 0.088235296 0.010834236 0.028213168 0.001210654 0.024663679 0.003424658 0.059898477 0.057405286 0.036363639 0.005643341 0.038812786 0.010033445 0.029591838 0.004044489 0.003239741 0.022857143 0.00514933 0.03218884 0.02085402 0.007326008 0.074556217 0.037330318 0.030425966 0.028925618 0.065126054 0.040614709 0.002472188 0.004395605 0.026574804 0.008088979 0.033195019
YJL025W 0.540295124 0.448554903 0.589103341 0.476940423 0.387205392 0.672113299 0.529794157 0.981191278 2.123486757 0.492152512 0.521689534 0.604060888 0.376578659 0.525000036 0.521444678 0.40867579 0.655518413 0.624489784 0.497472167 1.979481697 0.60914284 0.531410873 0.590128779 0.584905684 0.52136755 0.428402394 0.711538494 0.46450305 0.627066135 0.674369752 0.6586169 2.857849121 0.495604396 0.47342518 0.620829105 0.539419055
non-annotated 0.852440417 1.102890134 0.71169126 0.987626612 0.615039289 0.680827856 1.055254579 0.912225783 0.778450429 0.934977651 0.534246564 0.563451767 0.672789931 0.867045522 0.932279885 1.171232939 0.826086938 0.545918345 0.655207276 0.632829368 1.083428621 0.674562275 0.942060113 0.544190645 0.437118441 0.423668623 1.026018143 0.543610573 0.760330558 0.45168069 0.712404013 0.474660069 0.741758287 0.691929162 0.485338688 0.504149318
YGL104C 0.846765041 0.710982621 0.549375713 0.788526416 0.732884467 0.973856211 0.786565483 0.74712646 0.158595651 0.495515734 0.586758018 0.31979695 0.650975943 0.719318211 0.835214436 0.832191825 0.657748044 0.824489832 0.80182004 0.461123109 0.21828571 0.589083433 0.562231779 0.247269124 0.616605639 0.888757408 0.619909525 0.700811386 0.760330558 0.70588237 0.784851849 0.299134731 0.443956077 0.512795269 0.389282078 0.31327799
YDR493W 4.322360992 2.435837984 1.180476785 1.184476972 1.116722822 1.027233124 0.747562289 1.064785838 1.370460033 4.982062817 3.946347237 4.469035625 4.243398666 2.039772749 1.311512351 1.227168918 1.114827156 1.236734629 1.026289105 1.016198635 3.418285847 5.008238792 4.254292011 4.873882771 4.163614273 1.75976336 1.329185605 1.143002033 1.288223028 1.065126061 1.164654255 1.351050615 4.136263847 4.468503952 3.428715706 4.199169636
YJL138C 27.1146431 21.60000038 18.98410988 25.92576027 24.98316574 26.85294151 24.43228531 26.56530952 50.65980911 29.48430634 25.79680443 25.53400993 27.61194229 19.81022835 19.60045052 17.32191849 17.45707893 19.87040901 22.86855316 35.69978333 36.5748558 26.73326492 19.07081604 27.77954292 21.67277145 18.11005974 21.49321365 19.22008133 23.67975044 23.92226791 21.67727852 40.41532516 33.33846283 25.12303162 24.19008827 26.6856823
TS(AGA)J 0.590238392 0.649710953 0.499432474 0.579302609 0.594837308 0.662309349 0.85915494 0.437826574 0.822033942 0.899103165 0.761415482 0.732994854 0.370838135 0.600000024 0.625282168 0.559360743 0.919732451 0.576530576 0.584428668 0.790496707 0.93485719 0.356333643 0.565450668 0.530287981 0.962149024 1.080473423 0.900452495 0.683570027 0.806818128 0.844537854 1.049396276 0.792336166 0.674725294 0.463582665 0.497472167 0.603734434
non-annotated 3.419977188 7.590751171 7.418841839 7.209224224 8.687991142 7.578431606 6.588298321 5.81086731 1.570217967 3.917040586 2.601598263 2.299492359 3.572905064 8.234090805 8.22234726 8.970319748 8.117056847 8.053061485 6.109200954 4.023757935 4.559999943 2.750772476 2.253218889 2.694140911 4 9.92070961 8.857466698 7.756592751 9.068181992 9.523109436 7.254665852 4.228677273 4.220879078 2.614173174 1.989888668 2.329875469
non-annotated 1.516458631 1.772254348 1.242905855 1.920135021 1.736251473 2.229847431 1.808233857 1.583072186 1.516949177 1.23878932 0.753424644 1.650761485 1.249139071 1.619318247 1.674943447 1.761415601 1.294314384 1.98775506 1.59757328 1.280777574 2.229714394 1.884654999 1.546137452 1.591857076 0.80830276 0.814201236 0.934389174 2.314401627 2.077479362 2.13760519 1.287596107 1.17799747 0.865934134 1.905511856 1.981799722 1.784232259
TS(UGA)P 1.105561852 0.679768741 1.011350751 0.749156356 0.904601574 0.922657907 0.722643495 0.939393997 1.062954068 0.881165922 1.097031951 0.788832426 1.221584439 0.592045426 1.057561994 0.728310525 0.861761451 0.961224437 0.921132386 0.786177158 0.754285693 0.904222488 1.495708108 0.966236413 1.498168468 1.263905406 0.458144814 0.817444265 0.825413227 0.828781545 1.239297509 0.747836828 1.019780278 0.965551138 0.916076779 1.10892117
non-annotated 1.124858141 0.818497121 0.542565286 0.473565787 0.218855232 0.385620922 0.411700964 0.596656203 1.006053329 1.012331963 1.202054858 0.605076134 1.196326137 0.694318175 0.492099285 0.352739722 0.402452618 0.309183657 0.463093996 0.415766746 0.613714278 0.701338768 0.810085833 0.638530314 1.155067205 1.022485256 0.561085939 0.356997997 0.445247918 0.519958019 0.855104327 0.48825708 0.794505537 0.511811018 0.590495408 0.763485432
YOR117W 8.561861038 11.09826565 10.18615246 9.939257622 10.02356911 8.900871277 9.432285309 9.632184029 4.783293247 7.929372311 7.555936337 8.304568291 8.99196434 9.809091568 9.816026688 11.05479527 9.39130497 8.129591942 8.416582108 8.32937336 9.884572029 8.276003838 7.866952896 7.539225578 8.636141777 8.631953239 11.84276104 8.361055374 9.169421196 9.051470757 9.690450668 7.964152813 8.5 8.076771736 7.780586243 7.940870762
YHR150W 1.479001164 2.143352509 2.364358664 1.749156356 2.071829557 2.392156839 2.282773495 2.040752411 0.751815975 0.600896895 0.771689475 0.668020308 1.225028753 2.035227299 2.045146704 2.036529541 2.376811504 1.382652998 2.356926203 1.508639216 0.741714299 0.66014415 0.717811167 0.834160864 2.141636133 2.07100606 1.544117689 2.006085396 2.006198168 2.223739624 2.411635637 1.044499278 0.535164833 0.71062988 0.785641968 0.775933623
SNR56 0.003405222 0.002312139 0.004540295 0.007874016 0.013468015 0.005446623 0.006500542 0.006269593 0.245762706 0.125560537 0.00456621 0.060913704 0.004592423 0.003409091 0.003386005 0.007990868 0.003344482 0.004081632 0.005055611 0.006479482 0.271999985 0.047373839 0.052575108 0.011916584 0.006105006 0.003550296 0.004524887 0.004056796 0.005165289 0.009453782 0.008781559 0.040791098 0.117582418 0.027559055 0.020222446 0.033195019
YHR026W 17.82860374 14.44046211 8.332576752 13.31496048 14.61055088 9.909585953 15.75514507 12.98850632 21.60411644 17.92040443 23.34246635 11.76243591 13.80941582 14.29204559 10.58013535 12.52511406 11.32887459 6.144897938 13.06167793 14.31101418 22.70399857 12.78681755 15.36588001 13.4657402 16.64591026 14.87929058 13.6006794 11.82860184 11.4142561 8.915966988 9.566411018 14.75401592 18.36923027 13.18996048 14.98483276 14.15767574
Found 0.054483544 0.009248555 0.023836549 0.028121486 0.141414151 0.017429193 0.185265437 0.082549639 0.093220338 0.077354267 0.105022833 0.06903553 0.03444317 0.031818181 0.100451462 0.050228313 0.020066889 0.054081634 0.091001004 0.096112303 0.089142859 0.128733262 0.15450643 0.129096329 0.010989011 0.037869822 0.059954755 0.024340773 0.063016526 0.017857144 0.057080131 0.121137202 0.163736269 0.10334646 0.073811926 0.065352693
YGL082W 4.624290466 4.821965218 3.088535786 3.768279076 3.143659115 3.186274529 3.404117107 2.620689631 1.412832975 3.804932833 4.004566193 3.432487249 4.58668232 4.605681896 3.941309214 3.732876778 2.616499424 3.079591751 3.010111094 2.455723524 4.14971447 3.706488132 3.521459341 4.116186619 6.24542141 3.785798788 3.938914299 3.096349001 3.439049482 3.061974764 4.490669727 2.174288988 3.46923089 3.41437006 3.028311253 3.36099577
YLR361C 1.699205399 1.744508505 1.833144188 1.634420753 1.780022621 1.153594732 1.715059519 1.352142096 2.083535194 1.397982121 1.875570893 1.624365449 1.929965734 1.711363792 1.514672637 1.21347034 1.676699996 1.605102062 1.313447833 1.438444853 1.236571431 1.406797171 1.45815444 1.052631617 1.357753396 1.713609576 1.669683337 1.621703863 1.625 1.686974883 1.523600578 1.845488191 1.704395771 1.863188982 1.596562028 1.399377465
Found 1.068104386 0.783815026 0.578887641 0.994375765 1.351290822 1.313725471 1.352112651 1.133751273 0.94188869 0.633408129 0.365296811 0.656852722 1.138920784 0.790909111 0.637697518 1.059360743 0.81605351 1.564285755 1.350859404 0.889848828 0.853714228 0.690010309 1.251072884 1.000993133 0.549450576 0.491124272 1.134615421 1.037525415 1.289256215 1.157562971 1.15916574 1.056860328 0.810989082 0.900590539 0.997977674 0.940871298
YIL066C 0.069239497 0.655491352 0.105561867 0.346456677 0.45903483 0.570806086 0.614301145 0.407523513 0.208232462 0.050448433 0.16780822 0.150253803 0.276693463 0.607954562 0.404063195 0.582191765 0.755852878 0.394897968 0.655207276 0.296976238 0.220571414 0.134912461 0.133047208 0.118172787 0.339438349 0.75739646 0.183257937 0.370182574 0.519628108 0.412815124 0.542261302 0.422744125 0.204395607 0.153543308 0.143579364 0.157676339
YLR001C 2.767309904 2.441618443 3.161180496 2.447694063 3.511784554 3.472766638 2.400866747 3.285266399 1.089588404 1.422645807 2.245433807 1.651776552 3.159586906 2.497727394 3.111738205 3.238584757 2.440356731 3.386734486 1.892820954 1.230021596 2.446857214 1.581874371 1.501072884 1.853028893 3.02075696 2.886390448 3.76018095 2.600405693 2.350206614 2.69747901 2.626783848 1.373300314 2.932966948 1.825787425 1.765419602 1.727178335
YKL156W 9.640181541 7.671675682 7.224744797 12.18447685 11.58810425 11.02178669 12.53521061 10.8631134 28.21670723 18.02690697 11.84703255 14.34213161 7.833525181 10.94999981 6.50225687 8.182648659 10.5005579 11.24693775 10.86248779 21.02267838 15.61371326 14.12255383 12.77038574 10.75670242 8.189255714 9.218935013 13.80203629 11.67444229 11.62086773 14.63655567 10.53567505 29.76266861 14.94835281 12.52755928 14.33164787 12.71576691
YPL227C 0.898978412 1.480924845 1.196367741 1.209223866 0.806958556 0.746187389 0.826652229 1.318704247 4.704600811 3.048206329 2.371004581 3.379695415 1.443168879 1.288636446 1.573363304 0.922374487 0.587513924 1.26836741 1.053589344 3.408207417 0.659428596 2.498455286 3.207081556 1.675273061 0.998779058 0.628402352 1.487556577 1.065922976 0.732438028 0.923319399 0.974753082 4.953028202 1.927472472 2.863188982 3.100100994 2.335062265
YJLWDELTA16 0.020431329 0.062427744 0.070374571 0.089988753 0.121212132 0.074074075 0.032502707 0.039707419 0.019370461 0.041479822 0.091324203 0.036548223 0.043628015 0.090909094 0.065462753 0.073059365 0.062430322 0.044897959 0.056622848 0.010799136 0.036571428 0.059732236 0.024678111 0.09136048 0.086691089 0.181065097 0.06334842 0.0922921 0.058884293 0.037815128 0.063666306 0.022249689 0.070329674 0.069881886 0.069767438 0.059128623
YOR209C 5.569807053 3.354913473 3.980703831 3.913385868 3.814814806 3.531590462 4.019501209 5.296760559 9.605327606 6.561659336 6.554794788 5.553299427 4.430539608 3.397727489 3.962754011 4.868721485 3.715718985 3.455101967 4.136501312 8.561554909 7.905142784 6.786817551 6.099785328 5.418073177 3.833943844 3.101775169 4.288461685 3.031440258 3.483471155 3.426470757 4.882546902 10.04697132 6.891208649 6.13877964 5.905965328 4.62655592
YDL193W 3.213393927 4.427745342 3.49375701 4.050618649 3.681257248 3.996731997 3.423618555 3.056426287 1.253026724 1.936098695 2.402968168 2.039593697 3.221584558 3.972727537 3.994356632 3.186073303 3.142697811 3.242856979 3.061678171 1.386608958 3.123428345 2.720906258 2.391630888 2.632572174 1.974358916 3.667455673 4 3.456389427 3.372933865 3.063025475 2.347969294 1.857849121 1.402197838 2.384842634 2.018200159 2.081949949
YOR072W 0.22133939 0.338728309 0.348467648 0.339707553 0.173961848 0.24509804 0.284940392 0.19958204 0.142857149 0.208520189 0.182648405 0.11065989 0.247990832 0.246590927 0.183972895 0.299086779 0.363433659 0.153061226 0.237613738 0.046436287 0.170285702 0.090628222 0.158798292 0.083416082 0.206349209 0.426035523 0.321266979 0.190669373 0.07747934 0.17542018 0.143798038 0.087762661 0.138461545 0.109251969 0.123356916 0.149377584
YML095C 0.55618614 0.37109825 0.617480159 0.597300351 0.547699213 0.570806086 0.590465844 0.621734619 0.483050883 0.525784791 0.802511454 0.576649725 0.521239996 0.4909091 0.513544023 0.638127863 0.739130497 0.394897968 0.572295189 0.88228935 0.37028572 0.601441801 0.532188833 0.468718976 0.363858372 0.505325437 0.565610886 0.561866164 0.574380159 0.542016804 0.490669608 0.585908532 0.515384674 0.528543293 0.484327585 0.495850593
YLR360W 0.561861515 0.615028918 0.879682183 0.626546681 0.547699213 0.386710227 0.592632711 0.261233032 0.378934622 0.322869956 0.738584459 0.599999964 0.522388101 0.70113641 0.669300199 0.439497739 0.604236364 0.501020372 0.485338688 0.3714903 0.39085716 0.447991759 0.356223196 0.307845086 0.554334581 0.772781134 0.711538494 0.581135929 0.540289223 0.60084039 0.402854025 0.328800976 0.430769265 0.552165329 0.429726988 0.459543526
YGR022C 0.174801365 0.160693631 0.182746887 0.119235106 0.255892247 0.162309363 0.115926318 0.106583074 0.203389823 0.048206281 0.097031966 0.027411167 0.090700351 0.174999997 0.172686234 0.259132445 0.186176151 0.077551015 0.192113236 0.11339093 0.202285722 0.081359424 0.098712444 0.126117185 0.034188036 0.131360948 0.319004536 0.164300218 0.098140493 0.146008402 0.216245905 0.079110011 0.171428576 0.113188975 0.06572295 0.024896266
YDR383C 0.177071512 0.741040409 0.306469917 0.169853777 0.199775532 0.278867096 0.135427952 0.227795184 0.078692496 0.28139016 0.364155263 0.20203045 0.192881748 0.846590936 0.2799097 0.294520557 0.261984408 0.29897958 0.215369046 0.197624177 0.134857148 0.326467574 0.228540763 0.213505462 0.213675216 0.93254441 0.319004536 0.312373221 0.254132241 0.293067217 0.204171255 0.132262036 0.205494523 0.314960629 0.178968653 0.238589197
YMR015C 3.688989878 5.458959579 8.573212624 7.860517502 7.41301918 8.111110687 9.315276146 9.158829689 4.830508709 4.992152691 6.40068531 7.385786533 4.520092487 5.431818485 6.585778713 5.686073303 5.574136257 7.506122112 8.392314911 6.988120556 10.4297142 5.783727646 7.321888447 5.848063946 5.654456615 6.055621624 7.2567873 6.426978111 6.984503746 7.758403301 9.582876205 6.479604244 7.591208935 6.186023712 7.513649464 6.920124054
YMLWDELTA4 7.888762951 9.465895653 6.922815323 5.929133892 7.918069839 7.222222328 5.26002121 4.573668003 8.915254593 7.469731331 12.1906395 7.256852627 3.887485981 9.340909004 6.056433201 7.292237282 11.13266468 5.752040863 8.249747276 5.429805279 1.028571367 6.218331337 7.875536442 9.151936531 10.76190567 9.149112701 6.650453091 9.719067574 9.038223267 8.080882072 8.817782402 3.242274046 5.480219841 7.747046947 8.307380676 8.378630638
Found 5.490352154 16.43236923 10.89216805 10.72665882 8.307519913 9.510892868 7.523293495 4.53605032 0.874091983 0.141255617 0.133561641 0.414213181 8.625718117 16.62272835 8.878103256 10.2831049 3.810479164 7.635714054 6.665318489 1.653347731 0.37028572 0.233779609 0.974248946 2.288977146 7.529914856 8.024851799 9.038461685 9.094321251 7.393595219 7.495798111 4.783754349 1.845488191 0.2868132 0.470472425 1.365015149 2.257261276
YBR300C 0.128263339 0.075144507 0.080590241 0.021372329 0.088664427 0.063180827 0.080173343 0.126436785 0.146489114 0.117713012 0.118721463 0.031472079 0.145809427 0.023863636 0.027088037 0.133561641 0.095875144 0.037755102 0.087967642 0.079913609 0.109714292 0.046343975 0.06759657 0.046673287 0.046398047 0.136094674 0.114253402 0.063894525 0.080578513 0.032563027 0.060373217 0.037082817 0.105494514 0.056102362 0.055611726 0.010373443
YOR235W 0.011350738 0.003468208 0.002270148 0.003374578 0.004489338 0.001089325 0.003250271 0.003134796 0.008474576 0.002242153 0.003424658 0.005076142 0.009184846 0.022727273 0.002257336 0.003424658 0.004459309 0.020408163 0.002022245 0.007559395 0.002285714 0.002059732 0.005364807 0.001986097 0.003663004 0.00591716 0.037330318 0.006085193 0.001033058 0.003151261 0.004390779 0.018541409 0.002197802 0.002952756 0.002022245 0.001037344
Found 0.017026108 0.078612715 0.044267878 0.008998876 0.021324355 0.136165574 0.020585047 0.007314525 0.006053269 0.059417047 0.005707763 0.065989845 0.052812859 0.006818182 0.073363431 0.012557078 0.011148272 0.006122449 0.101112232 0.006479482 0.015999999 0.069001026 0.027896995 0.013902681 0.00976801 0.035502959 0.0260181 0.024340773 0.008264462 0.009453782 0.007683864 0.011124845 0.028571429 0.061023619 0.011122346 0.006224066
YPL257W 0.627695799 0.981502891 0.986379147 0.797525346 0.809203148 0.62200433 0.638136506 0.769070029 0.268765152 0.284753382 0.257990867 0.416243643 0.769230843 1.035227299 0.802483022 0.738584459 0.743589699 0.709183633 0.908998966 0.247300208 0.262857139 0.307929963 0.284334749 0.280039728 1.102564216 0.855621338 0.673076928 0.735294163 0.566115677 0.85504204 0.669593871 0.257107526 0.375824183 0.392716557 0.385237575 0.338174224
YNL322C 14.38479042 17.32947922 20.68558502 18.41844749 16.95286179 16.09694862 19.08884048 16.12121391 16.79176712 13.52914906 11.17579937 9.299491882 14.25832462 15.35227299 15.51467228 19.66780853 18.23077011 12.32755089 16.2315464 16.60043144 16.52114296 10.85169888 12.33369064 9.974181175 14.63247871 20.37396431 19.2692318 11.55476761 12.94214916 11.70903301 18.16245842 18.38936806 12.96373558 10.37204742 10.06268883 9.78423214
YML010W-A 0.405221343 0.516763031 0.757094204 0.545556843 0.272727281 0.420479298 0.206933901 0.37931034 0.736077487 0.160313904 0.331050247 0.579695404 0.113662459 0.353409111 0.566591442 0.369863033 0.512820542 0.336734682 0.492416561 0.495680362 0.428571433 0.442842424 0.461373389 0.330685198 0.199023187 0.442603588 0.442307681 1.064908743 0.609504104 0.511554658 0.265642166 0.579728067 0.48901099 0.568897605 0.615773499 0.57883811
Found 0.05107832 0.10404624 0.044267878 0.015748031 0.112233452 0.005446623 0.157096416 0.053291537 0.024213076 0.015695067 0.017123288 0.008121828 0.156142384 0.054545458 0.032731377 0.114155255 0.044593088 0.06122449 0.015166834 0.020518359 0.090285711 0.014418125 0.018240344 0.010923536 0.047619049 0.136094674 0.018099548 0.063894525 0.05268595 0.073529415 0.085620202 0.035846725 0.013186814 0.042322837 0.010111223 0.005186722
Found 1.047673106 1.363005757 1.333711743 1.424072027 1.588103294 1.41394341 0.875406265 1.103448272 0.674334168 1.297085285 0.571917772 1.064974666 2.205511093 1.601136327 1.141083479 1.756849289 1.547380209 1.456122398 1.200202107 0.590712726 1.469714284 0.782698214 1.144849777 1.213505507 1.984127045 0.437869817 1.349547625 1.249492884 1.611570239 1.353991628 1 1.13102591 0.923076928 2.239173174 1.284125328 0.775933623
YDL106C 0.836549342 1.282080889 0.753688991 0.79415071 0.769921482 0.671023965 0.412784368 0.65308255 0.249394685 0.541479826 0.658675849 0.575634539 0.888633847 0.936363697 1.154627562 0.820776284 1.065774798 0.610204041 0.581395328 0.198704094 0.58628571 0.600411952 0.496781111 0.712015867 0.814407766 1.318343282 0.823529482 0.991886497 0.710743845 0.598739505 0.520307362 0.169344857 0.579120874 0.466535449 0.572295189 0.640041471
non-annotated 0.951191843 0.966473937 0.799091935 0.668166518 1.213243604 0.950980425 0.653304398 0.776384592 0.369249403 1.013453007 0.924657524 1.21218276 0.958668232 1.103409052 1.038374662 0.727168977 1.160535097 0.788775504 0.540950418 0.462203026 0.63085717 0.70854789 0.746781111 0.878848076 0.820512772 0.769230783 0.962669671 0.873225152 1.048553705 1.067226887 0.737650931 0.61928302 0.835164845 0.829724431 0.614762366 0.767634809
TL(GAG)G 0.397275835 0.524855494 0.335981846 0.42182228 0.501683533 0.369281054 0.416034669 0.321839064 0.960048497 0.922645807 0.907534242 0.848730922 0.530424833 0.646590948 0.448081255 0.406392694 0.698996663 0.352040797 0.40546003 0.450323969 0.694857121 0.439752817 0.702789724 0.690168858 1.003662944 0.89585799 0.583710432 0.375253558 0.371900827 0.521008432 0.615806818 0.512978971 0.662637353 0.503937006 0.635995924 0.759335995
YLR183C 0.780930817 0.28901732 0.202043131 0.122609675 0.179573521 0.105664484 0.127843976 0.104493208 0.05447942 1.541479945 1.018264771 1.1918782 0.74397254 0.434090942 0.142212197 0.162100464 0.118171692 0.103061229 0.140545994 0.10259179 0.589714289 2.377960682 1.504291773 1.042701125 0.531135559 0.360946745 0.225113124 0.13286005 0.108471073 0.076680675 0.121844135 0.05191594 0.923076928 1.57874012 1.180990815 1.043568373
YDR516C 11.50170231 8.667052269 4.780930996 4.97075367 4.717171669 4.347494602 4.057421207 3.536050081 1.064164639 8.752243042 8.146118164 5.455837727 10.61882973 8.021591187 5.31151247 5.896118641 5.778149128 4.055101871 3.65621829 1.77537787 6.532571316 8.173017502 6.210300446 6.963257313 15.72527504 9.237869263 6.454751015 4.544624805 4.095041275 3.810924292 4.288693905 1.352286696 8.875824928 6.366141796 5.35591507 7.420124054
YGL258W 0.091940984 0.216184974 0.105561867 0.022497188 0.169472516 0.138344228 0.101841815 0.016718915 0.024213076 0.03026906 0.070776254 0.029441625 0.099885195 0.272727281 0.204288945 0.14041096 0.112597555 0.055102039 0.064711832 0.009719222 0.053714283 0.079299688 0.023605151 0.065541215 0.241758242 0.134911239 0.201357469 0.101419881 0.112603299 0.091386557 0.07903403 0.006180469 0.085714288 0.072834648 0.047522746 0.056016594
YPL214C 5.481271267 3.099421978 4.074914932 3.880764961 3.592592716 3.722222328 4.270855904 4.854754448 12.03389835 10.68722057 8.386986732 7.714720726 6.264064312 3.120454788 3.391647816 3.827625513 3.888517141 3.631632566 4.36501503 5.434125423 13.54171467 8.007208824 7.949571133 7.790466785 6.343101501 4.591715813 3.415158272 3.465517521 3.504132271 3.821428537 4.324917793 6.417799473 11.40879059 6.694881916 7.025277615 5.150414467
YAR019C 1.17593646 1.218497157 0.706015885 0.877390325 1.080808163 0.994553387 0.61863482 0.615465045 0.447941899 0.459641278 0.248858437 0.591878176 0.951779664 0.853409111 0.638826132 0.734018326 0.633221865 0.699999988 0.85136497 0.579913616 0.753142893 0.595262587 0.349785388 0.458788484 1.015872955 0.595266283 0.902714968 0.591277897 1.002066135 0.844537854 0.677277744 0.42892459 0.624175847 0.580708683 0.575328588 0.540456355
Found 1.024971724 1.268208027 2.332576752 2.017997742 2.046015739 1.202614427 2.162513494 2.123301983 0.674334168 0.869955182 0.918949783 0.513705552 1.5912745 1.51818192 1.811512351 2.536529779 1.369007826 1.414285779 1.680485249 1.773218155 0.740571439 1.565396428 1.251072884 1.075471759 1.726495624 1.362130165 1.464932203 0.749492943 1.040289164 0.686974823 1.811196566 1.559950471 1.37252748 1.259842515 0.887765408 0.774896204
YDR327W 1.115777612 1.632369876 1.523268938 1.45106864 1.626262665 1.11002183 0.983748615 0.946708441 0.803874135 1.198430538 0.815068543 0.718781769 1.308840513 1.148863673 1.595936656 1.531963468 1.685618758 0.916326523 0.969666302 0.653347731 1.45714283 0.643666327 0.601931334 0.5362463 0.997557998 1.280473351 1.260181069 1.025354981 1.137396693 1.051470637 1.017563105 0.567367136 0.668131888 0.711614192 0.390293181 0.43775931
YOL143C 5.817253113 8.969942093 4.681044102 7.346456528 5.67115593 6.351851463 5.845070362 4.496342659 2.897094488 3.497757912 3.56735158 2.05888319 4.29850769 8.518181801 6.01580143 7.375570774 7.321070194 4.701020241 3.41456008 4.917926311 4.236571312 3.9330585 3.825107336 4.761668205 2.901098967 6.008284092 5.442307949 3.83062911 5.215909004 5.136554718 4.098792553 5.661310196 0.790109932 4.676181316 3.966632605 3.574688673
YDR339C 1.792281389 1.717919111 2.435868502 2.682789803 2.537598372 2.734204769 3.153846025 4.245559216 15.16464901 4.459641457 4.740867615 4.647715569 2.830080509 2.207954645 2.989841938 2.955479383 2.590858459 3.527551174 3.429726839 8.6058321 4.709714413 3.527291298 3.581544876 3.498510361 2.001220942 2.30650878 2.890271664 2.652129889 3.423553705 3.679621935 2.836443424 10.46106243 4.412087917 3.31594491 4.215368748 4.224066257
YCL052C 2.883087397 4.581502438 4.248580933 3.691788673 3.682379484 3.392156839 3.771397591 3.193312645 1.921307564 3.86995554 3.214612007 2.610152245 3.738232136 4.736363411 4.455981731 4.079908848 4.744704723 3.643877506 3.555106163 2.422246218 4.197714329 3.244078159 2.889484882 3.451837301 4.267399311 4.983432293 4.757918835 3.382353067 3.774793148 3.574579716 3.857299805 2.286773682 4.19010973 3.056102276 2.582406282 3.01556015
YCR020W-B 0.284903526 0.350288987 0.304199755 0.367829025 0.285072953 0.337690622 0.31094256 0.396029294 0.845036387 0.37780273 0.40867579 0.407106578 0.243398413 0.309090912 0.29232505 0.270547956 0.372352302 0.413265288 0.397371054 0.5 0.508571446 0.390319258 0.326180249 0.473684222 0.199023187 0.286390543 0.334841639 0.401622713 0.403925598 0.501050472 0.432491809 0.974041998 0.278021991 0.482283473 0.431749225 0.432572603
non-annotated 0.407491505 0.739884377 0.849035203 0.995500565 0.786756456 0.996731997 1.072589278 1.015673995 0.167070225 0.336322874 0.551369846 0.418274105 0.664753199 0.664772749 0.697516918 0.76826489 0.989966571 1.130612254 1.344792604 0.485961109 0.373714298 0.457260549 0.412017196 0.329692155 0.428571403 0.660355031 0.865384638 1.003042698 0.717975199 1.003151298 0.827661932 0.14833127 0.581318736 0.46062991 0.398382187 0.348547667
YHL030w-a 0.889897883 1.412716746 0.853575468 0.707536578 0.73737371 0.48801741 0.465872139 0.460815042 0.209443092 0.974215329 0.727168977 0.497461915 0.939150512 1.488636374 1.25169301 1.202054858 0.974358976 0.400000006 0.467138499 0.332613379 0.590857148 0.52420187 0.469957083 0.335650444 1.366300464 1.259171605 0.744343936 0.603448331 0.542355359 0.539915979 0.459934175 0.222496897 0.48901099 0.489173234 0.332659245 0.415975064
YDR370C 0.601589084 0.820809245 0.893303037 0.944881916 0.883277237 0.954248369 0.945828795 1.115987539 2.184019327 0.736547112 1.139269471 1.184771538 0.57405287 0.720454574 0.889390528 1.074200869 0.930880725 1.543877602 1.29726994 0.925485909 0.700571418 0.834191561 0.651287556 0.725918591 0.7875458 1.117159843 1.104072452 1.282961488 1.368801594 1.3550421 0.582875967 0.888751507 0.910989046 1.002952814 1.115267873 1.038381696
YDR121W 0.850170314 0.939884424 0.730987549 0.579302609 0.895622969 0.671023965 0.692307651 0.846395016 1.889830589 0.945067346 0.931506872 1.145177722 0.727899015 0.901136398 1.037246108 0.715753436 0.697881818 0.825510204 0.689585388 1.343412519 1.250285745 1.249227643 1.089055777 1.096325755 0.781440794 0.996449709 0.852941215 1 0.87499994 0.882352948 0.7727772 1.634116054 1.039560437 1.024606228 1.127401352 1.2811203
YBR255W 0.585698068 0.876300573 1.337116957 0.997750282 0.783389509 0.881263614 0.822318494 1.030303001 0.376513332 0.672645748 0.469178081 0.655837536 0.768082738 0.953409135 1.024830699 0.793379009 0.840579748 1.275510192 1.146612644 0.757019401 0.403428555 0.678681791 0.581545055 0.714002013 0.599511564 0.697041452 1.173076868 1.072008133 1.019628048 1.039916039 0.600439131 0.390605658 0.536263764 0.588582695 0.612740099 0.743775845
YLR056W 10.97956848 3.135260105 4.723042011 5.366704464 7.289562702 8.693899155 13.83423615 17.92685509 16.87288094 19.8486557 17.17351723 15.40609074 10.71297359 2.825000048 4.012415409 3.966895103 6.013378143 6.650000095 11.7330637 15.93520451 22.71199989 14.35736275 16.7564373 16.37934494 9.788766861 3.20473361 4.707013607 3.308316708 5.528925419 7.829832554 14.1031847 12.60815716 19.5483532 11.625 14.58948421 13.24377441
YLR420W 3.980703831 2.6092484 2.22701478 3.249718666 2.083052874 3.008714676 3.737811327 4.459770203 7.49152565 3.6423769 3.639269352 2.732995033 4.552238941 2.763636351 2.54063201 3.636986494 3.391304493 2.481632471 2.741152525 4.845572472 9.041142464 3.347064734 3.813304663 4.050645351 3.829060078 1.733727813 3.400452614 1.816430211 2.740702391 2.581932783 3.177826643 7.35723114 5.078022003 3.26968503 3.356925964 3.544605732
TR(CCG)L 0.49489215 0.735260069 0.954597056 0.926884174 0.608305335 0.63398695 0.661971807 0.257053316 0.61016953 0.545964181 0.624429226 0.359390885 0.538461566 0.555681825 0.571106076 0.679223776 1.089186192 0.49387756 0.516683459 0.461123109 0.389714271 0.362512887 0.567596555 0.353525311 0.654456675 1.014201164 0.619909525 0.683570027 0.600206614 0.521008432 0.753018677 0.461062998 0.490109891 0.300196856 0.378159761 0.364107847
Found 0.023836549 0.003468208 0.135073781 0.049493816 0.047138046 0.008714597 0.048754059 0.104493208 0.004842615 0.006726458 0.014840183 0.036548223 0.02640643 0.087499999 0.144469529 0.178082198 0.039018951 0.067346938 0.024266936 0.114470847 0.08685714 0.093717821 0.033261802 0.062562071 0.037851036 0.030769231 0.140271485 0.062880322 0.059917357 0.021008404 0.013172339 0.029666254 0.020879121 0.046259839 0.0091001 0.025933608
YPL152W 1.693530083 2.63468194 2.27922821 2.156355381 2.143658876 1.716775656 1.872155905 1.459770083 0.487893462 1.28139019 1.173516035 0.968527913 1.905855417 2.480681896 2.08465004 2.12214613 2.210702419 1.57959187 1.575328588 0.72138232 1.30400002 1.160659075 1.038626671 1.181727886 1.884004951 3.320710182 2.505656242 1.540567994 1.455578446 1.55672276 1.713501811 0.451174259 1.378022075 0.929133892 0.904954433 1.025933623
Found 0.102156639 0.07052023 0.046538025 0.130483702 0.085297421 0.044662308 0.121343441 0.075235106 0.087167069 0.090807185 0.009132421 0.017258883 0.106773831 0.115909092 0.079006769 0.022831051 0.146042362 0.025510203 0.060667336 0.038876887 0.028571429 0.067971162 0.06759657 0.093346573 0.117216125 0.13964498 0.142533943 0.074036516 0.074380159 0.043067228 0.042810101 0.101359695 0.032967035 0.031496063 0.073811926 0.065352693
YGR007W 3.120317698 2.738728285 2.583427906 2.385826826 2.45903492 2.556644917 2.599133015 2.646813154 3.398305416 3.374439716 3.95662117 2.567512512 2.742824316 2.580682039 2.778780937 1.586758018 2.292084694 2.464285612 2.682507277 2.221382141 3.041142941 3.017507553 3.44742465 2.543197632 3.409035683 3.031952858 1.876696825 2.558823586 2.11157012 2.343487501 3.456641197 3.778739214 3.184615374 2.733267784 2.733063459 2.906638861
YAR069C 0.358683318 0.339884371 0.372304201 0.328458965 0.189674526 0.135076255 0.045503788 0.036572624 0.267554492 0.22309418 0.152968034 0.180710644 0.318025291 0.044318184 0.384875834 0.283105016 0.089186177 0.136734694 0.144590497 0.19114472 0.345142871 0.161688969 0.081545062 0.147964254 0.136752144 0.382248521 0.151583716 0.278904676 0.240702465 0.238445386 0.35236004 0.199011117 0.220879138 0.132874012 0.213346809 0.258298725
YML013C-A 0.175936431 0.083236992 0.029511917 0.035995502 0.142536476 0.09694989 0.071505956 0.105538145 0.014527846 0.130044848 0.067351602 0.06395939 0.168771535 0.026136365 0.099322796 0.119863018 0.142697886 0.078571424 0.101112232 0.045356371 0.156571418 0.057672501 0.092274681 0.10724926 0.233211249 0.033136096 0.115384616 0.088235296 0.0857438 0.118697487 0.136114165 0.056860317 0.091208793 0.114173234 0.088978767 0.04875518
YER146W 3.356413364 3.616184711 2.509648323 3.020247459 2.730639935 2.704792976 2.828819036 2.559038639 5.495157242 5.01793766 3.609589338 4.577664852 3.538461924 3.863636494 4.022572994 3.461187363 3.360089064 2.916326284 2.41152668 2.901727915 5.370285511 3.74871254 3.790772438 3.736842155 3.561660767 5.385798931 3.928732872 3.049695969 3.547520638 3.489495993 2.69264555 4.694684505 3.897802353 3.443897486 3.829120159 3.905601501
non-annotated 0.001135074 0.005780347 0.019296255 0.005624297 0.04264871 0.051198255 0.065005414 0.004179729 0.004842615 0.020179372 0.052511416 0.019289339 0.067738235 0.00909091 0.048532732 0.074200913 0.024526199 0.029591838 0.0364004 0.022678185 0.067428574 0.035015449 0.027896995 0.028798413 0.075702071 0.028402368 0.029411765 0.04361055 0.020661157 0.010504202 0.014270033 0.048207663 0.014285714 0.02952756 0.048533872 0.033195019
YDR494W 7.845630169 7.050867081 3.107831955 2.908886433 2.359147072 2.00980401 2.157096386 1.573667765 1.727602959 5.526906013 3.585616589 7.35532999 8.238805771 5.81363678 4.80812645 2.769406557 1.346711278 2.395918369 1.814964533 1.419006348 3.944000006 6.335736275 6.636266232 7.528301716 5.544566631 3.726627111 2.015837193 3.316430092 2.538223028 1.954832077 1.765093446 1.765142083 5.660439491 6.322834969 5.874620438 6.159750462
YKL183W 1.086265564 0.922543347 1.179341674 1.20584929 1.228956342 0.891067564 1.320693374 1.079414845 1.468523026 1.208520293 0.818493128 0.957360446 0.971297383 0.993181884 0.733634293 1.071917892 1.100334406 0.879591763 1.062689543 1.768898487 0.93599999 0.82595259 0.924892664 1.091360569 1.186813116 1.469822526 1.213801026 0.969574094 1.061983466 1.220588207 0.904500604 2.231149435 1.230769277 0.767716527 1.042467117 1.082987547
YCR067C 2.842224598 2.328323603 1.550510883 1.707536578 1.405162811 1.447712302 1.304442048 1.269592524 0.738498807 2.980941772 2.8595891 2.179695368 2.817451239 2.485227346 1.694131017 1.660958886 1.496098042 1.464285731 1.255813837 1.75377965 2.373714209 2.395468712 2.637339115 3.184707165 3.296703339 2.130177498 1.846153855 0.986815512 1.084710717 1.122899175 1.620197654 1.881334901 1.860439658 2.038385868 1.881698608 2.847510099
YMR294W 0.622020423 0.626589596 0.682179332 0.680539966 0.606060624 0.584967315 0.56013 0.616509914 0.657384992 0.413677156 0.587899566 0.784771562 0.52468431 0.790909111 0.651241541 0.495433807 0.643255293 0.816326499 0.593528807 0.865010798 0.476571441 0.560247183 0.601931334 0.691161871 0.833943903 0.842603505 0.549773753 0.779918909 0.630165279 0.734243751 0.711306334 0.966625392 0.493406624 0.735236168 0.65318501 0.668049753
YOLCDELTA8 0.055618618 0.030057801 0.080590241 0.011248594 0.021324355 0.034858387 0.046587214 0.077324979 0.121065378 0.078475341 0.037671234 0.038578678 0.07462687 0.045454547 0.037246048 0.005707763 0.101449281 0.019387754 0.047522746 0.038876887 0.039999999 0.064881563 0.074034333 0.077457801 0.047619049 0.040236689 0.075791858 0.063894525 0.063016526 0.093487397 0.131723389 0.048207663 0.068131864 0.024606299 0.0091001 0.006224066
Found 0.074914873 0.055491332 0.112372302 0.004499438 0.013468015 0.102396511 0.006500542 0.039707419 0.008474576 0.005605381 0.116438359 0.071065992 0.20436281 0.057954546 0.075620763 0.14611873 0.006688964 0.024489796 0.074823052 0.033477321 0.09257143 0.076210089 0.019313304 0.067527309 0.035409037 0.075739644 0.121040724 0.049695745 0.060950413 0.081932776 0.121844135 0.079110011 0.012087912 0.070866138 0.043478262 0.032157674
YHR063w-a 0.836549342 0.532947958 0.604994297 0.566929162 1.19865334 0.64596951 0.723726988 0.846395016 2.05084753 1.153587461 0.913242042 0.840609133 0.76119411 0.665909111 0.861173809 0.94520551 1.057971001 0.511224449 0.697674394 0.958963335 1.156571388 0.67971164 0.594420612 0.537239313 1.455433488 0.319526643 0.445701391 0.57099396 0.728305757 0.871848762 0.870472074 1.349814534 0.684615374 0.762795269 0.518705726 0.445020735
YPL274W 2.147559643 0.809248567 1.06242907 1.258717656 1.176206589 1.27995646 1.456121206 1.854754448 2.963680506 1.463004589 2.742009163 2.335025311 1.849598289 0.801136374 1.05981946 1.254566312 1.266443729 1.258163214 1.868553996 1.665226698 2.012571573 1.439752817 1.904506445 1.558093309 1.587301612 0.751479328 0.52714932 1.302231193 1.210743785 1.283613443 1.57958281 2.674906969 1.438461542 1.913385749 2.198179722 1.572614074
YERCTAU2 3.110102177 4.818496704 2.555051088 1.907761693 1.912457943 1.643790722 1.731310844 0.893416941 1.503631949 2.593049526 2.821917772 2.520812273 2.484500647 3.781818151 2.264108419 2.510273933 4.311037064 3.245918274 1.35288167 1.538876891 1.659428477 2.17404747 2.495708227 2.824230433 3.594627619 5.517159939 3.139140368 2.973631144 3.366735458 3.133403301 2.987925529 1.515451074 1.964835286 1.957677126 2.098078728 2.419086933
TR(ACG)K 0.156640187 0.093641624 0.079455167 0.0832396 0.028058363 0.133986935 0.024918742 0.137931034 0.405569017 0.383408099 0.155251145 0.198984772 0.106773831 0.172727272 0.097065464 0.128995433 0.202898562 0.088775508 0.102123357 0.272138238 0.299428582 0.083419159 0.095493555 0.097318776 0.252747267 0.211834311 0.114253402 0.252535492 0.200413212 0.164915964 0.321624577 0.407910973 0.264835179 0.171259835 0.158746198 0.191908702
YGR148C 42.92508316 23.73063469 36.22701645 34.55455399 43.33670425 37.88126373 44.67172241 44.43469238 74.25182343 65.83744812 62.65296936 45.32588959 41.69345856 26.36818123 35.41534805 37.15981674 41.6755867 32.81326294 34.16278839 43.81533432 61.66742706 41.16580582 43.70600891 39.60973358 52.6849823 27.4591732 30.92986488 28.16835785 33.93284988 34.09243774 48.37760925 62.31149292 48.20659256 37.48424911 36.33164597 38.61618042
YDR417C 0.269012511 0.153757229 0.189557329 0.177727789 0.310886681 0.229847491 0.108342357 0.274817139 0.309927374 0.275784761 0.20091325 0.211167499 0.254879475 0.18295455 0.172686234 0.272831053 0.220735773 0.209183663 0.299292207 0.193304524 0.274285704 0.196704432 0.157725319 0.197616681 0.390720397 0.179881662 0.201357469 0.200811356 0.173553705 0.272058815 0.200878158 0.205191582 0.223076925 0.298228323 0.171890795 0.12033195
non-annotated 0.868331432 2.345664501 0.728717327 1.507311583 0.9438833 1.726579547 1.091007471 1.250783682 2.013317347 0.932735443 0.615296841 0.755329967 0.538461566 1.909090996 1.63205421 1.574200869 0.940914154 1.570408106 1.096056581 1.138228893 1.002285719 0.84552002 0.916308999 0.4101291 0.360195369 0.913609445 1.430995464 2.190669537 1.729338765 1.686974883 0.771679521 1.721878767 1.365934134 1.050196767 1.099089861 0.966804862
Found 0.023836549 0.018497109 0.010215664 0.004499438 0.021324355 0.004357298 0.017334778 0.016718915 0.012106538 0.011210763 0.009132421 0.004060914 0.021814007 0.004545455 0.002257336 0.023972603 0.0122631 0.003061224 0.004044489 0.006479482 0.006857143 0.004119465 0.003218884 0.005958292 0.018315019 0.015384615 0.020361992 0.005070994 0.007231405 0.004201681 0.009879254 0.004944376 0.010989011 0.010826772 0.012133468 0.006224066
non-annotated 0.006810443 0.001156069 0.007945516 0.004499438 0.01234568 0.006535948 0.009750812 0.009404388 0.006053269 0.002242153 0.002283105 0.002030457 0.004592423 0.018181819 0.006772009 0.010273973 0.003344482 0.001020408 0.003033367 0.003239741 0.002285714 0.001029866 0.003218884 0.001986097 0.074481077 0.008284024 0.009049774 0.005070994 0.001033058 0.004201681 0.005488474 0.001236094 0.003296704 0.001968504 0.002022245 0.00726141
non-annotated 9.242905617 1.997687817 5 5.401575089 5.875421047 5.982571125 7.569880486 8.934169769 28.46489143 17.89798355 15.08904171 12.36142063 8.607348442 2.721590996 5.230247974 6.335616589 5.171683311 6.713265419 7.564205647 16.67062569 12.2674284 11.97940159 12.88626575 9.477656364 11.55189228 3.623668909 3.099547625 4.541582108 5.970041275 6.198529243 9.386388779 19.17799568 10.77692318 8.96751976 10.5338726 10.32572556
YJRWDELTA20 0.136208862 0.182658955 0.107832007 0.202474698 0.404040426 0.183006525 0.205850482 0.167189136 0.079903148 0.246636778 0.223744303 0.20203045 0.056257181 0.1784091 0.199774265 0.179223746 0.316610932 0.362244904 0.149646103 0.131749451 0.178285718 0.176107109 0.187768236 0.11519365 0.172161177 0.097041421 0.115384616 0.182555795 0.251033038 0.258403361 0.158068061 0.152039543 0.148351654 0.196850389 0.135490388 0.106846467
#NAME? 0.009080591 0.018497109 0.036322363 0.007874016 0.015712682 0.008714597 0.010834236 0.015673982 0.00968523 0.023542602 0.006849315 0.008121828 0.013777269 0.0125 0.005643341 0.013698631 0.0122631 0.004081632 0.0091001 0.005399568 0.003428572 0.007209063 0.006437769 0.003972195 0.010989011 0.015384615 0.014705882 0.014198784 0.011363637 0.013655462 0.007683864 0.008652657 0.006593407 0.007874016 0.005055611 0.005186722
YML054C 38.07151031 46.13063431 54.27809143 51.25984192 40.37710571 30.70697021 26.84615135 20.32706451 6.292978287 4.599775791 8.344749451 11.53502464 43.40528488 60.3125 47.90406036 40.03310394 44.50055695 25.12142754 18.63093948 9.062635422 15.29142857 4.948506355 9.343347549 11.49652386 48.33333588 57.43787003 62.32352829 37.27282333 29.35743713 28.6985321 15.51811218 10.17923355 14.68241787 5.781496048 11.05055618 19.44294548
YGR174C 6.600453854 7.068208218 3.881952286 3.103487015 2.379349232 2.774509668 3.057421446 2.699059486 0.817191303 3.560538292 5.283104897 4.239593983 6.282434464 6.242045403 4.422121525 3.44406414 3.542920828 3.188775539 2.830131292 1.223542094 1.373714209 3.483007193 4.237124443 3.525322914 9.492063522 5.888757706 3.104072332 3.307302475 2.988636255 2.545168161 2.575192213 0.830655038 2.564835072 3.239173174 3.694640875 4.560165882
YJL044C 0.673098743 2.095953703 2.325766087 2.659167528 2.615039349 2.467320204 1.305525422 1.16823411 1.786925077 0.688340843 0.575342476 0.819289267 1.106773853 2.146590948 1.168171525 1.371004581 1.024526238 1.946938753 1.599595428 2.072354078 0.644571424 1.022657037 0.998926997 0.664349556 0.695970714 1.852071047 2.193439007 1.950304389 1.256198287 2.003151178 0.962678373 2.555006027 1.437362671 1.005905509 0.762386203 0.708506227
non-annotated 0.306469917 0.145664737 0.228149831 0.110236228 0.093153767 0.138344228 0.169014081 0.113897592 0.217917681 0.186098665 0.224885851 0.134010151 0.083811715 0.115909092 0.068848759 0.156392694 0.236343384 0.082653061 0.109201208 0.079913609 0.09257143 0.104016483 0.120171674 0.07646475 0.079365082 0.138461545 0.171945706 0.078093305 0.07747934 0.155462191 0.09989024 0.127317667 0.125274718 0.067913383 0.12537916 0.132780075
YFL035C 0.62883091 0.84277457 0.644721925 0.589426339 0.960718334 0.729847491 0.785482109 0.922675073 0.749394715 1.032511234 1.095890403 0.801015198 0.740528166 0.948863685 1.066591382 0.834474862 0.71906352 0.773469388 0.723963559 1.559395194 1.100571394 1.151390314 1.215665221 0.989076495 0.871794879 1.005917192 0.590497732 0.551724195 0.5 0.588235319 0.957189918 1.673671007 1.219780207 0.987204731 0.974721909 0.837136865
YMR040W 1.020431399 0.951445103 0.501702607 1.046119213 0.947250366 0.944444418 0.934994578 1.122257113 0.627118647 1.054932714 1.503424644 1.238578677 1.275545359 1.51818192 0.893905163 0.894977212 1.302118182 1.075510144 0.743174911 0.578833699 1.105142832 0.981462419 0.944205999 0.901688218 1.413919449 1.048520684 1.029411793 1.181541681 1.033057809 1.584033728 0.592755258 0.605686009 1.083516479 1.138779521 1.066734076 1.293568373
non-annotated 0.116912603 0.01734104 0.049943246 0.042744659 0.028058363 0.05882353 0.061755143 0.070010446 0.066585958 0.171524674 0.152968034 0.101522841 0.06659013 0.021590909 0.013544018 0.014840183 0.023411371 0.028571427 0.032355916 0.007559395 0.109714292 0.125643656 0.074034333 0.041708041 0.03174603 0.056804735 0.014705882 0.074036516 0.051652893 0.085084043 0.012074644 0.003708282 0.11978022 0.132874012 0.087967642 0.075726137
YBR201W 0.967082858 0.598843932 0.552780926 0.778402686 0.996633053 1.068627477 1.002166748 0.984326005 0.398305118 1.206278086 1.052511454 0.900507569 0.649827778 0.647727311 1.057561994 0.961187184 1.362318873 1.354081631 1.085945368 0.833693266 0.570285738 0.973223448 0.863733888 0.503475666 1.09645915 1.169230819 0.516968369 1.277890563 1.275826454 1.323529482 1.368825436 0.195302829 1.031868219 0.977362216 0.806875646 0.779045582
Found 0.225879684 0.23930636 0.357548237 0.298087746 0.381593734 0.388888896 0.449620783 0.420062721 0.337772399 0.243273556 0.14611873 0.185786784 0.292766958 0.401136369 0.104966141 0.496575356 0.238573015 0.27448979 0.414560139 0.253779709 0.206857145 0.387229621 0.306866944 0.201588869 0.25518924 0.208284035 0.295248866 0.274847895 0.345041335 0.30252102 0.343578488 0.441285521 0.397802204 0.29625985 0.318503529 0.238589197
YJL218W 0.834279239 0.819653153 0.593643606 0.437570333 0.384960741 0.277777791 0.412784368 0.29467085 0.282082319 0.858744442 0.815068543 0.621319771 1.075775027 0.785227299 0.584650099 0.486301363 0.422519535 0.219387755 0.215369046 0.276457876 0.868571401 1.16477859 1.158798337 1.000993133 0.996336997 0.788165689 0.686651587 0.364097387 0.315082639 0.310924381 0.3413831 0.248454869 0.629670322 0.842519641 0.908998966 0.936721981
#NAME? 4.104426861 6.492485046 8.333711624 8.115860939 7.278339386 6.945533276 6.274105549 5.842215061 18.59685326 9.150224686 6.813927174 8.532995224 7.183697224 8.571591377 8.672686577 8.202054977 4.414715767 7.262244701 6.136501312 9.596112251 8.165714264 6.30175066 8.079399109 5.300893784 5.819292068 4.343195438 7.805429935 6.618661404 5.627066135 6.59663868 6.657519341 10.95302773 10.00439644 7.492125988 9.117289543 8.405601501
Found 0.11804767 0.018497109 0.09307605 0.021372329 0.016835017 0.114379086 0.118093163 0.111807734 0.093220338 0.051569507 0.011415525 0.049746193 0.090700351 0.042045455 0.04288939 0.257990867 0.033444814 0.079591841 0.053589482 0.086393088 0.144000009 0.033985581 0.06437768 0.021847071 0.096459098 0.037869822 0.066742085 0.067951322 0.068181813 0.096638657 0.065861695 0.177997515 0.032967035 0.117125981 0.074823052 0.050829872
non-annotated 3.110102177 2.324855566 1.544835448 1.84251976 2.342312098 2.251633883 2.289273977 2.526645899 3.542372942 4.224215508 3.866438627 3.303553104 1.696900249 2.535227299 2.093679428 2.847031832 4.571906567 3.454081535 3.329625607 3.145788193 2.497142792 2.656024694 1.952789664 2.596822262 3.930402994 3.435502768 3.565611124 4.287018776 5.0051651 5.261554718 1.675082445 3.103831768 2.305494547 2.49901557 2.667340517 2.954356432
non-annotated 0.225879684 0.47167629 0.532349646 0.523059607 0.555555582 0.541394353 0.491874307 0.479623854 0.830508471 0.197309434 0.105022833 0.246700495 0.30539611 0.705681801 0.773137689 0.340182632 0.574136019 0.684693873 0.472194135 0.448164135 0.425142854 0.228630275 0.231759667 0.167825222 0.304029316 0.293491125 0.51357466 0.47160247 0.448347121 0.476890773 0.515916586 0.421507984 0.347252756 0.277559072 0.20728007 0.284232348
YLR314C 2.457434654 2.38959527 2.039727449 1.480315089 0.854096532 0.957516372 0.985915422 0.360501587 1.55084753 1.336322904 2.490867615 2.537055731 2.275545359 2.587500095 1.24830699 1.244292259 0.87179482 0.724489808 1.20728004 1.336933017 1.886857152 2.432543755 2.421673775 2.413108349 1.108669162 2.217751503 1.298642635 1.474645019 0.987603247 1.051470637 0.278814495 1.658837914 1.891208887 2.811023712 2.624873638 2.684647083
YHR053C 75.99886322 87.21155548 99.35868073 97.49719238 96.89225769 82.54357147 99.56012726 88.68235016 90.4806366 91.9809494 97.00571442 63.27106857 75.1469574 93.66932678 97.45146942 113.4212341 118.5607605 58.10203934 69.57128143 69.49567413 79.70857239 55.25643539 61.28970337 56.05759811 115.2527542 96.29113007 104.3427658 58.87221146 72.11776733 77.05567932 92.76399994 73.67366791 63.97802353 47.67913437 50.93629837 59.47302628
YDR458C 0.784335971 1.515606999 0.901248634 1.217097878 1.3468014 1.210239649 0.899241567 1.019853711 0.882566631 0.785874486 0.808219254 1.076142073 0.973593652 1.33977282 1.530474067 1.050228357 0.939799368 1.441836715 0.948432744 1.044276476 1.110857129 1.030895948 1.144849777 1.46077466 0.42612946 1.053254485 1.045248866 1.364097476 1.335743785 1.201680779 0.796926439 1.479604363 0.997802258 1.185039401 0.939332604 1.221991658
YOR314W 0.085130535 0.047398843 0.111237235 0.134983122 0.099887766 0.122004353 0.133261099 0.09717869 0.169491529 0.13789238 0.09931507 0.064974621 0.06659013 0.102272734 0.133182839 0.059360731 0.171683386 0.074489795 0.108190082 0.089632832 0.129142851 0.097837277 0.077253215 0.056603774 0.075702071 0.143195271 0.141402721 0.108519271 0.088842981 0.142857149 0.103183314 0.061804693 0.095604397 0.054133859 0.052578356 0.077800825
non-annotated 0.763904691 0.712138712 0.754824042 0.830146253 0.976431012 0.933551192 0.853737831 0.658307195 0.731234908 0.788116693 0.639269412 0.93096441 0.709529281 0.811363697 0.876975119 0.78652972 0.712374628 0.71938777 0.684529781 0.680345595 0.669714272 0.600411952 0.993562222 0.663356543 0.897435904 0.782248497 1.001131296 0.856998026 0.933884323 1.115546227 1.09110868 0.786155701 0.730769277 0.551181078 0.690596581 0.652489603
YKL205W 0.492622048 0.449710995 1.107831955 0.65691793 0.70145905 0.86601305 0.606717229 0.91536051 2.815980673 0.868834138 1.224885941 1.114720821 0.692307711 0.653409123 0.791196346 0.519406378 0.983277559 1.068367243 0.821031272 0.996760309 2.210285664 1.173017502 1.194205999 0.957298934 0.576312602 0.582248509 0.72963804 0.511156201 0.65289253 1.015756249 0.735455573 1.6897403 1.341758251 1.251968503 1.483316422 1.628630638
Found 10.58342838 11.67861271 7.855845451 6.96737957 7.470258236 7.927015305 7.820151329 6.787878513 8.917675018 9.19170475 13.56735229 8.75228405 8.678531647 7.502273083 9.12189579 8.877854347 11.14604187 9.037755013 10.40141487 7.424406052 3.766857147 8.872296333 10.26609421 5.972195148 13.35042763 9.757396698 6.271493435 10.79208946 8.464876175 9.882352829 9.42810154 7.58220005 7.751648903 9.321849823 9.803841591 8.84647274
YJL089W 1.694665194 5.886705399 5.814982891 6.04949379 6.817059994 4.595860481 4.719393253 3.280041695 0.549636841 0.554932773 1.121004581 0.612182736 1.895522594 6.180682182 6.849887371 4.6404109 4.722408295 4.72551012 3.571284056 1.257019401 1.12914288 0.820803225 0.920600891 0.787487626 1.987790108 4.542011738 6.150452614 4.901622772 5.642561913 5.763655663 5.291986942 1.088998675 0.683516502 0.942913413 0.81092006 0.834024847
YIR029W 5.984108925 1.109826565 1.160045385 1.155230641 1.748597145 1.324618697 1.615384579 1.737722158 9.901937485 5.406950951 4.044520378 3.408121824 5.61882925 1.367045522 1.137697577 1.562785387 1.529542923 1.110204101 1.745197177 5.605831146 17.01942825 2.79608655 3.730686903 5.671300888 8.433455467 1.542011857 1.2635746 1.307302237 1.300619841 1.425420165 2.830955029 8.707045555 9.191208839 3.152559042 3.875631571 6.067427158
YLR256W 2.39160037 5.872832298 6.331441402 7.707536697 8.800224304 8.18954277 7.976164341 7.036572933 4.768764973 3.226457357 2.8904109 2.055837631 2.319173574 3.905682087 6.388261795 8.372146606 8.110367775 7.084693432 8.05561161 3.528077841 4.596571445 3.442842245 1.903433442 2.638530493 2.40415144 5.401183605 7.668552399 6.590263844 7.917355537 7.523109436 6.811196804 3.960444689 3.5637362 2.957677126 2.034378052 2.106846333
YCR030C 3.550510645 5.297110081 4.272417545 4.649044037 4.196408749 4.227668762 3.58613205 3.039707422 0.645278454 2.523542881 2.568493128 1.941116691 3.828932524 4.589772701 5.047404289 4.577625751 3.916387796 3.058163404 3.462082624 1.747300267 2.627428532 2.738413811 2.640558004 2.863952398 3.178266048 6.101775169 5.0271492 3.353955746 3.029958487 3.063025475 3.933040619 1.632880092 2.805494547 2.117125988 1.746208191 2.512447834
Found 0.004540295 0.005780347 0.006810443 0.01687289 0.01010101 0.006535948 0.005417118 0.004179729 0.007263923 0.025784753 0.003424658 0.020304568 0.022962114 0.006818182 0.082392775 0.003424658 0.00780379 0.002040816 0.002022245 0.010799136 0.009142857 0.003089598 0.003218884 0.005958292 0.030525031 0.003550296 0.002262444 0.004056796 0.003099174 0.003151261 0.004390779 0.002472188 0.002197802 0.00984252 0.004044489 0.003112033
YGR069W 0.346197516 0.271676302 0.139614075 0.174353212 0.105499439 0.168845311 0.227518946 0.101358414 0.049636804 0.155829594 0.130136982 0.102538072 0.231917351 0.264772713 0.232505649 0.174657539 0.166109249 0.127551019 0.177957535 0.035637148 0.069714285 0.125643656 0.151287556 0.077457801 0.511599541 0.475739658 0.169683263 0.211967558 0.103305787 0.098739497 0.085620202 0.028430158 0.116483524 0.081692912 0.101112232 0.171161816
YFL016C 4.246311188 3.631213903 3.397275686 3.512935877 3.599326849 3.554466009 3.563380003 2.912225962 1.386198521 3.813901663 5.641552925 4.029441357 4.772675514 3.218182087 3.107223272 4.309360981 2.66332221 4.748979568 3.301314354 1.9071275 3.867428541 4.599381924 4.704935551 3.717974186 2.97802186 4.702958584 2.398190022 3.850913048 3.635330439 3.622899294 4.66739893 1.441285491 5.54395628 4.677165508 4.490394115 4.516597271
YERCDELTA24 11.75028324 12.37803364 11.73325729 7.622046947 9.803591728 9.483659744 9.393281937 7.037617683 10.74697399 9.884530067 15.2522831 9.832487106 8.280138016 12.22840881 9.63769722 11.39497757 15.7201786 8.911224365 11.39635944 7.186824799 0.903999984 8.642636299 8.965664864 11.82323742 14.0280838 17.02130318 11.94457054 10.34178543 11.19628143 11.67226887 12.4774971 9.526576042 7.979120731 9.720472336 10.15773392 10.73547649
YBR202W 2.311010361 2.330635786 3.435868502 2.517435312 2.389450073 2.469498873 2.711809158 2.914315462 3.682808876 5.421525002 2.462328672 1.873096466 2.502870321 2.262500048 2.901805878 3.194063902 2.641025543 2.083673477 2.46713829 3.160907269 7.162285805 3.227600336 2.437768221 2.293942451 2.924298048 2.461538553 3.33371067 2.306288004 2.098140478 2.188025236 2.166849613 3.516687155 6.187911987 2.271653652 1.941354752 1.987551808
YHL003C 0.71169126 0.441618502 0.225879684 0.428571433 0.598204255 0.36601305 0.379198253 0.221525609 0.617433429 0.590807199 0.712328792 0.689340115 0.334098756 0.418181837 0.222347632 0.550228357 0.288740247 0.374489784 0.261880666 0.376889855 0.221714273 0.521112204 0.71888411 0.526315808 0.37240538 0.542011857 0.468325824 0.934077084 0.682851195 0.558823526 0.298573017 0.339925826 0.642857134 1.032480359 0.828109205 0.465767622
YMR169C 0.215664014 1.960693717 2.096481323 3.607424259 3.424242735 2.586056471 1.852654338 0.841170371 0.347457647 0.219730958 0.367579937 0.21218273 0.358208984 1.348863602 1.970654607 3.639269352 3.410256386 2.190816164 1.55712831 0.730021596 0.276571423 0.239958793 0.287553638 0.179741815 0.400488406 1.817751527 2.289592743 3.878296375 2.490702391 1.72163868 1.721185565 0.474660069 0.206593409 0.284448802 0.18099089 0.258298725
Found 28.16799164 25.51445007 20.21225929 18.74015808 21.2233448 19.95751572 22.44311905 18.95297813 26.70218086 25.02802849 33.52397156 20.25380707 21.58668327 21.89886475 23.79119492 23.65525055 26.35674477 21.39489746 23.31749153 17.63498878 8.473142624 19.53862 23.78326225 14.93843174 36.85348129 31.608284 15.3585968 22.09127808 17.97727203 21.07037926 24.38529205 22.56983757 20.18571472 19.81692886 21.46612549 23.10062027
YNL140C 1.004540324 1.120231152 0.934165776 1.23509562 1.134680152 1.294117689 1.430119157 0.786833882 1.60653758 1.239910364 0.820776284 1.163451791 1.084959865 1.052272797 1.194130898 1.14611876 1.404682279 1.193877578 0.747219384 1.132829428 2.105142832 1.273944378 1.03111589 1.306852102 0.820512772 0.643787026 1.254524946 1.164300323 1.295454502 1.553571463 1.374313951 1.619282961 0.5 1.395669341 1.127401352 1.071576715
YNL300W 7.919409752 3.178034544 1.91827476 1.121484756 1.127946138 1.113289714 1.442036867 1.765935302 3.297820807 24.7556057 20.68379021 14.43756294 11.54649925 2.721590996 1.778781056 0.820776284 1.060200691 0.781632602 1.071789622 1.893088579 5.242285728 25.03192711 21.61587906 14.68818283 10.92796135 3.369230986 1.475113034 0.652129889 0.551652908 0.720588267 1.208562016 2.292954206 15.31978035 18.6751976 16.2315464 13.86099434
YNL113W 2.622020483 2.220809221 5.676504135 4.502811909 4.870931625 5.491285324 6.798482895 6.624869347 20.31476974 4.454035759 5.619863033 5.860913277 2.8277843 3.152272701 4.674943447 5.288812637 7.301003456 5.178571224 6.470171928 17.09503174 3.63314271 4.09886694 5.036480427 5.261171818 3.083028078 3.127810478 5.139140129 4.699797153 5.691115856 7.613445282 6.694841385 22.54882431 3.835165024 3.798228264 5.156723499 5.501037121
YIL058W 0.155505106 0.056647398 0.116912603 0.148481444 0.170594841 0.152505443 0.152762726 0.113897592 0.117433414 0.10650225 0.156392694 0.089340098 0.242250308 0.097727276 0.133182839 0.154109597 0.201783732 0.131632641 0.09201213 0.097192228 0.072000004 0.086508751 0.150214598 0.118172787 0.222222239 0.203550309 0.107466064 0.111561872 0.101239666 0.112394959 0.158068061 0.067985162 0.168131873 0.123031497 0.105156712 0.140041485
TE(UUC)K 0.419977307 0.686705232 0.575482428 0.638920128 1.096520782 0.946623087 1.003250241 1.122257113 2.921307564 2.077354431 1.13356173 1.616243601 0.617680848 0.552272737 0.829571068 0.858447492 1.008918643 0.948979557 0.883720875 1.41792655 1.209142923 0.725025773 0.982832611 0.663356543 0.796092749 0.867455661 0.610859752 1 1.623966932 1.716386557 1.639956117 3.071693182 1.73406601 1.063976407 0.933265924 0.915975094
YOR303W 10.53689003 17.20115662 30.25766182 29.36108017 33.53984451 36.36056519 39.59371567 30.33333206 23.80871773 10.08296013 12.56050301 11.76446724 12.55683136 16.44886398 26.9650116 33.43150711 41.88182831 30.57755089 32.07279968 30.23649979 14.39885712 9.649845123 14.51502228 13.47169781 10.6129427 21.88520813 27.09615517 19.82251549 28.12809944 30.73844719 36.09440231 35.91470718 10.47472572 9.164369583 12.4883709 10.42634773
YLR333C 22.51645851 11.07745647 19.84449577 17.49943733 17.20314407 18.38671112 19.45720482 23.99895477 50.00363159 33.29484177 36.15296936 24.93908501 15.49827862 12.37727261 14.69864559 17.03881264 23.16387939 16.66530609 19.61880684 32.13822937 36.33371353 24.51184464 24.52575111 20.65739822 25.64957237 14.42366982 18.35859871 15.59837818 17.62809944 18.91281509 22.45773888 40.59085083 28.93186951 20.94881821 21.2800808 21.81431389
YDL209C 0.599318981 0.935260117 1.329171419 0.947131574 1.139169574 1.049019694 1.353196025 1.281086683 2.161016941 0.991031468 1.357306004 0.839593887 0.779563785 0.665909111 0.817155778 0.933790028 1.108138204 1.075510144 0.845298231 2.111231089 1.027428627 0.943357348 1.156652451 0.969215512 1.03174603 0.809467494 0.768099606 0.913793147 0.977272689 0.795168042 1.339187741 2.286773682 0.878022015 0.746062994 0.921132386 0.804979205
Found 0.05107832 0.235838145 0.17026107 0.169853777 0.236812592 0.040305011 0.08125677 0.241379321 0.1101695 0.013452916 0.198630139 0.062944159 0.1010333 0.114772737 0.213318273 0.156392694 0.205128208 0.132653058 0.182002008 0.036717065 0.330285698 0.090628222 0.021459227 0.09136048 0.212454215 0.092307694 0.169683263 0.189655185 0.219008267 0.076680675 0.327113062 0.153275639 0.103296705 0.111220472 0.007077856 0.134854764
YER001W 1.279228091 0.349132955 0.452894449 0.807649076 0.820426524 0.790849626 1.003250241 1.274817109 2.480629444 4.829596519 4.752283096 4.040608883 2.082663774 0.577272713 0.639954865 1.021689534 0.840579748 0.98163259 1.239635944 2.908207178 3.088000059 3.835221291 3.729613781 3.255213499 2.310134411 0.533727825 0.444570124 0.735294163 0.802685916 0.823529422 1.080131769 3.023485661 3.912087917 3.487204552 4.323558807 3.45435667
YML133C 2.253121376 1.467051983 2.056753635 2.271090984 1.231200933 1.823529363 1.854821086 3.251828909 3.822034121 9.3923769 4.436073303 4.51370573 3.177956343 1.938636541 2.386004448 2.617579937 1.950947642 1.73775506 1.879676342 1.6641469 12.3954277 5.79505682 4.604077339 3.671301126 4.142857075 2.126627207 2.555429935 1.24847877 1.677685857 1.478991628 2.637760878 1.347342372 9.756044388 4.234251976 4.035388947 3.443983078
non-annotated 0.064699203 0.05317919 0.010215664 0.011248594 0.038159374 0.042483661 0.03033586 0.036572624 0.064164653 0.089686103 0.067351602 0.091370553 0.102181405 0.080681823 0.057562076 0.018264841 0.014492753 0.008163265 0.011122346 0.047516201 0.060571428 0.009268794 0.035407726 0.044687189 0.035409037 0.089940831 0.024886878 0.040567953 0.050619833 0.052521009 0.041712403 0.045735475 0.07692308 0.045275588 0.037411526 0.080912858
YGL189C 32.03518677 25.64046097 29.01475525 31.43082047 37.67115784 35.24509811 36.20476532 37.84848785 52.88862228 54.78475571 48.97716904 35.17360306 33.65557098 25.84090996 31.4209919 32.42009354 33.03790283 27.28673553 31.16784477 32.36500931 44.08114243 37.18125534 37.81223297 32.14300156 44.29182053 22.0994091 30.35520363 25.76369286 30.20351219 32.82668304 42.59165955 50.72558594 42.64725113 34.31397629 33.26592255 33.39107513
Found 0.140749142 0.035838149 0.163450629 0.129358828 0.129068464 0.081699349 0.16576381 0.11807733 0.06779661 0.198430508 0.14041096 0.098477155 0.184845015 0.039772727 0.093679458 0.158675805 0.129319966 0.005102041 0.15773508 0.132829368 0.090285711 0.0607621 0.045064375 0.111221448 0.269841284 0.099408284 0.173076928 0.080121711 0.172520667 0.169117659 0.121844135 0.085290477 0.130769223 0.049212597 0.079878666 0.035269707
YDLWTAU1 2.288308859 1.456647396 1.309875131 1.103487015 1.234568 1.459694982 1.231852531 0.660397112 1.130750656 1.809417009 1.840182662 1.534010172 1.541905999 1.915909171 1.613995433 1.280821919 2.668896198 2.209183693 1.117290139 0.826133907 0.778285682 1.143151402 1.425965548 1.170804381 2.431013584 2.701775312 0.881221771 2.124746561 2.178718805 2.045168161 1.913282156 0.538936913 1.294505596 1.215551138 1.295247674 1.48443985
YNL296W 0.044267878 0.016184971 0.083995461 0.122609675 0.072951742 0.054466233 0.122426867 0.110762805 0.158595651 0.048206281 0.046803653 0.077157356 0.087256029 0.153409094 0.06433408 0.138127863 0.103678934 0.054081634 0.07583417 0.058315337 0.08685714 0.066941299 0.061158795 0.054617677 0.107448108 0.100591719 0.121040724 0.094320491 0.08471074 0.063025214 0.135016471 0.043263286 0.050549451 0.048228346 0.089989878 0.036307052
Found 0.089670829 0.062427744 0.001135074 0.031496063 0.02244669 0.114379086 0.05742145 0.068965517 0.115012109 0.068385653 0.049086761 0.005076142 0.102181405 0.025 0.007900677 0.057077628 0.039018951 0.009183673 0.05763397 0.045356371 0.08685714 0.020597322 0.023605151 0.013902681 0.040293042 0.074556217 0.037330318 0.036511157 0.028925618 0.052521009 0.09989024 0.032138441 0.006593407 0.01476378 0.024266936 0.014522821
Found 0.137343928 0.152601153 0.173666298 0.15185602 0.2143659 0.126361653 0.249187425 0.23197493 0.204600483 0.145739913 0.204337895 0.162436545 0.187141225 0.1784091 0.247178316 0.256849319 0.139353395 0.19183673 0.248736084 0.158747301 0.194285706 0.15036045 0.195278972 0.17179741 0.230769232 0.192899406 0.234162912 0.131845847 0.158057854 0.089285716 0.264544457 0.14833127 0.092307687 0.16141732 0.136501506 0.070539415
non-annotated 0.006810443 0.011560693 0.012485811 0.005624297 0.086419754 0.019607842 0.076923072 0.017763846 0.019370461 0.007847534 0.011415525 0.009137056 0.041331805 0.102272734 0.007900677 0.012557078 0.017837236 0.057142854 0.084934272 0.009719222 0.081142858 0.013388258 0.143776819 0.008937438 0.006105006 0.014201184 0.013574662 0.015212983 0.022727273 0.100840345 0.07903403 0.032138441 0.024175825 0.007874016 0.042467136 0.036307052
TR(UCU)J1 0.071509652 0.035838149 0.119182751 0.055118114 0.006734008 0.111111112 0.047670636 0.10240335 0.185230032 0.218609869 0.100456625 0.148223355 0.11940299 0.119318187 0.111738145 0.090182655 0.219620973 0.064285718 0.086956523 0.140388772 0.069714285 0.081359424 0.074034333 0.03773585 0.199023187 0.234319523 0.065610863 0.097363092 0.188016534 0.268907577 0.185510427 0.372064263 0.160439566 0.113188975 0.060667336 0.085062236
YLR067C 0.416572094 0.360693634 0.528944373 0.350956142 0.52300787 0.154684097 0.201516792 0.290491104 0.417675555 0.479820639 0.559360743 0.623350263 0.444316924 0.386363655 0.273137689 0.199771687 0.328874022 0.275510192 0.262891799 0.249460042 0.470857143 0.59217298 0.498927027 0.576961279 0.586080611 0.372781068 0.436651587 0.374239385 0.380165279 0.335084051 0.201975852 0.354758948 0.435164839 0.805118144 0.774519682 0.740663886
non-annotated 0.010215664 0.009248555 0.030646993 0.056242973 0.019079687 0.045751631 0.006500542 0.009404388 0.144067794 0.03363229 0.005707763 0.041624364 0.004592423 0.014772727 0.013544018 0.005707763 0.08361204 0.02142857 0.013144589 0.008639309 0.015999999 0.008238929 0.013948497 0.001986097 0.020757021 0.030769231 0.005656109 0.014198784 0.010330578 0.053571429 0.005488474 0.029666254 0.021978023 0.002952756 0.032355916 0.008298755
YMR079W 8.373439789 7.883236885 14.67309856 10.60404968 9.997756004 10.44117641 11.34994507 11.17241383 17.88982964 10.58632374 15.3732872 10.95025349 9.478760719 7.650000572 9.147855759 9.874429703 9.032330513 8.559183121 8.294236183 12.49892044 12.67885685 14.63748741 15.28111553 9.032770157 9.327228546 9.98106575 10.60520363 7.036511421 7.660123825 8.75 10.36992359 17.417799 12.4725275 13.68011856 12.85237503 11.24170017
non-annotated 0.212258801 0.195375711 0.239500567 0.169853777 0.251402915 0.150326803 0.118093163 0.137931034 0.190072641 0.217488796 0.187214613 0.303553283 0.291618854 0.30795455 0.281038374 0.309360743 0.188405797 0.161224484 0.160768434 0.059395246 0.171428576 0.188465491 0.312231749 0.257199615 0.376068383 0.265088767 0.289592773 0.230223149 0.183884293 0.163865551 0.153677285 0.07169345 0.160439566 0.271653533 0.319514662 0.382780075
YPR010C 1.76276958 0.650867045 3.102156639 2.161979675 2.482603788 3.190631628 4.099674702 7.131661415 30.89346313 5.525784969 3.755707741 5.384771824 2.536165476 0.746590912 2.481941223 2.93264842 2.838350058 3.518367052 4.631951332 16.79157639 7.143999577 4.037075043 4.795064449 4.868917465 2.73382163 0.650887609 2.595022678 2.280933142 2.81508255 3.549369812 5.571899414 22.47836685 4.440659523 3.235236406 5.367036819 5.628630161
YOR287C 0.07718502 0.098265894 0.247446075 0.278965116 0.292929322 0.528322458 0.359696627 0.478578895 2.78087163 0.301569521 0.326484025 0.209137052 0.06659013 0.122727275 0.258464992 0.437214613 0.414715737 0.345918387 0.478260845 1.638228893 0.474285722 0.284243047 0.193133041 0.256206542 0.233211249 0.11360947 0.294117659 0.463488877 0.204545438 0.54831934 0.301866084 2.557478189 0.037362639 0.364173234 0.468149602 0.535269678
Found 0.002270148 0.0150289 0.010215664 0.051743533 0.025813693 0.069716774 0.074756227 0.051201675 0.008474576 0.038116597 0.022831051 0.033502538 0.064293921 0.031818181 0.004514673 0.003424658 0.010033445 0.012244898 0.004044489 0.008639309 0.059428569 0.018537588 0.006437769 0.001986097 0.061050061 0.01183432 0.09049774 0.010141988 0.068181813 0.017857144 0.066959389 0.030902347 0.006593407 9.84E-04 0.049544994 0.00726141
YOL118C 0.165720776 0.091329478 0.166855842 0.19572553 0.109988786 0.175381273 0.091007575 0.1786834 0.180387408 0.214125574 0.165525123 0.124873094 0.095292777 0.155681819 0.146726862 0.170091316 0.176142707 0.102040812 0.133468136 0.082073435 0.159999996 0.146240979 0.119098715 0.116186693 0.098901108 0.082840234 0.217194587 0.122718059 0.138429746 0.115546219 0.190998912 0.107540168 0.120879121 0.142716542 0.074823052 0.072614104
YIR022W 5.249716282 5.440462589 3.425652504 4.748031616 5.60157156 4.377995491 4.035752773 4.310344696 3.340193748 5.174888134 6.021689415 4.877157211 4.16762352 5.184091091 5.766365528 4.979452133 5.120401382 3.397959232 3.646106958 3.637148857 2.864000082 4.136972427 4.421673775 2.462760687 7.089132786 4.892307758 2.750000238 4.764706135 5.108470917 4.53256321 4.79473114 4.725586891 4.203296661 4.978346348 4.064711571 4.171161652
TI(AAU)L1 0.219069228 0.083236992 0.040862657 0.175478071 0.179573521 0.112200439 0.141928494 0.031347964 0.262711883 0.214125574 0.236301377 0.182741106 0.165327221 0.152272731 0.130925506 0.134703204 0.167224079 0.156122446 0.102123357 0.22138229 0.206857145 0.136972189 0.08261802 0.135054618 0.129426137 0.213017762 0.226244345 0.297160238 0.263429761 0.277310938 0.31833151 0.234857842 0.307692319 0.127952754 0.09201213 0.098547712
YOR041C 0.37116915 0.285549134 0.27809307 0.307086617 0.31874299 0.310457528 0.440953404 0.282131672 0.27723971 0.353139043 0.293379009 0.179695442 0.330654442 0.244318187 0.229119629 0.339041114 0.526198447 0.261224478 0.369059652 0.21058315 0.301714271 0.222451076 0.265021473 0.156901687 0.301587313 0.318343192 0.202488691 0.217038542 0.254132241 0.244747892 0.223929748 0.179233611 0.263736278 0.19389765 0.192113236 0.204356849
Found 13.91032887 13.89942265 9.785470963 10.62317276 9.869810104 10.56209087 9.296857834 7.687565804 14.28692532 14.28027058 18.33790016 11.8852787 11.71756649 11.47386456 13.63205433 11.71004677 16.0925312 14.57653046 12.55914974 10.82613373 6.444571495 10.47167873 15.6201725 7.359483719 14.65934086 17.09704018 7.78054285 15.65415859 12.51342964 11.08928585 12.52140522 8.599505424 11.45274734 11.6683073 13.66329575 12.76867199
YGR006W 0.416572094 0.319075137 0.349602729 0.489313841 0.437710464 0.498910666 0.475622952 0.50470221 0.375302672 0.434977591 0.439497739 0.252791882 0.357060879 0.414772749 0.530474007 0.456621021 0.559643269 0.498979598 0.523761332 0.31425485 0.314285725 0.467559218 0.314377666 0.258192658 0.576312602 0.44733727 0.436651587 0.449290067 0.557851255 0.466386586 0.65971458 0.348578483 0.496703327 0.347440928 0.302325577 0.288381726
YLR127C 0.410896719 0.477456629 0.293984115 0.498312712 0.205387205 0.501089334 0.440953404 0.480668753 0.504842639 0.236547098 0.392694086 0.242639586 0.487944931 0.430681854 0.211060956 0.586758018 0.35340023 0.379591823 0.393326581 0.379049659 0.402285725 0.395468593 0.390557945 0.53326714 0.434676409 0.269822478 0.407239825 0.321501046 0.48140493 0.436974794 0.111964874 0.41656366 0.459340662 0.445866138 0.395348817 0.338174224
YLL027W 4.934165955 4.409248352 5.847900391 5.094488144 5.518518925 4.718954563 7.175514221 5.985371113 9.150120735 5.686099052 7.351598263 5.184771538 5.518944263 4.606818199 5.164785385 4.474885941 5.981048107 5.781632423 5.646107197 5.122030258 10.43885708 6.314108849 5.502145767 5.221449852 5.583638668 6.101775169 5.690045357 4.101419926 5.651859283 5.721639156 6.8166852 5.692212105 7.656044483 5.055118084 5.111223221 5.040456295
YLR467W 0.26787743 0.197687864 0.181611806 0.268841386 0.425364792 0.285403043 0.2903575 0.190177649 0.262711883 0.702914834 0.497716874 0.445685297 0.388059705 0.213636369 0.249435663 0.256849319 0.261984408 0.167346925 0.20121333 0.165226787 0.258285701 0.498455197 0.504291832 0.196623638 0.440781444 0.182248518 0.114253402 0.249492913 0.289256185 0.212184891 0.441273361 0.331273139 0.787912071 0.689960599 0.420626849 0.245850623
YBR028C 0.493757099 0.344508648 0.353007942 0.300337464 0.255892247 0.258169949 0.240520045 0.313479632 0.696125925 0.504484355 0.668949783 0.569543123 0.351320356 0.362500012 0.320541739 0.263698637 0.237458184 0.346938759 0.353892803 0.560475171 0.280000001 0.621009231 0.576180279 0.638530314 0.302808285 0.204733714 0.289592773 0.323529422 0.237603307 0.222689092 0.347969294 0.740420282 0.43626377 0.817913353 0.707785606 0.634854734
Found 0.098751418 0.101734102 0.147559598 0.073115863 0.047138046 0.136165574 0.115926318 0.141065836 0.307506055 0.163677141 0.172374442 0.094416246 0.142365098 0.151136369 0.164785549 0.227168947 0.117056854 0.073469386 0.141557127 0.105831534 0.17485714 0.099897012 0.123390555 0.096325718 0.34065935 0.195266277 0.097285077 0.097363092 0.088842981 0.128151268 0.121844135 0.189122364 0.182417586 0.101377957 0.167846307 0.098547712
YNR036C 13.46765041 19.26127052 13.43586826 10.53768253 8.902357101 7.338779926 7.173346996 6.445140839 4.395884037 13.0112114 16.20205498 13.62944126 19.86452484 17.91250038 12.16027069 8.340182304 7.78706789 6.55408144 5.400403976 4.206263542 10.17257118 13.66941357 13.79184532 10.7537241 19.76190567 18.96094704 13.3371048 7.870182991 7.307851315 7.02941227 6.430296421 3.714462042 11.81538391 12.97736263 13.65722847 14.15145111
YGL010W 2.212258816 5.247398853 2.872871876 4.888638973 5.822671413 4.75381279 4.640303135 3.084639788 1.426150203 2.176009178 1.826484084 1.230456829 2.028702736 5.632955074 4.141083241 5.355022907 3.161649942 3.290816307 3.269969463 0.889848828 2.797714233 1.22348094 1.461373329 1.665342569 1.549450636 3.891124249 4.723981857 4.182555676 4.709710598 4.035714626 5.216246128 0.830655038 2.581318617 1.679133892 1.419615626 1.450207472
Found 0.522133946 0.795375764 0.325766176 0.586051762 0.443322122 0.612200439 0.505958796 0.566353202 0.227602899 0.41479823 0.348173529 0.230456859 0.61079222 0.797727287 0.163656875 0.348173529 0.402452618 0.259183675 0.613751233 0.161987036 0.613714278 0.561277032 0.539699554 0.519364476 0.418803424 0.342011839 0.5 0.420892507 0.484504133 0.592437029 0.345773876 0.111248448 0.626373649 0.529527545 0.464105159 0.536307037
YGR122W 2.038592577 2.631213903 1.089670897 1.583802104 2.147026062 1.51198256 1.695557833 1.327063799 0.89104116 0.801569521 1.335616469 0.924873054 0.491389215 2.336363792 1.443566561 2.130137205 0.903010011 1.093877554 1.681496382 0.61447084 2.265142679 0.917610705 0.898068607 1.616683245 1.434676409 1.65325439 1.884615541 1.536511183 1.429751992 1.68172276 1.448957205 0.326328784 1.013186812 0.961614132 0.90394336 1.144190788
YOL011W 2.219069242 4.176878452 2.956867218 2.69516325 2.407407522 2.701524973 2.104008436 1.663531899 2.547215462 2.340807438 1.418949842 1.455837488 2.823191881 3.85340929 2.985327244 2.933789968 2.267558575 1.68265295 1.814964533 1.234341264 2.147428513 1.676622033 1.48605144 2.172790527 1.476190567 3.471005917 2.941176653 1.749493003 1.633264542 1.587185025 1.637760758 1.83189106 1.11758244 1.483267665 1.518705606 1.31327796
YMRCDELTA13 0.120317824 0.083236992 0.052213393 0.064116985 0.102132447 0.095860571 0.122426867 0.059561126 0.0811138 0.155829594 0.151826486 0.189847723 0.096440874 0.102272734 0.137697518 0.107305937 0.173913047 0.100000001 0.087967642 0.103671707 0.069714285 0.085478887 0.101931334 0.049652435 0.146520153 0.124260359 0.042986427 0.19878298 0.138429746 0.197478995 0.108671792 0.163164392 0.090109892 0.155511811 0.113245696 0.071576759
YPL042C 1.158910275 0.950288951 1.108967066 1.132733345 1.117845178 1.014161229 0.941495121 1.020898581 1.069007277 1.149103165 1.197488666 1.492385745 1.18484509 1.153409123 1.086907506 1.275114179 1.033444762 1.147959113 1.079878688 2.112311125 1.355428576 1.105046391 1.188841224 1.940417051 1.012210011 1.259171605 1.333710432 1.119675517 1.177685976 1.07247901 1.118551135 2.550061703 1.132966995 1.152559042 1.378159761 1.232365131
YIL001W 1.383654952 1.10057795 1.366628885 1.123734593 1.306397438 1.137254953 1.18743217 0.479623854 1.417675614 1.658071756 1.579908609 1.051776648 1.213547707 0.901136398 1.162528157 1.474885821 1.935340047 1.580612183 0.878665268 0.886609077 0.829714239 1.026776433 1.414163113 0.945382297 1.06349206 1.460355043 1.397058845 1.495943308 1.151859522 1.300420284 1.531284332 0.969097614 1.341758251 0.979330719 1.05561173 1.021784186
YNL064C 8.089671135 10.05086708 12.56753635 21.1496067 20.26711655 23.23965073 22.57312965 23.10136032 25.22154999 18.41704178 17.94178009 14.67715645 10.22158527 9.757954597 15.89729118 23.90867424 21.1616497 21.55816269 19.63700676 27.56911278 24.48342896 16.96086502 17.86587906 14.56802368 9.494504929 10.17751503 16.49434471 16.92393494 19.31508255 20.98529434 25.27881432 33.10259247 23.23516464 15.74507809 16.08392143 14.76970959
YPL177C 3.686719418 6.363006115 9.407491684 9.149606705 7.053872585 9.807188988 9.04117012 9.498433113 12.30992794 6.177130222 7.203196526 5.411167622 3.988519192 5.875 8.334085464 9.036529541 9.928650856 8.659183502 9.957531929 12.18250465 8.874285698 5.60350132 5.234978676 5.656404972 3.488400698 7.126627445 7.886878014 7.648073196 8.594008446 8.294117928 10.04939651 13.50556183 6.356044292 5.859251976 5.617795467 3.597510099
YPL002C 1.921679974 1.487861156 1.019296288 1.80427444 1.395061851 1.891067624 1.707475662 1.514106512 1.582324505 2.123318434 0.840182662 1.790862799 2.084959984 1.465909123 1.425507903 1.839041233 1.396878481 1.762244821 1.562183976 0.728941679 2.482285738 1.247167826 1.667381883 1.108242273 1.775335789 0.874556243 1.119909525 1.855983853 1.821280956 2.04831934 1.452250361 1.313967824 1.427472472 1.792322874 1.634984732 1.545643091
YLL004W 0.894438207 1.141040444 1.009080648 1.141732335 1.03815937 1.138344169 1.34886229 1.749216318 1.418886185 0.563901365 0.936073065 0.763451755 0.845005751 1.217045426 0.626410842 1.119863033 1.060200691 1.086734653 1.25985837 2.620950222 1.205714226 0.78578788 0.977467775 1.257199645 0.531135559 0.731360972 1.184389114 0.728194773 1.056818247 1.186974883 0.597146034 3.940667152 0.593406618 1.315944791 1.177957535 1.206431508
YJR038C 0.179341659 0.175722539 0.315550506 0.21597302 0.172839507 0.152505443 0.2903575 0.03866249 0.060532689 0.117713012 0.192922369 0.040609136 0.078071192 0.150000006 0.232505649 0.353881299 0.375696778 0.097959183 0.218402416 0.122030236 0.254857123 0.022657055 0.084763952 0.06951341 0.230769232 0.065088756 0.292986423 0.189655185 0.111570247 0.207983196 0.156970367 0.09517923 0.127472535 0.078740157 0.049544994 0.085062236
Found 0.046538025 0.018497109 0.110102154 0.017997751 0.132435471 0.074074075 0.112676047 0.110762805 0.083535112 0.125560537 0.101598173 0.037563451 0.05051665 0.078409091 0.022573363 0.103881285 0.160535112 0.024489796 0.088978767 0.151187897 0.013714286 0.082389288 0.100858368 0.062562071 0.06349206 0.123076923 0.093891405 0.02535497 0.007231405 0.074579835 0.098792538 0.156983927 0.03846154 0.037401576 0.030333668 0.084024899
Found 0.335981846 1.109826565 1.414301872 0.910011292 0.620650947 1.082788706 0.762730181 1.084639549 0.156174332 0.098654717 0.297945201 0.06395939 0.750861168 0.742045522 0.978555262 0.836758018 0.819397986 0.601020396 0.932254732 0.375809938 0.363428563 0.176107109 0.130901292 0.271102279 0.586080611 1.110059261 1.314479589 0.441176504 0.523760319 0.648109257 0.782656491 0.086526573 0.23956044 0.317913383 0.189079881 0.185684636
YBR148W 0.099886492 0.282080919 0.194097623 0.136107996 0.226711586 0.179738566 0.164680377 0.11807733 0.165859565 0.145739913 0.102739729 0.150253803 0.160734802 0.235227287 0.217832938 0.184931517 0.095875144 0.170408174 0.135490388 0.057235423 0.167999998 0.205973223 0.144849792 0.14498511 0.100122102 0.033136096 0.14705883 0.12778905 0.176652893 0.200630262 0.097694837 0.121137202 0.116483524 0.232283473 0.123356916 0.157676339
YDR253C 1.880817175 0.945664763 1.591373444 1.29471314 1.43883276 1.482570887 1.674972892 2.249738932 2.082324505 2.77017951 3.785388231 2.5553298 1.445465088 0.927272737 1.349887133 1.558219194 2.047937632 1.470408201 1.937310338 2.951403856 5.231999874 2.707517862 2.318669558 2.522343636 1.547008514 1.018934965 1.507918596 1.299188733 1.674586773 1.768907547 1.777167916 3.632879734 2.415384769 2.682086706 2.41152668 2.520746708
YML109W 2.104426622 1.722543359 2.124858141 1.730033755 1.463524103 1.522875905 1.6977247 1.661442041 1.098062992 2.124439478 2.619863033 1.80304575 2.358209133 1.788636327 1.794582367 1.689497709 1.671125889 1.27448976 1.574317336 1.194384456 2.265142679 2.132852793 2.412017107 2.141012907 2.656898737 2.015384674 1.886877894 1.087221146 1.123966932 1.189075589 1.795828938 0.697156966 1.931868196 1.865157485 1.972699642 2.012448072
YBR080C 2.088535786 2.815028906 2.333711863 2.601799965 2.221099854 2.494553328 2.381365061 1.889237285 2.915254354 3.917040586 2.1404109 2.781725883 3.128587961 2.336363792 2.239277601 2.281963348 1.769230723 1.946938753 2.227502346 1.870410323 5.955428123 3.465499401 2.884119987 3.151936531 2.321123362 1.578698158 2.611990929 2.394523382 2.106404781 2.317227125 2.537870407 2.47465992 4.548351765 2.813976288 2.932254553 2.755186558
YPL244C 2.870601654 1.956069231 2.11464262 2.07874012 2.047137976 2.159041405 2.21668458 3.005224705 4.00121069 2.652466536 2.670091391 2.83654809 2.428243637 1.938636541 1.936794639 2.025114059 2.557413578 1.927550912 2.26895833 3.403887749 3.06514287 2.948506594 2.662017345 2.579940319 3.010989189 2.285207272 2.292986393 1.923935175 1.986570239 2.259454012 2.787047148 3.724350691 2.316483498 2.503937006 3.072800636 1.897302747
YNR006W 1.934165716 2.171098232 2.366628885 2.587176561 1.909091115 2.354030609 2.464788675 2.544409752 2.177966118 1.86659205 1.866438389 1.615228415 2.529276848 2.329545498 2.648984194 2.465753555 2.323299885 2.315305948 2.243680239 2.423326015 2.805714369 2.101956844 2.35085845 2.076464891 2.257631302 2.8260355 2.563348532 2.004056931 1.846074343 1.865546346 2.214050531 1.957972646 3.005494595 1.763779521 1.689585447 1.787344337
similarity 0.001135074 0.001156069 0.011350738 0.001124859 0.004489338 0.002178649 0.001083424 0.002089864 0.007263923 0.003363229 0.001141553 0.001015228 0.002296211 0.002272727 0.002257336 0.002283105 0.003344482 0.001020408 0.001011122 0.001079914 0.001142857 0.002059732 0.001072961 9.93E-04 0.002442003 0.002366864 0.001131222 0.001014199 0.001033058 0.00210084 0.00219539 0.001236094 0.001098901 0 0.001011122 0.001037344
YPL183W-A 9.861520767 7.234681606 4.531214714 4.303712368 4.363636494 3.892156601 4.125676632 4.500522614 4.60290575 11.50448418 12.75684929 8.577665329 9.841562271 5.646591187 4.625281811 4.831050396 3.947603226 3.644897938 3.796764135 4.833693504 9.813714027 10.42533398 10.34227467 9.532274246 11.35531139 7.985798836 4.595022678 2.917850256 3.399793386 3.326680899 4.681668758 5.003707886 9.748352051 8.286417961 8.351870537 8.462655067
YMRCTY1-4 6.703745365 4.74797678 4.87627697 4.116985321 3.730639935 4.051198006 4.299024582 3.943573713 4.61259079 5.890135288 8.726027489 5.057868004 5.172215939 4.66590929 5.597065449 5.589041233 5.577480316 5.547959328 6.099089622 4.479481697 2.476571321 5.317198753 6.247853756 5.16087389 7.537240505 8.665088654 5.452488899 6.115618706 4.171487331 4.688024998 5.890230656 4.935722828 4.669230938 5.574803352 5.732052326 5.680497169
Found 0.010215664 0.042774566 0.012485811 0.004499438 0.016835017 0.011982571 0.007583965 0.003134796 0.015738498 0.013452916 0.04109589 0.002030457 0.004592423 0.007954545 0.022573363 0.009132421 0.002229654 0.004081632 0.0091001 0.010799136 0.04914286 0.035015449 0.003218884 0.063555114 0.017094018 0.00591716 0.002262444 0.006085193 0.005165289 0.00210084 0.08781559 0.004944376 0.023076922 0.04035433 0.003033367 0.00726141
YER040W 0.93757093 0.901734114 0.754824042 0.767154098 0.940516353 1.212418318 1.102925181 1.170323968 1.006053329 0.885650277 0.712328792 1.048730969 0.758897841 0.850000083 0.966139913 0.96347034 0.752508342 1.636734605 1.227502465 0.90712744 0.837714314 1.01029861 0.789699554 0.976166904 0.621489644 0.836686373 1.148190022 1.006085157 1.235537171 1.372899175 1.114160299 0.603213787 0.692307711 0.955708623 0.845298231 0.878630638
YMRCDELTA11 0.427922815 0.323699415 0.457434714 0.267716527 0.250280589 0.313725471 0.277356446 0.286311388 0.174334139 0.293722004 0.509132385 0.167512685 0.278989673 0.275000006 0.366817147 0.347031981 0.476031214 0.282653064 0.322548002 0.199784011 0.134857148 0.245108128 0.238197431 0.143992051 0.490842521 0.434319556 0.276018113 0.274847895 0.220041305 0.182773113 0.293084532 0.196538925 0.214285716 0.143700793 0.15773508 0.135892108
CEN8 0.034052216 0.018497109 0.055618618 0 0.02020202 0.105664484 0.005417118 0.075235106 0.032687653 0.049327359 0.003424658 0.006091371 0.001148106 0.005681818 0.001128668 0.055936076 0.001114827 0.006122449 0.025278058 0.007559395 0.050285716 0.009268794 0.012875537 9.93E-04 0.03174603 0 0.009049774 0.001014199 0.002066116 0.00105042 0.016465424 0.054388132 0.050549451 0.005905512 0.003033367 0.032157674
non-annotated 8.077184677 13.08901691 8.305335045 10.79977512 11.85858631 10.37799549 11.53196049 8.619645119 8.93946743 5.74103117 7.023972511 4.66294384 3.414466143 13.14659119 13.73363495 12.34817314 11.34002209 7.123468876 10.69261837 7.855291843 8.098285675 4.622038841 5.320815563 6.395233631 9.470085144 13.34437847 11.15158367 10.59127903 10.58161163 10.6985302 13.70142651 5.423979759 5.479121208 4.72933054 5.232557774 5.212655067
YPL045W 1.08286047 0.891329467 1.143019319 1.11698544 0.962963045 0.917211294 0.940411687 1.059561133 0.845036387 1.034753442 1.087899566 1.07918787 0.952927709 0.971590936 0.977426589 1.047945261 1.032330036 0.982653081 0.879676402 1.457883358 0.843428612 1.055612803 0.889485002 1.119165778 0.93650794 0.966863871 1.119909525 1.058823586 1.094008207 1.207983255 1.031833172 1.228677392 1.175824165 1.057086587 1.024266958 0.96887964
YAL002W 0.709421098 1.238150239 1.179341674 0.758155286 0.980920374 0.974945545 0.851570904 0.829676092 0.652542412 0.465246648 0.761415482 0.602030456 0.884041369 0.882954538 1.194130898 1.01255703 1.081382394 1.059183717 0.783619761 0.558315337 1.398857117 0.723995924 0.902360499 1.010923624 0.742368758 1.050887585 0.97285068 0.876267791 0.831611574 0.77836138 0.993413866 0.735475838 0.789011061 0.667322874 0.784630895 0.871369243
YCL012W 2.297389269 2.287861109 1.584563136 1.420697451 1.173961878 0.92592591 1.078006506 1.015673995 1.66464901 1.020179391 2.496575356 2.411167383 2.613088608 1.919318199 1.580135465 1.275114179 1.129320025 1.181632638 1.10212326 1.395248294 1.485714316 1.621009231 2.753218889 3.001986027 2.793650866 1.885207176 1.343891501 1.151115656 1.110537171 0.85084039 1.141602635 1.886279345 1.280219793 1.71062994 2.203235388 2.658713341
YGR030C 1.566401839 1.30173409 1.717366695 1.167604089 1.077441096 1.230936766 1.353196025 1.45245564 1.703389883 0.785874486 1.263698578 1.259898424 1.185993195 1.325000048 1.806997776 1.576484084 2.093645573 2.058163166 1.75227499 1.427645802 0.547428608 0.792996883 0.987124443 1.093346596 1.658119678 2.388165712 1.350678802 2.067951441 1.872933865 2.120798349 1.487376571 1.024721861 0.637362659 0.969488204 1.075834155 1.210580826
YNRCDELTA8 4.239500523 4.677456379 4.013620853 3.125984192 3.103254795 3.136165619 2.809317112 2.475444078 3.512106657 3.700672865 5.1883564 3.525888205 2.397244692 4.25113678 3.29571104 3.360730648 6.07469368 3.055101871 4.215368748 2.638228893 3.237714052 2.74665308 3.18025732 4.063555241 4.808302879 5.265088558 3.40158391 5.479716301 4.290288925 4.152310848 4.209660053 3.585908413 2.794505596 3.7687006 4.00202179 3.967842102
YKL168C 1.069239497 0.971098244 1.839954734 1.426321745 1.429854155 1.162309289 1.204766989 1.306165099 0.303874105 0.699551642 1.311643839 0.798984706 1.133180261 1.197727323 1.407449126 1.289954305 1.567447066 1.337755084 1.082911968 0.775377989 0.795428574 0.923789859 0.752145886 0.764647484 1.358974457 1.544378757 1.495475054 1.391480803 1.373966932 1.351890802 1.619099975 0.362175494 0.869230747 0.935039341 0.914054573 0.865145206
YNL243W 5.920544624 5.272832394 4.306469917 4.656918049 4.276094437 3.784313679 4.078006268 3.457680225 2.354721546 5.557175159 6.113013744 5.89035511 5.262916565 5.396591187 4.961625099 4.626712322 4.933110237 3.021428585 3.056622505 2.880129814 8.945142746 5.912460804 5.865880013 6.485600471 4.268620491 4.568047523 5.737556934 3.712981939 3.973140478 3.784663916 2.832052708 2.601977587 5.408791542 5.625 5.311425209 5.717842102
YKLWDELTA1 0.007945516 0.003468208 0.014755959 0.006749157 0.015712682 0.005446623 0.003250271 0.006269593 0.002421308 0.022421526 0.003424658 0.002030457 0.018369691 0.007954545 0.010158014 0.010273973 0.004459309 0.004081632 0.005055611 0.008639309 0.002285714 0.024716787 0.005364807 0.003972195 0.059829064 0.013017752 0.004524887 0.017241381 0.006198347 0.005252101 0.008781559 0.003708282 0.020879121 0.005905512 0.005055611 0.011410788
YFR054C 0.232690126 0.169942185 0.155505106 0.14173229 0.074074075 0.129629627 0.108342357 0.114942528 0.13680388 0.207399115 0.194063932 0.128934011 0.154994264 0.19886364 0.13995485 0.09931507 0.141583055 0.104081631 0.11830131 0.071274295 0.057142857 0.134912461 0.194206014 0.112214506 0.190476194 0.157396451 0.179864258 0.056795135 0.09607438 0.086134456 0.135016471 0.074165635 0.084615387 0.133858278 0.135490388 0.173236519
non-annotated 0.022701476 0.011560693 0.040862657 0.056242973 0.04938272 0.065359473 0.045503788 0.041797284 0.024213076 0.025784753 0.084474891 0.039593909 0.006888635 0.002272727 0.002257336 0.009132421 0.016722407 0.004081632 0.007077856 0.021598272 0.011428571 0.006179197 0.026824035 0.039721947 0.008547009 0.004733728 0.04524887 0.003042597 0.041322313 0.045168072 0.048298575 0.004944376 0.014285714 0.016732285 0.015166834 0.004149377
non-annotated 0.028376844 0.048554908 0.085130535 0.155230597 0.052749719 0.091503263 0.111592628 0.098223612 0.240920097 0.118834093 0.017123288 0.067005076 0.122847304 0.035227273 0.090293452 0.121004574 0.016722407 0.052040815 0.083923154 0.061555073 0.101714283 0.059732236 0.094420604 0.007944389 0.04884005 0.130177513 0.089366518 0.008113591 0.071280994 0.029411765 0.072447859 0.030902347 0.094505504 0.04429134 0.047522746 0.04460581
YAL067C 0.074914873 0.056647398 0.036322363 0.080989875 0.046015713 0.021786492 0.03033586 0.033437829 0.052058116 0.078475341 0.054794524 0.012182741 0.07462687 0.084090911 0.118510157 0.090182655 0.034559641 0.005102041 0.101112232 0.038876887 0.022857143 0.029866118 0.025751075 0.03773585 0.043956045 0.132544383 0.024886878 0.048681546 0.070247933 0.065126054 0.047200881 0.037082817 0.092307687 0.043307088 0.007077856 0.03838174
YJR066W 2.489216805 2.476300478 1.622020364 2.472440958 2.628507376 1.974945545 1.0173347 1.309299946 1.290556908 1.536995649 1.668949723 1.882233381 2.513203382 1.921591043 1.227990985 1.326483965 2.230769396 1.613265276 1.774519682 1.126349926 2.765714169 1.680741429 0.812231719 2.059582949 1.958485961 1.62248528 1.769230723 1.945233345 1.985537171 1.529411912 1.144895792 1.170580864 2.329670429 1.720472455 1.164812803 1.450207472
YLL056C 0.872871757 1.250867009 1.637911558 1.608548999 1.67340076 2.027233124 2.495124578 1.986415982 0.789346218 0.589686096 0.708904088 0.619289339 0.909299672 1.109090924 1.341986418 1.720319629 1.878483891 1.740816355 2.074822903 1.147948146 1.002285719 0.691040158 0.699570775 0.764647484 0.964590967 0.912426054 1.539592862 1.207910776 1.481404901 1.788865685 2.514819145 1.103831887 0.71318686 0.686023593 0.631951451 0.79668051
YJL212C 0.4642452 0.332947969 0.251986384 0.350956142 0.489337832 0.466230929 0.435536295 0.531870484 1.087167144 0.210762337 0.192922369 0.334010154 0.388059705 0.44204548 0.404063195 0.326484025 0.286510587 0.382653058 0.438827097 1.273218155 1.3908571 0.351184309 0.366952807 0.348560065 0.202686206 0.124260359 0.356334835 0.294117659 0.205578506 0.419117689 0.468715727 2.693448544 0.429670334 0.43405509 0.248736084 0.306016564
YOR310C 4.556186199 2.521387339 5.39046526 6.718785286 6.382716656 6.623093605 7.921993256 17.05851746 50.18886566 12.23878956 9.359589577 13.20710659 6.957520485 3.448863745 6.054176331 6.352739811 4.453734875 6.214285374 9.442871094 30.86393166 23.74628639 10.19876385 13.7435627 14.75769615 5.450549603 2.707692385 5.574660778 4.064908981 4.803719044 5.751050472 11.08123016 39.89616776 10.48571491 8.605315208 13.58341694 12.27489567
YBR144C 0.021566402 0.03468208 0.164585695 0.006749157 0.099887766 0.114379086 0.14517875 0.151515156 0.140435845 0.093049332 0.017123288 0.043654822 0.044776123 0.07386364 0.123024821 0.130136982 0.027870681 0.080612242 0.087967642 0.061555073 0.184 0.076210089 0.06437768 0.042701095 0.020757021 0.133727819 0.064479634 0.090263695 0.08471074 0.096638657 0.027442371 0.054388132 0.04945055 0.047244098 0.063700706 0.050829872
YPR194C 0.33030647 0.038150288 0.021566402 0.005624297 0.016835017 0.023965143 0.011917659 0.026123302 0.053268768 0.122197308 0.009132421 0.242639586 0.571756601 0.12045455 0.013544018 0.015981736 0.00780379 0.007142857 0.012133468 0.01187905 0.317714274 0.086508751 0.08583691 0.535253227 0.753357768 0.110059172 0.049773756 0.009127789 0.013429752 0.067226894 0.004390779 0.048207663 0.548351705 0.056102362 0.241658226 0.977178335
YPR117W 0.904653788 1.09364152 1.124858141 1.240719914 1.006734014 0.91612196 0.488624007 0.709508896 0.658595681 0.570627868 0.684931517 0.85685277 0.881745219 0.947727323 1.058690786 0.867579937 1.124860644 0.986734629 1.021233559 0.623110175 0.599999964 0.800205946 0.893776834 0.983118176 0.752136767 1.059171557 0.967194617 1.165314436 1.064049602 0.991596699 0.753018677 0.622991323 0.798901081 0.959645689 0.814964533 0.924273789
non-annotated 0.002270148 0.026589595 0.027241772 0.007874016 0.008978676 0.007625272 0.019501625 0.042842217 0.003631962 0.004484305 0.028538814 0.006091371 0.011481057 0.028409092 0.006772009 0.009132421 0.079152733 0.006122449 0.004044489 0.005399568 0.056000002 0.006179197 0.002145923 0.012909632 0.00976801 0.018934911 0.023755655 0.024340773 0.021694213 0.008403362 0.053787049 0.003708282 0.010989011 0.012795275 0.019211324 0.024896266
YMR301C 1.314415455 0.678612709 0.863791108 0.75478065 0.797979832 0.844226599 0.982665122 1.161964417 1.727602959 0.945067346 1.105022907 1.5857867 1.497129798 0.628409088 0.707674921 0.787671268 0.709030092 0.766326487 0.989888728 2.232181311 1.549714327 1.247167826 1.686695218 1.828202724 1.534798503 0.830769181 0.841628969 0.752535522 0.813016474 0.941176474 1.239297509 2.54635334 1.289011002 1.371062994 1.792719841 1.788381577
Found 0.115777522 0.064739883 0.143019304 0.122609675 0.014590348 0.171023965 0.209100738 0.292580992 0.197336555 0.22309418 0.106164388 0.007106599 0.188289329 0.07386364 0.034988713 0.168949783 0.129319966 0.033673469 0.169868544 0.11339093 0.106285714 0.053553034 0.097639486 0.008937438 0.062271062 0.106508881 0.020361992 0.061866127 0.129132226 0.013655462 0.082327113 0.07169345 0.069230773 0.074803151 0.0364004 0.049792532
Found 0.301929623 0.163005784 0.366628826 0.263217092 0.255892247 0.319172114 0.297941476 0.274817139 0.205811143 0.143497765 0.029680366 0.129949242 0.391504019 0.248863637 0.204288945 0.196347043 0.164994434 0.228571415 0.197168842 0.343412519 0.28342855 0.284243047 0.301502138 0.248262167 0.363858372 0.080473378 0.117647059 0.275862098 0.216942146 0.188025206 0.279912204 0.61928302 0.218681321 0.283464551 0.3528817 0.322614104
YPR018W 0.624290586 0.263583809 0.531214535 0.317210376 0.38271606 0.361655772 0.463705271 0.738766968 0.504842639 2.026906013 1.495433807 1.034517765 0.686567187 0.310227275 0.45598194 0.421232909 0.463768095 0.51224488 0.593528807 1.368250489 1.491428614 1.662203789 1.223176003 1.228401184 0.654456675 0.298224866 0.292986423 0.35091278 0.371900827 0.412815124 0.722283244 0.875154495 1.831868172 1.272637844 1.096056581 0.988589168
YBR115C 4.492621899 1.705202222 4.046537876 4.830146313 6.212121487 6.718954086 5.78548193 8.728317261 14.79903221 6.822870255 4.801370144 6.548223019 5.579793453 2.275000095 4.727990627 4.444063663 4.149386883 6.841836452 8.045499802 10.09827137 8.96114254 7.512873173 8.430257797 6.36941433 4.992673874 1.798816562 4.567873478 4.030426025 5.495867729 7.182773113 8.856202126 16.00370598 9.685714722 6.836614132 7.708796501 6.618257046
YGR209C 20.60272408 23.40462303 19.65380287 18.82227325 18.07182884 20.73638344 19.28602219 20.50052261 8.554479599 20.75336456 22.87785339 14.3807106 15.44776249 20.85227394 21.12076759 20.04109573 24.75585365 17.8540802 20.63296127 14.98920059 11.11428547 15.96086502 15.0901289 10.93346596 27.14163589 29.04852295 14.85407257 20.21399689 19.27479362 22.51260567 23.05817986 15.17058086 12.93516445 14.38484287 13.70171833 14.55290413
YHR159W 0.523268998 0.492485523 0.38138479 0.299212605 0.426487118 0.351851851 0.254604548 0.271682352 0.019370461 0.496636778 0.433789968 0.316751271 0.567164242 0.417045474 0.358916461 0.401826501 0.381270915 0.372448981 0.245702714 0.143628508 0.262857139 0.414006174 0.296137333 0.28699106 0.658119678 0.505325437 0.401583731 0.388438135 0.364669412 0.353991628 0.412733257 0.044499379 0.327472538 0.410433084 0.344792694 0.283194989
YNL305C 14.61861515 18.49942017 15.56299686 19.8503933 20.41189766 18.51524925 20.99674797 16.01567459 4.117433548 11.86547184 7.452054977 5.574618816 15.83697033 17.36022758 17.26410866 21.41209984 17.22296524 13.5714283 12.64003944 6.564795017 18.75771523 8.069001198 8.48927021 6.368421078 14.87423611 16.12662697 19.94457054 10.35294151 14.22004128 12.91806793 15.69923115 5.236093998 10.38571453 7.255905628 5.983821869 6.561203003
YJL120W 0.150964811 0.109826587 0.107832007 0.105736777 0.123456798 0.153594777 0.211267591 0.239289448 0.301452786 0.093049332 0.061643839 0.081218272 0.183696911 0.115909092 0.135440171 0.122146122 0.179487184 0.090816319 0.1456016 0.125269979 0.339428574 0.071060762 0.19957082 0.080436945 0.148962155 0.015384615 0.138009056 0.0922921 0.025826447 0.117647059 0.075740948 0.107540168 0.141758248 0.129921257 0.098078862 0.088174269
YMLCDELTA2 3.259932041 3.215029001 2.710556269 2.453318357 2.924803734 2.733115435 2.101841688 1.573667765 2.650120974 2.95739913 4.132420063 3.071065903 2.362801552 3.462500334 2.955981731 2.953196526 4.690078259 2.909183741 2.639029264 2.157667398 2.941714287 2.644695997 3.325107336 3.937438011 4.376068592 3.679289818 2.212669849 4.203854084 3.868801594 3.337185144 3.619100094 3.274412632 2.260439634 4.040354252 3.594539881 3.385891914
YKL173W 1.409761667 1.536416054 1.255391598 2.080989838 0.983165026 2.679738522 0.898158133 2.045977116 3.313559532 1.069506764 0.840182662 0.86700505 0.87944895 1.898863792 1.037246108 2.375570774 2.076923132 2.174489737 1.59757328 2.237581015 0.897142828 1.16477859 0.662017167 0.665342629 0.903540909 1.603550315 1.73981905 1.485801339 2.223140478 2.034663916 1.169045091 1.362175465 1.645054936 1.185039401 1.104145527 1.229253054
questionable 0.023836549 0.033526011 0.079455167 0.034870639 0 0.047930285 0.0184182 0.012539186 0.003631962 0.065022424 0.010273973 0.051776648 0.035591274 0.050000001 0.034988713 0.069634706 0.054626536 0.023469387 0.024266936 0.012958963 0.037714284 0.017507724 0.042918455 0.021847071 0.025641024 0.040236689 0.046380091 0.037525356 0.028925618 0.051470589 0.058177829 0.034610629 0.032967035 0.024606299 0.0364004 0.039419085
YFR026C 0.562996566 0.456647396 0.4540295 0.236220479 0.344556689 0.261437893 0.313109398 0.300940424 0.140435845 0.865470886 0.525114179 0.485279173 0.462686598 0.447727293 0.409706533 0.413242012 0.2954292 0.421428561 0.298281074 0.171706259 0.569142818 0.772399545 0.591201723 0.561072528 0.622710645 0.803550303 0.408371031 0.311359048 0.303718984 0.292016804 0.315038443 0.127317667 0.648351669 0.556102335 0.518705726 0.458506197
YJR120W 0.20658344 0.10867051 0.122587971 0.071991004 0.160493836 0.169934645 0.163596958 0.099268548 0.019370461 0.099775784 0.013698631 0.118781723 0.059701495 0.075000003 0.171557561 0.063926943 0.18171683 0.066326529 0.061678458 0.076673865 0.229714289 0.018537588 0.096566521 0.065541215 0.042735044 0.194082841 0.177601814 0.180527389 0.166322321 0.194327742 0.090010978 0.100123607 0.181318685 0.08070866 0.104145601 0.090248957
YEL025C 0.671963692 0.557225406 0.467650414 0.471316099 0.508417547 0.466230929 0.535211265 0.523510993 0.294188857 0.479820639 0.608447492 0.668020308 0.932261765 0.503409088 0.643340826 0.485159814 0.447045684 0.585714281 0.514661252 0.34989202 0.769142866 0.609680712 0.565450668 0.603773594 0.461538464 0.4142012 0.623303175 0.56389451 0.578512371 0.547268927 0.27332601 0.222496897 0.628571451 0.449803144 0.609706759 0.669087112
Found 0.204313278 0.056647398 0.164585695 0.142857149 0.134680137 0.130718946 0.121343441 0.219435737 0.238498807 0.139013454 0.125570774 0.079187818 0.220436305 0.128409103 0.211060956 0.101598173 0.013377927 0.116326526 0.113245696 0.151187897 0.288000017 0.187435642 0.05150215 0.120158896 0.141636148 0.075739644 0.14705883 0.126774848 0.1053719 0.140756309 0.114160262 0.077873915 0.219780222 0.185039356 0.199191093 0.08609958
YARCTY1-1 8.281497955 7.413872719 4.850170135 4.789651394 3.487093449 5.924836636 5.590465546 4.299895763 6.524213314 5.586322784 9.668950081 4.694416046 3.122847557 6.615909576 5 7.108447552 8.973244667 2.809183598 8.926187515 4.922245979 0.948571444 2.872296572 5.40557909 6.944389343 9.538461685 8.596449852 6.729638577 6.843813419 5.846074581 4.962184906 6.276618958 1.226205111 4.779120922 5.746062756 5.217391014 6.492738247
YDR213W 0.199772984 0.247398838 0.37116915 0.368953884 0.371492714 0.299564272 0.333694458 0.519331276 0.450363219 0.228699565 0.155251145 0.262944162 0.227324918 0.147727281 0.314898401 0.297945201 0.298773676 0.408163249 0.367037386 0.585313201 0.22857143 0.397528291 0.207081541 0.239324734 0.214896217 0.327810675 0.342760175 0.366125762 0.420454532 0.285714298 0.34028542 0.63040787 0.360439569 0.259842515 0.234580383 0.256224066
YGR168C 0.993189573 1.10635829 0.687854707 0.829021335 0.774410784 0.91612196 0.771397531 0.689655185 0.808716774 0.534753382 0.707762599 0.717766464 0.809414506 1.12045455 1.069977403 0.931506872 0.819397986 1.174489737 0.661274016 0.375809938 0.234285712 0.556127667 0.713519335 0.508440912 1.147741199 1.526627183 0.895927608 1.089249611 1.213842988 1.186974883 0.771679521 0.383189112 0.491208822 0.59842521 0.684529781 0.775933623
YBR125C 2.149829626 1.700578094 1.942111373 1.750281334 1.075196505 1.857298493 1.655471206 1.890282154 1.639225125 2.644618988 2.100456715 2.184771538 1.725602865 1.498863578 1.766365647 1.647260308 0.907469392 1.820408106 1.674418569 2.27861762 2.218285799 2.365602493 2.261802673 2.231380463 1.619047761 1.906508923 1.652715087 1.811359167 1.692148805 1.972689152 1.543359041 1.7849195 2.52087903 2.23622036 2.341759205 2.374481201
YPL135W 27.44154549 28.01733971 19.90124893 26.03149605 23.48709297 29.04466248 31.54821014 20.1651001 12.40072727 12.85426044 11.83675861 9.321826935 28.70034599 26.49204636 24.77990913 28.17237473 27.75585175 20.83571434 20.69565201 10.63390923 16.12228584 10.15756893 11.99892712 11.11022949 25.13675117 27.92781067 22.00113106 17.87119675 19.13119888 24.06197548 20.04281044 11.88627815 8.537363052 9.411417007 9.957531929 10.43672085
YOLWDELTA4 8.901248932 9.197687149 5.526674271 5.787401676 6.555555344 6.371459961 5.329360485 4.295715809 7.111380577 7.87556076 10.41324234 8.079187393 5.898966789 7.309091091 7.895033836 6.78538847 9.876254082 10.36326504 6.852375984 5.809935093 3.433142662 6.651905537 8.831544876 6.160874367 8.694749832 10.98934937 4.968326092 10.58215046 9.117768288 8.342437744 8.23490715 4.259579659 5.924175739 7.911417007 8.638017654 8.827800751
YLR312W-A 6.707151413 3.210404634 2.157775402 1.605174303 1.457912445 1.331154704 1.145178676 1.244514108 2.397094488 4.42376709 4.117579937 5.753299713 4.698048592 3.313636541 1.917607069 1.916666627 1.209587574 1.304081678 1.41456008 1.781857491 3.545142889 5.673532486 5.814377785 5.169811249 6.91697216 3.665088892 1.872171998 1.581135869 1.344008327 1.265756369 1.623490691 1.986402869 4.735165119 5.446850777 5.855409145 5.897302628
YDL127W 0.236095339 0.589595377 0.706015885 0.331833541 0.593714952 0.34204793 0.214517862 0.19958204 0.416464925 1.253363371 0.417808205 0.448730975 0.374282449 0.714772761 0.537246048 0.352739722 0.345596433 0.269387752 0.143579364 0.142548591 0.93599999 0.730175078 0.701716781 0.51439923 0.322344333 0.576331377 0.455882341 0.294117659 0.363636374 0.233193293 0.149286509 0.283065498 0.910989046 0.573818862 0.429726988 0.346473038
YBR245C 1.684449434 1.376878619 1.085130572 1.263217211 1.259259224 1.200435638 1.205850482 1.399163961 2.254237413 2.345291615 1.037671328 1.983756185 1.921928883 1.595454574 1.389390469 1.128995419 0.877368987 1.171428561 0.844287097 0.994600415 2.241142988 2.086508751 1.748926997 1.492552161 1.369963408 0.89585799 1.2567873 1.135902643 1.06508255 1.151260495 1.10208571 2.813349724 1.945055008 1.943897605 1.562183976 1.799792409
YIL100c-a 0.080590241 0.038150288 0.027241772 0.064116985 0.089786761 0.01416122 0.029252436 0.028213168 0.021791767 0.034753364 0.091324203 0.014213198 0.091848455 0.042045455 0.073363431 0.018264841 0.020066889 0.01632653 0.027300302 0.020518359 0.013714286 0.048403703 0.028969958 0.046673287 0.107448108 0.115976334 0.041855205 0.083164304 0.045454547 0.063025214 0.030735455 0.019777503 0.028571429 0.034448817 0.025278058 0.087136917
YOR271C 7.474461079 7.456647396 7.283768654 6.604049206 6.004489422 5.673202515 6.615384102 10.09508896 22.7687645 7.653587818 7.665525436 8.853806496 8.304247856 6.609090805 7.101580143 6.404109478 5.960981369 5.487754822 6.236602306 18.51079941 14.09257126 8.347064972 9.628755569 11.1966238 7.550672054 8.833136559 6.554298878 4.680527687 4.601239681 4.773109436 7.793633461 24.84919548 10.30329704 6.816928864 8.68351841 8.272821426
YJR134C 0.633371174 0.574566483 0.699205458 0.596175492 0.573512912 0.466230929 0.404116988 0.56844306 0.766343832 0.672645748 0.722602725 0.565482259 0.722158492 0.651136398 0.462753952 0.555936098 0.6198439 0.666326523 0.669362903 0.680345595 0.868571401 0.826982498 0.189914167 0.805362463 0.800976813 0.582248509 0.50339365 0.401622713 0.635330558 0.601890743 0.525795877 0.582200229 1.065934062 0.742125988 0.315470159 0.655601621
Found 0.790011346 0.849710941 0.380249709 0.55905515 0.49494949 0.297385603 0.136511371 0.300940424 0.211864412 0.394618869 0.460045666 0.285279185 0.739380062 1.127272725 0.302483052 0.484018296 0.204013377 0.215306118 0.480283082 0.277537793 0.226285696 0.754891872 1.110514998 0.926514447 0.579975605 0.271005929 0.679864228 0.446247488 0.220041305 0.317226917 0.107574098 0.197775021 0.259340674 1.228346467 1.308392167 0.992738485
YER056C-A 36.02497101 22.57109833 28.14756012 35.61642456 39.42424393 40.60348511 45.88298798 43.34378433 77.37288666 62.41928482 45.10959244 41.70964432 34.8817482 23.55454636 35.99661255 42.4429245 32.59197235 33.04285431 27.87462044 45.39416885 74.20800018 40.88362503 44.26609421 43.56305695 29.54822922 13.65088749 34.78054428 29.00203133 36.42562103 39.84874344 31.69923401 65.10259247 53.20439911 39.79527664 39.94337463 40.90767288
Found 0.912599325 0.504046202 0.687854707 0.678290248 0.648709357 0.477124184 0.622968554 0.461860001 0.561743379 0.690582991 0.638127863 0.375634521 0.727899015 0.632954597 0.405191898 0.413242012 0.381270915 0.461224496 0.593528807 0.305615544 0.502857149 0.680741489 0.606223166 0.645481646 0.428571403 0.550295889 0.704751134 0.354969591 0.404958665 0.487394989 0.401756316 0.266996294 0.454945087 0.677165389 0.60060668 0.470954359
YER091C-A 0.035187285 0.080924854 0.063564129 0.10798651 0.166105509 0.118736379 0.069339111 0.022988508 0.029055692 0.028026907 0.097031966 0.124873094 0.02640643 0.095454544 0.181715578 0.158675805 0.239687845 0.097959183 0.124368042 0.016198704 0.132571429 0.043254375 0.013948497 0.004965243 0.037851036 0.151479289 0.27714932 0.165314406 0.237603307 0.282563031 0.26125136 0.087762661 0.031868134 0.018700788 0.059656218 0.017634854
YER045C 0.306469917 0.483236969 0.253121436 0.318335205 0.419753134 0.357298464 0.317443103 0.449320793 0.496368051 0.529148042 0.46347031 0.354314715 0.366245717 0.336363643 0.382618517 0.399543375 0.476031214 0.389795929 0.341759324 0.55723542 1.123428583 0.47579813 0.362660944 0.359483629 0.427350432 0.500591695 0.359728515 0.363083184 0.401859522 0.32247901 0.455543369 0.990111172 0.780219793 0.391732275 0.239635989 0.386929423
YKL019W 2.699205399 2.49017334 1.846765041 2.442069769 2.53310895 2.386710405 2.424701929 2.480668783 2.33171916 2.42600894 1.617579937 2.225380659 2.645235538 2.821591139 2.155756235 1.764840245 2.146042347 1.792857051 2.081900835 2.3282938 3.333714485 2.74665308 2.542918444 2.391261339 3.188034296 2.203550339 2.294117689 1.733265758 1.813016534 1.998949647 2.423710346 2.744128466 2.924175978 2.260826826 2.283114195 2.380705357
YNL027W 3.471055508 4.038149834 4.25652647 4.515185833 2.709315538 3.371459723 3.322860241 3.040752411 2.985472202 3.160314083 2.342465878 3.653806925 3.299655676 4.65681839 4.65688467 4.948630333 3.644370079 3.243877411 2.943377018 3.239740849 4.315428734 2.706487894 2.880901337 3.308838367 2.473748684 5.057988167 5.473981857 4.258620739 3.919421434 4.162815094 3.33918786 3.228677273 3.292307854 3.06594491 3.232558012 3.981327534
YHR102W 1.834279299 1.32716763 1.262202024 1.249718785 1.494949579 1.812636137 1.615384579 1.55799377 1.657384992 2.181614637 2.780822039 1.535025358 1.391504049 1.022727251 1.57562077 1.449771762 2.17168355 1.904081702 2.125379086 1.539956808 1.133714199 1.364572525 1.507510781 1.416087508 1.774114847 1.876923203 1.340497732 1.695740461 1.676652908 1.482142925 1.892425895 1.014833093 1.603296638 1.47342515 1.395348787 1.635892034
YGR245C 0.493757099 0.324855477 0.69125998 0.988751471 0.86195296 1.068627477 1.254604578 2.247648954 8.694915771 1.021300435 1.307077646 1.392893314 0.579793394 0.415909082 0.989841938 0.771689475 0.935340047 1.310204029 1.968655109 5.331533432 1.047999978 0.818743527 1.244635224 1.47964251 0.487179518 0.334911227 0.393665165 1.144016266 1.109504104 0.748949647 2.270033121 7.797279835 1.103296757 0.810039401 1.326592445 1.346472979
YCR051W 2.137343884 2.452023029 3.102156639 2.589426279 2.272727489 2.071895361 2.241603374 2.401253939 5.391041279 1.516816258 0.863013685 1.38883245 2.667049646 2.606818199 3.302483082 3.041095972 2.625418186 1.976530552 1.998988748 3.705183744 2.220571518 1.14624095 1.174892664 1.749751687 2.459096432 2.749112606 3.050905228 2.41886425 2.14359498 1.97163868 2.25027442 4.574783325 1.639560461 1.036417365 1.430738091 1.741701126
Found 5.904654026 5.243930817 2.741203308 5.080990314 6.083053112 5.167756081 5.423618317 5.496342659 4.420096874 4.743273735 3.753424644 2.492385626 5.245694637 4.90681839 2.930022478 6.795661926 6.595317364 4.15102005 4.373104095 4.284017563 9.794285774 4.665293217 4.326180458 4.926514626 3.407814503 4.208284378 4.77375555 4.268762589 4.71694231 3.585083961 5.195389748 5.377008438 8.447253227 4.352362156 3.597573042 4.028007984
YOR251C 4.452894211 7.360693455 4.16572094 7.381327629 9.338945389 8.347494125 8.241602898 6.92476511 5.307506084 3.440582991 3.5308218 3.602030277 5.407577991 7.098864079 6.55079031 8.481735229 7.011148453 7.15102005 6.756319523 5.454643726 5.615999699 3.612770081 4.012875557 4.383316994 3.642246485 4.995266438 6.283936977 6.018256187 5.969007969 7.300420284 7.368825436 6.775030136 2.551648378 3.63188982 3.7148633 3.64211607
YJL164C 9.351873398 14.94566536 9.818387985 12.43756962 10.70819283 10.87690639 10.6197176 8.300940514 1.450363278 5.623318672 5.045662403 3.119796753 7.889782429 14.15681934 9.246049881 8.480593681 14.47045708 8.84897995 8.113245964 2.624190092 9.178285599 5.186405659 2.983905554 3.698113203 7.256410122 12.99053192 11.13914108 7.567951679 9.83057785 9.27836132 9.814489365 1.642768741 7.135164738 5.120079041 2.943377018 3.633817196
YAR031W 0.09307605 0.058959536 0.005675369 0.047244094 0.0976431 0.008714597 0.06608884 0.007314525 0.107748181 0.004484305 0.023972603 0.053807106 0.05855339 0.069318183 0.086907446 0.018264841 0.060200669 0.04285714 0.006066734 0.014038877 0.079999998 0.057672501 0.008583691 0.018867925 0.095238097 0.043786984 0.022624435 0.008113591 0.016528925 0.035714287 0.019758508 0.006180469 0.010989011 0.032480314 0.041456014 0.022821575
YIL078W 11.85017014 8.243929863 4.792281628 6.623172283 9.075196266 7.833333015 6.099674702 7.478579044 18.5544796 13.0695076 14.22260284 11.22233486 8.583237648 7.730681896 6.892776489 6.281963348 9.994425774 5.872448921 7.900909901 9.226781845 10.87085724 9.879505157 10.47424889 10.8718977 13.98290539 5.634319782 5.942307472 7.640974045 7.814049721 7.73739481 9.64544487 14.10012245 12.28681278 11.57775593 11.43377113 12.14937592
#NAME? 0.015891032 0.009248555 0.049943246 0.050618675 0.034792367 0.010893246 0.091007575 0.014629049 0.025423728 0.02130045 0.028538814 0.017258883 0.019517798 0.020454546 0.011286682 0.026255708 0.023411371 0.01122449 0.01718908 0.01511879 0.027428573 0.011328528 0.013948497 0.008937438 0.029304031 0.016568048 0.023755655 0.012170387 0.014462809 0.009453782 0.012074644 0.039555006 0.00989011 0.024606299 0.005055611 0.010373443
YOR246C 2.678774118 2.395375729 2.687854767 2.241844893 2.586981058 2.482570648 2.979414701 3.059561014 5.286925316 3.264574289 3.780822039 3.756345034 3.322617769 2.271590948 2.401805878 2.713470221 2.662207365 2.198979616 2.929221392 3.957883358 4.025143147 3.489186287 4.521459103 3.749751806 2.544566631 2.623668671 2.847285032 1.985801339 2.199380159 2.383403301 3.049396276 4.228677273 3.023077011 2.90846467 3.536905766 3.056016445
YJL149W 1.431328058 1.894797564 1.455164552 2.403824568 2.420875549 2.474945545 1.872155905 1.870428443 1.115012169 1.344170451 0.902968049 1.047715664 1.91389215 1.648863792 1.968397141 1.771689534 1.662207484 1.907142758 1.986855268 1.149028063 2.651428461 1.367662191 1.179184556 1.296921611 1.43589747 0.713609457 2.302036285 1.448275924 1.783057928 1.923319459 2.174533606 1.116192818 1.852747321 1.21062994 1.053589344 1.112033129
YGL240W 0.205448359 0.158381492 0.17026107 0.31383577 0.324354678 0.355119795 0.461538434 0.333333343 0.300242126 0.210762337 0.230593622 0.179695442 0.206659019 0.171590924 0.215575621 0.507990897 0.249721289 0.47551018 0.400404423 0.701943815 0.254857123 0.294541717 0.214592278 0.167825222 0.206349209 0.138461545 0.211538479 0.234279931 0.417355388 0.435924381 0.677277744 0.493201464 0.253846169 0.278543293 0.22750251 0.213692933
YFL017W-A 2.758229256 2.790751219 2.105561972 3.28346467 3.820426702 3.113289595 3.042253256 2.583072186 4.429781914 2.595291615 2.92694068 3.467005014 3.135476828 3.304545403 2.995485306 3.716895103 2.673355579 3.25 2.157734871 3.211663008 3.735999823 2.598352194 3.381974459 2.698113441 2.252747297 3.301775217 3.234162807 3.189655304 3.530991554 3.456933022 3.538968325 4.624227524 3.130769253 2.351377964 3.148634672 3.339211464
YPL267W 0.441543728 0.294797689 0.232690126 0.367829025 0.271604955 0.298474938 0.352112651 0.50470221 0.325665861 2.554932833 0.891552508 1.263959408 0.378874868 0.369318187 0.276523709 0.264840186 0.265328854 0.333673477 0.410515636 0.173866093 1.965714216 1.873326421 1.077253222 0.767626643 0.371184379 0.156213015 0.268099576 0.283975661 0.439049572 0.406512618 0.392974764 0.176761433 2.120879173 1.412401557 1.332659245 0.863070428
YJR037W 0.194097623 0.068208091 0.167990923 0.136107996 0.194163859 0.155773416 0.214517862 0.022988508 0.042372882 0.108744398 0.122146122 0.078172587 0.16762343 0.051136367 0.13995485 0.317351609 0.25418058 0.090816319 0.119312435 0.098272145 0.154285714 0.08032956 0.080472104 0.078450844 0.177045181 0.081656806 0.102941185 0.130831644 0.148760319 0.182773113 0.139407247 0.067985162 0.130769223 0.069881886 0.060667336 0.065352693
YHR040W 0.234960288 0.295953751 0.38138479 0.344206989 0.489337832 0.575163364 0.70964241 0.954023063 2.351089716 0.623318374 0.66438359 0.479187816 0.291618854 0.247727275 0.444695264 0.462328762 0.548494995 0.667346954 0.754297197 1.8282938 0.396571428 0.40782696 0.472103 0.478649467 0.354090363 0.422485232 0.521493196 0.433062911 0.483471066 0.556722701 0.90889138 2.601977587 0.551648378 0.353346467 0.476238579 0.454356819
YLR417W 1.023836493 1.165317893 0.825198591 1.190101266 0.896745265 0.837690651 0.897074759 0.897596717 0.193704605 0.73878932 0.94520551 0.74923861 1.057405353 1.690909147 1.071106076 1.319634676 1.492753506 0.929591775 0.683518648 0.358531326 0.829714239 0.764160633 0.802575111 1.114200592 1.202686191 0.976331353 1.199095011 0.750507116 0.978305757 0.72163862 0.90889138 0.258343607 0.60659343 0.711614192 0.787664294 0.846472979
YNL125C 7.468785763 11.50635815 12.11350727 10.15523052 8.86644268 8.541394234 8.725893974 7.469174385 4.003632069 3.177130222 2.600456715 2.928933859 7.257175922 10.27159119 9.976298332 10.0639267 7.468227863 6.574489594 7.59959507 5.353131771 5.011428356 2.99897027 2.772532225 3.886792421 7.79731369 12.05443764 10.63574696 7.421906948 7.43491745 6.880252361 7.815587521 4.873918056 4.189011097 2.820866108 3.345803738 4.971991062
YDR014W 0.250851303 0.128323704 0.174801365 0.181102365 0.212121218 0.215686262 0.258938223 0.339602947 0.232445538 0.424887925 0.272831053 0.302538067 0.278989673 0.130681828 0.225733638 0.273972601 0.208472699 0.401020378 0.24469161 0.201943845 0.239999995 0.583934069 0.178111598 0.211519361 0.225885227 0.136094674 0.201357469 0.199797183 0.219008267 0.334033608 0.229418218 0.179233611 0.430769265 0.49311021 0.362992913 0.354771763
YDRCTY1-3 7.597048759 5.412716866 5.970488071 4.589426517 5.097643375 5.294117451 5.784398556 5.407523632 4.813559532 6.306054115 9.488584518 5.796954155 6.460391045 4.755681992 6.29571104 5.417808533 7.866220474 7.014286041 7.57532835 5.267818451 2.078856945 5.913491249 7.390557766 5.812314034 8.857143402 8.880474091 4.861990929 7.193712234 4.920454502 6.111344814 7.661910057 6.36588335 5.385714531 6.28248024 7.040444374 7.115145206
non-annotated 0.195232704 0.030057801 0.062429059 0.060742408 0.088664427 0.102396511 0.079089925 0.150470212 0.131961256 0.29260093 0.378995448 0.307614207 0.05855339 0.036363639 0.067720085 0.078767128 0.172798216 0.138775513 0.100101106 0.16090712 0.222857147 0.307929963 0.230686694 0.193644494 0.101343103 0.036686391 0.046380091 0.303245455 0.351239651 0.210084036 0.166849613 0.174289241 0.112087913 0.390748024 0.193124369 0.103734434
YKL095W 0.162315547 0.075144507 0.169125989 0.187851533 0.230078578 0.189542472 0.185265437 0.312434703 0.359564185 0.196188346 0.163242012 0.112690359 0.165327221 0.200000003 0.116252825 0.157534257 0.206243038 0.204081625 0.183013141 0.387688994 0.201142862 0.192584962 0.150214598 0.141012907 0.180708185 0.115976334 0.213800907 0.178498998 0.195247933 0.196428582 0.17563118 0.458590806 0.180219784 0.116141737 0.112234578 0.107883804
Found 0.120317824 0.128323704 0.230419964 0.021372329 0.035914704 0.186274514 0.039003249 0.10240335 0.025423728 0.12443947 0.020547945 0.06395939 0.07692308 0.152272731 0.071106099 0.121004574 0.12709029 0.044897959 0.074823052 0.01187905 0.018285714 0.071060762 0.005364807 0.012909632 0.065934069 0.015384615 0.09049774 0.022312375 0.082644626 0.070378155 0.018660814 0.003708282 0.034065932 0.083661415 0.013144589 0.00726141
YOR351C 0.053348467 0.033526011 0.048808176 0.013498314 0.060606066 0.049019609 0.071505956 0.015673982 0.059322037 0.060538121 0.012557078 0.056852791 0.033295065 0.056818184 0.071106099 0.019406393 0.040133778 0.046938773 0.012133468 0.032397408 0.072000004 0.049433574 0.057939917 0.041708041 0.017094018 0.033136096 0.049773756 0.058823533 0.05268595 0.017857144 0.004390779 0.018541409 0.063736267 0.037401576 0.064711832 0.018672198
YOL146W 2.875141859 1.854335189 1.988649249 1.753655791 1.134680152 1.54793036 1.672805905 1.756530881 1.88256669 1.865470886 1.349315047 1.547208071 2.261768103 1.756818295 1.583521485 1.488584399 1.778149366 1.235714197 1.617795706 1.520518422 2.245714188 1.97116363 1.75321877 1.894736886 1 1.407100677 1.693438888 1.520283937 1.367768526 1.414915919 1.210757494 1.372064233 0.961538494 1.881889701 1.759352803 1.410788298
YOR263C 0.040862657 0.139884397 0.531214535 0.133858263 0.355780035 0.193899781 0.182015151 0.125391856 0.158595651 0.062780268 0.046803653 0.020304568 0.01607348 0.351136357 0.519187331 0.256849319 0.187290967 0.132653058 0.134479269 0.084233262 0.061714288 0.025746653 0.03218884 0.039721947 0.026862027 0.209467471 0.325791866 0.192697778 0.179752052 0.021008404 0.161361143 0.110012352 0.085714288 0.04035433 0.059656218 0.02385892
non-annotated 0.508513033 0.365317911 0.528944373 0.375703067 0.33670035 0.311546832 0.263271928 0.343782663 0.763922513 0.848654687 0.734018326 1.001015186 0.516647577 0.597727299 0.548532724 0.718036532 0.88628763 0.344897956 0.416582406 0.237580985 0.60799998 0.449021608 0.435622305 0.396226436 0.731379747 0.698224843 0.75678736 0.615618706 0.769628108 0.838235378 0.482985735 0.228677362 0.503296733 0.640748024 0.569261849 0.426348507
YPLCDELTA1 0.364358664 0.391907513 0.162315547 0.429696292 0.82154882 0.53594774 0.423618585 0.432601899 0.21912834 0.302690595 0.150684938 0.31979695 0.425947189 0.252272755 0.558690727 0.424657553 0.329988867 0.633673429 0.386248738 0.381209493 0.257142842 0.264675587 0.387339026 0.156901687 0.648351669 0.365680486 0.097285077 0.508113623 0.425619841 0.675420225 0.700329304 0.435105056 0.30879122 0.443897635 0.2942366 0.323651433
YGR027C 32.652668 23.95837975 28.16458702 26.42294693 29.51290894 29.97058868 30.82123375 30.55381393 48.12348938 51.45179749 47.06735229 30.35126877 29.55568504 23.13522911 29.00677109 30.34474945 30.91750336 31.11530685 30.3710804 39.25485992 36.60342789 29.63233757 35.11265945 32.87487793 38.11111069 29.41065025 27.69909668 24.95841789 30.04442215 33.90441132 35.28759766 38.23856354 35.53516388 29.98031425 30.83013153 30.63796425
YMR304W 4.633371353 6.860115528 5.60953474 5.987626553 3.666666985 4.78213501 4.114842415 2.816092014 0.544794202 2.123318434 1.921232939 1.935025454 2.792192936 7.480681896 6.399548531 6.179223537 4.338907719 4.276530743 3.83518672 2.907127619 1.10857141 2.232749701 1.989270329 2.112214565 5.028082848 6.953845978 6.290723801 5.32352972 5.254132271 3.537815094 4.270032883 1.469715595 1.964835286 2.115157366 1.686552048 2.191908598
YLL060C 1.255391598 1.249710917 1.785471082 1.841394782 1.953984499 1.712418318 2.47453928 2.04284215 1.33414042 1.186098695 1.668949723 1.12791872 1.25373137 1.434090972 1.582392693 1.606164336 2.230769396 2.026530743 2.187057495 2.219222546 1.6091429 1.601441741 1.490343332 1.39126122 1.450549483 2.03786993 1.843891501 1.474645019 2.136363745 2.16176486 2.670691729 1.850432515 1.390109897 1.550196886 1.498483181 1.323651314
YCL033C 3.550510645 6.101733685 4.111237526 5.581552505 5.878787994 5.88779974 6.585048199 5.676071167 1.366828084 4.436099052 2.417808294 2.769542933 5.14351368 5.972727299 5.108352184 6.691781044 3.969899654 4.655102253 4.488371849 3.206263304 3.370285511 3.747682571 3.108369112 3.540218592 5.293040276 4.079289913 6.58371067 4.770791054 6.275826454 5.940126419 5.58946228 3.971569538 3.630769253 3.702755928 2.890798569 3.480290174
Found 0.433598191 0.201156065 0.299659491 0.415073127 0.474747479 0.448801756 0.437703133 0.476489007 0.72276032 0.289237678 0.192922369 0.193908632 0.468427122 0.459090948 0.148984194 0.325342476 0.525083601 0.248979583 0.370070755 0.375809938 0.476571441 0.248197734 0.401287556 0.537239313 0.251526266 0.204733714 0.314479649 0.453346878 0.551652908 0.32668069 0.365532398 0.346106291 0.416483551 0.38188976 0.457027286 0.204356849
YORWDELTA22 0.339387059 0.436994195 0.215664014 0.292463452 0.276094288 0.270152509 0.183098584 0.109717868 0.084745765 0.238789245 0.271689504 0.200000003 0.285878301 0.327272743 0.502257347 0.279680371 0.328874022 0.405102044 0.224469155 0.10799136 0.052571427 0.132852718 0.146995708 0.094339624 0.525030553 0.644970417 0.180995479 0.463488877 0.308884293 0.347689062 0.270032942 0.054388132 0.147252753 0.226377949 0.191102117 0.210580885
YOR189W 1.356413126 0.778034687 1.018161178 0.992125988 0.942761004 0.91612196 0.552546024 1.345872521 1.234866858 1.801569581 1.545662045 0.955329895 1.524684429 0.732954562 0.865688443 1.296803713 1.147157192 0.991836667 1.01213336 1.066954613 2.339428425 1.567456126 1.285407782 1.492552161 0.766788781 1.023668647 0.867647052 0.956389546 0.947314024 1.342437029 0.994511545 1.217552423 0.469230801 1.77657485 1.468149543 1.37551868
YBR108W 0.744608402 1.209248543 1.024971724 0.998875201 1.177328944 0.879084945 0.739978313 0.566353202 0.174334139 0.473094195 0.541095912 0.334010154 0.774971366 1.226136446 0.976297975 0.920091331 0.683389068 0.870408177 0.787664294 0.315334767 1.039999962 0.646755874 0.509656668 0.652432978 0.791208863 1.063905358 0.917420805 0.901622772 0.703512371 0.497899204 0.776070237 0.347342372 0.885714293 0.568897605 0.34681493 0.475103706
YBR217W 0.506242871 0.537572265 0.998864949 0.876265526 0.659932673 0.813725471 1.036836267 0.776384592 0.605326891 0.325112134 0.515981734 0.583756328 0.528128624 0.795454562 0.931151211 1.007990956 0.557413578 1.193877578 0.898887753 0.51079911 0.222857147 0.473738402 0.590128779 0.382323742 0.549450576 0.68875742 1.032805443 0.811359048 1.160123944 1.183823586 0.680570841 0.373300374 0.424175829 0.470472425 0.556117237 0.518672168
Found 0.071509652 0.147976875 0.066969357 0.071991004 0.0976431 0.072984748 0.058504872 0.006269593 0.00968523 0.025784753 0.110730596 0.156345174 0.183696911 0.075000003 0.074492097 0.039954338 0.100334451 0.095918365 0.140545994 0.006479482 0.033142857 0.006179197 0.12231759 0.109235354 0.140415147 0.05325444 0.139140278 0.060851932 0.079545453 0.017857144 0.071350165 0.084054388 0.15384616 0.113188975 0.006066734 0.082987547
SNR55 0.255391598 0.27052021 0.333711684 0.230596185 0.277216643 0.339869291 0.407367259 0.398119122 0.403147697 0.53699553 0.344748884 0.410152286 0.221584395 0.328409106 0.241534978 0.332191795 0.470457077 0.378571391 0.368048519 0.398488134 0.753142893 0.341915548 0.429184556 0.249255225 0.240537256 0.375147939 0.351809978 0.289046675 0.334710747 0.510504186 0.266739845 0.280593336 0.658241808 0.295275599 0.327603638 0.32780081
YAL003W 17.94892311 6.771098137 13.16231537 21.14173317 20.04489517 24.64161301 26.23835182 28.28004074 38.48184204 24.7556057 21.39041138 16.27208138 16.19632721 6.702272892 7.951467037 12.23173523 31.27647781 22.58571243 22.66026306 30.79265594 44.48571396 21.41297531 21.56115913 16.45680237 17.58485985 7.190532207 13.1549778 14.05273914 20.23760223 20.49054718 23.77387619 27.8257103 32 16.60826874 19.54195976 12.74584961
non-annotated 0.178206578 0.097109817 0.112372302 0.140607432 0.17845118 0.15795207 0.097508118 0.105538145 0.210653752 0.152466387 0.172374442 0.083248727 0.174512058 0.098863639 0.123024821 0.154109597 0.160535112 0.088775508 0.132457018 0.125269979 0.180571422 0.098867148 0.125536472 0.080436945 0.191697195 0.166863918 0.183257937 0.066937119 0.0857438 0.107142858 0.135016471 0.139678612 0.072527476 0.086614177 0.113245696 0.104771785
YBR182C 0.423382521 0.306358367 0.757094204 0.581552327 0.617284 0.454248369 0.576381326 0.778474391 1.541162252 0.406950682 0.495433807 0.528934002 0.523536205 0.290909111 0.636568844 0.547945201 0.489409149 0.48775509 0.513650119 1.184665203 0.532571435 0.652935147 0.641630888 0.531281054 0.545787573 0.269822478 0.673076928 0.330628812 0.458677679 0.467436999 0.410537899 1.469715595 0.572527468 0.573818862 0.524772465 0.615145206
YFL063W 0.162315547 0.290173411 0.141884223 0.173228338 0.188552186 0.222222224 0.184182003 0.109717868 0.174334139 0.165919289 0.172374442 0.134010151 0.133180261 0.221590921 0.17607224 0.16780822 0.246376812 0.155102029 0.136501506 0.153347731 0.125714287 0.133882597 0.114806868 0.09930487 0.240537256 0.417751461 0.193438917 0.182555795 0.221074373 0.181722686 0.211855099 0.100123607 0.159340665 0.135826766 0.15166834 0.126556009
YBL097W 0.131668568 0.033526011 0.12145289 0.097862765 0.035914704 0.054466233 0.122426867 0.163009405 0.119854718 0.079596415 0.208904102 0.05076142 0.211251438 0.140909091 0.145598188 0.17351599 0.16833891 0.121428564 0.11526794 0.238660917 0.083428569 0.14109166 0.12231759 0.147964254 0.191697195 0.146745563 0.085972853 0.085192695 0.03305785 0.068277314 0.053787049 0.135970324 0.116483524 0.032480314 0.119312435 0.157676339
YPR107C 1.560726404 1.504046321 1.390465379 1.445444345 1.191919208 1.140522838 1.287107229 1.406478643 1.374092102 1.761210918 1.723744273 1.603045583 1.328358293 1.721590996 1.565462708 1.381278515 1.422519445 1.664285779 1.395348787 1.249459982 1.432000041 1.411946535 1.213519335 1.310824275 1.885225892 1.910059094 1.830316782 1.782961607 1.728305817 1.518907666 1.630076885 1.064276814 1.60659337 1.399606228 1.56016171 1.450207472
YJL061W 0.506242871 0.482080936 0.673098743 0.362204731 0.424242437 0.497821361 0.421451777 0.652037621 1.134382606 0.5056054 0.663241982 0.540101528 0.420206666 0.511363626 0.786681652 0.684931517 0.793756962 0.647959173 0.471182972 0.975162029 1.314285755 0.695159614 0.584763944 0.959285021 0.567765594 0.389349133 0.75339365 0.503042579 0.513429761 0.546218514 0.498353481 1.901112437 0.539560437 0.619094491 0.80182004 0.570539355
YMR148W 8.223609924 14.49132919 12.17480087 12.20359993 12.02581406 10.98910618 11.29685688 10.25914288 6.756658554 4.106502533 2.997717142 3.097461939 7.235362053 13.08181763 10.30361176 11.35958862 6.681159496 8.589796066 9.027299881 11.26025867 6.233142853 4.502574921 3.949570894 2.932472706 9.548230171 11.16213036 10.99660587 7.72413826 8.208677292 8.091386795 10.56311798 11.89740372 5.779121399 3.817913294 3.16380167 3.560165882
YJL121C 10.03178215 10.93179131 9.085130692 8.449944496 9.670033455 8.916122437 8.930660248 8.318704605 10.3910408 5.936099052 7.577625751 7.137055874 9.893226624 9.143181801 6.749435425 6.703196526 5.459309101 7.282652855 6.178967953 7.357451439 11.86399937 8.579813957 9.566523552 7.562065601 9.156288147 7.291123867 7.394796848 6.15212965 6.369834423 6.705883026 8.47091198 10.65265656 8.547252655 8.05118084 9.77654171 8.702281952
Found 0.337116927 0.269364148 0.254256517 0.413948268 0.567901254 0.350762546 0.425785452 0.429467082 0.194915265 0.308295965 0.181506842 0.166497454 0.521239996 0.354545474 0.260722339 0.349315077 0.470457077 0.155102029 0.437815934 0.251619875 0.36914283 0.201853752 0.318669528 0.233366445 0.420024455 0.319526643 0.272624433 0.277890474 0.400826424 0.407563031 0.287596077 0.280593336 0.2868132 0.199803144 0.259858429 0.178423241
YPR070W 0.599318981 0.69826591 1.262202024 0.798650205 0.792368174 0.776688457 0.692307651 0.514106631 1.543583632 0.865470886 0.48173517 0.497461915 0.938002288 0.882954538 1.112866759 1.035388112 0.519509435 0.663265288 0.680485308 0.935205162 0.527999997 0.807415009 0.727467835 0.713009 0.474969506 0.430769265 0.802036226 0.70588237 0.681818187 0.698529422 0.614709139 1.15451169 0.71318686 0.872047246 0.751263916 0.730290413
non-annotated 0.03859251 0.002312139 0.002270148 0.03824522 0.056116726 0.061002176 0.036836401 0.033437829 0.072639227 0.014573991 0.001141553 0.029441625 0.003444317 0.055681821 0.039503384 0.007990868 0.005574136 0.001020408 0.05763397 0.142548591 0.066285715 0.019567456 0.027896995 0.035749752 0.026862027 0.039053254 0.010180996 0.019269777 0.029958678 0.017857144 0.020856202 0.152039543 0.017582418 0.032480314 0.016177958 0.024896266
YGL142C 1.037457466 0.883237004 1.147559524 1.246344209 1.471380591 1.12200439 1.125677109 0.669801474 0.559322059 1.100896835 1.001141548 0.906598985 1.030998945 1.029545426 0.766365707 1.388127923 0.920847237 1.427550912 0.672396302 0.704103649 1.067428589 1.044284225 0.935622275 0.62760675 0.864468932 1.6544379 0.75678736 1.331643105 1.219008207 1.340336204 1.355653167 0.648949265 1.20219779 1.021653533 0.896865427 0.877593279
YPL248C 0.778660595 1.038150311 1.222474456 1.093363285 1 1.106753826 1.028169036 0.902821362 0.455205798 0.819506764 0.855022848 0.711675107 1.122847438 0.94204551 1.004514694 1.34132421 0.853957653 0.895918369 0.921132386 0.58207345 0.793142855 0.982492268 0.945278943 0.920556068 1.168498158 1.081656814 1.279411793 0.841785014 0.959710717 0.741596639 1.043907762 0.326328784 0.963736236 0.76968503 0.712841213 0.553941905
YKL138C 7.861520767 4.24508667 3.061294079 2.092238426 1.827160597 1.021786571 1.635969639 1.574712634 1.372881413 4.386771202 7.160958767 6.009137154 8.184845924 4.359091282 2.402934313 1.860730648 2.181716919 1.811224461 1.293225408 1.313174963 3.960000038 5.396498203 6.025750637 6.039721966 8.07448101 5.493491173 2.485294104 1.574036598 1.580578446 1.711134434 1.859495044 1.343634009 4.335165024 5.807086468 6.558138847 6.708506107
Found 0.005675369 0.008092485 0.005675369 0.003374578 0.008978676 0.004357298 0.006500542 0.006269593 0.004842615 0.005605381 0.003424658 0.008121828 0.012629163 0.007954545 0.007900677 0.006849315 0.004459309 0.005102041 0.007077856 0.004319654 0.020571427 0.039134912 0.012875537 0.003972195 0.008547009 0.01183432 0.05882353 0.02535497 0.02376033 0.003151261 0.004390779 0.013597033 0.012087912 0.006889764 0.032355916 0.003112033
YML068W 1.107831955 0.957225442 0.911464274 1.226096749 1.401795864 1.240740776 1.19934988 1.236154675 0.642857134 0.881165922 1.334474921 1.344162345 0.884041369 1.060227394 0.918735921 1.386986375 0.867335618 1.263265252 1.051567197 0.889848828 1.005714297 1.227600336 1.343347549 1.073485613 0.996336997 0.89467454 1.210407257 1.309330702 1.225206614 1.228991628 1.42041707 0.84548825 1.003296733 1.159448862 1.221435785 0.857883751
YIL016W 1.761634469 1.127167583 1.103291631 1.22497189 1.254770041 1.026143789 1.104008675 1.42110765 1.530266404 1.94058311 2.189497709 1.997969508 1.144661307 0.949999988 1.409706593 1.276255727 1.305462599 1.504081488 1.134479165 1.669546485 0.719999969 1.111225486 1.536480665 1.326713085 2.126984119 1.765680432 0.900452495 1.480730295 1.379132152 1.363445401 1.406147242 2.326328754 1.237362623 1.438976288 1.640040278 1.821576715
non-annotated 0.085130535 0.071676299 0.079455167 0.033745781 0.034792367 0.059912853 0.137594789 0.221525609 0.037530266 0.039237671 0.038812786 0.014213198 0.049368545 0.022727273 0.093679458 0.119863018 0.211817175 0.090816319 0.191102117 0.033477321 0.031999998 0.019567456 0.020386266 0.021847071 0.030525031 0.254437864 0.303167433 0.117647067 0.048553716 0.095588244 0.10537871 0.017305315 0.025274726 0.046259839 0.016177958 0.022821575
YDL108W 1.119182706 1.233525991 1.26787734 1.109111309 1.344556808 1.154684067 0.957746446 1.41065836 2.073849916 1.183856487 1.202054858 1.274111629 1.001148105 1.006818175 0.910835147 1.134703279 1.100334406 1.42040813 1.245702624 1.593952537 0.931428552 1.354273915 1.357296109 1.65640521 0.969475031 0.879289985 1.082579136 1.22008121 1.100206614 1.203781486 1.461031914 2.111248493 1.173626423 1.193897605 1.235591412 1.291493654
YDR504C 7.108966827 10.02543354 10.09194088 11.15635586 9.78787899 9.169934273 8.163596153 7.415883064 4.26634407 5.515695572 6.946347237 6.379695415 9.432836533 9.960227966 11.22234726 10.26027393 6.333333015 9.491836548 7.93124342 4.050755978 5.005714417 4.704428196 5.094420433 4.726911545 8.527472496 10.58816624 10.432127 9.765720367 9.415288925 9.122899055 6.535675526 2.718170404 7.76813221 5.029527664 5.69666338 6.735476494
YPR191W 21.4744606 25.76531601 20.15891075 21.55905533 17.83501816 14.81263638 15.51354218 10.89864159 6.532687664 26.04820824 15.35159874 20.86497307 30.02640915 27.5 23.4627533 16.18493271 10.3132658 12.34693813 10.74620819 6.312095165 37.89599991 21.70030975 27.92060089 26.55809212 24.24297905 16.8627224 18.864254 12.41785049 11.32437897 11.25420189 12.13391972 8.883807182 29.70769119 20.87204742 21.52375984 23.88589096
TH(GUG)M 0.200908065 0.217341021 0.207718492 0.247469068 0.262626261 0.183006525 0.273022741 0.293625921 0.819612563 0.597533643 0.507990897 0.586802006 0.259471893 0.243181825 0.331828445 0.100456625 0.28093648 0.255102038 0.276036382 0.795896292 0.285714269 0.220391333 0.377682418 0.239324734 0.507936478 0.640236676 0.26018101 0.303245455 0.341942132 0.494747907 0.378704727 1.423980117 0.535164833 0.32874018 0.362992913 0.456431508
non-annotated 0.199772984 1.413872838 0.955732107 0.923509538 1.371492743 0.822440088 0.401950121 0.261233032 0.210653752 0.152466387 0.180365309 0.248730958 0.152698055 1.454545498 0.617381513 0.773972631 0.687848389 0.653061211 0.489383221 0.138228938 0.26057142 0.099897012 0.233905569 0.238331676 0.098901108 1.938461542 1.090497732 0.941176534 0.891528964 0.493697494 0.334796935 0.077873915 0.169230774 0.132874012 0.185035378 0.280082971
YDR230W 0.304199755 0.282080919 0.335981846 0.254218221 0.316498339 0.20806101 0.201516792 0.244514108 0.280871689 0.181614369 0.132420093 0.131979689 0.239954084 0.395454556 0.321670413 0.288812786 0.305462658 0.174489796 0.224469155 0.132829368 0.257142842 0.181256443 0.163090125 0.211519361 0.141636148 0.203550309 0.257918537 0.213995963 0.195247933 0.251050413 0.239297479 0.138442516 0.178021997 0.173228353 0.113245696 0.150414929
YLR351C 8.685585022 5.678612709 5.103291988 6.026996613 5.820426464 4.876906395 5.10184145 5.753396034 4.817191124 7.591928959 7.969177723 6.39695406 7.591274738 5.931818485 5.194130898 5.891552448 5.816053867 4.002040863 4.533872128 4.962203026 5.400000095 7.466529369 6.754292011 7.689175606 8.366300583 5.849704266 5.779411793 4.996957779 4.951446056 4.918067455 4.785949707 6.5673666 6.024176121 6.9468503 6.674417973 6.590248585
YHL021C 7.653802395 9.941040993 5.606129169 3.929133892 3.160494089 2.681917191 1.807150602 1.616509914 0.687651336 5.985426426 5.355022907 3.054822206 6.107922077 7.993182182 5.788938999 4.010273933 2.985507011 3.132652998 2.456016064 0.503239751 3.185142994 4.412976265 2.995708227 1.677259207 8.899878502 13.35147858 3.377828121 5.207911015 3.302685976 2.57247901 2.450054884 0.525339901 5.384615421 4.119094372 2.889787436 3.961617947
YKL090W 0.419977307 0.450867057 0.256526679 0.38245219 0.446689129 0.404139429 0.309859157 0.280041784 0.784503698 0.234304935 0.447488606 0.350253791 0.469575256 0.387499988 0.180586904 0.469178081 0.501672268 0.330612242 0.229524776 0.244060472 0.275428563 0.270854771 0.216738209 0.330685198 0.341880351 0.439053237 0.328054309 0.321501046 0.333677679 0.477941185 0.279912204 0.228677362 0.492307693 0.303149611 0.311425656 0.380705386
YCL002C 1.550510883 0.868208051 1.413166881 1.202474713 0.7295174 1.516339779 1.687973976 2.331243515 3.725181818 1.94058311 1.658675909 1.943147063 0.989667058 0.804545522 0.944695234 1.228310466 1.1817168 1.455102086 1.874620676 2.096112251 1.590857148 1.009268761 1.186695218 1.722939491 1.352869391 1.44852078 1.429864287 2.160243511 2.115702391 2.533613443 1.68057096 2.526575804 0.775824189 0.887795269 1.850353837 1.476140976
YBR268W 12.50624371 5.556069374 3.074914932 2.344207048 1.916947365 2.046840906 2.281690121 2.621734619 3.784503698 12.46973228 14.07191753 13.67512703 11.31802559 5.363636494 2.972911835 3.055936337 3.541806221 2.46938777 1.969666243 2.794816256 5.761142731 10.10813618 11.58047295 12.17775631 16.2002449 6.092307568 3.203620195 2.43610549 3.100206614 3.20168066 2.351262331 3.113720417 6.320879459 9.990157127 10.07684422 11.70954323
YPR129W 3.290578842 5.194219589 3.60953474 4.228346348 3.903479338 3.718954086 2.211267471 2.160919666 3.733656168 3.245515823 1.561643958 1.543147206 3.907003641 4.709091187 4.417607307 3.979452133 2.783723593 3.15204072 2.926187754 2.313174963 3.597714186 3.14624095 2.707081556 2.567030907 2.599511623 4.081656933 3.803167582 3.011156321 2.951446295 2.88655448 2.22612524 3.590852737 2.781318903 2.94783473 2.374115229 1.928423047
YGL173C 10.18274689 8.77803421 7.777525902 10.07874012 9.338945389 8.672113419 9.560130119 7.886102676 6.237288475 8.960762978 11.26255703 8.147208214 10.72675133 9.65795517 11.9571104 10.59931564 9.508361816 10.15408134 8.328614235 6.981641293 8.324571609 8.853758812 9.777896881 6.766633987 8.719169617 11.82248497 8.360859871 8.205882072 8.865702629 8.337184906 9.924259186 6.807168961 8.978022575 7.445866108 7.817997932 8.172198296
YFL031W 30.22928429 18.59190559 13.23382568 14.73678303 8.732884407 15.63180828 18.03033447 16.66353226 19.95883751 30.48654747 33.03538895 18.62944031 23.82548904 9.768181801 16.87246132 19.04566193 20.02006721 14.1622448 16.59453773 14.81533527 12.20457172 19.37487221 18.85193062 7.99404192 33.47008514 29.15147972 7.7228508 13.13793182 12.5754137 13.74159622 17.66410637 9.334980965 19.05494499 16.32873917 18.33063698 19.12759209
non-annotated 0.251986384 0.339884371 0.458569825 0.246344209 0.273849607 0.370370358 0.289274096 0.235109717 0.552058101 0.245515704 0.205479458 0.197969541 0.227324918 0.275000006 0.357787818 0.296803653 0.257525086 0.183673471 0.219413549 0.22138229 0.371428579 0.086508751 0.258583695 0.170804381 0.233211249 0.41301778 0.373303175 0.187626779 0.25929752 0.247899175 0.248079047 0.206427693 0.20769231 0.143700793 0.101112232 0.19502072
YLR249W 35.21680069 11.35606861 18.47332573 23.06861687 25.68911362 24.91394424 32.93174362 38.73040771 76.51937103 44.65807343 39.95548248 39.78781891 39.82548904 13.93636417 14.67494297 22.71232986 20.347826 19.34897804 30.86349678 55.32937241 42.93257141 34.64778519 40.04935837 35.4240303 26.50427246 13.79881668 21.60972977 18.43306351 20.21384239 25.43487358 34.78814697 60.18170547 41.17472458 31.94980431 37.14964676 40.0943985
YOR051C 0.609534621 0.611560702 0.836549342 0.86276716 0.858585894 0.793028355 1.104008675 1.669801474 7.845036507 1.149103165 1.087899566 1.115736008 0.623421371 0.551136374 0.944695234 1.136986256 1.102564096 1.044897914 1.094034314 5.725701809 1.892571449 0.93202883 1.026823997 1.100297928 0.653235674 0.734911263 1.072398305 0.840770841 0.895661116 0.996848762 1.353457808 9.317675591 1.214285731 0.880905509 0.931243598 0.790456355
RDN37-1 12.4744606 18.48092461 10.81611824 11.06186771 11.52749729 5.16993475 5.131093979 6.884012699 9.26876545 19.59641266 22.03538895 13.26802063 16.13777351 17.62386513 13.01580048 9.255707741 10.28205109 8.918367386 11.29929161 6.443844795 12.65485764 15.98352146 15.33261776 17.35352516 27.43101501 24.0118351 10.44457054 14.77789116 10.32851219 9.489496231 12.22832108 10.50679779 18.14066124 21.15846443 16.98078728 19.83506012
YPR179C 0.458569825 0.745664716 0.864926219 0.583802044 0.365881026 0.686274529 0.463705271 0.624869406 0.659806311 0.635650277 0.811643839 0.814213157 0.554535031 0.628409088 0.768622994 0.62785387 0.976588607 0.78061223 0.774519682 0.715982735 0.802285671 0.686920643 0.582617998 0.702085376 0.473748475 0.766863942 0.711538494 0.848884404 0.79648757 0.859243751 0.762897968 0.80964148 0.742857158 0.760826826 0.651162803 0.615145206
YNL261W 0.692395031 1.049710989 0.805902362 0.544431984 0.661055028 0.980392158 0.744311988 1.107627988 1.538740993 0.676008999 0.730593622 1.056852698 0.631458104 0.606818199 0.571106076 0.694063962 0.622073591 1.019387722 0.709807813 1.400647879 0.766857088 1.225540638 0.980686724 0.623634577 0.688644707 1.124260426 1.016968369 1.040567994 1.154958725 0.85504204 0.711306334 1.676143408 0.964835227 1.274606347 1.242669344 1.135892034
YOL021C 2.017026186 1.497109771 1.461975098 1.59730041 1.71156013 1.635076284 1.535211205 1.786833882 5.383777618 1.522421598 1.976027489 1.801015139 1.439724565 1.231818199 1.225733638 1.75570786 1.647714615 1.559183717 1.630940318 3.691144466 1.93485713 1.921730161 1.827253222 1.91161871 1.174603105 1.782248616 1.634615421 1.541582227 1.747933865 1.652310967 1.682766318 5.216316223 2.003296852 1.869094372 1.997977734 1.548755169
non-annotated 0.653802514 0.627745628 0.926220179 0.880764961 1.200897932 1.272331238 1.210184097 0.949843287 0.475786924 0.613228738 0.855022848 1.042639494 0.491389215 0.973863602 1.053047419 1.06735158 1.965440392 1.815306067 1.403437734 0.559395254 0.617142856 0.723995924 0.505364776 0.587884843 0.717948735 1.027218938 1.516968489 1.809330702 2.761363506 3.098739624 1.652030826 0.525339901 0.486813188 0.752952754 0.901921034 0.592323601
YOL089C 2.807037592 3.278612614 3.229285002 3.201349974 3.601571321 2.942265749 3.342361689 2.486938477 2.751816034 2.19618845 1.461187243 1.858883262 2.915040255 3.294318199 3.364559889 3.590182781 3.244147062 2.335714102 2.360970497 1.929805517 2.785142899 1.899073005 2.282188892 1.727904677 3.153846025 3.359763384 3.702488661 1.813387513 2.392561913 2.214285851 2.648737669 1.930778623 2.316483498 1.556102395 1.756319404 1.439833999
YLR455W 1.38138473 1.709826469 1.602724195 1.52980876 1.214365959 1.041394353 1.172264218 1.32601881 2.592009783 1.141255736 2.697488785 2.068020344 1.570608616 1.64772737 1.633182764 1.401826501 1.460423589 1.319387794 0.905965567 2.649028063 1.089142919 1.735324383 2.407725334 1.664349675 1.528693557 1.671005845 1.621040821 1.172413826 1.150826454 1.227941275 1.290889144 2.974041939 1.30879128 1.807086706 2.231546879 1.939833879
YBL045C 12.20658398 17.28092575 21.00567436 16.7041626 12.20202065 11.60566425 9.94907856 8.392894745 6.199757576 10.7612114 15.47488594 14.39289284 18.07921982 16.01704597 17.78329468 15.19863033 7.870679855 10.23265266 11.16986752 4.305615425 10.90171432 12.54479885 15.07725239 11.69612789 11.98534775 16.31952667 14.9728508 9.449290276 9.56508255 6.70168066 6.969264984 4.530283928 17.79560471 12.5620079 15.4529829 16.93360901
TA(AGC)M2 0.33030647 0.536416173 0.715096474 0.518560171 0.414141446 0.455337673 0.484290332 0.225705341 0.467312336 0.386771321 0.320776254 0.32994923 0.243398413 0.302272737 0.409706533 0.369863033 0.584169447 0.348979592 0.374115258 0.336933047 0.249142841 0.167868167 0.35407725 0.330685198 0.537240565 0.807100594 0.443438947 0.432048678 0.321280986 0.35084036 0.456641048 0.510506749 0.378022015 0.244094476 0.211324558 0.279045612
YEL008W 0.035187285 0.61618495 0.400681049 0.663667083 0.625140309 0.92592591 0.570964217 0.324973881 0.026634384 0.026905833 0.019406393 0.016243655 0.053960964 0.547727287 0.615124166 0.599315107 0.488294303 0.668367326 0.394337684 0.061555073 0.018285714 0.009268794 0.009656652 0.024826217 0.111111119 0.75739646 0.713800907 0.610547721 0.752066135 0.65336138 0.298573017 0.074165635 0.012087912 0.017716534 0.010111223 0.020746887
#NAME? 0.643586874 0.915606856 0.888762832 1.080989838 0.931537628 1 0.85048753 0.920585155 0.995157361 0.877802789 0.886986256 1.018274069 0.707233071 0.964772761 0.997742653 0.977168977 1.162764788 1.034693837 0.965621769 0.970842361 0.746285737 0.991761088 0.615879834 1.009930491 0.599511564 1.228402376 1.056561112 1.225152254 1.176652908 1.065126061 0.936333776 0.935723007 0.898901165 1.020669222 0.94438827 0.68775934
non-annotated 0.066969357 0.091329478 0.07718502 0.10798651 0.088664427 0.14705883 0.082340188 0.074190177 0.027845036 0.01233184 0.062785387 0.080203041 0.103329509 0.173863649 0.04288939 0.090182655 0.110367887 0.081632651 0.164812922 0.103671707 0.079999998 0.076210089 0.110515021 0.077457801 0.084249087 0.084023669 0.107466064 0.107505083 0.05681818 0.067226894 0.100987926 0.044499379 0.117582418 0.096456692 0.073811926 0.076763481
YKL129C 1.506242871 1.991907477 2.249716282 2.232846022 2.32659936 1.836601377 1.993499398 0.90491116 0.284503639 1.271300554 0.754566193 1.062944055 2.041332006 2.329545498 1.612866759 1.382420063 1.405797124 1.675510168 1.780586481 1.234341264 1.921142936 1.254376888 1.151287556 1.089374423 1.334554434 2.371597528 2.004524946 2.083164215 1.654958606 1.80252111 1.665203094 0.891223669 1.373626351 1.160433054 1.10515666 1.227178335
YDR275W 2.293984175 1.700578094 1.738932967 1.831271172 2.1122334 2.615468502 2.735644579 2.903866291 1.937046051 1.984305024 2.361872196 2.106598854 2.380023241 2.093181849 2.108352184 2.277397394 1.512820482 3.381632566 3.174923897 1.895248413 1.32457149 1.991760969 1.304720998 1.299900651 2.161172152 2.888757467 2.511312246 2.531440258 2.821280956 3.367647171 1.184412837 1.038318872 1.806593418 2.055118084 2.033366919 2.287344217
YBR056W 1.380249739 2.689017296 3.556185961 3.074240685 2.308642149 2.860566616 2.345612049 2.303030252 0.519370496 0.748879015 1.205479503 0.833502531 1.334098816 2.280681849 2.741534948 2.740867615 2.620958805 2.916326284 2.833164692 1.059395194 0.433142871 0.992790937 0.755364835 0.661370397 1.007326007 2.55739665 3.366515875 3.628803253 2.992768764 3.42331934 2.434687376 0.793572247 0.913186848 1.090551257 0.738119304 1.302904487
YJR051W 2.25879693 2.312138557 1.93757093 2.383577108 2.530864239 2.514161348 1.875406265 2.088819265 2.177966118 1.669282556 1.501141548 2.194923878 2.483352661 2.301136494 2.208803654 2.082191706 1.636566401 1.988775373 2.083923101 2.158747196 3.283428431 2.955715656 2.433476448 2.405163765 2.449328661 1.815384626 2.138009071 2.233265877 2.028925419 2.159663916 1.798024297 2.42768836 2.756044149 3.022637844 2.589484215 2.113070488
YAR068W 1.006810427 1.447398782 1.037457466 0.694038272 0.78563416 0.847494602 0.957746446 1.052246571 1.307506084 0.921524704 1.434931517 0.67512691 0.919632614 1.024999976 1.015801311 1.113013744 1.018952131 1.208163261 0.996966541 1.163066864 2.777142763 1.152420163 1.29184556 1.168818235 1.054945111 1.434319496 0.858597338 0.872210979 0.926652849 0.840336144 1.28430295 1.688504338 1.627472639 0.93405515 0.844287097 0.838174284
YMR223W 0.418842256 0.473988414 0.468785465 0.560180008 0.68350172 0.327886701 0.364030302 0.330198556 1.303874135 0.449551582 0.944063902 0.832487285 0.318025291 0.539772749 0.69187355 0.275114179 0.530657709 0.594897926 0.320525765 0.470842302 0.47885716 0.355303794 0.688841164 0.25223437 0.330891341 0.488757402 0.647058845 0.661257625 0.313016504 0.464285731 0.237102091 0.768850386 0.592307746 0.722440958 0.74620831 0.403526962
YLR274W 0.936435878 1.253179193 1.657207727 1.600674987 1.722783446 1.318082809 1.499458194 1.889237285 3.651331902 2.424888134 1.400684953 1.249746203 0.904707313 1.531818271 1.790067792 1.778538942 1.317725778 1.345918298 1.505560994 2.221382141 3.665143013 1.767250299 1.421673775 1.351539254 1.284493327 1.660355091 2.073529482 1.523326635 1.407024741 1.241596699 1.709110856 2.683559895 3.104395628 1.65157485 1.353892684 0.99999994
non-annotated 0.059023835 0.048554908 0.082860388 0.076490439 0.116722785 0.045751631 0.071505956 0.053291537 0.026634384 0.048206281 0.079908676 0.05888325 0.017221585 0.060227275 0.003386005 0.070776254 0.041248608 0.029591838 0.064711832 0.045356371 0.005714286 0.037075177 0.069742486 0.029791459 0.070818074 0.082840234 0.111990951 0.053752542 0.04235537 0.054621849 0.020856202 0.034610629 0.027472528 0.00984252 0.027300302 0.04460581
YPR068C 0.249716237 0.375722528 0.377979577 0.285714298 0.227833897 0.261437893 0.240520045 0.243469179 0.319612592 0.337443978 0.394977152 0.523857832 0.376578659 0.284090906 0.39616251 0.357305944 0.243032321 0.367346942 0.337714851 0.296976238 0.28228572 0.409886688 0.429184556 0.258192658 0.352869362 0.2224852 0.334841639 0.332657218 0.28719008 0.289915979 0.319429219 0.280593336 0.390109897 0.43405509 0.515672386 0.474066377
Found 4.581157684 2.726011515 3.149829865 2.219347715 1.240179658 2.166666508 1.58613205 2.829675913 4.759079933 4.417040348 4.192922115 4.828426361 7.986222744 2.503409147 1.176072121 2.106164455 1.073578596 1.602040768 1.787664294 8.156587601 13.63085651 6.963954449 9.065450668 9.043694496 6.611721516 1.602366805 1.170814514 1.583164454 1.271694183 1.511554599 1.735455632 11.74041939 9.189011574 8.047244072 9.137512207 7.625517845
YMR069W 0.182746887 0.234682068 0.342792302 0.346456677 0.488215506 0.37799564 0.379198253 0.533960283 0.618644059 0.362107635 0.342465758 0.291370571 0.200918496 0.281818181 0.344243795 0.279680371 0.39464885 0.336734682 0.365015119 0.857451439 0.285714269 0.225540668 0.379828334 0.346574008 0.169719175 0.307692319 0.355203629 0.230223149 0.334710747 0.319327742 0.446761817 1.320148349 0.18571429 0.18110235 0.290192097 0.249999985
YDR003W 3.086265564 5.271676064 5.110102177 4.417323112 5.166105747 5.143791199 4.884073257 3.850574732 1.469733715 2.023542643 1.753424764 1.690355301 3.667049408 4.902272701 4.674943447 5.341324329 2.923077106 4.005102158 3.655207157 1.823974013 3.431999922 1.973223448 2.143776894 2.415094376 2.825396776 4.950295925 4.2635746 3.514199018 3.870867729 3.949579954 4.279912472 1.896167994 2.306593418 1.941929102 1.622851253 1.850622177
YJL139C 1.423382521 1.382658958 1.853575587 2.202474833 2.407407522 2.681917191 2.74756217 3.153604984 2.346246958 1.99439466 1.897260308 1.72893405 1.768082738 1.354545474 1.496613979 1.468036652 2.290969849 2.044897795 2.178968668 3.388768673 1.276571393 2.259526253 1.519313335 1.339622617 1.315018296 1.183431983 1.874434352 1.66328609 2.247933865 2.209033728 2.248079062 3.192830324 2.182417631 2.061023474 1.494438767 1.543568373
Found 0.010215664 0.005780347 0.022701476 0.014623172 0.159371495 0.022875816 0.0184182 0.016718915 0.076271191 0.047085203 0.020547945 0.106598981 0.010332951 0.051136367 0.04176072 0.065068491 0.060200669 0.06530612 0.114256822 0.041036718 0.029714284 0.024716787 0.015021459 0.02085402 0.040293042 0.026035504 0.014705882 0.006085193 0.025826447 0.011554622 0.060373217 0.197775021 0.060439561 0.015748031 0.011122346 0.010373443
YBLWDELTA8 1.906924009 0.978034616 1.144154429 1.347581625 1.273849607 1.467320204 1.462621808 1.560083628 2.127118587 1.979820848 2.190639257 1.828426361 1.464982867 0.867045522 1.553047419 1.256849289 1.724637628 1.983673334 1.666329622 1.509719253 0.50057143 1.420185328 1.711373329 1.12313807 2.212454319 1.89585793 1.065610886 2.355983973 1.563016534 2.324579954 2.365532398 2.588380575 1.768131852 1.826771736 2.089989662 2.088174105
YLR028C 7.879682541 7.713294983 8.398410797 9.773903847 11.23344612 10.50653553 11.70314121 11.78474522 5.004842758 7.479821205 6.812785149 5.89035511 8.029851913 6.954545498 8.023702621 11.79680443 12.26086998 7.948979378 9.961577415 10.13822842 7.737142563 7.760041237 5.674892902 6.495531082 8.128205299 8.878107071 9.371041298 7.190669537 8.886363983 8.845588684 8.225028038 9.019777298 6.55274725 6.153543472 5.511627197 5.587136269
YLL034C 0.514188409 0.28323698 0.693530083 0.867266595 0.524130225 1.125272393 1.132177591 2.229885101 9.428571701 0.753363252 1.025114179 1.056852698 0.650975943 0.354545474 0.393905193 0.939497769 1.052396894 1.026530623 1.222446918 5.118790627 1.790857077 0.788877428 1.165235996 1.520357609 0.324786335 0.208284035 0.694570184 0.659229219 1.017561913 1.164916039 0.973655343 8.300370216 0.685714304 0.745078683 1.415571213 1.160788298
YLR038C 40.71282578 48.95029068 51.82065582 46.7772789 40.61616135 31.03050232 36.19068146 30.66771126 24.63196182 38.94506836 43.97488785 39.17258835 43.87026596 51.06364059 45.66817093 35.39155197 43.66889954 29.88061142 26.65116119 25.42548561 41.92799759 33.02265549 39.6008606 34.28798676 52.03174591 53.58580017 46.28620148 33.50405884 37.23863602 36.87919998 32.89791489 24.76019669 37.37802124 30.0118103 37.18806458 38.62240219
YAR027W 0.973893344 1.366473913 1.071509719 1.421822309 1.854096532 1.457516313 0.947995603 0.730407536 0.319612592 0.430493325 0.449771702 0.811167538 0.871412218 1.780681849 1.398419857 0.973744333 0.896321118 1.247959137 1.022244573 0.485961109 1.184000015 1.045314074 0.566523612 0.535253227 1.227106214 1.007100582 1.406108618 1.604462504 1.419421434 1.482142925 0.914379895 0.420271933 0.859340668 1.209645629 0.797775507 0.876555979
YER148w-a 0.451759368 0.212716758 0.220204309 0.276715428 0.352413028 0.205882356 0.274106145 0.335423201 0.654963672 0.54260093 0.376712322 0.332994908 0.419058591 0.219318181 0.311512411 0.226027399 0.392419189 0.260204077 0.307381183 0.370410353 0.329142839 0.384140044 0.421673805 0.324726939 0.424908429 0.086390533 0.257918537 0.183569998 0.168388411 0.159663871 0.309549958 0.558714449 0.310989022 0.45374015 0.280080885 0.220954329
YER059W 0.553915977 0.619653165 1.84563005 1.948256493 1.503928185 1.666666627 1.222101808 0.882967651 0.503631949 0.699551642 1.046803594 1.225380659 0.907003522 1.511363626 0.92437923 1.940639257 1.015607595 1.531632662 1.505560994 1.1717062 0.532571435 0.795056581 0.989270329 0.779543221 1.200244308 1.362130165 0.725113094 1.942190766 2.648760319 1.747899175 2.266739845 0.558714449 0.889011025 1.011811018 1.011122346 1.121369243
YGL022W 5.375709534 4.328323364 3.645857096 3.556805611 3.670033932 3.128540516 3.712892771 3.969696999 2.903147697 7.532511711 8.221461296 5.149238586 5.825488091 4.076136589 3.732505798 4.543379307 3.182831764 2.763265133 3.323559046 3.53563714 4.258285522 5.952626228 5.163090229 4.273088455 6.92429781 5.043787003 4.019230843 2.870182753 3.087809801 2.98424387 4.422612667 4.520395279 4.496703625 5.024606228 4.479271889 5.155601501
YNL197C 0.967082858 1.304046273 1.254256487 0.997750282 0.82154882 0.802832186 0.614301145 0.75757575 0.682808757 0.676008999 1.007990956 1.120812178 1.095292807 1.33522737 1.073363423 1.002283216 0.587513924 0.759183645 0.809908926 0.961123109 0.926857114 0.958805323 1.274678111 1.319761634 1.124542117 1.128994107 1.083710432 0.896551788 0.74070245 0.644958019 0.74972564 1.053151965 1.105494499 0.995078743 1.308392167 1.051867127
YDL080C 2.939841032 2.159537554 2.62883091 2.357705355 2.911335707 2.852941036 3.095341206 3.0417974 6.021791935 4.195067406 4.156393051 3.549238682 3.324914217 2.073863745 2.362302542 2.970319748 2.222965479 2.836734533 2.5318501 2.734341145 6.723428249 3.983521938 4.07296133 4.219463825 3.203907251 1.231952667 2.216063261 1.903651118 2.335743904 2.651260614 3.097695112 3.686032057 4.954945087 3.248031378 3.784630537 3.79979229
YDR449C 0.197502837 0.141040459 0.349602729 0.317210376 0.378226727 0.40196079 0.564463675 1.082549691 5.364407063 0.975336373 0.791095912 1.041624308 0.293915063 0.1784091 0.290067732 0.348173529 0.462653279 0.576530576 0.639029324 3.271058321 0.662857115 0.797116399 1.026823997 1.279046774 0.462759495 0.334911227 0.471719474 0.652129889 0.470041305 0.65336138 0.47749728 4.980222225 0.816483557 0.895669281 1.070778489 1.030082941
YOR055W 0.069239497 0.114450857 0.039727584 0.047244094 0.105499439 0.168845311 0.043336943 0.028213168 0.044794191 0.113228709 0.036529683 0.076142132 0.158438593 0.180681825 0.094808124 0.102739729 0.130434781 0.096938774 0.147623852 0.01511879 0.137142852 0.017507724 0.027896995 0.080436945 0.045177046 0.031952664 0.184389129 0.172413796 0.079545453 0.164915964 0.113062575 0.02595797 0.053846158 0.106299214 0.03437816 0.015560165
YEL026W 4.33030653 3.593063354 6.573212147 5.10798645 5.210999012 5.694988728 6.693390846 10.76906967 30.15859795 8.44170475 6.397260666 8.052791595 4.260620117 3.4375 6.111738205 4.440639496 4.1571908 6.916326046 7.981799603 20.94168472 13.42057228 7.238929272 8.887338638 7.620656013 3.282051086 3.704142094 3.842760324 4.908722401 4.915288925 5.601890564 7.62458849 24.70210075 11.43296719 5.23622036 8.766429901 8.811203003
non-annotated 0.424517602 0.917919099 0.811577737 0.570303738 1.0561167 0.571895421 0.357529789 0.3573668 0.347457647 0.306053817 0.260273963 0.337055832 0.561423719 0.777272761 0.278781056 0.552511454 1.027870655 0.525510192 0.692618787 0.154427648 0.511999965 0.219361469 0.183476403 0.270109236 0.302808285 0.346745551 0.424208164 0.527383387 0.535123944 0.415966392 0.298573017 0.174289241 0.291208804 0.299212605 0.182002008 0.26556015
YKL155C 0.936435878 0.605780363 0.354143023 0.4904387 0.558922589 0.445533782 0.605633795 0.480668753 0.60895884 0.959641278 0.688356161 1.204060912 0.964408755 0.668181837 0.207674935 0.245433792 0.377926439 0.494897962 0.528816938 0.836933017 0.418285698 1.324407816 1.170600891 1.10724926 0.754578769 0.504141986 0.412895948 0.463488877 0.48140493 0.535714328 0.434687167 1.086526513 0.891208768 1.424212575 1.245702624 1.132779956
YOR389W 1.309875131 2.190751314 1.57775259 1.412823439 1.367003441 1.457516313 1.131094217 1.16823411 1.503631949 0.441704065 0.352739722 0.472081214 2.206659079 2.376136541 1.648984194 1.296803713 1.943143845 1.427550912 1.291203141 2.163066864 0.308571428 0.438722938 0.452789694 0.631578922 1.908424973 1.680473447 1.742081523 1.685598373 1.283057809 1.446428537 1.18111968 2.789863825 0.428571433 0.553149641 0.517694652 0.494813263
YGR081C 0.115777522 0.072832368 0.123723038 0.13723284 0.061728399 0.169934645 0.139761642 0.18913272 0.860774815 0.280269086 0.302511424 0.224365488 0.103329509 0.13636364 0.109480806 0.073059365 0.22519511 0.201020405 0.236602619 0.637149036 0.117714286 0.19464469 0.215665236 0.227408141 0.147741154 0.12071006 0.158371046 0.230223149 0.170454547 0.157563031 0.205268949 0.97527808 0.14395605 0.170275584 0.25682506 0.201244801
YDR179W-A 0.368898988 0.338728309 0.493757099 0.444319457 0.38271606 0.668845356 0.621885121 0.600835979 0.789346218 0.498878956 0.497716874 0.738071024 0.33983928 0.460227281 0.583521426 0.59132421 0.613154948 0.870408177 0.703741133 0.730021596 0.268571436 0.484037071 0.650214553 0.416087419 0.477411479 0.430769265 0.589366496 0.78397572 0.920454502 0.834033668 0.447859496 0.580964148 0.338461548 0.614173234 0.852376103 0.580912828
TG(UCC)N 0.05107832 0.299421966 0.153234959 0.330708653 0.301907986 0.016339868 0.112676047 0.177638456 0.345036328 0.278026909 0.295662105 0.314720809 0.126291633 0.323863655 0.416478574 0.107305937 0.243032321 0.21020408 0.194135487 0.195464373 0.065142855 0.162718847 0.231759667 0.106256209 0.242979243 0.092307694 0.118778281 0.256592304 0.240702465 0.276260495 0.334796935 0.173053145 0.1967033 0.14468503 0.190090984 0.197095424
YJL053W 2.046538115 2.520231247 2.293984175 2.149606466 2.024691343 2.12418294 2.289273977 1.698014617 0.715496361 1.21300447 1.167808294 1.382741094 2.277841568 2.565909147 2.133182764 2.329908848 2.044593096 1.862244844 1.591506481 0.930885494 2.552000046 2.169927835 1.429184556 1.447865009 3.147741079 2.150295734 2.354072571 1.724138021 1.715909123 1.550420284 2.030735493 0.456118673 2.040659428 1.742125988 1.65015161 1.662863016
YGR021W 2.933030605 1.431213856 0.408626556 0.4994376 0.520763218 0.400871456 0.627302289 0.636363685 0.641646504 2.631165981 3.44520545 1.912690282 1.98048234 1.409090996 0.762979627 0.672374487 0.363433659 0.455102026 0.558139503 0.572354198 2.053714275 2.008238792 2.216738224 2.709036589 2.625152588 1.48402369 0.632352948 0.382352978 0.382231385 0.442226887 0.714599371 0.515451133 2.076923132 2.324803114 2.072800636 2.442945957
YER130C 1.004540324 0.765317857 0.580022693 0.556805432 0.7295174 0.740740716 0.777898133 0.774294674 1.283293009 0.848654687 0.842465818 1.128933907 1.008036852 0.587500036 0.788939059 0.559360743 0.616499424 0.865306139 0.761375129 0.76781857 1.36914289 1.002059698 1.216738224 1.28997016 0.954822958 0.863905311 0.619909525 0.643002093 0.589875996 0.58088237 0.588364422 0.636588335 0.892307699 0.811023653 0.941354871 1.160788298
YML092C 13.87854671 21.20346832 17.31328011 19.87964058 20.16610718 17.11328888 19.12026024 19.69488144 8.503632545 12.95852089 14.33561707 12.04771519 14.74856567 20.89886475 18.52370071 20.22488594 12.29542923 13.66530514 15.5106163 13.81965351 13.97942829 14.68280029 14.42489338 14.9731884 10.86813164 14.8449707 18.52262497 13.86612606 14.7944212 14.34453773 16.62458801 13.33868885 10.59780312 12.59842491 12.37108135 12.23858929
YJL136w-a 0.05107832 0.031213872 0.030646993 0.023622047 0.028058363 0.059912853 0.053087756 0.033437829 0.338983059 0.125560537 0.077625573 0.106598981 0.096440874 0.036363639 0.025959367 0.018264841 0.188405797 0.019387754 0.0364004 0.153347731 0.045714285 0.063851699 0.163090125 0.032770608 0.075702071 0.022485208 0.079185523 0.02535497 0.00929752 0.036764707 0.025246982 0.2435105 0.224175826 0.034448817 0.032355916 0.102697082
YOL117W 1.590238452 1.369942188 1.20544827 1.347581625 1.226711631 1.226579547 1.073672771 1.203761697 0.382566601 1.089686155 1.060502291 1.165482283 1.479908109 1.526136398 1.439051867 1.28652966 1.343366742 1.307142854 1.234580278 0.60691148 1.265142798 1.395468593 1.078326225 1.093346596 1.013431072 0.96568048 1.183257937 1.25557816 1.476239562 1.280462265 1.507135153 0.493201464 1.482417583 1.200787425 1.01213336 1.102697015
TR(CCU)J 0.011350738 0.006936416 0.017026108 0.01687289 0.031425364 0.007625272 0.014084506 0.015673982 0.018159807 0.011210763 0.017123288 0.010152284 0.024110219 0.00909091 0.014672685 0.012557078 0.017837236 0.005102041 0.019211324 0.01187905 0.009142857 0.007209063 0.009656652 0.013902681 0.025641024 0.015384615 0.023755655 0.006085193 0.00929752 0.007352941 0.006586169 0.007416564 0.00989011 0.013779528 0.010111223 0.00726141
non-annotated 2.617480278 2.204624176 0.902383685 2.368953943 2.536475897 2.332244158 3.120259762 3.258098125 3.130750656 2.558295965 3.754566193 2.750253677 1.45579803 2.580682039 2.557562113 3.192922592 3.064659834 1.666326523 2.950454712 5.293736458 2.6068573 2.159629107 2.373390436 2.768619537 3.771672726 2.628402472 2.92873311 2.367140055 3.182851315 3.268907785 4.29527998 3.108776093 1.705494523 1.879921198 2.135490179 2.503111839
YNL111C 4.094211102 4.872832298 5.57775259 5.559055328 4.537598133 4.955337524 6.462621689 7.248693943 5.710654259 2.483184099 4.817351818 7.189847469 3.07921958 6.230681896 5.970654488 5.083333492 6.344481468 4.478571415 6.226490974 11.59395218 4.631999969 2.131822824 5.488197327 7.881827354 1.749694824 2.971597672 6.860859871 4.288032532 4.234504223 4.177521229 7.149286747 11.24598217 2.961538553 3.134842396 6.242669106 7.46161747
non-annotated 0.316685587 0.093641624 0.14415437 0.035995502 0.096520774 0 0.036836401 0 0.552058101 0.086322874 0.291095883 0.06395939 0.275545359 0.037500001 0.151241526 0.48744294 0.117056854 0.050000001 0.147623852 0.076673865 0.334857136 0.204943344 0.077253215 0.236345574 0.090354092 0.352662712 0.124434389 0.264705896 0.039256196 0.029411765 0.226125151 0.176761433 0.074725278 0.167322829 0.073811926 0.084024899
YMR159C 0.133938715 0.130635843 0.205448359 0.146231726 0.156004488 0.149237469 0.133261099 0.331243485 0.05447942 0.086322874 0.069634706 0.036548223 0.122847304 0.122727275 0.220090285 0.219178095 0.179487184 0.166326523 0.166835174 0.095032401 0.095999993 0.050463438 0.083690986 0.086395234 0.091575094 0.133727819 0.150452495 0.14198783 0.23863636 0.213235289 0.118551046 0.082818285 0.081318684 0.074803151 0.095045492 0.066390038
non-annotated 0.015891032 0.013872833 0.030646993 0.03824522 0.019079687 0.006535948 0.01516793 0.028213168 0.024213076 0.040358745 0.017123288 0.012182741 0.020665903 0.0125 0.040632054 0.025114156 0.013377927 0.009183673 0.025278058 0.024838012 0.019428572 0.015447991 0.020386266 0.015888778 0.03174603 0.020118345 0.012443439 0.012170387 0.02376033 0.009453782 0.018660814 0.017305315 0.013186814 0.008858267 0.0091001 0.011410788
YNR013C 2.121452808 1.547976732 1.802497268 1.76377964 1.873176217 2.015250444 2.198266268 2.731452465 3.975786924 2.288116693 1.90182662 2.031472206 1.849598289 0.909090936 1.44018054 1.776255846 2.108138323 1.638775587 2.278058529 4.555075645 2.54742837 1.833161592 2.390558004 1.307845116 1.578754663 1.843787074 1.643665195 1.562880516 1.776859522 1.843487501 2.522502899 6.5673666 2.565934181 2.187992096 2.263902664 2.067427397
YDL046W 21.75368881 34.62889862 33.81498337 24.56017876 21.8092041 21.78866959 19.6468029 17.90804672 11.99878979 15.24439621 13.17579842 10.71065998 20.58668327 29.38750267 28.48871422 26.8116436 23.68227577 18.3408165 18.75834084 15.38121033 13.67200089 12.75592136 12.72102928 13.82423019 24.48962212 38.99763489 31.47737694 18.97971725 18.62190056 17.72899246 19.77936363 12.751544 16.22857285 10.50393677 11.22851276 13.00518513
YOL037C 0.007945516 0.033526011 0.019296255 0.035995502 0.068462402 0.069716774 0.043336943 0.013584116 0.04116223 0.011210763 0.054794524 0.024365483 0.070034444 0.086363636 0.011286682 0.034246575 0.050167225 0.029591838 0.019211324 0.074514039 0.017142856 0.011328528 0.015021459 0.028798413 0.018315019 0.01775148 0.013574662 0.038539555 0.025826447 0.063025214 0.076838642 0.008652657 0.026373629 0.060039368 0.028311424 0.008298755
YDR135C 4.29852438 2.39653182 3.350738049 3.076490402 3.258136988 3.468409538 4.408450603 3.900731325 4.046005249 5.043722153 4.478310585 3.795938969 4.239953995 1.730681896 2.301354408 3.243150711 4.072463512 3.130612135 3.583417416 3.401727915 5.618285656 4.026776314 3.63197422 4.692154884 3.492063522 2.404733658 2.602941275 2.89756608 3.377065897 3.545168161 3.776070356 4.92459774 3.881318808 3.843503952 3.078867435 3.908713341
Found 2.982973814 3.187283278 5.160045624 3.478065491 4.626263142 4.446623325 6.292523861 3.483803511 1.619854808 1.503363371 2.655251265 1.258883238 2.579793453 4.901136398 4.189616203 5.575342655 2.969899654 4.405102253 4.367037296 3.506479502 1.513142824 4.076210022 4.976394653 2.723932505 3.93772912 3.092307568 4.821267128 2.570994139 3.70351243 2.313025236 6.799122334 4.93943119 3.234065771 4.080708504 2.948432684 1.951244712
YDL175C 0.800227046 1.091329455 1.098751426 0.779527605 0.904601574 0.846405208 0.749729097 0.794148386 0.876513362 0.618834138 0.715753436 0.629441619 0.786452413 0.796590924 0.944695234 0.874429226 0.800445974 0.892857134 0.830131412 0.452483803 0.879999995 0.820803225 0.80901289 0.87388283 0.827838898 0.928994119 0.813348472 0.752535522 0.661157012 0.792016864 0.914379895 0.506798506 0.924175858 0.648622036 0.730030239 0.852697015
Found 0.079455167 0.062427744 0.07718502 0.069741279 0.035914704 0.086056642 0.094257846 0.045977015 0.098062962 0.081838571 0.047945205 0.037563451 0.13547647 0.082954548 0.029345371 0.027397262 0.011148272 0.023469387 0.056622848 0.181425482 0.037714284 0.08032956 0.109442055 0.097318776 0.057387058 0.099408284 0.01923077 0.014198784 0.029958678 0.061974794 0.09110868 0.176761433 0.065934069 0.09547244 0.026289178 0.098547712
YHL032C 17.83087349 21.58497047 23.10896683 16.59280014 14.6509552 10.74509811 8.546045303 6.241379261 1.987893462 6.92376709 6.391552925 5.487309456 19.43398476 22.07386398 22.4627533 16.86529732 13.53177357 11.61734676 6.71688509 4.380129814 5.665143013 5.955715656 6.527897358 6.98113203 26.63492012 30.27929115 14.34728622 15.3651123 12.46487522 9.195378304 9.790340424 3.123609304 7.402197838 6.168307304 6.193124294 10.15767574
YOL050C 0.502837658 0.499421954 0.717366636 0.616422951 0.90796864 0.664488018 0.551462591 0.731452465 0.806295395 0.718609869 0.376712322 0.555329919 0.881745219 0.474999994 0.548532724 0.62785387 0.659977734 0.461224496 0.668351829 0.505399585 0.912 0.518022656 0.328326195 0.273088396 0.38339439 0.383431971 0.542986453 0.534482777 0.695247948 0.647058845 0.542261302 0.548825681 0.471428603 0.572834671 0.409504533 0.298755169
Found 0.007945516 0.002312139 0.015891032 0.005624297 0.01010101 0.006535948 0.016251354 0.137931034 0.023002421 0.004484305 0.002283105 0.005076142 0.009184846 0.002272727 0.027088037 0.063926943 0.006688964 0.002040816 0.007077856 0.223542124 0.003428572 0.00514933 0.023605151 0.005958292 0.012210012 0.003550296 0.104072399 0.013184585 0.004132231 0.005252101 0.008781559 0.117428921 0.002197802 0.006889764 0.008088979 0.009336099
Found 0.309875131 0.361849695 0.259931892 0.339707553 0.333333343 0.443355113 0.217768148 0.1786834 0.352300256 0.241031408 0.162100464 0.112690359 0.16991964 0.272727281 0.143340856 0.458904117 0.381270915 0.171428561 0.285136491 0.383369327 0.321142852 0.450051486 0.267167389 0.301886797 0.181929186 0.163313612 0.323529422 0.327586204 0.26859504 0.188025206 0.069154777 0.453646451 0.496703327 0.527559042 0.237613738 0.186721981
YGL259W 0.788876295 0.551445067 0.427922815 0.413948268 0.337822706 0.346405208 0.365113765 0.300940424 0.159806296 0.245515704 0.307077616 0.315736026 0.766934633 0.530681849 0.467268646 0.512557089 0.383500576 0.415306121 0.383215368 0.177105829 0.141714275 0.288362503 0.435622305 0.344587892 1.225885272 0.765680432 0.359728515 0.340770781 0.316115707 0.369747907 0.32930845 0.12237329 0.219780222 0.337598413 0.370070755 0.413900405
YAL043C 1.59818387 2.132947922 1.666288376 2.035995483 1.914702773 2.406317949 2.536294699 2.068965673 1.601694942 1.989910364 1.142694116 1.258883238 2.095292807 2.03181839 1.101580143 1.616438508 1.253065825 1.659183741 2.082911968 2.306695461 1.211428523 1.781668305 1.52467823 1.870903611 1.346764445 1.841420174 2.443439007 1.297160268 1.425619841 1.679621816 1.470911145 1.789863944 2.187912226 1.547244072 1.370070696 1.458506227
YCL044C 1.558456302 2.372254133 2.351872921 2.658042908 2.341189861 2.893246174 2.928493738 2.921630144 1.646489143 1.571748972 1.557077527 1.308629394 1.701492548 1.771590948 2.383747101 2.550228357 2.273132563 2.443877459 2.861476183 2.180345535 2.111999989 1.332646608 1.880901337 1.80139029 1.892551899 2.807100534 2.583710432 2.37626791 2.272727251 2.308823586 2.809001207 2.080346107 1.58461535 1.542322755 1.421638012 1.411825657
YPR111W 0.706015885 0.656647384 0.83541429 0.690663695 0.66329968 0.72004354 0.702058494 0.849529803 0.530266345 0.496636778 0.655251145 0.676142097 0.66016078 0.661363661 0.683972895 0.727168977 0.726867318 0.79897958 0.899898827 0.709503174 0.50057143 0.587023675 0.563304722 0.689175785 0.711843729 0.826035559 0.723981917 0.765720129 0.709710717 0.936974764 0.7727772 0.688504279 0.493406624 0.599409461 0.602628887 0.639004111
non-annotated 0.060158912 0.019653179 0.020431329 0.014623172 0.008978676 0.094771236 0.080173343 0.018808777 0.015738498 0.017937221 0.022831051 0.011167512 0.017221585 0.018181819 0.009029346 0.074200913 0.051282052 0.02142857 0.079878666 0.01511879 0.012571429 0.014418125 0.013948497 0.008937438 0.023199024 0.01775148 0.010180996 0.035496958 0.045454547 0.019957984 0.064764 0.011124845 0.020879121 0.010826772 0.011122346 0.021784229
YGR267C 3.583428144 3.077456713 2.224744558 3.437570333 3.298541069 3.177560091 2.666305542 3.098223686 4.736077785 4.202914715 4.576484203 4.062944412 3.136624813 3.381818295 3.826184988 3.055936337 3.274247646 3.901020288 3.24772501 2.98920083 2.029714346 3.149330378 3.745708227 2.928500414 4.129426479 4.105325222 3.471719503 4.169371605 3.326446295 3.983193636 3.529088974 4.599505424 3.720879316 3.170275688 3.733063698 3.655601263
non-annotated 3.097616196 2.836994171 2.49375701 2.622047424 1.674522996 1.478213429 3.044420242 2.252873659 1.680387497 2.386771441 3.474885941 2.201015234 2.206659079 2.430681705 2.299097061 1.610730648 3.732441425 2.22551012 2.878665209 2.008639336 3.189714432 2.092687845 2.693133116 2.333664417 3.445665598 3.338461637 1.994343996 2.647058964 2.131198406 2.266806841 2.706915617 0.75030899 2.057142973 2.124015808 2.29120326 1.847510338
YNL173C 6.558456421 10.06473923 6.686719418 8.394825935 6.937149525 6.958605289 6.293607712 5.66039753 0.670702219 2.186098814 1.912100554 1.442639589 5.330654621 9.898863792 7.960496426 9.256850243 8.178372383 6.405102253 3.814964294 3.326133966 3.822857141 2.85581851 2.202789783 3.336643457 4.943833828 6.448521137 7.91968298 7.130831718 6.71797514 5.558823586 4.901207447 2.855376959 2.150549412 2.734251738 2.191102028 2.930497646
YDR537C 0.066969357 0.079768784 0.068104431 0.115860522 0.048260387 0.120915033 0.177681461 0.083594568 0.112590805 0.162556067 0.105022833 0.042639591 0.164179116 0.169318184 0.111738145 0.212328777 0.085841693 0.101020403 0.113245696 0.099352047 0.171428576 0.051493306 0.091201715 0.044687189 0.216117233 0.057988167 0.115384616 0.056795135 0.089876026 0.102941178 0.111964874 0.021013597 0.104395606 0.057086617 0.010111223 0.067427382
YNL207W 1.447219133 0.840462387 1.146424532 1.257592916 1.271605015 1.336601257 1.674972892 1.971786857 7.113801479 1.709641337 1.388127923 1.826395869 1.115958691 0.723863661 1.22009027 1.82876718 1.326644421 1.236734629 1.304347754 4.006479263 2.630856991 1.507723927 1.745708108 1.791459799 0.957265019 0.7597633 1.221719503 1.055781007 1.239669442 1.39915967 1.997804642 7.238565445 1.070329666 1.542322755 2.015166759 1.727178335
non-annotated 0.338251978 0.260115594 0.323496044 0.471316099 0.626262665 0.321350753 0.335861295 0.403343767 0.796610236 0.474215269 0.401826501 0.571573555 0.397244543 0.4909091 0.444695264 0.506849349 0.74581939 0.502040803 0.397371054 0.520518363 0.449142843 0.301750749 0.231759667 0.276067525 0.509157538 0.259171605 0.470588237 0.441176504 0.666322291 0.619747937 0.484083414 0.627935708 0.283516496 0.366141737 0.246713832 0.147302896
YDR283C 1.007945538 1.071676254 1.040862679 0.903262138 1.024691463 0.715686262 0.951245904 0.81086731 0.818401933 0.862107694 0.68264842 1.042639494 0.757749736 1.095454574 1.080135345 0.973744333 1.243032336 1.234693885 0.995955467 0.704103649 0.76228565 0.766220391 0.792918444 1.083416104 1.073260069 0.815384626 0.920814514 1.353955388 1.196280956 1.078781486 0.804610372 0.613102555 0.743956029 0.766732275 0.958543956 0.919087052
YOR290C 3.608399391 5.960693359 8.170261383 7.283464909 7.501684189 8.368191719 7.475622654 4.277952194 4.226392269 4.450673103 3.82305932 4.974619389 7.940298557 7.252273083 7.89841938 7.916666985 4.70234108 6.13979578 6.477249146 4.248380184 5.745142937 5.548918247 5.611588001 4.607745647 5.864469051 3.570414305 7.782805443 5.031440258 5.382231236 5.367647171 6.031833172 2.588380575 5.30989027 4.596456528 5.012133121 4.807053566
YER019C-A 18.48467636 19.26127052 21.37343979 19.22722244 18.34006882 17.76143837 18.08017349 19.36154747 19.03874016 25.31502533 19.57648468 19.80203056 16.90930176 17.68295479 18.97742653 19.14611816 17.19174957 15.91326523 13.84226418 15.76349831 19.5702858 15.23480988 16.93454933 16.36842155 21.06837654 18.23077011 18.61538506 16.89858055 18.03305817 19.73424339 17.00219536 22.68355942 19.71318817 13.00885773 14.33265877 16.28526878
Found 0.056753688 0.032369941 0.059023835 0.008998876 0.116722785 0.006535948 0.007583965 0.003134796 0.072639227 0.026905833 0.014840183 0.001015228 0.014925374 0.00909091 0.056433409 0.1130137 0.008918618 0.033673469 0.116279066 0.031317495 0.14057143 0.053553034 0.072961375 0.008937438 0.225885227 0.13727811 0.05882353 0.047667343 0.068181813 0.076680675 0.016465424 0.059332509 0.002197802 0.104330711 0.08190091 0.060165975
Found 0.397275835 0.42774564 0.339387059 0.589426339 0.653198719 0.630718946 0.705308735 0.789968669 1.200968504 0.532511234 0.544520557 0.554314673 0.500574052 0.214772731 0.466139942 0.918949783 0.77480489 0.454081625 0.762386203 0.941684604 1.02057147 0.507723987 0.433476418 0.977159917 0.449328452 0.261538476 0.487556547 0.815415859 0.748966932 0.430672288 0.630076885 1.019777417 0.897802174 0.592519701 0.340748221 0.355809093
non-annotated 0.670828581 0.730635822 0.466515303 0.356580436 0.210998878 0.233115464 0.232936069 0.330198556 1.199757934 0.643497825 0.756849349 0.758375585 0.722158492 0.770454586 0.241534978 0.224885851 0.528428137 0.29285714 0.222446904 0.609071314 0.638857126 0.624098837 0.46888414 0.315789461 0.593406558 0.985798836 0.670814514 0.402636945 0.530991733 0.510504186 0.39736554 0.42892459 0.459340662 0.592519701 0.761375129 0.54771781
YNL002C 0.447219104 0.569942176 1.614074945 1.564679503 1.852974296 1.886710167 2.24052 3.197492123 12.61259174 2.150224447 1.837899566 2.395939112 1.167623401 0.801136374 1.530474067 1.914383531 1.448160529 2.06734705 2.541961432 8.603672028 1.801142931 1.708547831 2.295064211 1.664349675 1.043956041 0.636686385 1.717194676 1.395537615 1.429751992 2.340336323 1.700329304 10.06674862 2.067033052 1.699803114 2.627906799 2.130705118
YGLWDELTA3 0.199772984 0.359537572 0.234960288 0.106861643 0.205387205 0.178649232 0.137594789 0.259143144 0.365617454 0.247757867 0.488584489 0.147208124 0.365097612 0.210227281 0.213318273 0.262557089 0.326644361 0.147959188 0.209302321 0.254859626 0.234285712 0.205973223 0.206008598 0.162859976 0.346764356 0.342011839 0.311085969 0.237322524 0.137396693 0.317226917 0.290889144 0.255871445 0.279120892 0.165354326 0.222446904 0.307053924
Found 0.280363232 0.064739883 0.295119196 0.193475828 0.27048263 0.217864931 0.351029247 0.254963428 0.351089597 0.341928273 0.284246564 0.091370553 0.318025291 0.264772713 0.09593679 0.429223746 0.38015607 0.124489792 0.271991909 0.19654429 0.32571429 0.182286307 0.198497847 0.149950355 0.258852273 0.087573968 0.23981902 0.148073032 0.099173553 0.117647059 0.159165755 0.147095174 0.203296706 0.140748039 0.089989878 0.108921155
YIR019C 1.147559524 1.864739895 1.490351915 0.934758186 1.081930518 1.080610037 1.2578547 0.836990595 0.898305058 1.066143513 1.097031951 0.665989816 1.013777375 1.13409102 1.05981946 0.812785387 1.431438088 0.621428549 1.252780557 0.574514031 0.692571402 0.923789859 0.904506445 0.572989106 1.028082967 1.765680432 0.759049773 1.040567994 0.873966932 0.707983255 0.941822231 0.558714449 0.850549459 0.613188982 0.586450934 0.640041471
non-annotated 0.105561867 0.294797689 0.200908065 0.391451061 0.582491636 0.526143789 0.239436612 0.33646813 0.161016956 0.14910315 0.08561644 0.146192893 0.112514362 0.276136369 0.276523709 0.328767121 0.249721289 0.79897958 0.525783598 0.177105829 0.19542858 0.129763126 0.078326181 0.059582919 0.118437119 0.189349115 0.366515875 0.4290061 0.697314024 0.779411733 0.723380923 0.187886268 0.20769231 0.092519678 0.094034374 0.160788372
YNL190W 10.89103317 11.94797707 14.66288376 16.94150734 11.70482731 15.64270115 17.68363953 16.32497406 18.49031639 11.61547089 11.18379021 11.20101547 11.63031101 9.328409195 14.96613979 17.75913239 18.8606472 15.83469391 17.85439873 18.67710495 17.72114182 9.968073845 15.74034309 12.23733902 9.666666985 12.91124249 14.385746 13.14198875 14.41528893 12.85504246 20.25576401 24.98022079 15.87692356 11.41929054 12.7421627 8.993775368
YJL051W 2.27922821 2.290173531 1.830874085 1.481439829 0.888888896 0.386710227 0.227518946 0.180773243 0.171912834 0.098654717 0.199771687 0.74923861 2.280138016 2.070454597 1.689616203 1.230593681 0.684503913 0.303061217 0.228513643 0.16954644 0.246857151 0.272914529 0.510729611 1.373386383 2.317460299 2.003550291 1.909502387 0.940162301 0.510330558 0.304621845 0.264544457 0.220024705 0.145054951 0.248031497 0.669362903 1.378630519
YDR038C 0.004540295 0.008092485 0.011350738 0.003374578 0.006734008 0.034858387 0.045503788 0.006269593 0.006053269 0.0426009 0.011415525 0.001015228 0.017221585 0.005681818 0.011286682 0.038812786 0.037904125 0.001020408 0.002022245 0.001079914 0.062857144 0.003089598 0.022532187 9.93E-04 0.013431014 0.018934911 0.003393665 0.002028398 0.003099174 0.010504202 0.005488474 0.006180469 0.00989011 0.008858267 0.003033367 0.002074689
Found 0.043132804 0.025433525 0.015891032 0.050618675 0.124579132 0.020697167 0.061755143 0.029258098 0.035108961 0.025784753 0.023972603 0.009137056 0.003444317 0.042045455 0.030474041 0.065068491 0.066889629 0.002040816 0.071789682 0.0237581 0.015999999 0.038105045 0.070815451 0.078450844 0.085470088 0.016568048 0.032805432 0.030425966 0.055785123 0.036764707 0.020856202 0.007416564 0.085714288 0.062992126 0.029322548 0.063278005
YNL048W 3.497162342 3.21965313 3.793416739 3.339707613 3.726150513 3.601307154 4.092091084 3.404388666 3.549637079 3.959641695 4.504566193 3.852791786 3.269804955 3.1340909 3.374717712 4 4.236343384 3.098979712 3.084934235 3.537796974 4.469714165 3.969103813 4.14270401 3.852035761 4.205128193 2.856804609 3.809954643 2.576065063 2.913223028 2.947479248 3.672887087 3.541409016 4.430769444 3.213582754 2.344792604 3.211618185
YER185W 0.488081723 1.052023053 0.194097623 0.497187883 0.542087555 0.778867126 0.451787651 0.660397112 0.964891016 0.529148042 0.48744294 0.428426385 0.402985066 1.011363626 0.45598194 0.534246564 0.246376812 0.567346931 0.341759324 0.419006467 0.525714278 0.432543755 0.497854084 0.425024837 0.191697195 0.320710063 0.484162897 0.50709939 0.564049542 0.648109257 0.3413831 0.894931972 0.584615409 0.537401557 0.435793698 0.442946047
Found 1.489216805 2.223121405 2.622020483 2.61642313 4.827160835 4.197167397 4.621884823 3.576802492 0.83535111 1.987668276 1.248858452 1.27106595 1.900114894 2.884091139 1.723476291 3.287671328 2.390189409 3.707142591 4.057633877 2.915766716 2.164571285 1.853758931 1.577253222 1.675273061 1.957265019 1.830769181 3.958144903 2.479716063 3.793388367 3.978991508 3.964874029 2.348578453 2.235164881 1.873031497 1.232558131 1.323651314
YHR044C 0.145289451 0.181502879 0.127128258 0.109111361 0.152637497 0.011982571 0.06608884 0.002089864 0 0.053811666 0.08219178 0.037563451 0.130884051 0.061363637 0.089164786 0.00456621 0.102564104 0.122448981 0.104145601 0.084233262 0.037714284 0.02883625 0.126609445 0.063555114 0.191697195 0.375147939 0.03846154 0.07707911 0.013429752 0.053571429 0.003293085 0.007416564 0.027472528 0.121062994 0.088978767 0.105809122
YOL085C 0.031782065 0.067052022 0.013620886 0.057367828 0.041526377 0.074074075 0.154929578 0.011494254 0.019370461 0.013452916 0.026255708 0.020304568 0.039035596 0.020454546 0.102708809 0.106164388 0.09141583 0.08673469 0.015166834 0.006479482 0.054857146 0.038105045 0.024678111 0.015888778 0.032967035 0.084023669 0.041855205 0.124746457 0.128099173 0.154411763 0.177826583 0.011124845 0.084615387 0.012795275 0.014155712 0.022821575
YDL188C 2.632236004 5.636994362 5.301929951 4.906636715 5.139169693 4.801742554 4.524376869 3.592476368 1.569007397 3.299327374 1.630137086 2.493401051 3.443168879 5.432954788 5.256207943 5.131278515 3.438127041 3.763265133 2.665318489 2.368250608 4.321142673 2.860967875 2.776823997 3.135054827 3.128205299 3.966864109 5.521493435 4.135902882 4.411157131 4.455882549 4.607025623 2.702101231 3.903296947 2.97440958 2.146612644 2.559128523
YMR086C-A 0.503972769 0.452023089 0.458569825 0.551181138 0.791245818 0.504357278 0.56013 0.446186006 0.238498807 0.346412569 0.317351609 0.508629441 0.513203263 0.5534091 0.467268646 0.616438389 0.80379039 0.452040792 0.522750258 0.387688994 0.502857149 0.488156557 0.379828334 0.417080432 0.637362659 0.358579874 0.449095041 0.410750538 0.535123944 0.550420225 0.538968146 0.332509249 0.47912088 0.416338563 0.314459026 0.397302866
Found 0.057888761 0.121387281 0.161180481 0.104611926 0.190796867 0.103485838 0.152762726 0.1786834 0.038740922 0.013452916 0.015981736 0.015228426 0.040183701 0.393181801 0.156884864 0.188356161 0.032329991 0.053061221 0.142568246 0.046436287 0.104000002 0.004119465 0.086909875 0.054617677 0.079365082 0.203550309 0.194570154 0.045638949 0.109504133 0.017857144 0.095499456 0.02595797 0.045054946 0.047244098 0.114256822 0.026970951
YLR452C 0.171396151 0.390751421 0.313280374 0.34308213 0.469135821 0.332244009 0.281690121 0.146290496 0.305084765 0.162556067 0.230593622 0.182741106 0.208955243 0.3034091 0.234762967 0.273972601 0.348940909 0.283673465 0.113245696 0.090712741 0.186285704 0.201853752 0.307939917 0.254220456 0.25518924 0.34437871 0.377828091 0.364097387 0.331611544 0.376050413 0.216245905 0.174289241 0.197802201 0.22342521 0.301314443 0.225103736
YGL045W 0.828603864 1.419653177 1.180476785 1.899887443 2.548821688 2.412853956 2.165763617 1.809822321 1.740920186 1.06838572 1.030821919 0.692385733 0.439724475 1.520454645 1.986455917 2.20776248 1.442586303 1.630612254 2.018200159 1.539956808 1.697142839 1.114315033 0.950643778 0.985104263 0.885225892 1.162130117 2.062217236 1.369168401 2.103305817 1.869747996 2.398463249 1.599505424 1.275824189 1.017716527 0.794742107 0.92219913
YER079W 3.124857903 4.064739704 3.576617479 3.730033875 3.317620754 3.22222209 4.152762413 3.380355358 1.014527917 2.104260206 1.923516035 1.436548233 3.247990847 3.028409243 3.722347498 3.918949604 2.743589878 3.424489737 2.886754274 2.077753782 2.26057148 1.973223448 1.410944223 2.043694258 2.560439587 3.299408197 3.572398186 3.261663437 3.228305817 2.634453773 3.129528046 1.77379477 2.963736534 1.675196767 1.166835189 1.617219806
YPL016W 1.274687886 1.745664716 2.322360992 1.560179949 1.071829438 1.189542413 0.73889482 0.752351105 1.424939513 0.724215269 1.616438508 1.251776695 0.916188359 2.012500048 1.895033717 1.033105016 1.318840623 1.315306067 1.175935268 0.369330466 0.923428595 1.278063774 1.567596674 1.960278034 1.081807137 2.216567993 1.374434471 1.74137938 1.088842988 1.103991628 0.858397365 0.625463486 0.853846133 1.15748024 1.420626879 1.418049693
YGRCDELTA25 0.586833179 1.480924845 1.072644711 0.812148452 1.39281714 1.21786499 0.955579579 1.017763853 0.282082319 1.001121163 0.69520551 0.9258883 1.027554631 1.565909147 1.501128674 0.852739692 0.748049021 1.741836667 1.316481233 0.449244052 0.604571462 0.57260555 0.878755391 0.525322795 1.743589759 1.969230771 1.106334925 1.532454491 1.565082669 1.704831958 1.746432662 0.425216317 0.909890175 0.656496048 0.734074771 0.851659656
YDL028C 1.309875131 1.876300573 1.729852438 1.311586022 1.415263772 1.510893226 1.505958796 1.067920566 1.472154975 1.288116693 1.186073065 1.199999928 1.548794508 1.822727203 1.542889357 1.57876718 1.451504946 1.12755096 1.472194076 1.076673865 1.417142868 1.441812515 1.503218889 1.774577975 1.344322324 1.384615421 1.621040821 1.267748594 1.348140478 1.105041981 1.293084621 1.383189082 0.990109921 1.449803233 1.264914036 1.579875469
YNL158W 0.895573258 0.797687829 1.149829745 1.1372329 0.966329992 1.172113299 1.084506989 1.226750255 1.115012169 0.828475416 0.816210091 0.741116762 0.756601691 0.764772773 1.133182883 1.079908729 1.211817145 1.008163333 1.170879602 1.307775378 0.908571422 0.891864002 1.039699554 0.784508467 1.045177102 0.975147963 1.113122225 0.921906769 0.941115677 0.860294163 1.200878263 1.35723114 0.862637401 0.876968503 0.887765408 0.747925222
Found 0.063564129 0.041618496 0.015891032 0.050618675 0.089786761 0.016339868 0.0184182 0.003134796 0.007263923 0.069506727 0.018264841 0.059898477 0.048220437 0.055681821 0.005643341 0.003424658 0.008918618 0.01632653 0.03437816 0.037796974 0.14057143 0.041194644 0.01609442 0.059582919 0.034188036 0.020118345 0.022624435 0.036511157 0.013429752 0.038865548 0.028540066 0.02595797 0.056043956 0.024606299 0.071789682 0.024896266
YPR149W 42.9704895 60.55953598 67.26787567 61.65017319 59.00898361 55.76252747 53.07800674 53.90804672 23.19370651 26.27578735 27.42351723 23.69441414 44.10792542 61.14432144 57.28668213 62.06963348 70.6276474 43.16734695 47.34175873 36.67602539 31.04228401 23.71163559 22.75965691 27.63257408 49.85225677 65.25680542 66.12783051 43.06389618 48.95248032 49.31092453 56.10757446 36.51050568 26.25604439 21.36811066 19.64610672 23.81016541
Found 0.738933027 1.12601161 0.702610672 0.6659168 0.847362578 0.686274529 0.742145121 0.880877793 0.27481842 0.647982061 0.561643839 0.657868028 0.706085026 0.804545522 0.909706533 0.66438359 0.608695626 0.54897958 0.795753241 0.679265678 0.411428571 0.499485046 0.651287556 0.646474659 0.550671518 0.751479328 0.895927608 0.859026372 0.788223147 0.698529422 0.631174564 0.238566115 0.729670346 1.071850419 0.738119304 0.561203241
YMRWDELTA15 0.123723038 0.27052021 0.26787743 0.258717656 0.34680137 0.263616562 0.387865633 0.208986416 0.107748181 0.215246662 0.158675805 0.109644666 0.235361665 0.146590903 0.255079001 0.289954334 0.356744707 0.135714278 0.182002008 0.096112303 0.089142859 0.124613799 0.133047208 0.103277057 0.214896217 0.272189349 0.221719474 0.220081151 0.169421479 0.202731088 0.231613621 0.030902347 0.118681327 0.139763772 0.160768434 0.122406632
YIL146C 1.976163507 2.167629957 1.900113463 2.634420633 2.567901373 2.462963104 2.033586025 1.661442041 1.161016941 1.096412659 1.984018326 1.031472087 2.297359467 2.257954597 2.406320572 2.294520617 2.608695745 1.634693861 2.049544811 1.311015129 1.157714367 1.037075162 1.005364776 0.641509414 3.368742466 1.782248616 2.049773693 1.701825619 1.799586654 1.655462265 2.266739845 1.114956617 1.362637401 0.773622036 0.933265924 1.061203241
YNL295W 1.032917142 0.743352592 0.784335971 0.654668212 0.528619528 0.539215684 0.393282741 0.499477535 0.529055715 0.87219739 0.710045695 0.809136987 0.991963327 0.717045486 0.6444695 0.621004581 0.680044591 0.581632614 0.549039423 0.61771059 1.138285637 0.929969132 0.758583665 0.90863955 1.108669162 1.131360888 0.797511339 0.847870231 0.574380159 0.593487442 0.630076885 0.548825681 1.012087941 0.867125988 1.025277972 0.962655604
Found 23.66742516 21.64855385 18.47673225 17.61529922 17.77328873 17.90413857 16.4117012 13.87356281 21.0920105 22.55381393 28.16324425 18.77360344 20.56946182 19.11590958 22.30361176 17.23972511 24.60980988 20.11530685 19.32153702 18.51187897 10.57942867 18.13285255 24.4399147 15.5571003 29.32112312 31.16213036 14.3981905 21.02738571 19.78718948 18.29621887 21.34906769 10.93819523 18.61978149 17.98818779 20.40950394 21.38174057
YNL050C 0.723042011 0.812716782 1.044267893 0.867266595 0.787878811 0.971677542 1.21993494 1.340647936 3.99515748 1.06838572 1.636986256 1.003045678 0.724454701 1.003409147 0.905191839 0.824200869 1.316610932 0.844897985 1.161779523 3.36825037 1.197714329 0.908341885 0.786480725 1.060575962 0.981685042 0.698224843 0.764705896 0.568965554 0.848140478 0.841386557 1.271130681 3.847959995 1.006593466 0.864173234 0.815975666 0.822614074
YEL041W 5.935301304 5.532948017 5.356413364 6.475815773 7.793490887 7.496732235 6.526543617 6.571578026 1.043583512 2.269058228 2.512557268 2.25583744 5.866819859 5.519318581 6.027088165 6.767123222 6.110367775 6.04285717 5.367036819 5.69762373 2.149714231 2.866117239 3.841201782 3.320754766 5.039072037 4.960947037 5.035068035 4.451318741 5.400825977 5.051470757 6.461031914 1.872682214 2.384615421 2.687007904 2.342770338 2.831949949
YJLWTY4-1 6.737797737 6.159537315 3.911464453 4.223846912 5.077441216 5.011982441 5.177680969 3.621734619 3.751816034 4.536995888 6.554794788 4.911674976 4.088404655 6.436364174 4.639955044 4.789954662 7.981048107 3.646938562 5.143579483 3.029157639 4.502857208 3.408856869 3.925965548 4.752730846 7.36019516 6.945562363 3.878959179 5.555780888 6.821280956 5.599789619 6.006586552 3.194066525 2.957143068 4.257874012 3.832153559 4.066390038
non-annotated 0.150964811 0.173410401 0.186152101 0.208098993 0.250280589 0.174291939 0.19934994 0.126436785 0.129539952 0.109865479 0.118721463 0.144162431 0.15154995 0.224999994 0.185101569 0.172374442 0.139353395 0.151020408 0.107178964 0.087473005 0.276571423 0.106076211 0.112660944 0.136047661 0.158730164 0.119526632 0.121040724 0.138945237 0.117768586 0.165966392 0.143798038 0.096415326 0.086813189 0.145669296 0.147623852 0.151452273
Found 1.264472246 1.372254252 1.543700337 0.917885244 0.84960717 0.869281054 0.806067169 0.905956089 0.514527857 1.191704154 1.132420063 0.737055779 1.518943906 0.989772737 0.900677204 1.376712322 1.208472729 0.729591846 0.756319523 0.552915752 1.621714234 1.026776433 0.789699554 1.013902664 1.357753396 1.469822526 1.420814514 0.632860065 0.789256215 0.536764681 0.810098827 0.635352254 1.304395556 0.802165329 0.71486342 0.889004052
YLR372W 6.466515541 2.324855566 4.141884327 3.97862792 3.381593704 2.933551073 3.470205545 5.072100163 22.91283226 10.72869968 9.434931755 12.03756237 5.030999184 2.794318199 3.810383797 3.592465878 2.30992198 2.733673334 3.735085726 10.79913616 13.59771442 14.03913403 13.99570847 12.24925518 5.907203674 2.042603731 3.495475292 2.923935175 2.528925657 2.340336323 4.205269337 15.57849216 8.331868172 12.38484287 13.15571213 11.2655592
non-annotated 0.52553916 0.477456629 0.280363232 0.318335205 0.413019091 0.391067564 0.424702048 0.461860001 2.202179193 1.639013529 0.727168977 0.908629417 0.244546503 0.439772755 0.328442425 0.253424674 0.432552934 0.226530612 0.276036382 0.125269979 2.365714312 0.777548909 0.489270359 0.615690172 0.556776524 0.630769253 0.837104082 0.370182574 0.39359501 0.392857164 0.375411659 0.348578483 1.885714412 0.744094491 0.683518648 0.865145206
YBL089W 1.402951241 1.808092356 1.703745842 1.370078802 1.490460277 1.537037134 1.486457109 1.030303001 1.538740993 1.522421598 1.218036532 1.417258859 1.553387046 1.64772737 1.479683995 1.373287678 1.141583085 1.171428561 1.378159761 1.036717057 2.508571386 1.479917526 1.283261776 1.311817408 1.310134411 1.465088844 1.602941155 1.176470637 1.131198287 1.357142806 1.608122945 1.451174259 1.774725318 1.423228383 1.188068748 1.317427278
YGL157W 0.246311024 0.182658955 0.246311024 0.200224966 0.181818202 0.196078435 0.21993497 0.261233032 0.301452786 0.256726474 0.288812786 0.218274102 0.262916207 0.186363637 0.162528217 0.116438359 0.22630991 0.143877551 0.137512639 0.227861777 0.088 0.114315137 0.195278972 0.139026821 0.456654489 0.179881662 0.167420819 0.202839762 0.14566116 0.203781515 0.281009883 0.286773801 0.120879121 0.127952754 0.139534876 0.200207442
non-annotated 0.180476725 0.208092481 0.323496044 0.399325103 0.508417547 0.363834441 0.347778946 0.616509914 0.297820836 0.235426024 0.023972603 0.111675128 0.233065441 0.279545456 0.319413066 0.349315077 0.678929806 0.378571391 0.447927177 0.23218143 0.145142853 0.127703398 0.075107299 0.048659388 0.098901108 0.279289961 0.235294119 0.377281964 0.548553705 0.67331934 0.456641048 0.384425193 0.045054946 0.160433069 0.106167838 0.088174269
YDR075W 0.880817235 0.910982668 1.143019319 1.057367802 1.410774469 1.335511923 1.574214458 1.675026178 2.795399427 1.139013529 0.633561671 0.805076182 1.067738295 1.013636351 1.152370214 1.344748974 0.686733544 1.143877506 1.186046481 3.74946022 1.002285719 0.867147207 1.156652451 1.41012907 0.894993961 0.665088773 0.914027214 1.13488853 1.318181753 1.377100945 1.265642285 6.388133049 0.975824237 1.301181078 1.007077813 1.186721921
non-annotated 0.030646993 0.060115602 0.182746887 0.119235106 0.035914704 0.095860571 0.137594789 0.036572624 0.184019372 0.128923774 0.075342469 0.03248731 0.021814007 0.037500001 0.079006769 0.115296811 0.125975475 0.073469386 0.155712828 0.128509715 0.182857141 0.044284243 0.075107299 0.06852036 0.042735044 0.09349113 0.032805432 0.054766737 0.111570247 0.089285716 0.068057083 0.16687268 0.080219783 0.006889764 0.0182002 0.021784229
YDR007W 7.517593384 7.988439083 7.328036308 7.345332146 6.720539093 6.139433384 6.245936871 4.586206913 4.108958721 4.210762501 3.722602844 4.037563324 7.159586906 8.449999809 8.116251945 7.847032547 5.396878719 5.426530361 4.426693439 5.694384098 5.028571606 4.159628868 5.498927116 5.943396568 6.947496891 6.226035118 8.5271492 7.012170792 6.841941833 6.011554718 5.285400867 8.082818031 4.136263847 4.632874012 4.408493042 5.702281952
YGL110C 0.917139649 1.198843837 0.640181661 0.908886433 0.988776684 0.81590414 0.877573073 0.91536051 1.483050823 1.269058347 1.077625632 1.047715664 0.150401846 1.279545426 0.770880401 1.031963468 0.64882946 0.895918369 1.082911968 1.091792583 0.949714243 0.734294534 0.769313276 0.900695145 0.604395628 0.665088773 1.171945691 1.201825619 1.120867729 0.827731133 0.750823319 0.861557424 1.021978021 1.05905509 1.230535746 1.191908717
[truncated: 3,667,030 more chars]
