# Supplementary material for: Detecting protein complexes with multiple properties by an adaptive harmony search algorithm
Source: BMC Bioinformatics. 2022 Oct 7;23:414. doi: 10.1186/s12859-022-04923-4 (PMC9541083; doi:10.1186/s12859-022-04923-4)
Supplement: Supplementary file 13 — Additional file 13. An example diagram to describe the Algorithm 3. [file 12859_2022_4923_MOESM13_ESM.txt]

YAL059W	P	GO:0000054
YCR047C	P	GO:0000054
YDL229W	P	GO:0000054
YDR091C	P	GO:0000054
YDR101C	P	GO:0000054
YDR361C	P	GO:0000054
YER006W	P	GO:0000054
YER036C	P	GO:0000054
YER125W	P	GO:0000054
YFR002W	P	GO:0000054
YGL097W	P	GO:0000054
YGL099W	P	GO:0000054
YGL172W	P	GO:0000054
YGR081C	P	GO:0000054
YGR218W	P	GO:0000054
YGR245C	P	GO:0000054
YGR285C	P	GO:0000054
YHR088W	P	GO:0000054
YHR170W	P	GO:0000054
YHR197W	P	GO:0000054
YIL063C	P	GO:0000054
YIL115C	P	GO:0000054
YIL148W	P	GO:0000054
YJL010C	P	GO:0000054
YJL041W	P	GO:0000054
YJL061W	P	GO:0000054
YJR042W	P	GO:0000054
YKL057C	P	GO:0000054
YKL143W	P	GO:0000054
YKL186C	P	GO:0000054
YKR094C	P	GO:0000054
YLL034C	P	GO:0000054
YLR074C	P	GO:0000054
YMR047C	P	GO:0000054
YMR235C	P	GO:0000054
YNL178W	P	GO:0000054
YNL209W	P	GO:0000054
YNL227C	P	GO:0000054
YNR053C	P	GO:0000054
YOR098C	P	GO:0000054
YOR294W	P	GO:0000054
YPL093W	P	GO:0000054
YPL146C	P	GO:0000054
YPL169C	P	GO:0000054
YPL239W	P	GO:0000054
YPR016C	P	GO:0000054
YAL016W	P	GO:0000278
YAL021C	P	GO:0000278
YAL024C	P	GO:0000278
YAL040C	P	GO:0000278
YAL041W	P	GO:0000278
YAL047C	P	GO:0000278
YAR019C	P	GO:0000278
YBL009W	P	GO:0000278
YBL031W	P	GO:0000278
YBL051C	P	GO:0000278
YBL063W	P	GO:0000278
YBL097W	P	GO:0000278
YBL105C	P	GO:0000278
YBR017C	P	GO:0000278
YBR088C	P	GO:0000278
YBR107C	P	GO:0000278
YBR133C	P	GO:0000278
YBR135W	P	GO:0000278
YBR158W	P	GO:0000278
YBR160W	P	GO:0000278
YBR170C	P	GO:0000278
YBR210W	P	GO:0000278
YBR215W	P	GO:0000278
YBR267W	P	GO:0000278
YBR279W	P	GO:0000278
YCL014W	P	GO:0000278
YCL016C	P	GO:0000278
YCL024W	P	GO:0000278
YCL029C	P	GO:0000278
YCL061C	P	GO:0000278
YCR002C	P	GO:0000278
YCR008W	P	GO:0000278
YCR038C	P	GO:0000278
YCR047C	P	GO:0000278
YCR063W	P	GO:0000278
YDL003W	P	GO:0000278
YDL017W	P	GO:0000278
YDL028C	P	GO:0000278
YDL047W	P	GO:0000278
YDL056W	P	GO:0000278
YDL064W	P	GO:0000278
YDL074C	P	GO:0000278
YDL089W	P	GO:0000278
YDL117W	P	GO:0000278
YDL126C	P	GO:0000278
YDL132W	P	GO:0000278
YDL134C	P	GO:0000278
YDL139C	P	GO:0000278
YDL151C	P	GO:0000278
YDL155W	P	GO:0000278
YDL164C	P	GO:0000278
YDL179W	P	GO:0000278
YDL188C	P	GO:0000278
YDL225W	P	GO:0000278
YDR002W	P	GO:0000278
YDR014W	P	GO:0000278
YDR052C	P	GO:0000278
YDR054C	P	GO:0000278
YDR099W	P	GO:0000278
YDR106W	P	GO:0000278
YDR113C	P	GO:0000278
YDR130C	P	GO:0000278
YDR146C	P	GO:0000278
YDR159W	P	GO:0000278
YDR180W	P	GO:0000278
YDR184C	P	GO:0000278
YDR195W	P	GO:0000278
YDR217C	P	GO:0000278
YDR241W	P	GO:0000278
YDR245W	P	GO:0000278
YDR247W	P	GO:0000278
YDR253C	P	GO:0000278
YDR254W	P	GO:0000278
YDR260C	P	GO:0000278
YDR309C	P	GO:0000278
YDR318W	P	GO:0000278
YDR325W	P	GO:0000278
YDR328C	P	GO:0000278
YDR356W	P	GO:0000278
YDR363W	P	GO:0000278
YDR419W	P	GO:0000278
YDR420W	P	GO:0000278
YDR424C	P	GO:0000278
YDR440W	P	GO:0000278
YDR451C	P	GO:0000278
YDR457W	P	GO:0000278
YDR488C	P	GO:0000278
YDR507C	P	GO:0000278
YEL029C	P	GO:0000278
YEL061C	P	GO:0000278
YER014C-A	P	GO:0000278
YER016W	P	GO:0000278
YER111C	P	GO:0000278
YER133W	P	GO:0000278
YER147C	P	GO:0000278
YER149C	P	GO:0000278
YER167W	P	GO:0000278
YER177W	P	GO:0000278
YFL008W	P	GO:0000278
YFL009W	P	GO:0000278
YFL029C	P	GO:0000278
YFL037W	P	GO:0000278
YFL039C	P	GO:0000278
YFR003C	P	GO:0000278
YFR027W	P	GO:0000278
YFR028C	P	GO:0000278
YFR031C	P	GO:0000278
YFR040W	P	GO:0000278
YGL003C	P	GO:0000278
YGL021W	P	GO:0000278
YGL054C	P	GO:0000278
YGL058W	P	GO:0000278
YGL060W	P	GO:0000278
YGL071W	P	GO:0000278
YGL086W	P	GO:0000278
YGL093W	P	GO:0000278
YGL116W	P	GO:0000278
YGL173C	P	GO:0000278
YGL174W	P	GO:0000278
YGL190C	P	GO:0000278
YGL216W	P	GO:0000278
YGL229C	P	GO:0000278
YGR040W	P	GO:0000278
YGR041W	P	GO:0000278
YGR044C	P	GO:0000278
YGR058W	P	GO:0000278
YGR098C	P	GO:0000278
YGR108W	P	GO:0000278
YGR109C	P	GO:0000278
YGR116W	P	GO:0000278
YGR140W	P	GO:0000278
YGR152C	P	GO:0000278
YGR155W	P	GO:0000278
YGR188C	P	GO:0000278
YGR211W	P	GO:0000278
YGR229C	P	GO:0000278
YGR238C	P	GO:0000278
YGR245C	P	GO:0000278
YGR262C	P	GO:0000278
YHL007C	P	GO:0000278
YHL027W	P	GO:0000278
YHR030C	P	GO:0000278
YHR061C	P	GO:0000278
YHR107C	P	GO:0000278
YHR115C	P	GO:0000278
YHR127W	P	GO:0000278
YHR129C	P	GO:0000278
YHR152W	P	GO:0000278
YHR158C	P	GO:0000278
YHR191C	P	GO:0000278
YIL026C	P	GO:0000278
YIL031W	P	GO:0000278
YIL046W	P	GO:0000278
YIL106W	P	GO:0000278
YIL126W	P	GO:0000278
YIL131C	P	GO:0000278
YIL135C	P	GO:0000278
YIL140W	P	GO:0000278
YIL153W	P	GO:0000278
YIR006C	P	GO:0000278
YIR025W	P	GO:0000278
YJL013C	P	GO:0000278
YJL019W	P	GO:0000278
YJL030W	P	GO:0000278
YJL047C	P	GO:0000278
YJL074C	P	GO:0000278
YJL076W	P	GO:0000278
YJL090C	P	GO:0000278
YJL098W	P	GO:0000278
YJL157C	P	GO:0000278
YJL187C	P	GO:0000278
YJL188C	P	GO:0000278
YJL194W	P	GO:0000278
YJR017C	P	GO:0000278
YJR053W	P	GO:0000278
YJR059W	P	GO:0000278
YJR072C	P	GO:0000278
YJR076C	P	GO:0000278
YJR089W	P	GO:0000278
YJR090C	P	GO:0000278
YJR092W	P	GO:0000278
YJR135C	P	GO:0000278
YJR140C	P	GO:0000278
YKL048C	P	GO:0000278
YKL049C	P	GO:0000278
YKL052C	P	GO:0000278
YKL089W	P	GO:0000278
YKL092C	P	GO:0000278
YKL101W	P	GO:0000278
YKL108W	P	GO:0000278
YKL129C	P	GO:0000278
YKL185W	P	GO:0000278
YKR028W	P	GO:0000278
YKR054C	P	GO:0000278
YKR072C	P	GO:0000278
YKR077W	P	GO:0000278
YKR088C	P	GO:0000278
YLL003W	P	GO:0000278
YLL021W	P	GO:0000278
YLL049W	P	GO:0000278
YLR045C	P	GO:0000278
YLR062C	P	GO:0000278
YLR074C	P	GO:0000278
YLR079W	P	GO:0000278
YLR084C	P	GO:0000278
YLR086W	P	GO:0000278
YLR127C	P	GO:0000278
YLR131C	P	GO:0000278
YLR182W	P	GO:0000278
YLR210W	P	GO:0000278
YLR212C	P	GO:0000278
YLR226W	P	GO:0000278
YLR229C	P	GO:0000278
YLR234W	P	GO:0000278
YLR243W	P	GO:0000278
YLR272C	P	GO:0000278
YLR310C	P	GO:0000278
YLR313C	P	GO:0000278
YLR314C	P	GO:0000278
YLR319C	P	GO:0000278
YLR330W	P	GO:0000278
YLR337C	P	GO:0000278
YLR353W	P	GO:0000278
YLR361C	P	GO:0000278
YLR381W	P	GO:0000278
YML027W	P	GO:0000278
YML034W	P	GO:0000278
YML064C	P	GO:0000278
YML085C	P	GO:0000278
YML109W	P	GO:0000278
YML124C	P	GO:0000278
YMR001C	P	GO:0000278
YMR032W	P	GO:0000278
YMR036C	P	GO:0000278
YMR043W	P	GO:0000278
YMR048W	P	GO:0000278
YMR055C	P	GO:0000278
YMR076C	P	GO:0000278
YMR078C	P	GO:0000278
YMR109W	P	GO:0000278
YMR135C	P	GO:0000278
YMR153W	P	GO:0000278
YMR168C	P	GO:0000278
YMR190C	P	GO:0000278
YMR198W	P	GO:0000278
YMR273C	P	GO:0000278
YMR294W	P	GO:0000278
YMR308C	P	GO:0000278
YNL031C	P	GO:0000278
YNL068C	P	GO:0000278
YNL078W	P	GO:0000278
YNL084C	P	GO:0000278
YNL088W	P	GO:0000278
YNL116W	P	GO:0000278
YNL126W	P	GO:0000278
YNL127W	P	GO:0000278
YNL152W	P	GO:0000278
YNL164C	P	GO:0000278
YNL172W	P	GO:0000278
YNL225C	P	GO:0000278
YNL233W	P	GO:0000278
YNL243W	P	GO:0000278
YNL262W	P	GO:0000278
YNL271C	P	GO:0000278
YNL273W	P	GO:0000278
YNL298W	P	GO:0000278
YNL307C	P	GO:0000278
YNL309W	P	GO:0000278
YNL330C	P	GO:0000278
YNR009W	P	GO:0000278
YNR027W	P	GO:0000278
YOL004W	P	GO:0000278
YOL006C	P	GO:0000278
YOL072W	P	GO:0000278
YOL133W	P	GO:0000278
YOL145C	P	GO:0000278
YOR014W	P	GO:0000278
YOR026W	P	GO:0000278
YOR058C	P	GO:0000278
YOR066W	P	GO:0000278
YOR073W	P	GO:0000278
YOR083W	P	GO:0000278
YOR094W	P	GO:0000278
YOR119C	P	GO:0000278
YOR129C	P	GO:0000278
YOR144C	P	GO:0000278
YOR178C	P	GO:0000278
YOR195W	P	GO:0000278
YOR198C	P	GO:0000278
YOR217W	P	GO:0000278
YOR233W	P	GO:0000278
YOR262W	P	GO:0000278
YOR299W	P	GO:0000278
YOR300W	P	GO:0000278
YOR301W	P	GO:0000278
YOR315W	P	GO:0000278
YOR326W	P	GO:0000278
YOR372C	P	GO:0000278
YOR373W	P	GO:0000278
YPL008W	P	GO:0000278
YPL014W	P	GO:0000278
YPL017C	P	GO:0000278
YPL018W	P	GO:0000278
YPL020C	P	GO:0000278
YPL024W	P	GO:0000278
YPL031C	P	GO:0000278
YPL116W	P	GO:0000278
YPL152W	P	GO:0000278
YPL158C	P	GO:0000278
YPL174C	P	GO:0000278
YPL194W	P	GO:0000278
YPL209C	P	GO:0000278
YPL253C	P	GO:0000278
YPL267W	P	GO:0000278
YPL269W	P	GO:0000278
YPR046W	P	GO:0000278
YPR075C	P	GO:0000278
YPR111W	P	GO:0000278
YPR119W	P	GO:0000278
YPR120C	P	GO:0000278
YPR122W	P	GO:0000278
YPR135W	P	GO:0000278
YPR141C	P	GO:0000278
YPR165W	P	GO:0000278
YAL026C	P	GO:0000746
YBL016W	P	GO:0000746
YBR040W	P	GO:0000746
YBR081C	P	GO:0000746
YBR095C	P	GO:0000746
YBR109C	P	GO:0000746
YBR200W	P	GO:0000746
YCL014W	P	GO:0000746
YCL027W	P	GO:0000746
YCL029C	P	GO:0000746
YCL032W	P	GO:0000746
YCL055W	P	GO:0000746
YCL058C	P	GO:0000746
YCL058W-A	P	GO:0000746
YCR009C	P	GO:0000746
YCR089W	P	GO:0000746
YCR091W	P	GO:0000746
YCR093W	P	GO:0000746
YDL006W	P	GO:0000746
YDL039C	P	GO:0000746
YDL100C	P	GO:0000746
YDL159W	P	GO:0000746
YDL165W	P	GO:0000746
YDL214C	P	GO:0000746
YDL216C	P	GO:0000746
YDL223C	P	GO:0000746
YDL240W	P	GO:0000746
YDR085C	P	GO:0000746
YDR093W	P	GO:0000746
YDR103W	P	GO:0000746
YDR179C	P	GO:0000746
YDR200C	P	GO:0000746
YDR264C	P	GO:0000746
YDR312W	P	GO:0000746
YDR356W	P	GO:0000746
YDR461W	P	GO:0000746
YER075C	P	GO:0000746
YER124C	P	GO:0000746
YER125W	P	GO:0000746
YER149C	P	GO:0000746
YER166W	P	GO:0000746
YFL026W	P	GO:0000746
YFR008W	P	GO:0000746
YFR022W	P	GO:0000746
YGL032C	P	GO:0000746
YGL089C	P	GO:0000746
YGL099W	P	GO:0000746
YGL162W	P	GO:0000746
YGR040W	P	GO:0000746
YGR152C	P	GO:0000746
YGR238C	P	GO:0000746
YGR271C-A	P	GO:0000746
YGR279C	P	GO:0000746
YHL007C	P	GO:0000746
YHR005C	P	GO:0000746
YHR066W	P	GO:0000746
YHR073W	P	GO:0000746
YHR084W	P	GO:0000746
YHR158C	P	GO:0000746
YIL015W	P	GO:0000746
YIL037C	P	GO:0000746
YIL122W	P	GO:0000746
YJL019W	P	GO:0000746
YJL034W	P	GO:0000746
YJL073W	P	GO:0000746
YJL080C	P	GO:0000746
YJL157C	P	GO:0000746
YJL170C	P	GO:0000746
YJR004C	P	GO:0000746
YJR084W	P	GO:0000746
YJR086W	P	GO:0000746
YJR090C	P	GO:0000746
YJR117W	P	GO:0000746
YKL116C	P	GO:0000746
YKL126W	P	GO:0000746
YKL178C	P	GO:0000746
YKL190W	P	GO:0000746
YKR031C	P	GO:0000746
YLL021W	P	GO:0000746
YLL043W	P	GO:0000746
YLR040C	P	GO:0000746
YLR110C	P	GO:0000746
YLR120C	P	GO:0000746
YLR229C	P	GO:0000746
YLR238W	P	GO:0000746
YLR313C	P	GO:0000746
YLR330W	P	GO:0000746
YLR332W	P	GO:0000746
YLR362W	P	GO:0000746
YLR389C	P	GO:0000746
YLR433C	P	GO:0000746
YLR452C	P	GO:0000746
YML057W	P	GO:0000746
YMR025W	P	GO:0000746
YMR029C	P	GO:0000746
YMR052W	P	GO:0000746
YMR065W	P	GO:0000746
YMR162C	P	GO:0000746
YMR198W	P	GO:0000746
YMR232W	P	GO:0000746
YMR274C	P	GO:0000746
YMR305C	P	GO:0000746
YNL053W	P	GO:0000746
YNL127W	P	GO:0000746
YNL145W	P	GO:0000746
YNL173C	P	GO:0000746
YNL188W	P	GO:0000746
YNL279W	P	GO:0000746
YNR032C-A	P	GO:0000746
YNR044W	P	GO:0000746
YNR047W	P	GO:0000746
YOL111C	P	GO:0000746
YOL117W	P	GO:0000746
YOR018W	P	GO:0000746
YOR127W	P	GO:0000746
YOR212W	P	GO:0000746
YPL179W	P	GO:0000746
YPL187W	P	GO:0000746
YPL192C	P	GO:0000746
YPL256C	P	GO:0000746
YPR009W	P	GO:0000746
YPR075C	P	GO:0000746
YPR122W	P	GO:0000746
YPR141C	P	GO:0000746
YAR014C	P	GO:0000902
YBR040W	P	GO:0000902
YBR200W	P	GO:0000902
YCL027W	P	GO:0000902
YCR089W	P	GO:0000902
YDL223C	P	GO:0000902
YDR085C	P	GO:0000902
YDR141C	P	GO:0000902
YER125W	P	GO:0000902
YER133W	P	GO:0000902
YER149C	P	GO:0000902
YHR102W	P	GO:0000902
YHR135C	P	GO:0000902
YHR158C	P	GO:0000902
YIL129C	P	GO:0000902
YKL048C	P	GO:0000902
YKL189W	P	GO:0000902
YKR031C	P	GO:0000902
YLL021W	P	GO:0000902
YLR229C	P	GO:0000902
YLR313C	P	GO:0000902
YLR332W	P	GO:0000902
YMR232W	P	GO:0000902
YNL154C	P	GO:0000902
YNR032C-A	P	GO:0000902
YOL111C	P	GO:0000902
YOR326W	P	GO:0000902
YPL123C	P	GO:0000902
YPR194C	P	GO:0000902
YAL041W	P	GO:0000910
YAR014C	P	GO:0000910
YAR019C	P	GO:0000910
YBL047C	P	GO:0000910
YBL105C	P	GO:0000910
YBR038W	P	GO:0000910
YBR156C	P	GO:0000910
YBR210W	P	GO:0000910
YCL014W	P	GO:0000910
YCR002C	P	GO:0000910
YCR038C	P	GO:0000910
YCR047C	P	GO:0000910
YCR063W	P	GO:0000910
YDL117W	P	GO:0000910
YDL151C	P	GO:0000910
YDL225W	P	GO:0000910
YDR184C	P	GO:0000910
YDR195W	P	GO:0000910
YDR241W	P	GO:0000910
YDR245W	P	GO:0000910
YDR420W	P	GO:0000910
YEL029C	P	GO:0000910
YER014C-A	P	GO:0000910
YER133W	P	GO:0000910
YER149C	P	GO:0000910
YFL005W	P	GO:0000910
YFL039C	P	GO:0000910
YFR028C	P	GO:0000910
YGL054C	P	GO:0000910
YGL106W	P	GO:0000910
YGL174W	P	GO:0000910
YGR040W	P	GO:0000910
YGR041W	P	GO:0000910
YGR058W	P	GO:0000910
YGR092W	P	GO:0000910
YGR152C	P	GO:0000910
YGR238C	P	GO:0000910
YGR262C	P	GO:0000910
YHL007C	P	GO:0000910
YHL027W	P	GO:0000910
YHR023W	P	GO:0000910
YHR030C	P	GO:0000910
YHR107C	P	GO:0000910
YHR115C	P	GO:0000910
YHR158C	P	GO:0000910
YIL135C	P	GO:0000910
YIL140W	P	GO:0000910
YIR006C	P	GO:0000910
YJL188C	P	GO:0000910
YJR076C	P	GO:0000910
YJR092W	P	GO:0000910
YKL048C	P	GO:0000910
YKL092C	P	GO:0000910
YKL129C	P	GO:0000910
YLL021W	P	GO:0000910
YLR062C	P	GO:0000910
YLR074C	P	GO:0000910
YLR084C	P	GO:0000910
YLR313C	P	GO:0000910
YLR314C	P	GO:0000910
YLR319C	P	GO:0000910
YLR330W	P	GO:0000910
YLR337C	P	GO:0000910
YLR353W	P	GO:0000910
YMR032W	P	GO:0000910
YMR092C	P	GO:0000910
YMR109W	P	GO:0000910
YNL084C	P	GO:0000910
YNL110C	P	GO:0000910
YNL116W	P	GO:0000910
YNL152W	P	GO:0000910
YNL233W	P	GO:0000910
YNL243W	P	GO:0000910
YNL271C	P	GO:0000910
YNR027W	P	GO:0000910
YOL072W	P	GO:0000910
YOR014W	P	GO:0000910
YOR094W	P	GO:0000910
YOR129C	P	GO:0000910
YOR299W	P	GO:0000910
YOR300W	P	GO:0000910
YOR301W	P	GO:0000910
YOR326W	P	GO:0000910
YPL158C	P	GO:0000910
YPL209C	P	GO:0000910
YPR111W	P	GO:0000910
YPR122W	P	GO:0000910
YPR165W	P	GO:0000910
YPR188C	P	GO:0000910
YAL001C	F	GO:0000988
YBL008W	F	GO:0000988
YBL014C	F	GO:0000988
YBL093C	F	GO:0000988
YBR083W	F	GO:0000988
YBR112C	F	GO:0000988
YBR123C	F	GO:0000988
YBR193C	F	GO:0000988
YBR279W	F	GO:0000988
YCL010C	F	GO:0000988
YCL066W	F	GO:0000988
YCR040W	F	GO:0000988
YCR081W	F	GO:0000988
YCR084C	F	GO:0000988
YCR097W	F	GO:0000988
YDL005C	F	GO:0000988
YDL108W	F	GO:0000988
YDL170W	F	GO:0000988
YDR043C	F	GO:0000988
YDR079C-A	F	GO:0000988
YDR146C	F	GO:0000988
YDR207C	F	GO:0000988
YDR216W	F	GO:0000988
YDR223W	F	GO:0000988
YDR253C	F	GO:0000988
YDR259C	F	GO:0000988
YDR308C	F	GO:0000988
YDR311W	F	GO:0000988
YDR362C	F	GO:0000988
YDR392W	F	GO:0000988
YDR397C	F	GO:0000988
YDR443C	F	GO:0000988
YDR448W	F	GO:0000988
YDR451C	F	GO:0000988
YDR460W	F	GO:0000988
YEL009C	F	GO:0000988
YER022W	F	GO:0000988
YER148W	F	GO:0000988
YER159C	F	GO:0000988
YER171W	F	GO:0000988
YFL021W	F	GO:0000988
YGL025C	F	GO:0000988
YGL043W	F	GO:0000988
YGL181W	F	GO:0000988
YGL244W	F	GO:0000988
YGL252C	F	GO:0000988
YGR005C	F	GO:0000988
YGR047C	F	GO:0000988
YGR063C	F	GO:0000988
YGR104C	F	GO:0000988
YGR116W	F	GO:0000988
YGR186W	F	GO:0000988
YGR246C	F	GO:0000988
YGR252W	F	GO:0000988
YHL020C	F	GO:0000988
YHR041C	F	GO:0000988
YHR058C	F	GO:0000988
YIL056W	F	GO:0000988
YIL143C	F	GO:0000988
YIL154C	F	GO:0000988
YIR023W	F	GO:0000988
YJL025W	F	GO:0000988
YJR060W	F	GO:0000988
YJR094C	F	GO:0000988
YJR140C	F	GO:0000988
YKL038W	F	GO:0000988
YKL058W	F	GO:0000988
YKL109W	F	GO:0000988
YKL125W	F	GO:0000988
YKR099W	F	GO:0000988
YLR005W	F	GO:0000988
YLR055C	F	GO:0000988
YLR182W	F	GO:0000988
YLR223C	F	GO:0000988
YLR403W	F	GO:0000988
YLR418C	F	GO:0000988
YML010W	F	GO:0000988
YML027W	F	GO:0000988
YML043C	F	GO:0000988
YML099C	F	GO:0000988
YMR039C	F	GO:0000988
YMR043W	F	GO:0000988
YMR112C	F	GO:0000988
YMR228W	F	GO:0000988
YNL039W	F	GO:0000988
YNL068C	F	GO:0000988
YNL103W	F	GO:0000988
YNL167C	F	GO:0000988
YNL199C	F	GO:0000988
YNL216W	F	GO:0000988
YNL229C	F	GO:0000988
YNL257C	F	GO:0000988
YNL309W	F	GO:0000988
YNL330C	F	GO:0000988
YNR009W	F	GO:0000988
YNR010W	F	GO:0000988
YOL004W	F	GO:0000988
YOL051W	F	GO:0000988
YOL145C	F	GO:0000988
YOL148C	F	GO:0000988
YOR038C	F	GO:0000988
YOR083W	F	GO:0000988
YOR110W	F	GO:0000988
YOR123C	F	GO:0000988
YOR140W	F	GO:0000988
YOR194C	F	GO:0000988
YOR229W	F	GO:0000988
YOR230W	F	GO:0000988
YOR298C-A	F	GO:0000988
YOR372C	F	GO:0000988
YPL007C	F	GO:0000988
YPL038W	F	GO:0000988
YPL122C	F	GO:0000988
YPL129W	F	GO:0000988
YPL139C	F	GO:0000988
YPL177C	F	GO:0000988
YPL248C	F	GO:0000988
YPL254W	F	GO:0000988
YPR025C	F	GO:0000988
YPR056W	F	GO:0000988
YPR065W	F	GO:0000988
YPR086W	F	GO:0000988
YPR133C	F	GO:0000988
YPR186C	F	GO:0000988
YAL001C	F	GO:0001071
YAL051W	F	GO:0001071
YBL005W	F	GO:0001071
YBL014C	F	GO:0001071
YBL021C	F	GO:0001071
YBL025W	F	GO:0001071
YBL103C	F	GO:0001071
YBR083W	F	GO:0001071
YBR123C	F	GO:0001071
YBR182C	F	GO:0001071
YBR198C	F	GO:0001071
YBR239C	F	GO:0001071
YBR279W	F	GO:0001071
YBR297W	F	GO:0001071
YCL055W	F	GO:0001071
YCL067C	F	GO:0001071
YCR039C	F	GO:0001071
YCR042C	F	GO:0001071
YCR065W	F	GO:0001071
YDL020C	F	GO:0001071
YDL056W	F	GO:0001071
YDL106C	F	GO:0001071
YDL170W	F	GO:0001071
YDR034C	F	GO:0001071
YDR043C	F	GO:0001071
YDR096W	F	GO:0001071
YDR123C	F	GO:0001071
YDR145W	F	GO:0001071
YDR146C	F	GO:0001071
YDR167W	F	GO:0001071
YDR207C	F	GO:0001071
YDR213W	F	GO:0001071
YDR216W	F	GO:0001071
YDR253C	F	GO:0001071
YDR259C	F	GO:0001071
YDR310C	F	GO:0001071
YDR362C	F	GO:0001071
YDR421W	F	GO:0001071
YDR423C	F	GO:0001071
YDR463W	F	GO:0001071
YEL009C	F	GO:0001071
YER028C	F	GO:0001071
YER040W	F	GO:0001071
YER045C	F	GO:0001071
YER111C	F	GO:0001071
YER148W	F	GO:0001071
YER169W	F	GO:0001071
YER184C	F	GO:0001071
YFL021W	F	GO:0001071
YFL031W	F	GO:0001071
YFL052W	F	GO:0001071
YFR034C	F	GO:0001071
YGL013C	F	GO:0001071
YGL035C	F	GO:0001071
YGL071W	F	GO:0001071
YGL073W	F	GO:0001071
YGL112C	F	GO:0001071
YGL166W	F	GO:0001071
YGL209W	F	GO:0001071
YGL237C	F	GO:0001071
YGL254W	F	GO:0001071
YGR044C	F	GO:0001071
YGR047C	F	GO:0001071
YGR116W	F	GO:0001071
YGR249W	F	GO:0001071
YGR274C	F	GO:0001071
YGR288W	F	GO:0001071
YHL009C	F	GO:0001071
YHL027W	F	GO:0001071
YHR006W	F	GO:0001071
YHR084W	F	GO:0001071
YHR124W	F	GO:0001071
YHR178W	F	GO:0001071
YHR206W	F	GO:0001071
YIL036W	F	GO:0001071
YIL056W	F	GO:0001071
YIL101C	F	GO:0001071
YIL131C	F	GO:0001071
YIR013C	F	GO:0001071
YIR018W	F	GO:0001071
YJL025W	F	GO:0001071
YJL056C	F	GO:0001071
YJL089W	F	GO:0001071
YJL103C	F	GO:0001071
YJL110C	F	GO:0001071
YJR060W	F	GO:0001071
YJR127C	F	GO:0001071
YKL015W	F	GO:0001071
YKL038W	F	GO:0001071
YKL043W	F	GO:0001071
YKL062W	F	GO:0001071
YKL109W	F	GO:0001071
YKL112W	F	GO:0001071
YKL185W	F	GO:0001071
YKR034W	F	GO:0001071
YKR064W	F	GO:0001071
YKR099W	F	GO:0001071
YLL054C	F	GO:0001071
YLR013W	F	GO:0001071
YLR014C	F	GO:0001071
YLR098C	F	GO:0001071
YLR131C	F	GO:0001071
YLR141W	F	GO:0001071
YLR228C	F	GO:0001071
YLR256W	F	GO:0001071
YLR266C	F	GO:0001071
YLR451W	F	GO:0001071
YML007W	F	GO:0001071
YML015C	F	GO:0001071
YML043C	F	GO:0001071
YML076C	F	GO:0001071
YML098W	F	GO:0001071
YML114C	F	GO:0001071
YMR005W	F	GO:0001071
YMR016C	F	GO:0001071
YMR021C	F	GO:0001071
YMR037C	F	GO:0001071
YMR042W	F	GO:0001071
YMR043W	F	GO:0001071
YMR070W	F	GO:0001071
YMR136W	F	GO:0001071
YMR164C	F	GO:0001071
YMR172W	F	GO:0001071
YMR182C	F	GO:0001071
YMR227C	F	GO:0001071
YMR236W	F	GO:0001071
YMR270C	F	GO:0001071
YMR280C	F	GO:0001071
YNL023C	F	GO:0001071
YNL027W	F	GO:0001071
YNL167C	F	GO:0001071
YNL216W	F	GO:0001071
YNL314W	F	GO:0001071
YOL067C	F	GO:0001071
YOL108C	F	GO:0001071
YOR032C	F	GO:0001071
YOR110W	F	GO:0001071
YOR113W	F	GO:0001071
YOR140W	F	GO:0001071
YOR162C	F	GO:0001071
YOR172W	F	GO:0001071
YOR229W	F	GO:0001071
YOR295W	F	GO:0001071
YOR344C	F	GO:0001071
YOR358W	F	GO:0001071
YOR363C	F	GO:0001071
YOR380W	F	GO:0001071
YPL007C	F	GO:0001071
YPL011C	F	GO:0001071
YPL038W	F	GO:0001071
YPL048W	F	GO:0001071
YPL075W	F	GO:0001071
YPL089C	F	GO:0001071
YPL128C	F	GO:0001071
YPL129W	F	GO:0001071
YPL133C	F	GO:0001071
YPL177C	F	GO:0001071
YPL202C	F	GO:0001071
YPL248C	F	GO:0001071
YPR008W	F	GO:0001071
YPR065W	F	GO:0001071
YPR186C	F	GO:0001071
YPR199C	F	GO:0001071
YAL056W	P	GO:0001403
YBL016W	P	GO:0001403
YBR066C	P	GO:0001403
YBR083W	P	GO:0001403
YBR095C	P	GO:0001403
YBR289W	P	GO:0001403
YCL047C	P	GO:0001403
YCR084C	P	GO:0001403
YCR089W	P	GO:0001403
YDL024C	P	GO:0001403
YDL035C	P	GO:0001403
YDL159W	P	GO:0001403
YDL230W	P	GO:0001403
YDR043C	P	GO:0001403
YDR103W	P	GO:0001403
YDR107C	P	GO:0001403
YDR392W	P	GO:0001403
YDR477W	P	GO:0001403
YDR480W	P	GO:0001403
YER027C	P	GO:0001403
YER113C	P	GO:0001403
YER124C	P	GO:0001403
YGL045W	P	GO:0001403
YGL121C	P	GO:0001403
YGL208W	P	GO:0001403
YGR040W	P	GO:0001403
YGR044C	P	GO:0001403
YGR270W	P	GO:0001403
YHL007C	P	GO:0001403
YHR073W	P	GO:0001403
YHR084W	P	GO:0001403
YHR111W	P	GO:0001403
YIL008W	P	GO:0001403
YIL084C	P	GO:0001403
YIR019C	P	GO:0001403
YJL089W	P	GO:0001403
YKR102W	P	GO:0001403
YLR083C	P	GO:0001403
YLR229C	P	GO:0001403
YLR362W	P	GO:0001403
YMR116C	P	GO:0001403
YMR164C	P	GO:0001403
YMR263W	P	GO:0001403
YMR316W	P	GO:0001403
YNL097C	P	GO:0001403
YNL119W	P	GO:0001403
YNL197C	P	GO:0001403
YNL294C	P	GO:0001403
YOL051W	P	GO:0001403
YOL116W	P	GO:0001403
YOR080W	P	GO:0001403
YOR127W	P	GO:0001403
YOR140W	P	GO:0001403
YOR212W	P	GO:0001403
YOR275C	P	GO:0001403
YOR290C	P	GO:0001403
YOR371C	P	GO:0001403
YPL049C	P	GO:0001403
YPL203W	P	GO:0001403
RDN18-1	P	GO:0002181
RDN18-2	P	GO:0002181
RDN5-1	P	GO:0002181
RDN5-2	P	GO:0002181
RDN5-3	P	GO:0002181
RDN5-4	P	GO:0002181
RDN5-5	P	GO:0002181
RDN5-6	P	GO:0002181
RDN58-1	P	GO:0002181
RDN58-2	P	GO:0002181
YAL005C	P	GO:0002181
YAL035W	P	GO:0002181
YAL036C	P	GO:0002181
YBL027W	P	GO:0002181
YBL072C	P	GO:0002181
YBL087C	P	GO:0002181
YBL092W	P	GO:0002181
YBR031W	P	GO:0002181
YBR048W	P	GO:0002181
YBR061C	P	GO:0002181
YBR079C	P	GO:0002181
YBR084C-A	P	GO:0002181
YBR101C	P	GO:0002181
YBR181C	P	GO:0002181
YBR191W	P	GO:0002181
YBR261C	P	GO:0002181
YCL037C	P	GO:0002181
YCR031C	P	GO:0002181
YDL044C	P	GO:0002181
YDL061C	P	GO:0002181
YDL075W	P	GO:0002181
YDL081C	P	GO:0002181
YDL082W	P	GO:0002181
YDL083C	P	GO:0002181
YDL130W	P	GO:0002181
YDL133C-A	P	GO:0002181
YDL136W	P	GO:0002181
YDL184C	P	GO:0002181
YDL191W	P	GO:0002181
YDL229W	P	GO:0002181
YDR012W	P	GO:0002181
YDR025W	P	GO:0002181
YDR064W	P	GO:0002181
YDR152W	P	GO:0002181
YDR328C	P	GO:0002181
YDR382W	P	GO:0002181
YDR418W	P	GO:0002181
YDR429C	P	GO:0002181
YDR447C	P	GO:0002181
YDR450W	P	GO:0002181
YDR471W	P	GO:0002181
YDR500C	P	GO:0002181
YEL034W	P	GO:0002181
YEL054C	P	GO:0002181
YER017C	P	GO:0002181
YER056C-A	P	GO:0002181
YER074W	P	GO:0002181
YER102W	P	GO:0002181
YER117W	P	GO:0002181
YER131W	P	GO:0002181
YFL034C-A	P	GO:0002181
YFR031C-A	P	GO:0002181
YFR032C-A	P	GO:0002181
YGL030W	P	GO:0002181
YGL031C	P	GO:0002181
YGL076C	P	GO:0002181
YGL103W	P	GO:0002181
YGL135W	P	GO:0002181
YGL147C	P	GO:0002181
YGL189C	P	GO:0002181
YGR027C	P	GO:0002181
YGR034W	P	GO:0002181
YGR085C	P	GO:0002181
YGR148C	P	GO:0002181
YGR173W	P	GO:0002181
YGR214W	P	GO:0002181
YGR271W	P	GO:0002181
YHL001W	P	GO:0002181
YHL015W	P	GO:0002181
YHL033C	P	GO:0002181
YHR010W	P	GO:0002181
YHR021C	P	GO:0002181
YHR064C	P	GO:0002181
YHR141C	P	GO:0002181
YHR168W	P	GO:0002181
YHR203C	P	GO:0002181
YIL018W	P	GO:0002181
YIL052C	P	GO:0002181
YIL069C	P	GO:0002181
YIL133C	P	GO:0002181
YIL137C	P	GO:0002181
YIL148W	P	GO:0002181
YJL136C	P	GO:0002181
YJL177W	P	GO:0002181
YJL189W	P	GO:0002181
YJL190C	P	GO:0002181
YJL191W	P	GO:0002181
YJR094W-A	P	GO:0002181
YJR123W	P	GO:0002181
YJR145C	P	GO:0002181
YKL006W	P	GO:0002181
YKL056C	P	GO:0002181
YKL156W	P	GO:0002181
YKL180W	P	GO:0002181
YKR057W	P	GO:0002181
YKR094C	P	GO:0002181
YLL045C	P	GO:0002181
YLR029C	P	GO:0002181
YLR048W	P	GO:0002181
YLR061W	P	GO:0002181
YLR075W	P	GO:0002181
YLR167W	P	GO:0002181
YLR185W	P	GO:0002181
YLR192C	P	GO:0002181
YLR212C	P	GO:0002181
YLR262C-A	P	GO:0002181
YLR264W	P	GO:0002181
YLR287C-A	P	GO:0002181
YLR325C	P	GO:0002181
YLR333C	P	GO:0002181
YLR340W	P	GO:0002181
YLR344W	P	GO:0002181
YLR367W	P	GO:0002181
YLR388W	P	GO:0002181
YLR406C	P	GO:0002181
YLR441C	P	GO:0002181
YLR448W	P	GO:0002181
YML024W	P	GO:0002181
YML026C	P	GO:0002181
YML063W	P	GO:0002181
YML073C	P	GO:0002181
YML091C	P	GO:0002181
YMR012W	P	GO:0002181
YMR121C	P	GO:0002181
YMR142C	P	GO:0002181
YMR143W	P	GO:0002181
YMR146C	P	GO:0002181
YMR194W	P	GO:0002181
YMR230W	P	GO:0002181
YMR242C	P	GO:0002181
YMR260C	P	GO:0002181
YNL067W	P	GO:0002181
YNL069C	P	GO:0002181
YNL096C	P	GO:0002181
YNL162W	P	GO:0002181
YNL178W	P	GO:0002181
YNL209W	P	GO:0002181
YNL301C	P	GO:0002181
YNL302C	P	GO:0002181
YOL039W	P	GO:0002181
YOL040C	P	GO:0002181
YOL045W	P	GO:0002181
YOL120C	P	GO:0002181
YOL121C	P	GO:0002181
YOL127W	P	GO:0002181
YOR063W	P	GO:0002181
YOR091W	P	GO:0002181
YOR096W	P	GO:0002181
YOR167C	P	GO:0002181
YOR182C	P	GO:0002181
YOR234C	P	GO:0002181
YOR293W	P	GO:0002181
YOR312C	P	GO:0002181
YOR361C	P	GO:0002181
YOR369C	P	GO:0002181
YPL079W	P	GO:0002181
YPL081W	P	GO:0002181
YPL090C	P	GO:0002181
YPL131W	P	GO:0002181
YPL143W	P	GO:0002181
YPL198W	P	GO:0002181
YPL220W	P	GO:0002181
YPL249C-A	P	GO:0002181
YPR041W	P	GO:0002181
YPR043W	P	GO:0002181
YPR102C	P	GO:0002181
YPR163C	P	GO:0002181
tS(UGA)E	P	GO:0002181
tS(UGA)I	P	GO:0002181
tS(UGA)P	P	GO:0002181
HRA1	F	GO:0003674
ICR1	F	GO:0003674
PWR1	F	GO:0003674
Q0010	F	GO:0003674
Q0017	F	GO:0003674
Q0032	F	GO:0003674
Q0075	F	GO:0003674
Q0092	F	GO:0003674
Q0142	F	GO:0003674
Q0143	F	GO:0003674
Q0144	F	GO:0003674
Q0182	F	GO:0003674
Q0255	F	GO:0003674
Q0297	F	GO:0003674
R0020C	F	GO:0003674
R0030W	F	GO:0003674
R0040C	F	GO:0003674
RNA170	F	GO:0003674
RUF20	F	GO:0003674
RUF21	F	GO:0003674
RUF22	F	GO:0003674
RUF23	F	GO:0003674
RUF5-1	F	GO:0003674
RUF5-2	F	GO:0003674
SCR1	F	GO:0003674
SRG1	F	GO:0003674
YAL004W	F	GO:0003674
YAL007C	F	GO:0003674
YAL008W	F	GO:0003674
YAL010C	F	GO:0003674
YAL011W	F	GO:0003674
YAL013W	F	GO:0003674
YAL016C-A	F	GO:0003674
YAL016C-B	F	GO:0003674
YAL018C	F	GO:0003674
YAL019W-A	F	GO:0003674
YAL020C	F	GO:0003674
YAL025C	F	GO:0003674
YAL026C-A	F	GO:0003674
YAL028W	F	GO:0003674
YAL031W-A	F	GO:0003674
YAL034C	F	GO:0003674
YAL034C-B	F	GO:0003674
YAL034W-A	F	GO:0003674
YAL037C-A	F	GO:0003674
YAL037C-B	F	GO:0003674
YAL037W	F	GO:0003674
YAL042C-A	F	GO:0003674
YAL042W	F	GO:0003674
YAL044W-A	F	GO:0003674
YAL045C	F	GO:0003674
YAL046C	F	GO:0003674
YAL047W-A	F	GO:0003674
YAL049C	F	GO:0003674
YAL056C-A	F	GO:0003674
YAL059C-A	F	GO:0003674
YAL059W	F	GO:0003674
YAL063C-A	F	GO:0003674
YAL064C-A	F	GO:0003674
YAL064W	F	GO:0003674
YAL064W-B	F	GO:0003674
YAL065C	F	GO:0003674
YAL066W	F	GO:0003674
YAL067W-A	F	GO:0003674
YAL068C	F	GO:0003674
YAL068W-A	F	GO:0003674
YAL069W	F	GO:0003674
YAR002C-A	F	GO:0003674
YAR019W-A	F	GO:0003674
YAR020C	F	GO:0003674
YAR023C	F	GO:0003674
YAR027W	F	GO:0003674
YAR028W	F	GO:0003674
YAR029W	F	GO:0003674
YAR030C	F	GO:0003674
YAR031W	F	GO:0003674
YAR033W	F	GO:0003674
YAR035C-A	F	GO:0003674
YAR047C	F	GO:0003674
YAR053W	F	GO:0003674
YAR060C	F	GO:0003674
YAR064W	F	GO:0003674
YAR066W	F	GO:0003674
YAR068W	F	GO:0003674
YAR069C	F	GO:0003674
YAR070C	F	GO:0003674
YAR073W	F	GO:0003674
YAR075W	F	GO:0003674
YBL001C	F	GO:0003674
YBL006W-A	F	GO:0003674
YBL008W-A	F	GO:0003674
YBL010C	F	GO:0003674
YBL012C	F	GO:0003674
YBL020W	F	GO:0003674
YBL028C	F	GO:0003674
YBL029C-A	F	GO:0003674
YBL029W	F	GO:0003674
YBL037W	F	GO:0003674
YBL039C-A	F	GO:0003674
YBL039W-B	F	GO:0003674
YBL041W	F	GO:0003674
YBL043W	F	GO:0003674
YBL044W	F	GO:0003674
YBL048W	F	GO:0003674
YBL049W	F	GO:0003674
YBL053W	F	GO:0003674
YBL059C-A	F	GO:0003674
YBL059W	F	GO:0003674
YBL062W	F	GO:0003674
YBL065W	F	GO:0003674
YBL066C	F	GO:0003674
YBL068W-A	F	GO:0003674
YBL069W	F	GO:0003674
YBL070C	F	GO:0003674
YBL071C	F	GO:0003674
YBL071C-B	F	GO:0003674
YBL073W	F	GO:0003674
YBL074C	F	GO:0003674
YBL077W	F	GO:0003674
YBL081W	F	GO:0003674
YBL083C	F	GO:0003674
YBL086C	F	GO:0003674
YBL091C-A	F	GO:0003674
YBL094C	F	GO:0003674
YBL095W	F	GO:0003674
YBL096C	F	GO:0003674
YBL100C	F	GO:0003674
YBL100W-C	F	GO:0003674
YBL102W	F	GO:0003674
YBL104C	F	GO:0003674
YBL106C	F	GO:0003674
YBL107C	F	GO:0003674
YBL107W-A	F	GO:0003674
YBL108C-A	F	GO:0003674
YBL108W	F	GO:0003674
YBL109W	F	GO:0003674
YBL111C	F	GO:0003674
YBL112C	F	GO:0003674
YBL113W-A	F	GO:0003674
YBR005W	F	GO:0003674
YBR007C	F	GO:0003674
YBR012C	F	GO:0003674
YBR013C	F	GO:0003674
YBR016W	F	GO:0003674
YBR027C	F	GO:0003674
YBR032W	F	GO:0003674
YBR040W	F	GO:0003674
YBR047W	F	GO:0003674
YBR051W	F	GO:0003674
YBR052C	F	GO:0003674
YBR053C	F	GO:0003674
YBR054W	F	GO:0003674
YBR055C	F	GO:0003674
YBR056C-B	F	GO:0003674
YBR056W	F	GO:0003674
YBR056W-A	F	GO:0003674
YBR062C	F	GO:0003674
YBR063C	F	GO:0003674
YBR064W	F	GO:0003674
YBR065C	F	GO:0003674
YBR071W	F	GO:0003674
YBR072C-A	F	GO:0003674
YBR074W	F	GO:0003674
YBR076C-A	F	GO:0003674
YBR076W	F	GO:0003674
YBR077C	F	GO:0003674
YBR078W	F	GO:0003674
YBR085C-A	F	GO:0003674
YBR089W	F	GO:0003674
YBR090C	F	GO:0003674
YBR094W	F	GO:0003674
YBR096W	F	GO:0003674
YBR099C	F	GO:0003674
YBR102C	F	GO:0003674
YBR103C-A	F	GO:0003674
YBR103W	F	GO:0003674
YBR105C	F	GO:0003674
YBR106W	F	GO:0003674
YBR107C	F	GO:0003674
YBR108W	F	GO:0003674
YBR109W-A	F	GO:0003674
YBR113W	F	GO:0003674
YBR116C	F	GO:0003674
YBR121C-A	F	GO:0003674
YBR124W	F	GO:0003674
YBR126W-A	F	GO:0003674
YBR126W-B	F	GO:0003674
YBR128C	F	GO:0003674
YBR129C	F	GO:0003674
YBR131C-A	F	GO:0003674
YBR132C	F	GO:0003674
YBR134W	F	GO:0003674
YBR137W	F	GO:0003674
YBR138C	F	GO:0003674
YBR141W-A	F	GO:0003674
YBR144C	F	GO:0003674
YBR148W	F	GO:0003674
YBR151W	F	GO:0003674
YBR152W	F	GO:0003674
YBR157C	F	GO:0003674
YBR162C	F	GO:0003674
YBR162W-A	F	GO:0003674
YBR165W	F	GO:0003674
YBR168W	F	GO:0003674
YBR170C	F	GO:0003674
YBR172C	F	GO:0003674
YBR173C	F	GO:0003674
YBR174C	F	GO:0003674
YBR178W	F	GO:0003674
YBR182C-A	F	GO:0003674
YBR184W	F	GO:0003674
YBR190W	F	GO:0003674
YBR191W-A	F	GO:0003674
YBR194W	F	GO:0003674
YBR196C-A	F	GO:0003674
YBR196C-B	F	GO:0003674
YBR197C	F	GO:0003674
YBR200W-A	F	GO:0003674
YBR201C-A	F	GO:0003674
YBR203W	F	GO:0003674
YBR206W	F	GO:0003674
YBR209W	F	GO:0003674
YBR210W	F	GO:0003674
YBR211C	F	GO:0003674
YBR214W	F	GO:0003674
YBR216C	F	GO:0003674
YBR219C	F	GO:0003674
YBR220C	F	GO:0003674
YBR221W-A	F	GO:0003674
YBR223W-A	F	GO:0003674
YBR224W	F	GO:0003674
YBR225W	F	GO:0003674
YBR226C	F	GO:0003674
YBR230W-A	F	GO:0003674
YBR231C	F	GO:0003674
YBR232C	F	GO:0003674
YBR242W	F	GO:0003674
YBR250W	F	GO:0003674
YBR253W	F	GO:0003674
YBR254C	F	GO:0003674
YBR255C-A	F	GO:0003674
YBR255W	F	GO:0003674
YBR259W	F	GO:0003674
YBR262C	F	GO:0003674
YBR266C	F	GO:0003674
YBR269C	F	GO:0003674
YBR270C	F	GO:0003674
YBR272C	F	GO:0003674
YBR273C	F	GO:0003674
YBR277C	F	GO:0003674
YBR284W	F	GO:0003674
YBR285W	F	GO:0003674
YBR287W	F	GO:0003674
YBR288C	F	GO:0003674
YBR292C	F	GO:0003674
YBR296C-A	F	GO:0003674
YBR298C-A	F	GO:0003674
YBR300C	F	GO:0003674
YBR301W	F	GO:0003674
YBR302C	F	GO:0003674
YCL001W	F	GO:0003674
YCL001W-A	F	GO:0003674
YCL001W-B	F	GO:0003674
YCL002C	F	GO:0003674
YCL005W	F	GO:0003674
YCL007C	F	GO:0003674
YCL012C	F	GO:0003674
YCL016C	F	GO:0003674
YCL021W-A	F	GO:0003674
YCL022C	F	GO:0003674
YCL023C	F	GO:0003674
YCL027W	F	GO:0003674
YCL028W	F	GO:0003674
YCL031C	F	GO:0003674
YCL034W	F	GO:0003674
YCL036W	F	GO:0003674
YCL038C	F	GO:0003674
YCL039W	F	GO:0003674
YCL041C	F	GO:0003674
YCL042W	F	GO:0003674
YCL045C	F	GO:0003674
YCL046W	F	GO:0003674
YCL048W	F	GO:0003674
YCL048W-A	F	GO:0003674
YCL049C	F	GO:0003674
YCL054W-A	F	GO:0003674
YCL056C	F	GO:0003674
YCL057C-A	F	GO:0003674
YCL058C	F	GO:0003674
YCL059C	F	GO:0003674
YCL061C	F	GO:0003674
YCL065W	F	GO:0003674
YCL068C	F	GO:0003674
YCL076W	F	GO:0003674
YCR001W	F	GO:0003674
YCR006C	F	GO:0003674
YCR007C	F	GO:0003674
YCR013C	F	GO:0003674
YCR015C	F	GO:0003674
YCR016W	F	GO:0003674
YCR017C	F	GO:0003674
YCR018C-A	F	GO:0003674
YCR019W	F	GO:0003674
YCR020C	F	GO:0003674
YCR021C	F	GO:0003674
YCR022C	F	GO:0003674
YCR023C	F	GO:0003674
YCR024C-B	F	GO:0003674
YCR025C	F	GO:0003674
YCR032W	F	GO:0003674
YCR033W	F	GO:0003674
YCR035C	F	GO:0003674
YCR038W-A	F	GO:0003674
YCR041W	F	GO:0003674
YCR043C	F	GO:0003674
YCR044C	F	GO:0003674
YCR045W-A	F	GO:0003674
YCR047W-A	F	GO:0003674
YCR049C	F	GO:0003674
YCR050C	F	GO:0003674
YCR051W	F	GO:0003674
YCR054C	F	GO:0003674
YCR061W	F	GO:0003674
YCR063W	F	GO:0003674
YCR064C	F	GO:0003674
YCR072C	F	GO:0003674
YCR073W-A	F	GO:0003674
YCR075W-A	F	GO:0003674
YCR081C-A	F	GO:0003674
YCR082W	F	GO:0003674
YCR085W	F	GO:0003674
YCR086W	F	GO:0003674
YCR087C-A	F	GO:0003674
YCR087W	F	GO:0003674
YCR089W	F	GO:0003674
YCR090C	F	GO:0003674
YCR095C	F	GO:0003674
YCR095W-A	F	GO:0003674
YCR097W-A	F	GO:0003674
YCR099C	F	GO:0003674
YCR100C	F	GO:0003674
YCR101C	F	GO:0003674
YCR102C	F	GO:0003674
YCR102W-A	F	GO:0003674
YCR104W	F	GO:0003674
YCR108C	F	GO:0003674
YDL001W	F	GO:0003674
YDL007C-A	F	GO:0003674
YDL009C	F	GO:0003674
YDL011C	F	GO:0003674
YDL012C	F	GO:0003674
YDL016C	F	GO:0003674
YDL018C	F	GO:0003674
YDL021W	F	GO:0003674
YDL022C-A	F	GO:0003674
YDL023C	F	GO:0003674
YDL025W-A	F	GO:0003674
YDL026W	F	GO:0003674
YDL027C	F	GO:0003674
YDL032W	F	GO:0003674
YDL034W	F	GO:0003674
YDL037C	F	GO:0003674
YDL039C	F	GO:0003674
YDL041W	F	GO:0003674
YDL046W	F	GO:0003674
YDL049C	F	GO:0003674
YDL050C	F	GO:0003674
YDL053C	F	GO:0003674
YDL057W	F	GO:0003674
YDL058W	F	GO:0003674
YDL062W	F	GO:0003674
YDL068W	F	GO:0003674
YDL071C	F	GO:0003674
YDL072C	F	GO:0003674
YDL076C	F	GO:0003674
YDL085C-A	F	GO:0003674
YDL086C-A	F	GO:0003674
YDL089W	F	GO:0003674
YDL094C	F	GO:0003674
YDL096C	F	GO:0003674
YDL098C	F	GO:0003674
YDL099W	F	GO:0003674
YDL104C	F	GO:0003674
YDL107W	F	GO:0003674
YDL109C	F	GO:0003674
YDL111C	F	GO:0003674
YDL114W	F	GO:0003674
YDL114W-A	F	GO:0003674
YDL118W	F	GO:0003674
YDL121C	F	GO:0003674
YDL123W	F	GO:0003674
YDL129W	F	GO:0003674
YDL133W	F	GO:0003674
YDL138W	F	GO:0003674
YDL144C	F	GO:0003674
YDL146W	F	GO:0003674
YDL147W	F	GO:0003674
YDL149W	F	GO:0003674
YDL151C	F	GO:0003674
YDL152W	F	GO:0003674
YDL153C	F	GO:0003674
YDL154W	F	GO:0003674
YDL157C	F	GO:0003674
YDL158C	F	GO:0003674
YDL159C-B	F	GO:0003674
YDL159W-A	F	GO:0003674
YDL160C-A	F	GO:0003674
YDL162C	F	GO:0003674
YDL163W	F	GO:0003674
YDL167C	F	GO:0003674
YDL169C	F	GO:0003674
YDL172C	F	GO:0003674
YDL173W	F	GO:0003674
YDL176W	F	GO:0003674
YDL177C	F	GO:0003674
YDL180W	F	GO:0003674
YDL183C	F	GO:0003674
YDL185C-A	F	GO:0003674
YDL186W	F	GO:0003674
YDL187C	F	GO:0003674
YDL189W	F	GO:0003674
YDL196W	F	GO:0003674
YDL197C	F	GO:0003674
YDL203C	F	GO:0003674
YDL204W	F	GO:0003674
YDL206W	F	GO:0003674
YDL211C	F	GO:0003674
YDL218W	F	GO:0003674
YDL221W	F	GO:0003674
YDL222C	F	GO:0003674
YDL223C	F	GO:0003674
YDL228C	F	GO:0003674
YDL231C	F	GO:0003674
YDL233W	F	GO:0003674
YDL237W	F	GO:0003674
YDL239C	F	GO:0003674
YDL240C-A	F	GO:0003674
YDL241W	F	GO:0003674
YDL242W	F	GO:0003674
YDL244W	F	GO:0003674
YDL247W-A	F	GO:0003674
YDR003W	F	GO:0003674
YDR003W-A	F	GO:0003674
YDR006C	F	GO:0003674
YDR008C	F	GO:0003674
YDR010C	F	GO:0003674
YDR013W	F	GO:0003674
YDR014W	F	GO:0003674
YDR015C	F	GO:0003674
YDR020C	F	GO:0003674
YDR022C	F	GO:0003674
YDR024W	F	GO:0003674
YDR027C	F	GO:0003674
YDR029W	F	GO:0003674
YDR030C	F	GO:0003674
YDR031W	F	GO:0003674
YDR032C	F	GO:0003674
YDR033W	F	GO:0003674
YDR034C-A	F	GO:0003674
YDR034W-B	F	GO:0003674
YDR042C	F	GO:0003674
YDR048C	F	GO:0003674
YDR053W	F	GO:0003674
YDR055W	F	GO:0003674
YDR056C	F	GO:0003674
YDR061W	F	GO:0003674
YDR063W	F	GO:0003674
YDR065W	F	GO:0003674
YDR066C	F	GO:0003674
YDR067C	F	GO:0003674
YDR068W	F	GO:0003674
YDR070C	F	GO:0003674
YDR078C	F	GO:0003674
YDR084C	F	GO:0003674
YDR087C	F	GO:0003674
YDR089W	F	GO:0003674
YDR090C	F	GO:0003674
YDR094W	F	GO:0003674
YDR095C	F	GO:0003674
YDR100W	F	GO:0003674
YDR101C	F	GO:0003674
YDR102C	F	GO:0003674
YDR104C	F	GO:0003674
YDR105C	F	GO:0003674
YDR107C	F	GO:0003674
YDR108W	F	GO:0003674
YDR109C	F	GO:0003674
YDR112W	F	GO:0003674
YDR114C	F	GO:0003674
YDR118W-A	F	GO:0003674
YDR119W	F	GO:0003674
YDR119W-A	F	GO:0003674
YDR124W	F	GO:0003674
YDR125C	F	GO:0003674
YDR128W	F	GO:0003674
YDR132C	F	GO:0003674
YDR133C	F	GO:0003674
YDR136C	F	GO:0003674
YDR141C	F	GO:0003674
YDR149C	F	GO:0003674
YDR154C	F	GO:0003674
YDR157W	F	GO:0003674
YDR160W	F	GO:0003674
YDR161W	F	GO:0003674
YDR163W	F	GO:0003674
YDR166C	F	GO:0003674
YDR169C-A	F	GO:0003674
YDR179C	F	GO:0003674
YDR180W	F	GO:0003674
YDR182W	F	GO:0003674
YDR182W-A	F	GO:0003674
YDR183C-A	F	GO:0003674
YDR184C	F	GO:0003674
YDR185C	F	GO:0003674
YDR186C	F	GO:0003674
YDR187C	F	GO:0003674
YDR193W	F	GO:0003674
YDR194W-A	F	GO:0003674
YDR199W	F	GO:0003674
YDR200C	F	GO:0003674
YDR202C	F	GO:0003674
YDR203W	F	GO:0003674
YDR204W	F	GO:0003674
YDR206W	F	GO:0003674
YDR209C	F	GO:0003674
YDR210W	F	GO:0003674
YDR215C	F	GO:0003674
YDR219C	F	GO:0003674
YDR220C	F	GO:0003674
YDR222W	F	GO:0003674
YDR230W	F	GO:0003674
YDR233C	F	GO:0003674
YDR238C	F	GO:0003674
YDR239C	F	GO:0003674
YDR241W	F	GO:0003674
YDR246W-A	F	GO:0003674
YDR248C	F	GO:0003674
YDR249C	F	GO:0003674
YDR250C	F	GO:0003674
YDR251W	F	GO:0003674
YDR260C	F	GO:0003674
YDR262W	F	GO:0003674
YDR267C	F	GO:0003674
YDR269C	F	GO:0003674
YDR271C	F	GO:0003674
YDR273W	F	GO:0003674
YDR274C	F	GO:0003674
YDR275W	F	GO:0003674
YDR277C	F	GO:0003674
YDR278C	F	GO:0003674
YDR280W	F	GO:0003674
YDR281C	F	GO:0003674
YDR282C	F	GO:0003674
YDR286C	F	GO:0003674
YDR290W	F	GO:0003674
YDR299W	F	GO:0003674
YDR307W	F	GO:0003674
YDR314C	F	GO:0003674
YDR317W	F	GO:0003674
YDR318W	F	GO:0003674
YDR319C	F	GO:0003674
YDR320W-B	F	GO:0003674
YDR324C	F	GO:0003674
YDR327W	F	GO:0003674
YDR330W	F	GO:0003674
YDR333C	F	GO:0003674
YDR336W	F	GO:0003674
YDR339C	F	GO:0003674
YDR340W	F	GO:0003674
YDR344C	F	GO:0003674
YDR346C	F	GO:0003674
YDR348C	F	GO:0003674
YDR351W	F	GO:0003674
YDR354C-A	F	GO:0003674
YDR355C	F	GO:0003674
YDR357C	F	GO:0003674
YDR359C	F	GO:0003674
YDR360W	F	GO:0003674
YDR361C	F	GO:0003674
YDR363W	F	GO:0003674
YDR363W-A	F	GO:0003674
YDR366C	F	GO:0003674
YDR371C-A	F	GO:0003674
YDR371W	F	GO:0003674
YDR379C-A	F	GO:0003674
YDR381C-A	F	GO:0003674
YDR383C	F	GO:0003674
YDR391C	F	GO:0003674
YDR393W	F	GO:0003674
YDR396W	F	GO:0003674
YDR398W	F	GO:0003674
YDR401W	F	GO:0003674
YDR406W-A	F	GO:0003674
YDR411C	F	GO:0003674
YDR412W	F	GO:0003674
YDR413C	F	GO:0003674
YDR414C	F	GO:0003674
YDR415C	F	GO:0003674
YDR417C	F	GO:0003674
YDR426C	F	GO:0003674
YDR431W	F	GO:0003674
YDR433W	F	GO:0003674
YDR438W	F	GO:0003674
YDR439W	F	GO:0003674
YDR441C	F	GO:0003674
YDR442W	F	GO:0003674
YDR444W	F	GO:0003674
YDR445C	F	GO:0003674
YDR446W	F	GO:0003674
YDR455C	F	GO:0003674
YDR458C	F	GO:0003674
YDR461C-A	F	GO:0003674
YDR464C-A	F	GO:0003674
YDR464W	F	GO:0003674
YDR467C	F	GO:0003674
YDR470C	F	GO:0003674
YDR473C	F	GO:0003674
YDR475C	F	GO:0003674
YDR476C	F	GO:0003674
YDR479C	F	GO:0003674
YDR482C	F	GO:0003674
YDR486C	F	GO:0003674
YDR489W	F	GO:0003674
YDR491C	F	GO:0003674
YDR492W	F	GO:0003674
YDR495C	F	GO:0003674
YDR504C	F	GO:0003674
YDR506C	F	GO:0003674
YDR509W	F	GO:0003674
YDR510C-A	F	GO:0003674
YDR511W	F	GO:0003674
YDR512C	F	GO:0003674
YDR514C	F	GO:0003674
YDR516C	F	GO:0003674
YDR517W	F	GO:0003674
YDR521W	F	GO:0003674
YDR522C	F	GO:0003674
YDR524C-A	F	GO:0003674
YDR524C-B	F	GO:0003674
YDR524W-C	F	GO:0003674
YDR525W	F	GO:0003674
YDR525W-A	F	GO:0003674
YDR526C	F	GO:0003674
YDR527W	F	GO:0003674
YDR528W	F	GO:0003674
YDR532C	F	GO:0003674
YDR534C	F	GO:0003674
YDR535C	F	GO:0003674
YDR537C	F	GO:0003674
YDR540C	F	GO:0003674
YDR542W	F	GO:0003674
YDR543C	F	GO:0003674
YDR544C	F	GO:0003674
YDR545C-A	F	GO:0003674
YEL001C	F	GO:0003674
YEL002C	F	GO:0003674
YEL005C	F	GO:0003674
YEL007W	F	GO:0003674
YEL008C-A	F	GO:0003674
YEL008W	F	GO:0003674
YEL009C-A	F	GO:0003674
YEL010W	F	GO:0003674
YEL014C	F	GO:0003674
YEL017C-A	F	GO:0003674
YEL017W	F	GO:0003674
YEL018C-A	F	GO:0003674
YEL018W	F	GO:0003674
YEL020C	F	GO:0003674
YEL020C-B	F	GO:0003674
YEL023C	F	GO:0003674
YEL024W	F	GO:0003674
YEL025C	F	GO:0003674
YEL028W	F	GO:0003674
YEL030C-A	F	GO:0003674
YEL030W	F	GO:0003674
YEL032C-A	F	GO:0003674
YEL033W	F	GO:0003674
YEL034C-A	F	GO:0003674
YEL035C	F	GO:0003674
YEL043W	F	GO:0003674
YEL044W	F	GO:0003674
YEL045C	F	GO:0003674
YEL048C	F	GO:0003674
YEL049W	F	GO:0003674
YEL050W-A	F	GO:0003674
YEL052W	F	GO:0003674
YEL053W-A	F	GO:0003674
YEL057C	F	GO:0003674
YEL059W	F	GO:0003674
YEL062W	F	GO:0003674
YEL064C	F	GO:0003674
YEL067C	F	GO:0003674
YEL068C	F	GO:0003674
YEL072W	F	GO:0003674
YEL073C	F	GO:0003674
YEL074W	F	GO:0003674
YEL075C	F	GO:0003674
YEL075W-A	F	GO:0003674
YEL076C	F	GO:0003674
YEL076C-A	F	GO:0003674
YEL077W-A	F	GO:0003674
YER002W	F	GO:0003674
YER004W	F	GO:0003674
YER006C-A	F	GO:0003674
YER014C-A	F	GO:0003674
YER021W	F	GO:0003674
YER023C-A	F	GO:0003674
YER029C	F	GO:0003674
YER032W	F	GO:0003674
YER033C	F	GO:0003674
YER034W	F	GO:0003674
YER038W-A	F	GO:0003674
YER039C	F	GO:0003674
YER039C-A	F	GO:0003674
YER044C-A	F	GO:0003674
YER046W	F	GO:0003674
YER046W-A	F	GO:0003674
YER048C	F	GO:0003674
YER053C-A	F	GO:0003674
YER057C	F	GO:0003674
YER058W	F	GO:0003674
YER064C	F	GO:0003674
YER066C-A	F	GO:0003674
YER066W	F	GO:0003674
YER067C-A	F	GO:0003674
YER067W	F	GO:0003674
YER068C-A	F	GO:0003674
YER071C	F	GO:0003674
YER074W-A	F	GO:0003674
YER076C	F	GO:0003674
YER076W-A	F	GO:0003674
YER077C	F	GO:0003674
YER078W-A	F	GO:0003674
YER079C-A	F	GO:0003674
YER079W	F	GO:0003674
YER080W	F	GO:0003674
YER082C	F	GO:0003674
YER084W	F	GO:0003674
YER084W-A	F	GO:0003674
YER085C	F	GO:0003674
YER087C-A	F	GO:0003674
YER088C-A	F	GO:0003674
YER088W-B	F	GO:0003674
YER090C-A	F	GO:0003674
YER091C-A	F	GO:0003674
YER092W	F	GO:0003674
YER093C-A	F	GO:0003674
YER097W	F	GO:0003674
YER101C	F	GO:0003674
YER104W	F	GO:0003674
YER106W	F	GO:0003674
YER107C	F	GO:0003674
YER107W-A	F	GO:0003674
YER113C	F	GO:0003674
YER115C	F	GO:0003674
YER119C-A	F	GO:0003674
YER121W	F	GO:0003674
YER124C	F	GO:0003674
YER126C	F	GO:0003674
YER127W	F	GO:0003674
YER132C	F	GO:0003674
YER133W-A	F	GO:0003674
YER135C	F	GO:0003674
YER137C	F	GO:0003674
YER137W-A	F	GO:0003674
YER138W-A	F	GO:0003674
YER140W	F	GO:0003674
YER145C-A	F	GO:0003674
YER147C	F	GO:0003674
YER147C-A	F	GO:0003674
YER148W-A	F	GO:0003674
YER149C	F	GO:0003674
YER150W	F	GO:0003674
YER152W-A	F	GO:0003674
YER156C	F	GO:0003674
YER158C	F	GO:0003674
YER158W-A	F	GO:0003674
YER165C-A	F	GO:0003674
YER167W	F	GO:0003674
YER172C-A	F	GO:0003674
YER175W-A	F	GO:0003674
YER180C	F	GO:0003674
YER180C-A	F	GO:0003674
YER181C	F	GO:0003674
YER182W	F	GO:0003674
YER185W	F	GO:0003674
YER186C	F	GO:0003674
YER187W	F	GO:0003674
YER188C-A	F	GO:0003674
YER188W	F	GO:0003674
YER189W	F	GO:0003674
YER190C-A	F	GO:0003674
YER190C-B	F	GO:0003674
YFL004W	F	GO:0003674
YFL010C	F	GO:0003674
YFL010W-A	F	GO:0003674
YFL012W	F	GO:0003674
YFL012W-A	F	GO:0003674
YFL013C	F	GO:0003674
YFL013W-A	F	GO:0003674
YFL015C	F	GO:0003674
YFL015W-A	F	GO:0003674
YFL017W-A	F	GO:0003674
YFL019C	F	GO:0003674
YFL020C	F	GO:0003674
YFL021C-A	F	GO:0003674
YFL023W	F	GO:0003674
YFL031C-A	F	GO:0003674
YFL032W	F	GO:0003674
YFL034W	F	GO:0003674
YFL037W	F	GO:0003674
YFL041W-A	F	GO:0003674
YFL046W	F	GO:0003674
YFL051C	F	GO:0003674
YFL058W	F	GO:0003674
YFL060C	F	GO:0003674
YFL062W	F	GO:0003674
YFL063W	F	GO:0003674
YFL064C	F	GO:0003674
YFL065C	F	GO:0003674
YFL066C	F	GO:0003674
YFL067W	F	GO:0003674
YFL068W	F	GO:0003674
YFR005C	F	GO:0003674
YFR006W	F	GO:0003674
YFR008W	F	GO:0003674
YFR009W-A	F	GO:0003674
YFR010W-A	F	GO:0003674
YFR011C	F	GO:0003674
YFR012W	F	GO:0003674
YFR012W-A	F	GO:0003674
YFR016C	F	GO:0003674
YFR018C	F	GO:0003674
YFR020W	F	GO:0003674
YFR023W	F	GO:0003674
YFR024C-A	F	GO:0003674
YFR026C	F	GO:0003674
YFR029W	F	GO:0003674
YFR032C	F	GO:0003674
YFR032C-B	F	GO:0003674
YFR034W-A	F	GO:0003674
YFR035C	F	GO:0003674
YFR036W-A	F	GO:0003674
YFR039C	F	GO:0003674
YFR040W	F	GO:0003674
YFR041C	F	GO:0003674
YFR042W	F	GO:0003674
YFR048W	F	GO:0003674
YFR050C	F	GO:0003674
YFR051C	F	GO:0003674
YFR052C-A	F	GO:0003674
YFR052W	F	GO:0003674
YFR054C	F	GO:0003674
YFR056C	F	GO:0003674
YFR057W	F	GO:0003674
YGL002W	F	GO:0003674
YGL004C	F	GO:0003674
YGL005C	F	GO:0003674
YGL006W-A	F	GO:0003674
YGL007C-A	F	GO:0003674
YGL007W	F	GO:0003674
YGL010W	F	GO:0003674
[truncated: 40,348 more rows]
