# Supplementary material for: Detecting protein complexes with multiple properties by an adaptive harmony search algorithm
Source: BMC Bioinformatics. 2022 Oct 7;23:414. doi: 10.1186/s12859-022-04923-4 (PMC9541083; doi:10.1186/s12859-022-04923-4)
Supplement: Supplementary file 14 — Additional file 14. An example diagram to describe the Algorithm 5. [file 12859_2022_4923_MOESM14_ESM.txt]

Q0050 YPR140W 0.409485387 0.123110421 0.216159987
YPR140W YAL024C 0.055521238 0 0.017693444
Q0110 YGR037C 0.12693783 0 0.06481985
YGR037C YBL079W 0.279976662 0 0.139401363
YGR037C YDR166C 0.180234305 0.147099343 0.063869073
YGR037C YFL026W 0.028502013 0 0.017693444
YGR037C YLL019C 0.135388994 0 0
YGR037C YOL152W 0.180234305 0 0.017693444
YGR037C YLR359W 0.226193778 0 0
Q0250 YIL051C 0.055521238 0 0.216159987
YIL051C YDL137W 0.028502013 0 0.117746131
YIL051C YDR018C 0.11861081 0 0
YIL051C YDR374C 0 0 0
YIL051C YGL197W 0.063674894 0 0.216159987
YIL051C YIL070C 0.055521238 0 0.449065737
YIL051C YIL147C 0.063674894 0 0.017693444
YIL051C YKR048C 0.128368209 0 0.223156409
YIL051C YPL085W 0.128368209 0 0.117746131
YIL051C YKL142W 0 0 0.063869073
YAL001C YDL097C 0.080830797 0 0.19871176
YAL001C YMR093W 0.272893246 0 0.360224298
YAL001C YBR123C 0.707060291 1 0.863760823
YAL001C YDL074C 0.272893246 0 0.367218759
YAL001C YDL078C 0.149668025 0 0.223156409
YAL001C YDL147W 0.080830797 0 0.19871176
YAL001C YDR362C 0.707060291 1 0.863760823
YAL001C YDR381W 0.279976662 0 0.19871176
YAL001C YDR449C 0.164766101 0 0.223156409
YAL001C YDR523C 0.080830797 0 0.139401363
YAL001C YFR052W 0.080830797 0 0.19871176
YAL001C YGR047C 0.707060291 1 0.863760823
YAL001C YOR110W 0.707060291 1 0.863760823
YDL097C YAL019W 0.160579971 0 0.063869073
YDL097C YAL042W 0.028502013 0 0.063869073
YDL097C YBL017C 0.413446782 0 0.063869073
YDL097C YDL007W 0.413446782 0 0.877316236
YDL097C YDR363W-A 0.795907885 0 1
YDL097C YFR010W 0.379921118 0 0.877316236
YDL097C YIL075C 0.795907885 0 1
YDL097C YPL082C 0.407555052 0 0.19871176
YDL097C YPR108W 0.413446782 1 1
YDL097C YDL147W 0.413446782 0 1
YDL097C YDL215C 0.055521238 0 0.063869073
YDL097C YDR180W 0.19372976 0 0.19871176
YDL097C YDR394W 0.413446782 0 0.973729925
YDL097C YDR427W 0.795907885 1 1
YDL097C YER021W 0.413446782 0 1
YDL097C YFR004W 0.413446782 0 1
YDL097C YFR052W 0.413446782 0 1
YDL097C YGL048C 0.413446782 0 1
YDL097C YGL095C 0.407555052 0 0.277699351
YDL097C YGR232W 0.795907885 0 0.877316236
YDL097C YHR027C 0.413446782 0 1
YDL097C YHR200W 0.413446782 0 1
YDL097C YKL027W 0 0 0.063869073
YDL097C YKL145W 0.413446782 0 1
YDL097C YLR421C 0.413446782 0 1
YDL097C YOR117W 0.413446782 0 1
YDL097C YOR259C 0.413446782 0 1
YDL097C YOR261C 0.413446782 0 1
YMR093W YCL036W 0 0 0
YMR093W YDL060W 0.350111051 0.147099343 0.535023088
YMR093W YDR324C 1 0 0.84464456
YMR093W YDR388W 0.160579971 0.147099343 0.209115134
YMR093W YDR398W 1 0 0.84464456
YMR093W YEL055C 0.272893246 0 0.34093377
YMR093W YGR128C 1 0.663695038 0.84464456
YMR093W YJL109C 1 0.663695038 0.84464456
YMR093W YKR092C 0.028502013 0 0.34093377
YMR093W YDL176W 0 0 0
YMR093W YHR121W 0.164766101 0.243570982 0.272147062
YMR093W YHR196W 1 0.663695038 0.84464456
YMR093W YJR007W 0.262580285 0.243570982 0.272147062
YMR093W YPL126W 1 0.663695038 0.84464456
YAL016W YBR079C 0.410790644 0 0.209115134
YAL016W YDL134C 0.807049314 0.619405626 1
YAL016W YDL188C 0.807049314 0.619405626 0.209115134
YAL016W YGL190C 0.807049314 0.619405626 0.564532396
YAL016W YGR161C 0.135388994 0 0.128367254
YAL016W YML109W 0.532389947 0 0.128367254
YAL016W YMR273C 0.532389947 0 0.564532396
YAL016W YNL209W 0.410790644 0.222292016 0.148688558
YAL016W YOR014W 0.773764262 0.619405626 0.505454524
YAL016W YOR162C 0.262580285 0 0.128367254
YAL016W YPL152W 0.377443608 0.123110421 1
YBR079C YAR042W 0.209373362 0.147099343 0.063869073
YBR079C YDL019C 0.028502013 0.147099343 0.063869073
YBR079C YER025W 0.410790644 1 0.813478996
YBR079C YGL106W 0.028502013 0.147099343 0.054227174
YBR079C YHL004W 0.209373362 0.243570982 0.359513635
YBR079C YJR007W 0.555519994 1 0.813478996
YBR079C YLR192C 0.555519994 1 0.777787967
YBR079C YLR259C 0.402561524 0.200338789 0.209115134
YBR079C YMR309C 0.555519994 1 0.813478996
YBR079C YOR052C 0.028502013 0 0.054227174
YBR079C YDR429C 0.555519994 1 0.777787967
YBR079C YJR045C 0.227241572 0.147099343 0.209115134
YBR079C YKL004W 0.11861081 0 0.182983024
YBR079C YLR199C 0.028502013 0 0.063869073
YBR079C YMR146C 0.555519994 1 0.813478996
YBR079C YMR186W 0.259572289 0.147099343 0.063869073
YBR079C YNL244C 0.555519994 1 0.813478996
YBR079C YOR061W 0.262580285 0 0.272147062
YBR079C YOR361C 0.555519994 1 0.813478996
YBR079C YPR041W 0.555519994 1 0.813478996
YBR079C YPR116W 0.028502013 0 0.063869073
YDL134C YER032W 0.399547925 0 0.017693444
YDL134C YGL251C 0.277090366 0.222292016 0.026530917
YDL134C YML109W 0.532389947 0 0.026530917
YDL134C YOR386W 0.080830797 0.123110421 0.026530917
YDL134C YPL004C 0.128368209 0 0.19871176
YDL134C YGL190C 0.807049314 0.619405626 0.026530917
YDL134C YKL203C 0.464206933 0.123110421 0.19871176
YDL134C YLR429W 0.584555762 0 0.19871176
YDL134C YMR273C 0.532389947 0 0.19871176
YDL188C YKL028W 0.141123268 0 0.223156409
YDL188C YKR062W 0.209373362 0 0.223156409
YDL188C YMR273C 0.532389947 0 0.139401363
YDL188C YGL190C 0.807049314 0.619405626 0.139401363
YGL190C YML109W 0.532389947 0 0.128367254
YGL190C YMR304W 0.240479815 0.222292016 0.026530917
YGL190C YOR162C 0.262580285 0 0.128367254
YGR161C YJL098W 0.080830797 0 0.06481985
YML109W YML131W 0 0 0.026530917
YNL209W YBL003C 0.080830797 0.147099343 0.148688558
YNL209W YDR137W 0.028502013 0 0.148688558
YNL209W YHR064C 0.676422191 1 0.058813611
YNL209W YKL047W 0 0 0.058813611
YNL209W YMR031C 0 0 0.063869073
YNL209W YMR108W 0.11861081 0.147099343 0.148688558
YNL209W YAL036C 0.410790644 0.147099343 0.720816757
YNL209W YAL047C 0.160579971 0 0.063869073
YNL209W YBR126C 0.135388994 0.222292016 0.148688558
YNL209W YBR135W 0.227241572 0.273826385 0.148688558
YNL209W YBR155W 0.483572092 0.273826385 0.058813611
YNL209W YBR166C 0.063674894 0.123110421 0.058813611
YNL209W YBR169C 0.483572092 1 0.058813611
YNL209W YCL014W 0.028502013 0 0.063869073
YNL209W YDR484W 0.028502013 0.273826385 0.148688558
YNL209W YER071C 0 0 0.058813611
YNL209W YGR104C 0.160579971 0 0.148688558
YNL209W YGR232W 0.359768246 0 0.148688558
YNL209W YGR285C 0.676422191 1 0.272147062
YNL209W YHR013C 0.135388994 0.123110421 0.272147062
YNL209W YHR121W 0.080830797 0.147099343 0.272147062
YNL209W YIL071C 0.135388994 0 0.148688558
YNL209W YJL095W 0.160579971 0.123110421 0.026530917
YNL209W YKL009W 0.12693783 0.147099343 0.272147062
YNL209W YKR048C 0.028502013 0.273826385 0.148688558
YNL209W YLR022C 0.12693783 0 0.720816757
YNL209W YLR109W 0.306142208 0.123110421 0.57909821
YNL209W YLR320W 0.160579971 0 0.026530917
YNL209W YMR075W 0.135388994 0.273826385 0.148688558
YNL209W YNL112W 0.410790644 0.322740168 0.063869073
YNL209W YOL087C 0 0 0.058813611
YNL209W YOR081C 0.227241572 0.222292016 0.058813611
YNL209W YPL074W 0 0.491286296 0.063869073
YNL209W YOR069W 0.306142208 0.147099343 0.148688558
YNL209W YOR133W 0.410790644 0.147099343 0.272147062
YNL209W YPR110C 0.160579971 0.123110421 0.148688558
YOR014W YGR123C 0.607808548 0.619405626 0.139401363
YOR014W YLL001W 0.244387339 0.222292016 0.117746131
YAL017W YCR020W-B 0.160579971 0 0.026530917
YAL017W YDL100C 0.160579971 0.123110421 0.063869073
YAL017W YLR150W 0.255793609 0 0.063869073
YAL017W YNL247W 0.226193778 0.123110421 0.063869073
YAL017W YOR196C 0.240479815 0.123110421 0.063869073
YAL017W YPR034W 0.255793609 0.123110421 0.026530917
YCR020W-B YAL062W 0.248909505 0 0.139401363
YCR020W-B YBL019W 0.364046228 0 0.139401363
YCR020W-B YBR115C 0.132196165 0 0.026530917
YCR020W-B YCR052W 1 0 0.781643901
YCR020W-B YDL147W 0.080830797 0 0.19871176
YCR020W-B YDR520C 0.149668025 0.147099343 0.139401363
YCR020W-B YGL207W 0.598315799 0 0.19871176
YCR020W-B YGR275W 1 0 0.781643901
YCR020W-B YIL033C 0.19372976 0 0.139401363
YCR020W-B YIL126W 1 0 0.781643901
YCR020W-B YLR033W 1 0 0.781643901
YCR020W-B YLR321C 1 0 0.781643901
YCR020W-B YLR357W 1 0 0.781643901
YCR020W-B YML127W 1 0.511532063 0.781643901
YCR020W-B YMR091C 1 0 0.781643901
YCR020W-B YOL070C 0 0 0.148688558
YCR020W-B YOR115C 0.028502013 0 0.19871176
YCR020W-B YPR034W 1 0 0.781643901
YCR020W-B YFR037C 1 0 0.781643901
YCR020W-B YKR008W 1 0 0.781643901
YCR020W-B YMR033W 1 0 0.781643901
YDL100C YBR069C 0.180234305 0 0.017693444
YDL100C YDR451C 0.160579971 0 0.117746131
YDL100C YER083C 1 0 0.949718173
YDL100C YGL020C 1 0 0.949718173
YLR150W YBL024W 0.164766101 0 0.054227174
YLR150W YBL093C 0.19372976 0 0.148688558
YLR150W YBR175W 0.564472872 0 0.148688558
YLR150W YBR193C 0.164766101 0 0.148688558
YLR150W YDL043C 0.164766101 0.200338789 0.272147062
YLR150W YDL060W 0.164766101 0.147099343 0.272147062
YLR150W YDL182W 0.266038663 0 0.063869073
YLR150W YDR091C 0.555519994 0.147099343 0.778764374
YLR150W YDR283C 0.71620187 0 0.778764374
YLR150W YDR496C 0.262580285 0.200338789 0.209115134
YLR150W YER116C 0.564472872 0 0.148688558
YLR150W YGL120C 0.164766101 0 0.272147062
YLR150W YGL122C 0.402561524 0.200338789 0.063869073
YLR150W YGL127C 0.318321256 0 0.148688558
YLR150W YGL200C 0.306142208 0 0.063869073
YLR150W YGL207W 0.318321256 0 0.209115134
YLR150W YGL213C 0.31151773 0 0.209115134
YLR150W YGR090W 0.164766101 0 0.272147062
YLR150W YIL103W 0.135388994 0 0.063869073
YLR150W YJR010C-A 0.135388994 0 0.148688558
YLR150W YKL212W 0.063674894 0 0.063869073
YLR150W YLR002C 0.31151773 0.147099343 0.272147062
YLR150W YAL007C 0.028502013 0 0.063869073
YLR150W YBL036C 0 0.147099343 0
YLR150W YBR087W 0.318321256 0.329626565 0.209115134
YLR150W YDL095W 0.141123268 0 0.063869073
YLR150W YDL208W 0.164766101 0.200338789 0.272147062
YLR150W YER035W 0.816188077 0.200338789 0.209115134
YLR150W YER151C 0.19372976 0 0.063869073
YLR150W YGL173C 0.164766101 0 0.272147062
YLR150W YHR039C 0.31151773 0 0.063869073
YLR150W YHR090C 0.318321256 0.147099343 0.148688558
YLR150W YIL043C 0 0 0.063869073
YLR150W YIL076W 0.128368209 0 0.148688558
YLR150W YIL137C 0 0 0.359513635
YLR150W YJL033W 0.164766101 0 0.272147062
YLR150W YJL044C 0.266038663 0 0.063869073
YLR150W YJL047C 0.314868839 0.147099343 0.148688558
YLR150W YJL109C 0.262580285 0.200338789 0.272147062
YLR150W YJR084W 0.340850813 0 0.148688558
YLR150W YKL028W 0.164766101 0 0.148688558
YLR150W YLR022C 0.164766101 0 0.720816757
YLR150W YLR320W 0.318321256 0 0.054227174
YLR150W YLR333C 0.209373362 0 0.778764374
YLR150W YLR363W-A 0 0 0.054227174
YLR150W YLR398C 0.164766101 0 0.063869073
YLR150W YLR455W 0.19372976 0 0.054227174
YLR150W YML102W 0.318321256 0 0.209115134
YLR150W YMR240C 0.164766101 0.200338789 0.272147062
YLR150W YNL110C 0.128368209 0.200338789 0.272147062
YLR150W YNL186W 0.314868839 0 0.054227174
YLR150W YNL262W 0.318321256 0.329626565 0.209115134
YLR150W YNL317W 0.164766101 0.200338789 0.148688558
YLR150W YNR051C 0.135388994 0.200338789 0.063869073
YLR150W YNR053C 0.128368209 0 0.272147062
YLR150W YOL004W 0.318321256 0 0.209115134
YLR150W YOR058C 0.359768246 0.147099343 0.209115134
YLR150W YOR257W 0.135388994 0.147099343 0.209115134
YLR150W YPL001W 0.318321256 0.376909635 0.209115134
YLR150W YPL146C 0.164766101 0.200338789 0.209115134
YLR150W YPL150W 0 0 0
YLR150W YPR161C 0.359768246 0 0.148688558
YLR150W YPR175W 0.314868839 0.329626565 0.209115134
YLR150W YLR418C 0.318321256 0 0.148688558
YLR150W YLR435W 0.164766101 0 0.063869073
YLR150W YML006C 0.306142208 0 0.017693444
YLR150W YMR173W 0.31151773 0 0.063869073
YLR150W YNL136W 0.318321256 0 0.148688558
YLR150W YOL059W 0.266038663 0 0.277699351
YLR150W YOL068C 0.318321256 0 0.209115134
YLR150W YOR206W 0.164766101 0 0.272147062
YLR150W YOR359W 0.227241572 0.329626565 0.277699351
YLR150W YPL245W 0 0 0.063869073
YLR150W YPR116W 0.128368209 0 0.063869073
YNL247W YDL131W 0.356050453 0.123110421 0.054227174
YNL247W YGR185C 0.58760151 0.590701248 0.063869073
YNL247W YGL097W 0.028502013 0 0.209115134
YNL247W YHR193C 0.135388994 0 0.148688558
YOR196C YDR388W 0.028502013 0 0.063869073
YOR196C YML105C 0.028502013 0 0.063869073
YOR196C YMR116C 0.240479815 0.123110421 0.063869073
YOR196C YJL129C 0.028502013 0 0.017693444
YPR034W YCR052W 1 0.526783617 0.781643901
YPR034W YDL055C 0.262580285 0.123110421 0.026530917
YPR034W YDR303C 1 0.526783617 0.781643901
YPR034W YDR520C 0.149668025 0 0.139401363
YPR034W YER155C 0.160579971 0 0.06481985
YPR034W YFR037C 1 0.526783617 0.781643901
YPR034W YGR056W 1 0.526783617 0.781643901
YPR034W YGR275W 1 0 0.850948774
YPR034W YHL025W 0.829759877 0.513129529 0.850948774
YPR034W YIL126W 1 0.526783617 0.781643901
YPR034W YIL177C 0 0.322740168 0
YPR034W YJL137C 0.141123268 0.123110421 0.026530917
YPR034W YJL176C 0.829759877 0.513129529 0.850948774
YPR034W YKR008W 1 0.526783617 0.781643901
YPR034W YLR033W 1 0 0.781643901
YPR034W YLR035C 0.164766101 0.322740168 0.139401363
YPR034W YLR321C 1 0.526783617 0.781643901
YPR034W YLR357W 1 0.526783617 0.781643901
YPR034W YML127W 1 0.526783617 0.781643901
YPR034W YMR033W 1 0.526783617 0.850948774
YPR034W YMR091C 1 0.526783617 0.781643901
YPR034W YMR159C 0.141123268 0.123110421 0.19871176
YPR034W YNL085W 0.397193021 0.222292016 0.148688558
YPR034W YOR156C 0.318321256 0.123110421 0.367218759
YPR034W YOR290C 0.829759877 0.526783617 0.850948774
YPR034W YPL016W 0.829759877 0.513129529 0.850948774
YPR034W YPL208W 0.080830797 0.123110421 0.139401363
YPR034W YPR081C 0.164766101 0.123110421 0.026530917
YAL019W YAL026C 0.149668025 0.549245364 0.117746131
YAL019W YDL147W 0.080830797 0 0.063869073
YAL019W YFR052W 0.240184702 0.222292016 0.063869073
YAL019W YIL035C 0.313460575 0.123110421 0.209115134
YAL019W YJR119C 0.318321256 0.123110421 0.139401363
YAL019W YLR027C 0.132196165 0.123110421 0.06481985
YAL026C YDL019C 0.565245763 0 0.06481985
YAL026C YDR054C 0.063674894 0.123110421 0.06481985
YAL026C YKL010C 0.063674894 0.123110421 0.06481985
YAL026C YML069W 0.30000872 0 0.117746131
YDL147W YAL042W 0.028502013 0 0.063869073
YDL147W YCR032W 0.028502013 0 0.063869073
YDL147W YBL054W 0.080830797 0 0.19871176
YDL147W YBR080C 0.244081967 0 0.063869073
YDL147W YDL007W 0.413446782 0 0.877316236
YDL147W YDL013W 0.135388994 0 0.19871176
YDL147W YDR055W 0.135388994 0 0.017693444
YDL147W YDR108W 0.244081967 0 0.19871176
YDL147W YDR320C 0.028502013 0 0.063869073
YDL147W YDR363W-A 0.413446782 0 1
YDL147W YDR394W 0.413446782 0 0.973729925
YDL147W YER021W 0.413446782 0 1
YDL147W YFR004W 0.413446782 0 1
YDL147W YFR010W 0.379921118 0 0.877316236
YDL147W YHR027C 0.413446782 0 1
YDL147W YHR170W 0.135388994 0 0.277699351
YDL147W YIL071C 0.135388994 0 0.19871176
YDL147W YIL075C 0.413446782 0 1
YDL147W YIR012W 0.135388994 0 0.277699351
YDL147W YOR117W 0.413446782 0 1
YDL147W YOR259C 0.413446782 0 1
YDL147W YOR261C 0.413446782 0 1
YDL147W YPR108W 0.413446782 0 1
YDL147W YDL216C 0.244081967 0 0.19871176
YDL147W YDR179C 0.135388994 0 0.19871176
YDL147W YDR427W 0.413446782 0 1
YDL147W YER151C 0.244081967 0 0.063869073
YDL147W YFR052W 0.413446782 0 1
YDL147W YGL048C 0.413446782 0 1
YDL147W YGR232W 0.379921118 0 0.877316236
YDL147W YHR200W 0.413446782 0 1
YDL147W YJL080C 0.080830797 0 0.148688558
YDL147W YKL145W 0.413446782 0 1
YDL147W YLL040C 0.354036137 0 0.063869073
YDL147W YLR421C 0.413446782 0 1
YDL147W YOL117W 0.135388994 0 0.19871176
YDL147W YOR209C 0.080830797 0 0.026530917
YDL147W YPL242C 0.028502013 0 0.063869073
YDL147W YPR003C 0 0 0.063869073
YDL147W YPR040W 0.028502013 0 0.063869073
YFR052W YAL042W 0.028502013 0 0.063869073
YFR052W YBL076C 0.359768246 0.123110421 0.277699351
YFR052W YDL030W 0.135388994 0 0.148688558
YFR052W YDR427W 0.65228884 0 1
YFR052W YDL007W 0.65228884 0.711212898 0.877316236
YFR052W YDL148C 0.228431947 0 0.19871176
YFR052W YDR363W-A 0.413446782 0 1
YFR052W YER021W 0.413446782 0.420328916 1
YFR052W YFR004W 0.413446782 0.711212898 1
YFR052W YFR010W 0.379921118 0.420328916 0.877316236
YFR052W YGL095C 0.408194879 0 0.277699351
YFR052W YGL178W 0.339788398 0 0.063869073
YFR052W YHR027C 0.413446782 0.711212898 1
YFR052W YHR102W 0.413675353 0.123110421 0.063869073
YFR052W YIL075C 0.413446782 0.711212898 1
YFR052W YKL145W 0.413446782 0.711212898 1
YFR052W YMR089C 0.408194879 0.420328916 0.19871176
YFR052W YOR259C 0.413446782 0.711212898 1
YFR052W YOR261C 0.413446782 0.711212898 1
YFR052W YPL082C 0.407555052 0.222292016 0.19871176
YFR052W YPR108W 0.413446782 0 1
YFR052W YGL048C 0.413446782 0.711212898 1
YFR052W YGL078C 0.30000872 0.222292016 0.026530917
YFR052W YHR200W 0.413446782 0 1
YFR052W YKL203C 0.228431947 0.123110421 0.19871176
YFR052W YMR048W 0.240184702 0 0.19871176
YIL035C YBL003C 0.364046228 0 0.223156409
YIL035C YER133W 0.452278665 0.123110421 0.378217219
YIL035C YGL137W 0.028502013 0 0.182983024
YIL035C YGL207W 0.284664994 0 0.378217219
YIL035C YGR090W 0.164766101 0 0.863760823
YIL035C YHR131C 0 0 0.026530917
YIL035C YBR088C 0.364046228 0.377398788 0.209115134
YIL035C YBR143C 0.262580285 0 0.182983024
YIL035C YBR231C 0.301511488 0 0.223156409
YIL035C YBR279W 0.555519994 0 0.378217219
YIL035C YCL031C 0.164766101 0 0.863760823
YIL035C YDR043C 0.435621101 0 0.139401363
YIL035C YER164W 0.284664994 0.123110421 0.378217219
YIL035C YGL019W 1 0.377398788 0.863760823
YIL035C YGR063C 0.935342712 0 0.378217219
YIL035C YIL063C 0.284664994 0 0.19871176
YIL035C YJL044C 0.141123268 0.377398788 0.06481985
YIL035C YJL115W 0.364046228 0 0.19871176
YIL035C YKL088W 0.248909505 0.377398788 0.182983024
YIL035C YKL160W 0.272893246 0 0.139401363
YIL035C YLR109W 0.43240374 0.123110421 0.026530917
YIL035C YLR387C 0.028502013 0 0.475829319
YIL035C YML069W 0.272893246 0 0.378217219
YIL035C YMR154C 0.160579971 0.123110421 0
YIL035C YMR230W 0.141123268 0 0.272147062
YIL035C YNL030W 0.364046228 0 0.378217219
YIL035C YNL031C 0.344098675 0 0.223156409
YIL035C YNL088W 0.284664994 0.123110421 0.223156409
YIL035C YOL088C 0.135388994 0.123110421 0.06481985
YIL035C YOL145C 0.555519994 0 0.378217219
YIL035C YOR039W 1 0.377398788 0.863760823
YIL035C YOR052C 0.248909505 0 0.139401363
YIL035C YOR054C 0.627461659 0.377398788 0.182983024
YIL035C YPR103W 0.135388994 0.123110421 0.19871176
YIL035C YLR362W 0.437264421 0.443169629 0.026530917
YIL035C YLR418C 0.555519994 0 0.378217219
YIL035C YNL149C 0 0 0.139401363
YIL035C YOL054W 0.272893246 0.123110421 0.139401363
YIL035C YOR061W 1 0.46209163 0.863760823
YJR119C YIL091C 0 0 0.223156409
YJR119C YDL153C 0.128368209 0 0.223156409
YLR027C YDR385W 0.11861081 0 0.063869073
YLR027C YJR009C 0.329674824 0.123110421 0.06481985
YAL020C YBL071W-A 0.632376154 0 0.058813611
YBL071W-A YCR009C 0.028502013 0.147099343 0.063869073
YBL071W-A YDR385W 0.135388994 0.147099343 0.063869073
YBL071W-A YDR388W 0.028502013 0.147099343 0.063869073
YBL071W-A YEL037C 0.240479815 0.147099343 0.139401363
YBL071W-A YIL103W 1 0 0.058813611
YBL071W-A YKL191W 1 0 0.058813611
YBL071W-A YLR384C 0.632376154 0 0.128367254
YBL071W-A YLR429W 0.135388994 0.147099343 0.063869073
YAL021C YCR093W 0.737024591 0.788548347 0.813478996
YAL021C YDR252W 0.141123268 0 0.767877357
YAL021C YGR134W 0.366692109 0 0.813478996
YAL021C YNL288W 0.366692109 0 0.813478996
YAL021C YNR052C 0.737024591 0.788548347 0.813478996
YCR093W YIL075C 0.307197262 0.222292016 0.19871176
YCR093W YNL288W 0.318029535 0 0.813478996
YCR093W YOR209C 0.353240254 0.123110421 0.139401363
YDR252W YGR134W 0.141123268 0 0.767877357
YDR252W YJR011C 0 0 0
YGR134W YHR193C 0.160579971 0 0.19871176
YGR134W YJR011C 0 0 0
YGR134W YPL216W 0 0 0
YGR134W YPL268W 0.160579971 0 0.223156409
YNL288W YPR035W 0.160579971 0 0.026530917
YNR052C YDR212W 0.080830797 0 0.19871176
YNR052C YGR086C 0.307197262 0 0.19871176
YNR052C YHR193C 0.160579971 0 0.19871176
YAL023C YBR159W 0.11861081 0.123110421 0.354309645
YAL023C YCR043C 0 0 0.06481985
YBR159W YBL060W 0.431613365 0 0.063869073
YBR159W YJL123C 0 0 0.06481985
YBR159W YDR174W 0.11861081 0 0.06481985
YBR159W YDR381W 0.063674894 0 0.06481985
YBR159W YGL008C 0.028502013 0.123110421 0.212100908
YBR159W YIL105C 0.028502013 0 0.212100908
YBR159W YJR065C 0.028502013 0.123110421 0.054227174
YBR159W YLL050C 0.028502013 0 0.063869073
YBR159W YLR314C 0.028502013 0 0.212100908
YBR159W YLR429W 0.11861081 0 0.063869073
YBR159W YNL055C 0.063674894 0 0.386303082
YBR159W YNR035C 0.028502013 0 0.063869073
YBR159W YOR233W 0.063674894 0.123110421 0.063869073
YCR043C YBL002W 0 0 0.06481985
YCR043C YBL075C 0 0 0.063869073
YCR043C YCR009C 0 0 0.503049637
YCR043C YBR009C 0 0 0.06481985
YCR043C YDL095W 0 0 0.06481985
YCR043C YDR174W 0 0 0.06481985
YCR043C YPL146C 0 0 0.06481985
YCR043C YDL053C 0 0 0.06481985
YCR043C YDR381W 0 0 0.06481985
YCR043C YDR388W 0 0 0.503049637
YCR043C YEL036C 0 0 0.433974071
YCR043C YLR429W 0 0 0.063869073
YAL024C YNL312W 0.277090366 0 0.017693444
YNL312W YAR007C 0.889962802 0.680908576 1
YNL312W YDR499W 0.691804 0.329626565 0.360224298
YNL312W YFL014W 0.248909505 0 0.139401363
YNL312W YFR037C 0.521504689 0 0.19871176
YNL312W YHR164C 0.564472872 0.680908576 0.768932809
YNL312W YHR204W 0.135388994 0.147099343 0.223156409
YNL312W YJL173C 0.889962802 0.668396355 1
YDL019C YBL003C 0.128368209 0.147099343 0.06481985
YDL019C YAR042W 0.905945083 1 0.354309645
YDL019C YDR381W 0.279976662 0.147099343 0.06481985
YDL019C YGL137W 0.327122566 0 0.212100908
YDL019C YJL207C 0.327122566 0 0.212100908
YDR054C YBL035C 0.080830797 0.123110421 0.19871176
YDR054C YBR026C 0.063674894 0.123110421 0.06481985
YDR054C YBR280C 0.737024591 0.53787657 0.742127949
YDR054C YDL132W 0.737024591 0.53787657 0.742127949
YDR054C YDL164C 0.344098675 0.404988165 0.128367254
YDR054C YDL215C 0.055521238 0.123110421 0.06481985
YDR054C YIL148W 0.527870332 0 0.148688558
YDR054C YDR328C 0.737024591 0.53787657 0.742127949
YDR054C YFL029C 0.58760151 0.123110421 0.058813611
YDR054C YGL173C 0.461106052 0.123110421 0.148688558
YDR054C YGL252C 0.028502013 0 0.19871176
YDR054C YIL046W 0.737024591 0.53787657 0.742127949
YDR054C YJL047C 0.413446782 0.53787657 0.584577579
YDR054C YJR090C 0.737024591 0.53787657 0.742127949
YDR054C YKR009C 0.244081967 0.123110421 0.06481985
YDR054C YOL063C 0.080830797 0 0
YDR054C YPR138C 0 0 0.017693444
YDR054C YPR164W 0.307197262 0 0
YKL010C YBR082C 0.752246321 0.53787657 0.026530917
YKL010C YIL148W 0.527870332 0 0.063869073
YKL010C YLR304C 0.063674894 0.123110421 0.216159987
YKL010C YOR233W 0.240479815 0.123110421 0.063869073
YML069W YBL002W 0.532389947 0.147099343 0.723144819
YML069W YBL003C 0.532389947 0.147099343 0.723144819
YML069W YBR009C 0.532389947 0.147099343 0.723144819
YML069W YBR010W 0.557874897 0.147099343 0.723144819
YML069W YBR279W 0.532389947 0.698574812 0.714455863
YML069W YDR108W 0.128368209 0 0.19871176
YML069W YDR224C 0.532389947 0.147099343 0.723144819
YML069W YDR225W 0.557874897 0.147099343 0.723144819
YML069W YER164W 0.637038384 0.698574812 0.714455863
YML069W YGL207W 0.727484401 0.698574812 1
YML069W YGL244W 0.532389947 0.698574812 0.714455863
YML069W YKL007W 0.30000872 0.147099343 0.209115134
YML069W YKR048C 0.727484401 0.147099343 0.572166205
YML069W YLR249W 0.141123268 0.147099343 0.209115134
YML069W YLR410W 0.11861081 0 0.026530917
YML069W YAR042W 0.141123268 0.147099343 0.139401363
YML069W YGR071C 0 0 0.139401363
YML069W YML107C 0 0 0.209115134
YML069W YNL030W 0.532389947 0.147099343 0.572166205
YML069W YNL031C 0.557874897 0.147099343 0.572166205
YML069W YNL088W 0.532389947 0.147099343 0.38455643
YML069W YOL006C 0.557874897 0.147099343 0.723144819
YML069W YOL013C 0.128368209 0 0.19871176
YML069W YOL108C 0.318029535 0.363131869 0.139401363
YML069W YOL145C 0.532389947 0.698574812 0.714455863
YML069W YOR039W 0.272893246 0 0.223156409
YML069W YOR061W 0.272893246 0 0.223156409
YML069W YOR123C 0.532389947 0.698574812 0.714455863
YML069W YPR171W 0.028502013 0.147099343 0.209115134
YAL027W YCR028C-A 0.31151773 0 0.06481985
YAL027W YDL014W 0.164766101 0 0.139401363
YAL027W YDR381W 0.364046228 0 0.128367254
YAL027W YDR388W 0.339788398 0 0.054227174
YAL027W YGL106W 0.028502013 0 0.054227174
YAL027W YIL095W 0.248909505 0 0.054227174
YAL027W YIL105C 0.339788398 0 0.06481985
YAL027W YLL018C 0.164766101 0 0.128367254
YAL027W YLR429W 0.080830797 0 0.054227174
YAL027W YML095C 1 0 0.139401363
YAL027W YMR128W 0.164766101 0 0.139401363
YAL027W YNL106C 0.248909505 0 0.054227174
YAL027W YOR294W 0.164766101 0 0.139401363
YAL027W YPL004C 0.248909505 0 0.06481985
YAL027W YPL022W 1 0 0.139401363
YAL027W YPL146C 0.164766101 0 0.139401363
YAL027W YPR171W 0.248909505 0 0.054227174
YAL027W YCR009C 0.318029535 0 0.054227174
YAL027W YER049W 0.307197262 0 0.128367254
YCR028C-A YBL003C 0.31151773 0.329626565 0.223156409
YCR028C-A YBL019W 0.31151773 0 0.06481985
YCR028C-A YNL031C 0.128368209 0.329626565 0.223156409
YCR028C-A YPL004C 0.128368209 0 0.216159987
YCR028C-A YGL207W 0.164766101 0 0.223156409
YCR028C-A YHR164C 0.484820288 0.680908576 0.223156409
YCR028C-A YIL107C 0.080830797 0 0.063869073
YCR028C-A YJR010C-A 0.080830797 0 0.117746131
YCR028C-A YKL114C 0.31151773 0 0.216159987
YCR028C-A YLR226W 0.164766101 0 0.06481985
YCR028C-A YNR051C 0.080830797 0.200338789 0.063869073
YCR028C-A YPR161C 0.164766101 0 0.06481985
YDL014W YBL003C 0.164766101 0 0.223156409
YDL014W YBL024W 0.525019082 0.475159236 0.139401363
YDL014W YDL168W 0.226193778 0.123110421 0.06481985
YDL014W YGR271C-A 0.47752789 0 0.34093377
YDL014W YKL035W 0.240479815 0.244946187 0.063869073
YDL014W YLR320W 0.164766101 0 0.139401363
YDL014W YMR014W 0.350111051 0 0.34093377
YDL014W YNL255C 0 0 0.063869073
YDL014W YOR056C 0.47752789 0.123110421 0.475829319
YDL014W YPL220W 0.12693783 0 0.359513635
YDL014W YPR178W 0.276076972 0 0.272147062
YDL014W YDL040C 0.240479815 0.244946187 0.359513635
YDL014W YDL060W 0.402561524 0 0.535023088
YDL014W YDL208W 0.493961867 0 0.64373211
YDL014W YDR060W 0.274872651 0 0.475829319
YDL014W YDR365C 0.350111051 0 0.34093377
YDL014W YDR449C 0.47752789 0 0.605888772
YDL014W YDR496C 0.164766101 0 0.34093377
YDL014W YDR507C 0.240479815 0.244946187 0.209115134
YDL014W YEL054C 0.274872651 0 0.359513635
YDL014W YER021W 0.228431947 0.123110421 0.148688558
YDL014W YER063W 0.274872651 0 0.139401363
YDL014W YER131W 0.274872651 0 0.359513635
YDL014W YER147C 0.164766101 0 0.223156409
YDL014W YER162C 0.164766101 0 0.148688558
YDL014W YER164W 0.228431947 0.123110421 0.223156409
YDL014W YGL049C 0.274872651 0 0.666408922
YDL014W YGL078C 0.402561524 0.123110421 0.34093377
YDL014W YGL120C 0.47752789 0.123110421 0.535023088
YDL014W YGL200C 0.128368209 0 0.06481985
YDL014W YGL213C 0.228431947 0 0.223156409
YDL014W YGR103W 0.47752789 0 0.535023088
YDL014W YHR013C 0.240479815 0.244946187 0.359513635
YDL014W YHR039C 0.226193778 0.123110421 0.06481985
YDL014W YHR052W 0.274872651 0 0.475829319
YDL014W YHR066W 0.274872651 0 0.34093377
YDL014W YHR089C 0.402561524 0 0.64373211
YDL014W YIL043C 0 0.123110421 0.117746131
YDL014W YIR001C 0.164766101 0 0.063869073
YDL014W YJL033W 0.350111051 0.123110421 0.475829319
YDL014W YJL095W 0.240479815 0.244946187 0.026530917
YDL014W YKL018W 0.646975846 0.475159236 0.223156409
YDL014W YKL075C 0 0 0.063869073
YDL014W YKR024C 0.350111051 0.123110421 0.34093377
YDL014W YKR092C 0.028502013 0 0.34093377
YDL014W YLR175W 0.646975846 0.123110421 0.64373211
YDL014W YLR197W 0.493961867 0 0.75572833
YDL014W YLR221C 0.274872651 0 0.475829319
YDL014W YLR369W 0.164766101 0 0.223156409
YDL014W YLR398C 0.164766101 0.123110421 0.063869073
YDL014W YLR455W 0 0 0.139401363
YDL014W YMR049C 0.350111051 0 0.535023088
YDL014W YMR075W 0.240479815 0.123110421 0.223156409
YDL014W YMR229C 0.47752789 0 0.605888772
YDL014W YNL023C 0 0 0.063869073
YDL014W YNL308C 0.47752789 0 0.34093377
YDL014W YNR038W 0.350111051 0.123110421 0.475829319
YDL014W YNR054C 0.47752789 0 0.535023088
YDL014W YOL139C 0.164766101 0 0.666408922
YDL014W YOL144W 0.350111051 0 0.34093377
YDL014W YOR206W 0.350111051 0 0.475829319
YDL014W YOR310C 0.47752789 0 0.75572833
YDL014W YOR381W 0.028502013 0.123110421 0.017693444
YDL014W YPL066W 0 0 0.063869073
YDL014W YPR161C 0.459084605 0.244946187 0.148688558
YDR381W YBL024W 0.164766101 0 0.128367254
YDR381W YBL093C 0.19372976 0 0.182983024
YDR381W YBR054W 0.248909505 0 0.06481985
YDR381W YBR187W 0 0 0.06481985
YDR381W YBR278W 0.555519994 0.200338789 0.19871176
YDR381W YCR009C 0.248909505 0.147099343 0.10842611
YDR381W YDL040C 0.080830797 0 0.19871176
YDR381W YDL043C 0.164766101 0.393233403 0.148688558
YDR381W YDL060W 0.164766101 0.147099343 0.148688558
YDR381W YDL182W 0.132196165 0 0.128367254
YDR381W YDL201W 0.164766101 0.147099343 0.128367254
YDR381W YDR001C 0.248909505 0 0.026530917
YDR381W YDR207C 0.31151773 0.200338789 0.19871176
YDR381W YDR283C 0.364046228 0 0.148688558
YDR381W YDR365C 0.164766101 0.393233403 0.139401363
YDR381W YAL007C 0.244387339 0 0.06481985
YDR381W YBR215W 0.164766101 0.200338789 0.19871176
YDR381W YCL011C 0.516427908 0.393233403 0.148688558
YDR381W YDL070W 0 0.147099343 0.128367254
YDR381W YDL092W 0.279976662 0.147099343 0.148688558
YDR381W YDR174W 0.164766101 0.200338789 0.139401363
YDR381W YDR195W 0.164766101 0.393233403 0.182983024
YDR381W YDR398W 0.164766101 0 0.182983024
YDR381W YDR462W 0.080830797 0 0.148688558
YDR381W YDR475C 0 0 0
YDR381W YER035W 0.248909505 0.243570982 0.139401363
YDR381W YER174C 0.248909505 0 0.128367254
YDR381W YFR010W 0.080830797 0 0.19871176
YDR381W YGL099W 0.446751355 0 0.026530917
YDR381W YGL112C 0.19372976 0.147099343 0.19871176
YDR381W YGL166W 0.19372976 0 0.128367254
YDR381W YGL173C 0.164766101 0 0.148688558
YDR381W YGL244W 0.164766101 0 0.19871176
YDR381W YGL252C 0.19372976 0 0.19871176
YDR381W YGR128C 0.478711411 0.243570982 0.182983024
YDR381W YHR039C 0.31151773 0 0.06481985
YDR381W YHR090C 0.364046228 0.147099343 0.19871176
YDR381W YHR118C 0.31151773 0.200338789 0.182983024
YDR381W YHR185C 0.028502013 0 0
YDR381W YHR193C 0.19372976 0.147099343 0.182983024
YDR381W YIL043C 0 0 0.117746131
YDR381W YIL070C 0.19372976 0 0.117746131
YDR381W YIR001C 0.164766101 0.243570982 0.026530917
YDR381W YIR008C 0.31151773 0 0.182983024
YDR381W YJL033W 0.164766101 0 0.148688558
YDR381W YJL050W 0.452278665 0.243570982 0.190352962
YDR381W YJL109C 0.164766101 0.243570982 0.182983024
YDR381W YJL125C 0.164766101 0 0.19871176
YDR381W YJL128C 0.425479877 0.147099343 0.026530917
YDR381W YJL168C 0.164766101 0 0.128367254
YDR381W YJR084W 0.19372976 0 0.190352962
YDR381W YKL004W 0.063674894 0 0.182983024
YDR381W YKL018W 0.31151773 0 0.19871176
YDR381W YKL023W 0 0 0.026530917
YDR381W YKL075C 0.19372976 0 0.026530917
YDR381W YKL155C 0.080830797 0 0.148688558
YDR381W YKR037C 0.028502013 0 0.19871176
YDR381W YKR048C 0.425479877 0.147099343 0.148688558
YDR381W YLR022C 0.446751355 0 0.148688558
YDR381W YLR085C 0.028502013 0.147099343 0.19871176
YDR381W YLR170C 0.244387339 0.147099343 0.19871176
YDR381W YLR333C 0.080830797 0 0.148688558
YDR381W YLR386W 0.063674894 0.147099343 0.182983024
YDR381W YLR398C 0.164766101 0 0.026530917
YDR381W YLR455W 0.19372976 0 0.128367254
YDR381W YML062C 0.516427908 0.200338789 0.19871176
YDR381W YML065W 0.31151773 0.200338789 0.182983024
YDR381W YML112W 0.164766101 0 0.19871176
YDR381W YMR014W 0.164766101 0 0.139401363
YDR381W YMR229C 0.164766101 0.243570982 0.148688558
YDR381W YMR237W 0.244387339 0 0.182983024
YDR381W YMR239C 0.164766101 0 0.139401363
YDR381W YMR240C 0.164766101 0.393233403 0.148688558
YDR381W YNL049C 0.244387339 0.147099343 0.182983024
YDR381W YNL177C 0.080830797 0 0.148688558
YDR381W YNL238W 0.279976662 0 0.10842611
YDR381W YNL252C 0.080830797 0 0.148688558
YDR381W YNL308C 0.164766101 0 0.139401363
YDR381W YNL317W 0.164766101 0.393233403 0.182983024
YDR381W YNR051C 0.080830797 0.393233403 0.026530917
YDR381W YOL004W 0.364046228 0 0.19871176
YDR381W YOR048C 0.164766101 0 0.128367254
YDR381W YPL001W 0.164766101 0.200338789 0.19871176
YDR381W YPL195W 0.244387339 0.147099343 0.19871176
YDR381W YPL209C 0.279976662 0 0.19871176
YDR381W YPL217C 0.164766101 0.243570982 0.148688558
YDR381W YPL227C 0.080830797 0 0.117746131
YDR381W YPR107C 0.164766101 0.393233403 0.182983024
YDR381W YPR162C 0.31151773 0.200338789 0.182983024
YDR381W YDR440W 0.555519994 0.147099343 0.128367254
YDR381W YDR449C 0.164766101 0.243570982 0.182983024
YDR381W YDR515W 0.080830797 0.393233403 0.148688558
YDR381W YER050C 0.080830797 0 0.148688558
YDR381W YFR030W 0.19372976 0 0.182983024
YDR381W YGL067W 0.149668025 0 0.06481985
YDR381W YGL120C 0.164766101 0 0.148688558
YDR381W YGL122C 0.516427908 0.243570982 0.128367254
YDR381W YGL200C 0.279976662 0 0.06481985
YDR381W YGL213C 0.31151773 0 0.139401363
YDR381W YGR170W 0.132196165 0 0.117746131
YDR381W YGR245C 0.446751355 0 0.128367254
YDR381W YHL034C 0.248909505 0.393233403 0.148688558
YDR381W YHR013C 0.080830797 0 0.19871176
YDR381W YHR052W 0.080830797 0.147099343 0.19871176
YDR381W YHR066W 0.028502013 0.243570982 0.139401363
YDR381W YHR127W 0.028502013 0 0.128367254
YDR381W YIL026C 0.028502013 0.147099343 0.19871176
YDR381W YIL161W 0 0 0.026530917
YDR381W YJL006C 0.164766101 0 0.19871176
YDR381W YJR032W 0.248909505 0.147099343 0.026530917
YDR381W YJR041C 0.164766101 0 0.139401363
YDR381W YKL114C 0.364046228 0 0.128367254
YDR381W YKL212W 0.063674894 0 0.117746131
YDR381W YKR024C 0.164766101 0 0.139401363
YDR381W YKR092C 0.425479877 0 0.139401363
YDR381W YLL027W 0.132196165 0 0.117746131
YDR381W YLR002C 0.31151773 0.147099343 0.19871176
YDR381W YLR429W 0.244387339 0.147099343 0.182983024
YDR381W YLR435W 0.164766101 0 0.128367254
YDR381W YML010W 0.707060291 0 0.19871176
YDR381W YML012W 0.244387339 0 0.06481985
YDR381W YMR123W 0.028502013 0 0.117746131
YDR381W YMR128W 0.164766101 0 0.148688558
YDR381W YNL051W 0.279976662 0 0.182983024
YDR381W YNL061W 0.164766101 0 0.148688558
YDR381W YNL088W 0.31151773 0.200338789 0.139401363
YDR381W YNL139C 0.707060291 0.200338789 0.19871176
YDR381W YNL293W 0.244387339 0 0.182983024
YDR381W YOL033W 0.164766101 0 0.06481985
YDR381W YOL115W 0.364046228 0 0.190352962
YDR381W YOR206W 0.446751355 0 0.19871176
YDR381W YOR213C 0.164766101 0 0.19871176
YDR381W YPL022W 0.555519994 0.200338789 0.19871176
YDR381W YPL169C 0.516427908 0.393233403 0.19871176
YDR381W YPR045C 0.164766101 0 0.128367254
YDR388W YBL097W 0.244387339 0 0.209115134
YDR388W YBR058C 0.160579971 0 0.063869073
YDR388W YBR108W 0 0 0.017693444
YDR388W YBR278W 0.160579971 0.147099343 0.209115134
YDR388W YCR008W 0.160579971 0 0
YDR388W YCR009C 0.69071692 1 0.7724656
YDR388W YCR086W 0.244387339 0 0.209115134
YDR388W YDL031W 0.128368209 0 0.209115134
YDR388W YDL125C 0.028502013 0.147099343 0.063869073
YDR388W YDR365C 0.128368209 0.147099343 0.209115134
YDR388W YBL058W 0.458239705 0 0.063869073
YDR388W YBR097W 0.327122566 0 0.117746131
YDR388W YCL014W 0.028502013 0 0.532138999
YDR388W YDL095W 0.028502013 0 0.117746131
YDR388W YDR052C 0.160579971 0.147099343 0.026530917
YDR388W YDR243C 0.128368209 0 0.117746131
YDR388W YDR314C 0.160579971 0 0.054227174
YDR388W YDR416W 0.128368209 0 0.117746131
YDR388W YFR010W 0.028502013 0 0.026530917
YDR388W YGL106W 0.458087142 0.534275941 0.410506124
YDR388W YGL175C 0.339788398 0.147099343 0.063869073
YDR388W YGL252C 0.339788398 0 0.117746131
YDR388W YGR188C 0.377443608 0.273826385 0.413755487
YDR388W YHL008C 0.180234305 0 0.063869073
YDR388W YHR042W 0.028502013 0 0.117746131
YDR388W YHR185C 0.458239705 0 0
YDR388W YIL063C 0.244387339 0 0.117746131
YDR388W YIL148W 0.128368209 0 0.209115134
YDR388W YJL033W 0.128368209 0 0.209115134
YDR388W YJL102W 0.028502013 0.147099343 0.063869073
YDR388W YKL018W 0.160579971 0 0.117746131
YDR388W YLR015W 0.160579971 0 0.117746131
YDR388W YLR096W 0.327122566 0 0.316028591
YDR388W YLR381W 0.160579971 0.273826385 0.413755487
YDR388W YNL103W 0.160579971 0.147099343 0.054227174
YDR388W YNL244C 0.028502013 0.147099343 0.063869073
YDR388W YOL098C 0 0 0.063869073
YDR388W YOR057W 0.160579971 0.273826385 0.026530917
YDR388W YOR195W 0.377443608 0 0.413755487
YDR388W YPL209C 0.377443608 0 0.413755487
YDR388W YPR093C 0 0 0.063869073
YDR388W YPR161C 0.160579971 0 0.054227174
YDR388W YDR449C 0.128368209 0.147099343 0.209115134
YDR388W YDR523C 0.458239705 0 0.063869073
YDR388W YEL037C 0.160579971 0.273826385 0.117746131
YDR388W YER049W 0.128368209 0.147099343 0.054227174
YDR388W YER116C 0.160579971 0 0.054227174
YDR388W YER129W 0.028502013 0 0.063869073
YDR388W YFR024C-A 0.69071692 0 0.7724656
YDR388W YFR030W 0.028502013 0 0.026530917
YDR388W YGL070C 0.028502013 0 0.117746131
YDR388W YGR250C 0 0.147099343 0.063869073
YDR388W YHL032C 0.028502013 0 0.063869073
YDR388W YIL015W 0.160579971 0 0.017693444
YDR388W YIL033C 0.339788398 0 0.316028591
YDR388W YIL039W 0.327122566 0 0.063869073
YDR388W YJL084C 0.481115895 0.273826385 0.063869073
YDR388W YJR043C 0.028502013 0 0.209115134
YDR388W YKR011C 0 0 0.054227174
YDR388W YLL022C 0.160579971 0.273826385 0.117746131
YDR388W YLL027W 0.028502013 0 0.117746131
YDR388W YLR144C 0.464206933 0 0.026530917
YDR388W YLR218C 0.128368209 0 0.117746131
YDR388W YLR272C 0.244387339 0 0.209115134
YDR388W YLR429W 0.69071692 0.534275941 0.7724656
YDR388W YML011C 0.028502013 0 0.054227174
YDR388W YML016C 0.160579971 0 0.316028591
YDR388W YMR192W 0.430048837 0.273826385 0.410506124
YDR388W YOR138C 0.437264421 0.273826385 0.063869073
YDR388W YPL022W 0.437264421 0.147099343 0.117746131
YDR388W YPL249C 0.437264421 0 0.410506124
YGL106W YAL029C 0.769304064 0.534275941 0.564532396
YGL106W YBL079W 0.452278665 0 0.054227174
YGL106W YBR001C 0.028502013 0 0.054227174
YGL106W YBR030W 0.028502013 0 0.054227174
YGL106W YBR058C 0.028502013 0 0.017693444
YGL106W YBR109C 0.399547925 0.273826385 0.564532396
YGL106W YBR130C 0.769304064 0.147099343 0.564532396
YGL106W YBR218C 0.028502013 0 0.017693444
YGL106W YCR008W 0.277090366 0 0
YGL106W YDL181W 0.180234305 0 0.054227174
YGL106W YDR017C 0.028502013 0 0.017693444
YGL106W YDR171W 0.377443608 0.273826385 0.054227174
YGL106W YDR457W 0.277090366 0 0.054227174
YGL106W YEL037C 0.128368209 0.273826385 0.054227174
YGL106W YER151C 0.028502013 0 0.017693444
YGL106W YOR127W 0.458087142 0 0.469649595
YGL106W YPL004C 0.327122566 0 0.054227174
YGL106W YPR188C 0.503899329 0.920830814 0.469649595
YGL106W YGR086C 0.327122566 0 0.054227174
YGL106W YGR188C 0.454182188 0.273826385 0.054227174
YGL106W YJL033W 0.228431947 0 0.054227174
YGL106W YKL124W 0.327122566 0 0.054227174
YGL106W YKL160W 0.128368209 0 0.054227174
YGL106W YKR010C 0.279976662 0 0.054227174
YGL106W YLR144C 0.458087142 0 0.017693444
YGL106W YLR203C 0.128368209 0 0.054227174
YGL106W YLR288C 0.277090366 0.147099343 0.054227174
YGL106W YLR304C 0.128368209 0.147099343 0.054227174
YGL106W YLR319C 0.503899329 0.534275941 0.436584909
YGL106W YLR356W 0.028502013 0 0.054227174
YGL106W YLR429W 0.458087142 0.534275941 0.054227174
YGL106W YML011C 0.028502013 0 0.054227174
YGL106W YML034W 0.303034294 0 0.054227174
YGL106W YMR071C 0.327122566 0 0.500815158
YGL106W YMR173W 0.028502013 0 0.017693444
YGL106W YMR304W 0.028502013 0 0.017693444
YGL106W YMR309C 0.028502013 0.147099343 0.017693444
YGL106W YNL023C 0 0 0.017693444
YGL106W YOL098C 0 0 0.017693444
YGL106W YOL139C 0.277090366 0.147099343 0.054227174
YGL106W YOR035C 0.714416831 0.841661629 0.017693444
YGL106W YOR249C 0.377443608 0.273826385 0.054227174
YGL106W YOR326W 0.762509541 0.534275941 0.564532396
YGL106W YOR368W 0.277090366 0.147099343 0.054227174
YGL106W YPL040C 0.128368209 0 0.054227174
YGL106W YPR171W 0.244387339 0.273826385 0.564532396
YIL095W YDL060W 0.240479815 0 0.209115134
YIL095W YDR099W 0.306142208 0 0.054227174
YIL095W YLR015W 0.240479815 0.244946187 0.117746131
YIL095W YPR161C 0.437264421 0.443169629 0.054227174
YIL105C YDR440W 0.19372976 0.147099343 0.06481985
YIL105C YDR314C 0.19372976 0 0.06481985
YIL105C YGR135W 0.458239705 0 0.063869073
YIL105C YPL208W 0.19372976 0 0.06481985
YIL105C YPR161C 0.413446782 0 0.06481985
YIL105C YKL126W 0.128368209 0 0.384990793
YIL105C YOL038W 0.028502013 0 0.199050162
YLR429W YBL079W 0.407555052 0 0.19871176
YLR429W YCR008W 0.306142208 0 0
YLR429W YCR009C 0.69071692 0.534275941 0.7724656
YLR429W YDR212W 0.135388994 0.273826385 0.182983024
YLR429W YER048C 0.135388994 0.273826385 0.054227174
YLR429W YER049W 0.615425288 0.147099343 0.054227174
YLR429W YGR086C 0.180234305 0 0.479503966
YLR429W YHL024W 0.437264421 0.147099343 0.063869073
YLR429W YJL076W 0.314868839 0.147099343 0.209115134
YLR429W YJL138C 0.209373362 0.147099343 0.209115134
YLR429W YKL126W 0.180234305 0 0.316028591
YLR429W YKR082W 0.30000872 0 0.19871176
YLR429W YLL022C 0.314868839 0.273826385 0.19871176
YLR429W YLR203C 0.56781236 0 0.117746131
YLR429W YLR277C 0.141123268 0.147099343 0.182983024
YLR429W YAR007C 0.306142208 0.147099343 0.209115134
YLR429W YBR223C 0.080830797 0 0.054227174
YLR429W YBR234C 0.795365356 0 0.828085299
YLR429W YDL017W 0.314868839 0 0.182983024
YLR429W YDL095W 0.141123268 0 0.117746131
YLR429W YDL148C 0.228431947 0.147099343 0.209115134
YLR429W YDR032C 0.028502013 0 0.063869073
YLR429W YDR174W 0.209373362 0.147099343 0.209115134
YLR429W YDR314C 0.160579971 0 0.054227174
YLR429W YDR440W 0.314868839 0.273826385 0.054227174
YLR429W YEL001C 0 0 0.063869073
YLR429W YEL037C 0.314868839 1 0.19871176
YLR429W YEL051W 0.306142208 0 0.19871176
YLR429W YFR010W 0.135388994 0 0.19871176
YLR429W YGL092W 0.30000872 0.147099343 0.19871176
YLR429W YGL252C 0.160579971 0 0.19871176
YLR429W YGR261C 0.244387339 0 0.19871176
YLR429W YIL039W 0.244387339 0 0.063869073
YLR429W YIL070C 0.055521238 0 0.117746131
YLR429W YIL076W 0.244387339 0 0.182983024
YLR429W YIL103W 0.135388994 0 0.063869073
YLR429W YJL020C 0.464206933 0.534275941 0.7724656
YLR429W YJL033W 0.228431947 0 0.209115134
YLR429W YJL092W 0.314868839 0 0.054227174
YLR429W YJR065C 0.874528843 0.147099343 0.828085299
YLR429W YKL160W 0.314868839 0 0.054227174
YLR429W YKR048C 0.511567227 0.273826385 0.209115134
YLR429W YKR092C 0.244387339 0 0.209115134
YLR429W YLL060C 0.063674894 0 0.063869073
YLR429W YLR015W 0.314868839 0 0.19871176
YLR429W YLR144C 0.464206933 0 0.026530917
YLR429W YLR218C 0.407555052 0 0.117746131
YLR429W YLR380W 0.180234305 0 0.063869073
YLR429W YMR086W 0 0 0.209115134
YLR429W YMR229C 0.228431947 0.147099343 0.209115134
YLR429W YMR240C 0.30000872 0.273826385 0.148688558
YLR429W YNL031C 0.584555762 0.147099343 0.209115134
YLR429W YNL032W 0.523248368 0 0.063869073
YLR429W YNL073W 0.244387339 0 0.063869073
YLR429W YNL244C 0.209373362 0.147099343 0.148688558
YLR429W YOL012C 0.314868839 0.147099343 0.209115134
YLR429W YOR124C 0.437264421 0 0.063869073
YLR429W YPL004C 0.180234305 0 0.479503966
YLR429W YPL218W 0.430048837 0 0.182983024
YLR429W YPR093C 0 0 0.063869073
YLR429W YPR161C 0.56781236 0 0.182983024
YLR429W YML011C 0.080830797 0 0.054227174
YLR429W YOR145C 0.407555052 0.273826385 0.209115134
YLR429W YPL022W 0.437264421 0.147099343 0.19871176
YML095C YPL022W 1 1 1
YMR128W YDL197C 0.164766101 0 0.223156409
YMR128W YKR081C 0.350111051 0 0.475829319
YMR128W YCR047C 0.47752789 0.123110421 0.34093377
YMR128W YNR046W 0.300507449 0.123110421 0.34093377
YMR128W YNR054C 0.47752789 0 0.535023088
YMR128W YOR206W 0.350111051 0 0.475829319
YMR128W YOR294W 0.47752789 0 0.475829319
YNL106C YCR008W 0.160579971 0.123110421 0
YNL106C YDR440W 0.353240254 0.123110421 0.054227174
YNL106C YEL060C 0.337692766 0.222292016 0.10842611
YNL106C YKL126W 0.364046228 0.123110421 0.410506124
YNL106C YPR161C 0.363611147 0.123110421 0.054227174
YOR294W YBR187W 0 0 0.06481985
YOR294W YDR288W 0.164766101 0 0.209115134
YOR294W YDR427W 0.228431947 0 0.148688558
YOR294W YHR052W 0.498115371 0 0.619530009
YOR294W YHR066W 0.498115371 0 0.34093377
YOR294W YHR127W 0.128368209 0 0.139401363
YOR294W YNL061W 0.34631639 0 0.619530009
YOR294W YOR206W 0.717202427 0 0.619530009
YOR294W YOR213C 0.164766101 0 0.378217219
YOR294W YBR060C 0.240479815 0 0.378217219
YOR294W YBR082C 0.240479815 0 0.148688558
YOR294W YDR365C 0.34631639 0 0.34093377
YOR294W YDR440W 0.240479815 0 0.139401363
YOR294W YEL055C 0.164766101 0 0.34093377
YOR294W YER016W 0.454182188 0 0.209115134
YOR294W YFR004W 0.128368209 0 0.148688558
YOR294W YGL099W 0.717202427 0 0.026530917
YOR294W YGL213C 0.228431947 0 0.223156409
YOR294W YGR090W 0.47752789 0 0.475829319
YOR294W YGR103W 0.498115371 0 0.619530009
YOR294W YHR073W 0.244387339 0 0.026530917
YOR294W YHR118C 0.228431947 0 0.378217219
YOR294W YJL033W 0.34631639 0 0.475829319
YOR294W YJL050W 0.508438023 0 0.34093377
YOR294W YJL109C 0.570437964 0 0.475829319
YOR294W YKL023W 0 0 0.026530917
YOR294W YKR024C 0.498115371 0 0.34093377
YOR294W YKR081C 0.508438023 0 0.619530009
YOR294W YLR002C 0.34631639 0 0.619530009
YOR294W YLR407W 0 0 0
YOR294W YLR455W 0 0 0.139401363
YOR294W YMR229C 0.570437964 0 0.475829319
YOR294W YNL099C 0 0 0.026530917
YOR294W YNL110C 0.498115371 0 0.619530009
YOR294W YNL175C 0 0 0.475829319
YOR294W YNL292W 0.402561524 0 0.139401363
YOR294W YNR053C 0.859159944 0 0.619530009
YOR294W YPL180W 0.128368209 0 0.148688558
YOR294W YPR161C 0.240479815 0 0.148688558
YOR294W YPR045C 0.276076972 0 0.139401363
YPL004C YBR065C 0.128368209 0 0.148688558
YPL004C YBR108W 0 0 0.212100908
YPL004C YCR008W 0.028502013 0 0
YPL004C YDL095W 0.028502013 0 0.262493964
YPL004C YDL143W 0.028502013 0 0.182983024
YPL004C YGL048C 0.028502013 0 0.19871176
YPL004C YGL116W 0.128368209 0 0.19871176
YPL004C YGL173C 0.128368209 0 0.148688558
YPL004C YGR086C 0.481115895 0.856515325 0.949718173
YPL004C YHL032C 0.028502013 0 0.199050162
YPL004C YJL095W 0.248909505 0 0.026530917
YPL004C YJL110C 0.028502013 0 0.06481985
YPL004C YKL142W 0 0 0.063869073
YPL004C YLR179C 0 0 0.06481985
YPL004C YLR199C 0.128368209 0 0.063869073
YPL004C YLR203C 0.128368209 0 0.359429759
YPL004C YMR031C 0 0 0.212100908
YPL004C YMR086W 0 0 0.148688558
YPL004C YMR309C 0.028502013 0 0.182983024
YPL004C YNL067W 0.128368209 0 0.148688558
YPL004C YDR490C 0.481115895 0 0.063869073
YPL004C YFR019W 0.028502013 0 0.262493964
YPL004C YGL252C 0.19372976 0 0.19871176
YPL004C YPL155C 0.180234305 0 0.199050162
YPL004C YPR161C 0.128368209 0 0.182983024
YPL004C YPR173C 0.357687883 0 0.447367334
YPL022W YCR087C-A 0 0 0.139401363
YPL022W YDR129C 0.437264421 0.147099343 0.117746131
YPL022W YDR385W 0.160579971 0.200338789 0.148688558
YPL022W YJR065C 0.180234305 0.222292016 0.19871176
YPL022W YPL146C 0.180234305 0.200338789 0.139401363
YPL022W YPL183C 0.160579971 0 0.026530917
YPL146C YAL051W 0.164766101 0.200338789 0.139401363
YPL146C YDL060W 0.350111051 0.147099343 0.34093377
YPL146C YDL105W 0.164766101 0 0.209115134
YPL146C YDR155C 0.128368209 0.147099343 0.223156409
YPL146C YDR365C 0.350111051 0.243570982 0.34093377
YPL146C YGR090W 0.350111051 0 0.34093377
YPL146C YLR435W 0.350111051 0 0.139401363
YPL146C YMR186W 0.228431947 0.147099343 0.06481985
YPL146C YJL050W 0.34631639 0.243570982 0.34093377
YPL146C YKL172W 0.350111051 0 0.34093377
YPL146C YNL110C 0.498115371 0.243570982 0.34093377
YPL146C YOR058C 0.454182188 0.147099343 0.209115134
YPL146C YPR161C 0.164766101 0 0.139401363
YPL146C YPR175W 0.164766101 0.200338789 0.223156409
YPR171W YCR008W 0.160579971 0 0
YPR171W YDR099W 0.248909505 0.147099343 0.468570279
YPR171W YHR076W 0 0 0.117746131
YPR171W YMR079W 0.244387339 0 0.063869073
YPR171W YNL172W 0.028502013 0.273826385 0.117746131
YPR171W YOL139C 0.160579971 0.147099343 0.209115134
YPR171W YPR161C 0.160579971 0 0.054227174
YAL028W YMR186W 0.248909505 0 0.06481985
YMR186W YBL004W 0.228431947 0 0.06481985
YMR186W YBR039W 0.149668025 0.491286296 0.199050162
YMR186W YBR175W 0.564472872 0.123110421 0.06481985
YMR186W YHR064C 0.483572092 1 0.063869073
YMR186W YLR199C 0.795907885 0 0.063869073
YMR186W YLR418C 0.318321256 0 0.06481985
YMR186W YBL104C 0 0 0.063869073
YMR186W YBR065C 0.164766101 0 0.06481985
YMR186W YBR155W 0.483572092 0.273826385 0.063869073
YMR186W YCL014W 0.028502013 0 0.063869073
YMR186W YCR077C 0.30000872 0 0.063869073
YMR186W YDL048C 0.266038663 0.147099343 0.199050162
YMR186W YDR168W 0.363177716 1 0.063869073
YMR186W YDR169C 0.363177716 0.147099343 0.06481985
YMR186W YDR172W 0.30000872 0.147099343 0.063869073
YMR186W YDR214W 0.483572092 0.273826385 0.063869073
YMR186W YDR457W 0.306142208 0.123110421 0.06481985
YMR186W YDR480W 0 0.273826385 0.06481985
YMR186W YDR510W 0.266038663 0 0.06481985
YMR186W YEL070W 0 0 0
YMR186W YER020W 0.306142208 0.322740168 0.57909821
YMR186W YER086W 0.132196165 0.123110421 0.199050162
YMR186W YER148W 0.363177716 0.147099343 0.06481985
YMR186W YFL007W 0.795907885 0 0.06481985
YMR186W YFR048W 0.19372976 0 0.063869073
YMR186W YGL066W 0.318321256 0.123110421 0.06481985
YMR186W YGR123C 0.135388994 0.222292016 0.06481985
YMR186W YIL021W 0.164766101 0.123110421 0.06481985
YMR186W YIL103W 0.135388994 0 0.063869073
YMR186W YIL148W 0.228431947 0 0.063869073
YMR186W YIR007W 0 0 0.063869073
YMR186W YJL062W-A 0 0 0.199050162
YMR186W YJR009C 0.11861081 0.123110421 0.57909821
YMR186W YJR032W 0.676422191 1 0.063869073
YMR186W YJR121W 0.407555052 0.322740168 0.199050162
YMR186W YJR139C 0.19372976 0.123110421 0.06481985
YMR186W YKL081W 0.266038663 0.147099343 0.199050162
YMR186W YKR068C 0.028502013 0 0.06481985
YMR186W YLR024C 0.135388994 0.123110421 0.063869073
YMR186W YLR216C 0.676422191 1 0.063869073
YMR186W YLR249W 0.266038663 0.491286296 0.063869073
YMR186W YLR262C 0.028502013 0.322740168 0.06481985
YMR186W YMR075W 0.318321256 0.273826385 0.06481985
YMR186W YNL041C 0.028502013 0 0.06481985
YMR186W YNL186W 0.284664994 0.222292016 0.06481985
YMR186W YNL281W 0.483572092 0.273826385 0.06481985
YMR186W YNR022C 0.209373362 0 0.216159987
YMR186W YNR031C 0.248909505 0.123110421 0.063869073
YMR186W YOL013C 0.160579971 0.123110421 0.06481985
YMR186W YOR027W 0.483572092 0.273826385 0.063869073
YMR186W YOR057W 0.407555052 0.273826385 0.026530917
YMR186W YPL001W 0.318321256 0.273826385 0.06481985
YMR186W YPL051W 0.028502013 0.322740168 0.447367334
YMR186W YPL240C 0.889671575 1 0.57909821
YMR186W YPR093C 0.19372976 0.123110421 0.06481985
YMR186W YPR181C 0.413446782 0 0.06481985
YAL029C YBR130C 0.97448784 0.147099343 0.564532396
YAL029C YDR457W 0.244387339 0.123110421 0.209115134
YAL029C YGL213C 0.31151773 0 0.209115134
YAL029C YKL018W 0.31151773 0.123110421 0.19871176
YAL029C YKL124W 0.279976662 0 0.06481985
YAL029C YLR304C 0.132196165 0.147099343 0.216159987
YAL029C YMR075W 0.128368209 0.273826385 0.209115134
YBR130C YBR109C 0.379421298 0.147099343 0.564532396
YBR130C YKL130C 0.769304064 0.705503138 0.564532396
YDR457W YDR463W 0.300507449 0 0.139401363
YDR457W YGR285C 0.306142208 0 0.209115134
YDR457W YIL148W 0.527870332 0 0.209115134
YDR457W YLR249W 0.160579971 0.123110421 0.209115134
YDR457W YOL025W 0.527870332 0 0.06481985
YDR457W YOR326W 0.496394646 0.123110421 0.209115134
YDR457W YHR064C 0.306142208 0.123110421 0.026530917
YDR457W YLL021W 0.496394646 0 0.026530917
YGL213C YCR016W 0 0 0.223156409
YGL213C YDR153C 0.180234305 0 0.209115134
YGL213C YER006W 0.228431947 0 0.223156409
YGL213C YGL173C 0.493961867 0 0.091815765
YGL213C YIL033C 0.307197262 0 0.139401363
YGL213C YKL015W 0.437264421 0 0.139401363
YGL213C YKL023W 0 0 0.058813611
YGL213C YLR398C 1 0 0.841692953
YGL213C YNL308C 0.228431947 0 0.223156409
YGL213C YPR189W 1 0 0.841692953
YGL213C YKR081C 0.30000872 0 0.223156409
YKL018W YAL043C 0.800385931 0 0.742127949
YKL018W YBR175W 0.726139332 1 0.905959147
YKL018W YDR301W 0.69708255 0 0.742127949
YKL018W YDR469W 0.726139332 1 0.905959147
YKL018W YER133W 0.800385931 0.123110421 0.742127949
YKL018W YGL014W 0.40691879 0 0.026530917
YKL018W YGR156W 0.800385931 0 0.742127949
YKL018W YHR029C 0.160579971 0 0
YKL018W YJR093C 0.6561236 0 0.742127949
YKL018W YDR195W 0.800385931 0 0.742127949
YKL018W YHR119W 0.726139332 1 0.905959147
YKL018W YLR115W 0.69708255 0 0.742127949
YKL018W YLR259C 0.306142208 0.123110421 0.223156409
YKL018W YPR107C 0.6561236 0 0.742127949
YKL018W YKL059C 0.6561236 0 0.742127949
YKL018W YKR002W 0.570437964 0.244946187 0.742127949
YKL018W YLR015W 0.726139332 1 0.905959147
YKL018W YLR277C 0.69708255 0.123110421 0.742127949
YKL018W YNL222W 0.800385931 0.123110421 0.742127949
YKL018W YNL317W 0.6561236 0 0.742127949
YKL018W YOR179C 0.800385931 0 0.742127949
YKL018W YPL138C 0.726139332 1 0.905959147
YKL124W YOR326W 0.456117976 0 0.520043483
YLR304C YBR109C 0.244081967 0.147099343 0.209115134
YLR304C YDR171W 0.19372976 0.147099343 0.277699351
YMR075W YBL002W 0.318321256 0.147099343 0.476737823
YMR075W YJL168C 0.471787548 0.123110421 0.139401363
YMR075W YKL028W 0.080830797 0 0.378217219
YMR075W YNL189W 0.240479815 0 0.223156409
YMR075W YNL330C 1 0.756850771 1
YMR075W YOL004W 1 0.756850771 1
YMR075W YPL139C 1 0.756850771 1
YMR075W YPR023C 1 0.756850771 1
YAL031C YNL317W 0.055521238 0.147099343 0.026530917
YNL317W YAL043C 0.758944949 0.393233403 0.742127949
YNL317W YBL010C 0 0 0.06481985
YNL317W YDR301W 0.758944949 0.393233403 0.742127949
YNL317W YER133W 0.758944949 0.393233403 0.742127949
YNL317W YGL014W 0.369858496 0.243570982 0.026530917
YNL317W YGR156W 0.758944949 0.393233403 0.742127949
YNL317W YHR029C 0.028502013 0 0
YNL317W YJR093C 0.758944949 0.393233403 0.742127949
YNL317W YKL059C 0.758944949 0.393233403 0.742127949
YNL317W YKR002W 0.758944949 0 0.742127949
YNL317W YLR277C 0.758944949 0.393233403 0.742127949
YNL317W YNL222W 0.6561236 0.393233403 0.742127949
YNL317W YBR166C 0.132196165 0 0.026530917
YNL317W YDR195W 0.6561236 0.393233403 0.742127949
YNL317W YLR115W 0.758944949 0.393233403 0.742127949
YNL317W YPR107C 0.758944949 0.393233403 0.742127949
YAL032C YDR416W 0.714416831 1 0.76253943
YAL032C YPL151C 0.435621101 0 0.523308369
YAL032C YDL043C 0.444084882 0 0.546614915
YDR416W YBR139W 0.055521238 0.123110421 0.06481985
YDR416W YBR188C 0.435621101 1 0.737057687
YDR416W YDR074W 0.080830797 0.123110421 0.182983024
YDR416W YGR129W 0.435621101 1 0.81621121
YDR416W YHR165C 0.444084882 1 0.272147062
YDR416W YIL068C 0.128368209 0 0.182983024
YDR416W YJR050W 0.714416831 1 0.76253943
YDR416W YLL036C 0.8280618 1 0.737057687
YDR416W YLR117C 0.444084882 1 0.81621121
YDR416W YLR147C 0.435621101 0 0.61948092
YDR416W YMR213W 0.435621101 1 0.737057687
YPL151C YBR127C 0.149668025 0 0.19871176
YPL151C YDL043C 0.502981709 0 0.523308369
YPL151C YDR482C 0 0 0.523308369
YPL151C YLL036C 0.435621101 0 0.737057687
YPL151C YMR213W 0.502981709 0 0.737057687
YPL151C YOR361C 0.12693783 0 0.272147062
YPL151C YLR117C 0.435621101 0 0.737057687
YPL151C YPR134W 0.435621101 0 0.06481985
YAL033W YIR015W 1 1 0.800413213
YAL033W YNL221C 1 1 1
YAL033W YBR257W 1 1 1
YAL033W YHR062C 1 1 1
YIR015W YBR257W 1 1 0.800413213
YIR015W YNL221C 1 1 0.800413213
YNL221C YHR062C 1 1 1
YNL221C YBR167C 1 1 1
YNL221C YDR478W 0.627896805 1 1
YNL221C YNL282W 1 1 1
YAL034C YOL004W 0 0 0
YAL034C YER110C 0 0 0
YOL004W YDL076C 1 0 0.855948111
YOL004W YDL143W 0.135388994 0 0.19871176
YOL004W YDR174W 0.318029535 0 0.476737823
YOL004W YIL084C 1 0.756850771 0.855948111
YOL004W YLR223C 0.584963241 0 0.223156409
YOL004W YMR263W 1 0.756850771 0.855948111
YOL004W YNL097C 1 0.756850771 0.855948111
YOL004W YBR095C 1 0.756850771 0.855948111
YOL004W YNL189W 0.240479815 0 0.223156409
YOL004W YNL330C 1 0.756850771 1
YOL004W YPL139C 1 0.756850771 1
YOL004W YPR023C 1 0.756850771 1
YOL004W YPR184W 0.135388994 0.222292016 0.06481985
YOL004W YPL181W 1 0.756850771 0.855948111
YAL036C YBR279W 0.262580285 0 0.148688558
YAL036C YDL168W 0.11861081 0 0.063869073
YAL036C YOR091W 0 0 0.272147062
YBR279W YGL244W 1 0.698574812 0.84464456
YBR279W YLL063C 0.055521238 0 0
YBR279W YOL145C 0.9497113 0.698574812 0.84464456
YBR279W YOR040W 0.226193778 0 0.223156409
YBR279W YOR123C 1 0.698574812 0.84464456
YBR279W YPL084W 0.240479815 0 0.06481985
YBR279W YGL207W 0.532389947 0.698574812 0.714455863
YBR279W YLR418C 1 0.698574812 0.84464456
YBR279W YLR430W 0.318029535 0.363131869 0.139401363
YBR279W YOR061W 0.555519994 0 0.223156409
YDL168W YBR142W 0.132196165 0.123110421 0.06481985
YDL168W YLR002C 0.132196165 0 0.06481985
YDL168W YMR229C 0.132196165 0 0.06481985
YDL168W YMR290C 0.132196165 0.123110421 0.06481985
YDL168W YNL061W 0.132196165 0.123110421 0.06481985
YDL168W YOR206W 0.132196165 0 0.199050162
YOR091W YLR249W 0 0 0.359513635
YOR091W YPR161C 0 0 0.148688558
YOR091W YPR175W 0 0 0.209115134
YAL043C YAL046C 0 0 0
YAL043C YBL101C 0.135388994 0.147099343 0.026530917
YAL043C YDR195W 0.800385931 0.393233403 0.742127949
YAL043C YLR115W 0.758944949 0.393233403 0.742127949
YAL043C YLR303W 0.132196165 0 0.026530917
YAL043C YOR179C 0.800385931 0.393233403 0.742127949
YAL043C YPR107C 0.758944949 0.393233403 0.742127949
YAL043C YBL076C 0.417550532 0 0.026530917
YAL043C YBR119W 0.40883831 0.243570982 0.148688558
YAL043C YDL199C 0.028502013 0 0.017693444
YAL043C YER133W 0.800385931 0.393233403 0.742127949
YAL043C YGR156W 0.800385931 0.393233403 0.742127949
YAL043C YJR093C 0.758944949 0.393233403 0.742127949
YAL043C YKL059C 0.758944949 0.393233403 0.742127949
YAL043C YLR277C 0.758944949 0.393233403 0.742127949
YDR195W YLR115W 0.69708255 0.393233403 0.742127949
YDR195W YPR107C 0.6561236 0.393233403 0.742127949
YDR195W YGR156W 0.800385931 0.393233403 0.742127949
YDR195W YJR093C 0.6561236 0.393233403 0.742127949
YDR195W YKL059C 0.6561236 0.393233403 0.742127949
YDR195W YOR179C 0.800385931 0.393233403 0.742127949
YLR115W YDR301W 0.758944949 0.393233403 0.742127949
YLR115W YGR156W 0.758944949 0.393233403 0.742127949
YLR115W YJR093C 0.758944949 0.393233403 0.742127949
YLR115W YKL059C 0.758944949 0.393233403 0.742127949
YLR115W YKR002W 0.758944949 0 0.742127949
YLR115W YLR277C 0.758944949 0.393233403 0.742127949
YLR115W YNL222W 0.69708255 0.393233403 0.742127949
YLR115W YPL240C 0.30000872 0.147099343 0.026530917
YLR115W YPR107C 0.758944949 0.393233403 0.742127949
YLR303W YDR409W 0.063674894 0.123110421 0.063869073
YOR179C YGR156W 0.800385931 0.393233403 0.742127949
YOR179C YNL222W 0.800385931 0.393233403 0.742127949
YPR107C YDR301W 0.758944949 0.393233403 0.742127949
YPR107C YGR156W 0.758944949 0.393233403 0.742127949
YPR107C YJR093C 0.758944949 0.393233403 0.742127949
YPR107C YKL059C 0.758944949 0.393233403 0.742127949
YPR107C YKR002W 0.758944949 0 0.742127949
YPR107C YLR277C 0.758944949 0.393233403 0.742127949
YPR107C YPR080W 0.141123268 0.243570982 0.182983024
YAL044C YLR239C 1 0.123110421 0.199050162
YAL047C YDR179C 0.160579971 0 0.117746131
YAL047C YHR172W 0.646975846 1 0.81621121
YAL047C YLR179C 0 0 0.063869073
YAL047C YNL224C 0.160579971 0 0.063869073
YDR179C YDL216C 0.886355031 0 0.79539111
YDR179C YDR328C 0.436439806 0 0.19871176
YDR179C YIL071C 0.886355031 0 0.79539111
YDR179C YMR025W 0.886355031 0 0.79539111
YDR179C YOL117W 0.886355031 0 0.79539111
YHR172W YLR212C 0.691804 1 1
YHR172W YNL126W 0.691804 1 1
YLR179C YGR086C 0 0 0.06481985
YLR179C YIL020C 0 0 0.026530917
YLR179C YKL142W 0 0 0.058813611
YNL224C YGL120C 0.502981709 0 0.535023088
YAL051W YCR087C-A 0 0 0.139401363
YAL051W YDR412W 0.164766101 0 0.026530917
YAL051W YKL172W 0.164766101 0 0.139401363
YAL051W YNL325C 0.364046228 0 0.06481985
YAL051W YPR169W 0 0 0.139401363
YAL051W YDR060W 0.128368209 0 0.139401363
YAL051W YIL036W 0.26456972 0.447816108 0.128367254
YAL051W YLR197W 0.164766101 0 0.139401363
YAL051W YOR310C 0.164766101 0 0.139401363
YCR087C-A YBL003C 0 0 0.223156409
YCR087C-A YBR010W 0 0 0.223156409
YCR087C-A YML065W 0 0 0.223156409
YCR087C-A YDL060W 0 0 0.34093377
YCR087C-A YDR398W 0 0 0.34093377
YCR087C-A YLL004W 0 0 0.223156409
YDR412W YBR187W 0 0 0.063869073
YKL172W YDR379W 0.128368209 0 0.209115134
YKL172W YGR090W 0.350111051 0 0.475829319
YKL172W YIL069C 0.350111051 0 0.272147062
YKL172W YNL110C 0.274872651 0 0.619530009
YKL172W YLR196W 0.350111051 0 0.34093377
YKL172W YLR455W 0 0 0.139401363
YKL172W YPR045C 0.276076972 0 0.139401363
YKL172W YPR161C 0.164766101 0 0.148688558
YNL325C YLR386W 0.462130352 0 0.81621121
YNL325C YOR336W 0.063674894 0.123110421 0.06481985
YPR169W YDL105W 0 0 0.209115134
YPR169W YDR496C 0 0 0.34093377
YPR169W YNL110C 0 0 0.34093377
YAL053W YKL028W 0.080830797 0 0.06481985
YKL028W YDR069C 0.164766101 0 0.199050162
YKL028W YDR452W 0.055521238 0 0.139401363
YKL028W YER110C 0.141123268 0 0.223156409
YKL028W YKL007W 0.028502013 0 0.19871176
YKL028W YKR062W 0.553212668 0.513129529 1
YKL028W YLR185W 0.141123268 0 0.148688558
YKL028W YNL112W 0.164766101 0 0.199050162
YKL028W YKL096W-A 0.028502013 0 0.017693444
YKL028W YLR167W 0.164766101 0 0.148688558
YKL028W YOL012C 0.318029535 0 0.223156409
YAL060W YAL061W 0.388230875 0.49529332 0.058813611
YAR002C-A YAL007C 0.561759034 0 0.797149476
YAR002C-A YGL200C 0.561759034 0 0.797149476
YAL007C YBL003C 0.028502013 0 0.06481985
YAL007C YBR009C 0.028502013 0 0.06481985
YAL007C YDR086C 0.244387339 0 0.06481985
YAL007C YDR174W 0.028502013 0 0.06481985
YAL007C YGL008C 0.180234305 0 0.06481985
YAL007C YGL055W 0.244387339 0 0.06481985
YAL007C YGL200C 0.561759034 0 0.797149476
YAL007C YGR231C 0.244387339 0 0.06481985
YAL007C YJL034W 0.244387339 0 0.06481985
YAL007C YLR075W 0.028502013 0 0.063869073
YAL007C YLR342W 0.327122566 0 0.06481985
YAL007C YML012W 0.561759034 0 0.797149476
YAL007C YMR214W 0.028502013 0 0.06481985
YAL007C YNL055C 0.180234305 0 0.06481985
YAR002W YLR335W 0.590730713 0.327706907 0.620191341
YAR002W YNL189W 0.590730713 0 0.620191341
YAR002W YER110C 0.534309467 0 0.620191341
YAR002W YLR347C 0.534309467 0 0.620191341
YLR335W YLR347C 0.70960894 0 0.620191341
YLR335W YNL189W 0.70960894 0 0.620191341
YNL189W YCR035C 0.149668025 0 0.941077615
YNL189W YDL111C 0.43240374 0 0.941077615
YNL189W YDR289C 0.149668025 0 0
YNL189W YDR385W 0.135388994 0 0.148688558
YNL189W YER161C 0.149668025 0 0.139401363
YNL189W YGL232W 0.240479815 0 0.139401363
YNL189W YGR103W 0.149668025 0 0.223156409
YNL189W YGR180C 0.383482482 0 0.19871176
YNL189W YGR202C 0.323093074 0 0.514039928
YNL189W YHR090C 0.43240374 0 0.223156409
YNL189W YJR041C 0.149668025 0 0.223156409
YNL189W YKL114C 0.149668025 0 0.139401363
YNL189W YLR197W 0.240479815 0 0.223156409
YNL189W YLR298C 0.149668025 0 0.148688558
YNL189W YLR347C 0.70960894 0.595875835 0.941077615
YNL189W YLR418C 0.240479815 0 0.223156409
YNL189W YML093W 0.149668025 0 0.223156409
YNL189W YMR125W 0.149668025 0 0.19871176
YNL189W YNL136W 0.43240374 0 0.223156409
YNL189W YNL139C 0.516427908 0 0.223156409
YNL189W YML060W 0.149668025 0 0.06481985
YNL189W YOL021C 0.149668025 0 0.941077615
YNL189W YOR124C 0.240479815 0 0.058813611
YNL189W YPL153C 0.383482482 0 0.139401363
YNL189W YOL051W 0.149668025 0 0.223156409
YNL189W YOR001W 0.452278665 0 0.941077615
YNL189W YOR098C 0.70960894 0 0.620191341
YNL189W YOR310C 0.149668025 0 0.223156409
YNL189W YPL020C 0.323093074 0 0.620191341
YNL189W YPL178W 0.149668025 0 0.19871176
YAR003W YDR469W 0.726139332 1 0.905959147
YAR003W YHR119W 0.726139332 1 0.905959147
YAR003W YLR015W 0.726139332 1 0.905959147
YAR003W YPL138C 0.726139332 1 0.905959147
YAR003W YBR175W 0.726139332 1 0.905959147
YDR469W YBR175W 0.726139332 1 0.905959147
YDR469W YBR258C 0.726139332 1 0.905959147
YDR469W YHR119W 0.726139332 1 0.905959147
YDR469W YPL138C 0.726139332 1 0.905959147
YDR469W YLR015W 0.726139332 1 0.905959147
YHR119W YBR175W 0.726139332 1 0.905959147
YHR119W YBR258C 0.726139332 1 0.905959147
YHR119W YPL001W 0.584963241 0.244946187 0.389871969
YHR119W YLR015W 0.726139332 1 0.905959147
YHR119W YPL138C 0.726139332 1 0.905959147
YLR015W YBR175W 0.726139332 1 0.905959147
YLR015W YBR258C 0.726139332 1 0.905959147
YLR015W YLR246W 0.028502013 0.244946187 0.19871176
YLR015W YPL138C 0.726139332 1 0.905959147
YPL138C YBR175W 0.726139332 1 0.905959147
YPL138C YHR029C 0.160579971 0 0
YPL138C YLL023C 0 0 0.148688558
YAR007C YDL140C 0.180234305 0 0.223156409
YAR007C YDR129C 0.277090366 0.147099343 0.209115134
YAR007C YDR174W 0.164766101 0.680908576 0.367218759
YAR007C YHR164C 0.564472872 0.680908576 0.768932809
YAR007C YJL115W 0.519787231 0.147099343 0.19871176
YAR007C YJL173C 0.889962802 0.668396355 1
YAR007C YNL031C 0.519787231 0.329626565 0.572166205
YAR007C YPR161C 0.318321256 0 0.182983024
YAR007C YBL002W 0.318321256 0.329626565 0.649328497
YAR007C YEL030W 0.279976662 0 0.223156409
YAR007C YFL014W 0.248909505 0 0.139401363
YDL140C YDL115C 0.318029535 0 0.578216686
YDL140C YBR154C 0.437264421 0.656096715 0.767877357
YDL140C YDR404C 0.404408606 0 0.767877357
YDL140C YDR463W 0.410136151 0.429233449 0.139401363
YDL140C YGR063C 0.318029535 0.363131869 0.378217219
YDL140C YOL005C 0.318029535 0.656096715 0.767877357
YDL140C YPL129W 0.318029535 0.513129529 0.681920006
YDL140C YPR093C 0 0.123110421 0.139401363
YDL140C YPR187W 0.437264421 0.656096715 0.767877357
YDL140C YDR289C 0.318029535 0 0
YDL140C YGL043W 0.318029535 0.656096715 0.641564295
YDL140C YGL070C 0.318029535 0 0.767877357
YDL140C YGR005C 0.318029535 0.513129529 0.578216686
YDL140C YGR186W 0.318029535 0.513129529 0.767877357
YDL140C YIL021W 0.437264421 0.656096715 0.767877357
YDL140C YJL140W 0.318029535 0 0.767877357
YDL140C YJL168C 0.363177716 0.244946187 0.139401363
YDL140C YJR017C 0.318029535 0.363131869 0.139401363
YDL140C YML010W 0.318029535 0.363131869 0.578216686
YDL140C YOR151C 0.318029535 0.656096715 0.767877357
YDL140C YOR210W 0.318029535 0.656096715 0.767877357
YDR129C YCR008W 0.277090366 0 0
YDR129C YDL095W 0.028502013 0 0.117746131
YDR129C YLR330W 0.619604849 0 0.503049637
YDR129C YEL037C 0.248909505 1 0.117746131
YDR129C YGL092W 0.180234305 0.147099343 0.117746131
YDR129C YJL092W 0.277090366 0 0.054227174
YDR129C YJL138C 0.160579971 0.147099343 0.209115134
YDR129C YKL126W 0.481115895 0 0.410506124
YDR129C YLR203C 0.160579971 0 0.117746131
YDR129C YOL013C 0.437264421 0 0.117746131
YDR174W YBL003C 0.164766101 0.329626565 0.476737823
YDR174W YBR060C 0.313460575 0.376909635 0.367218759
YDR174W YBR247C 0.164766101 0.200338789 0.34093377
YDR174W YDL043C 0.164766101 0.200338789 0.139401363
YDR174W YDL182W 0.266038663 0 0.139401363
YDR174W YDL208W 0.164766101 0.200338789 0.34093377
YDR174W YBR009C 0.301511488 0.329626565 0.476737823
YDR174W YBR010W 0.301511488 0.329626565 0.476737823
YDR174W YDL095W 0.141123268 0 0.117746131
YDR174W YDR044W 0.266038663 0 0.063869073
YDR174W YDR176W 0.284664994 0.363131869 0.223156409
YDR174W YER095W 0.164766101 0.680908576 0.360224298
YDR174W YFR013W 0.028502013 0.329626565 0.139401363
YDR174W YGL035C 0.318029535 0.376909635 0.223156409
YDR174W YGL099W 0.028502013 0 0.058813611
YDR174W YGR275W 0.318029535 0 0.139401363
YDR174W YHR039C 0.164766101 0 0.06481985
YDR174W YHR118C 0.313460575 0.376909635 0.367218759
YDR174W YHR193C 0.160579971 0.147099343 0.058813611
YDR174W YIL076W 0.028502013 0 0.117746131
YDR174W YJL033W 0.164766101 0 0.34093377
YDR174W YLR022C 0.164766101 0 0.139401363
YDR174W YLR320W 0.164766101 0 0.139401363
YDR174W YLR385C 0.028502013 0 0.454250882
YDR174W YLR455W 0 0 0.139401363
YDR174W YML131W 0 0 0.058813611
YDR174W YMR140W 0.135388994 0 0.058813611
YDR174W YMR229C 0.164766101 0.200338789 0.34093377
YDR174W YNL031C 0.160579971 0.329626565 0.476737823
YDR174W YPL153C 0.284664994 0.376909635 0.139401363
YDR174W YPR161C 0.366692109 0 0.139401363
YDR174W YPR175W 0.284664994 0.329626565 0.367218759
YDR174W YDR283C 0.262580285 0 0.209115134
YDR174W YDR362C 0.272893246 0.363131869 0.223156409
YDR174W YER116C 0.164766101 0 0.139401363
YDR174W YFL024C 0.366692109 0 0.223156409
YDR174W YGL200C 0.160579971 0 0.06481985
YDR174W YGR090W 0.164766101 0 0.425552182
YDR174W YGR250C 0 0.200338789 0.058813611
YDR174W YIL036W 0.318029535 0.376909635 0.139401363
YDR174W YIL150C 0.313460575 0.680908576 0.367218759
YDR174W YLR203C 0.262580285 0 0.117746131
YDR174W YLR442C 0.313460575 0.680908576 0.476737823
YDR174W YML012W 0.028502013 0 0.06481985
YDR174W YMR044W 0.028502013 0.329626565 0.139401363
YDR174W YMR123W 0.028502013 0 0.117746131
YDR174W YOR172W 0.318029535 0.376909635 0.139401363
YDR174W YOR217W 0.164766101 0.329626565 0.360224298
YHR164C YDR300C 0.160579971 0.123110421 0.058813611
YHR164C YJL173C 0.564472872 0.668396355 0.768932809
YJL115W YBL008W 1 0.147099343 0.842790246
YJL115W YBR009C 0.532389947 0.147099343 0.19871176
YJL115W YBR109C 0.19372976 0.273826385 0.117746131
YJL115W YBR215W 1 0.147099343 0.842790246
YJL115W YIL121W 0.19372976 0 0.017693444
YJL115W YBR010W 1 0.147099343 0.19871176
YJL115W YLR403W 0.272893246 0.147099343 0.139401363
YJL115W YNL113W 0.272893246 0 0.19871176
YJL115W YPL153C 0.434001092 0.147099343 0.139401363
YJL115W YJR140C 1 0.147099343 0.842790246
YJL115W YNL030W 0.532389947 0.147099343 0.19871176
YJL115W YNL031C 1 0.147099343 0.148688558
YJL115W YOR038C 1 0.147099343 0.842790246
YJL115W YOR061W 0.364046228 0 0.19871176
YNL031C YBL003C 0.532389947 0.329626565 0.726173799
YNL031C YBR009C 0.532389947 0.329626565 0.726173799
YNL031C YBR109C 0.277090366 0.147099343 0.209115134
YNL031C YDL126C 0.344098675 0 0.148688558
YNL031C YEL056W 0.532389947 0.147099343 0.223156409
YNL031C YGL019W 0.344098675 0 0.223156409
YNL031C YGL207W 0.557874897 0 0.572166205
YNL031C YIL173W 0.028502013 0.147099343 0.06481985
YNL031C YLL022C 0.557874897 0.147099343 0.223156409
YNL031C YLR072W 0 0 0.026530917
YNL031C YNL030W 0.532389947 0.329626565 0.726173799
YNL031C YBR010W 1 0.329626565 0.726173799
YNL031C YGL252C 0.318321256 0 0.223156409
YNL031C YMR308C 0.160579971 0 0.139401363
YNL031C YPL001W 0.318321256 0.329626565 0.572166205
YNL031C YNL079C 0.160579971 0.147099343 0.209115134
YNL031C YNL206C 1 0.147099343 0.139401363
YNL031C YOL054W 0.028502013 0 0.139401363
YNL031C YOR061W 0.344098675 0 0.223156409
YPR161C YAR010C 0.028502013 0 0.128367254
YPR161C YBL002W 0.318321256 0 0.182983024
YPR161C YBL003C 0.318321256 0 0.182983024
YPR161C YBR072W 0.135388994 0 0.128367254
YPR161C YBR189W 0.597258705 0 0.148688558
YPR161C YCL011C 0.318321256 0 0.148688558
YPR161C YCL014W 0.028502013 0 0.054227174
YPR161C YCL054W 0.459084605 0.244946187 0.148688558
YPR161C YCR009C 0.160579971 0 0.054227174
YPR161C YDL060W 0.240479815 0 0.148688558
YPR161C YDL148C 0.164766101 0 0.19871176
YPR161C YER125W 0.56781236 0.123110421 0.19871176
YPR161C YER131W 0.141123268 0 0.148688558
YPR161C YGR012W 0.226193778 0.123110421 0.06481985
YPR161C YHL034C 0.359768246 0 0.148688558
YPR161C YIL154C 0.164766101 0 0.026530917
YPR161C YIR001C 0.164766101 0 0.026530917
YPR161C YJL131C 0 0 0.06481985
YPR161C YJR045C 0.227241572 0.123110421 0.182983024
YPR161C YKR028W 0.363611147 0.123110421 0.026530917
YPR161C YKR081C 0.164766101 0 0.148688558
YPR161C YLR075W 0.359768246 0 0.148688558
YPR161C YLR196W 0.359768246 0 0.139401363
YPR161C YLR226W 0.920836514 0 0.676462915
YPR161C YLR276C 0.164766101 0.123110421 0.139401363
YPR161C YMR072W 0.128368209 0 0.06481985
YPR161C YNL004W 0.028502013 0 0.148688558
YPR161C YNL308C 0.164766101 0 0.139401363
YPR161C YNR051C 0.240479815 0 0.026530917
YPR161C YOL041C 0.164766101 0 0.148688558
YPR161C YOL077C 0.164766101 0 0.148688558
YPR161C YPL127C 0.313460575 0 0.148688558
YPR161C YPR052C 0.363177716 0 0.139401363
YPR161C YDL153C 0.164766101 0 0.148688558
YPR161C YDL156W 0 0 0.128367254
YPR161C YDR117C 0 0 0.148688558
YPR161C YFR001W 0.164766101 0 0.148688558
YPR161C YGL173C 0.164766101 0.123110421 0.148688558
YPR161C YHR121W 0.164766101 0 0.148688558
YPR161C YJL033W 0.164766101 0.123110421 0.148688558
YPR161C YLR175W 0.240479815 0.123110421 0.148688558
YPR161C YMR229C 0.164766101 0 0.148688558
YPR161C YNL113W 0.272893246 0.330273689 0.19871176
YPR161C YNL248C 0.272893246 0.330273689 0.19871176
YPR161C YOR198C 0.413446782 0 0.148688558
YAR010C YDL095W 0.028502013 0 0.117746131
YAR010C YDR044W 0.028502013 0 0.026530917
YAR010C YGL035C 0.028502013 0.200338789 0.139401363
YAR010C YGL167C 0.028502013 0.147099343 0.117746131
YAR010C YIL148W 0.028502013 0 0.117746131
YAR010C YJR135C 0.028502013 1 0.139401363
YAR010C YLR022C 0.028502013 0 0.128367254
YAR010C YML131W 0 0 0.026530917
YAR010C YNR051C 0.028502013 0.393233403 0.026530917
YAR010C YPR164W 0.75703618 0 0
YAR010C YBR264C 0.028502013 0.147099343 0.026530917
YAR010C YIL043C 0 0 0.117746131
YAR010C YJR010C-A 0.028502013 0 0.117746131
YDL095W YBL002W 0.141123268 0 0.117746131
YDL095W YBL003C 0.080830797 0 0.117746131
YDL095W YBL075C 0.135388994 0.123110421 0.063869073
YDL095W YBR009C 0.240479815 0 0.117746131
YDL095W YBR171W 0.028502013 0 0.433270957
YDL095W YBR283C 0.43240374 0 0.433270957
YDL095W YDL022W 0.063674894 0.123110421 0.06481985
YDL095W YEL002C 0.557280875 0.47174952 0.470513781
YDL095W YJR009C 0.345572357 0.123110421 0.06481985
YDL095W YPL226W 0.141123268 0.123110421 0.06481985
YDL095W YGL008C 0.028502013 0.123110421 0.212100908
YDL095W YGL245W 0.141123268 0.123110421 0.06481985
YDL095W YGR266W 0 0 0.262493964
YDL095W YJL117W 0.43240374 0 0.354309645
YDL095W YMR083W 0.11861081 0.123110421 0.117746131
YDL095W YNL055C 0.135388994 0 0.285057249
YDL095W YOR093C 0 0 0
YDL095W YOR153W 0 0.123110421 0.212100908
YDR044W YBL002W 0.141123268 0 0.026530917
YDR044W YBL003C 0.132196165 0 0.026530917
YDR044W YBL075C 0.135388994 0.123110421 0.277699351
YDR044W YBR009C 0.141123268 0 0.026530917
YDR044W YCL043C 0.135388994 0.353989632 0.063869073
YDR044W YDR385W 0.266038663 0 0.063869073
YDR044W YEL030W 0.135388994 0.123110421 0.063869073
YDR044W YGR086C 0.135388994 0 0.063869073
YDR044W YGR087C 0.357687883 0.123110421 0.063869073
YDR044W YHR013C 0.135388994 0.123110421 0.277699351
YDR044W YOR093C 0 0 0
YDR044W YOR257W 0.135388994 0 0.063869073
YGL035C YBL002W 0.353240254 0.329626565 0.223156409
YGL035C YBL003C 0.19372976 0.329626565 0.223156409
YGL035C YBR010W 0.506904997 0.329626565 0.223156409
YGL035C YDR099W 0.353240254 0.376909635 0.139401363
YGL167C YBL030C 0.412776934 0.439734273 0.285057249
YGL167C YBR189W 0.306142208 0 0.117746131
YGL167C YGL008C 0.412776934 0.536228416 0.212100908
YGL167C YBR085W 0.180234305 0.439734273 0.285057249
YGL167C YDR342C 0.180234305 0.319446658 0.212100908
YGL167C YER162C 0.080830797 0.147099343 0.117746131
YGL167C YIL146C 0.055521238 0 0.285057249
YGL167C YLR075W 0.160579971 0 0.117746131
YGL167C YNL055C 0.412776934 0.429233449 0.285057249
YIL148W YBL003C 0.128368209 0 0.209115134
YIL148W YBR026C 0.11861081 0 0.063869073
YIL148W YBR058C 0.436439806 0 0.063869073
YIL148W YBR059C 0.128368209 0 0.063869073
YIL148W YCR009C 0.128368209 0 0.209115134
YIL148W YDL160C 0.296095402 0 0.272147062
YIL148W YEL034W 0.209373362 0 0.778764374
YIL148W YEL037C 0.240479815 1 0.148688558
YIL148W YFL038C 0.228431947 0 0.117746131
YIL148W YFR053C 0.135388994 0 0.277699351
YIL148W YIL038C 0.527870332 0 0.148688558
YIL148W YJL020C 0.135388994 0 0.209115134
YIL148W YJL138C 0.209373362 0 0.359513635
YIL148W YKL080W 0.063674894 0 0.148688558
YIL148W YKL104C 0.274872651 0 0
YIL148W YKR001C 0.141123268 0 0.117746131
YIL148W YLL022C 0.240479815 0 0.148688558
YIL148W YLL060C 0.063674894 0 0.063869073
YIL148W YLR347C 0.228431947 0 0.209115134
YIL148W YNL084C 0.274872651 0 0.209115134
YIL148W YNL111C 0.11861081 0 0.117746131
YIL148W YOR042W 0 0 0.063869073
YIL148W YOR081C 0.063674894 0 0.063869073
YJR135C YBR107C 0.56781236 0 0.557930541
YJR135C YBR211C 0.517689981 0 0.557930541
YJR135C YDR318W 0.517689981 1 0.557930541
YJR135C YDR383C 0 0 0.548790112
YJR135C YGR179C 0.517689981 1 0.557930541
YJR135C YDR254W 0.56781236 0.147099343 0.557930541
YJR135C YLR381W 0.56781236 1 0.557930541
YJR135C YMR198W 0.532389947 0 0.490209532
YJR135C YPL018W 0.56781236 1 0.557930541
YJR135C YPR046W 0.517689981 1 0.557930541
YLR022C YBL003C 0.164766101 0 0.148688558
YLR022C YCR016W 0 0 0.139401363
YLR022C YDR293C 0.128368209 0 0.058813611
YLR022C YHR082C 0.080830797 0 0.128367254
YLR022C YKL056C 0.12693783 0 0.272147062
YLR022C YMR229C 0.498115371 0 0.475829319
YLR022C YNL163C 0.498115371 0 0.058813611
YML131W YAR014C 0 0 0.026530917
YML131W YDL215C 0 0 0.063869073
YML131W YDR470C 0 0 0.063869073
YML131W YEL056W 0 0 0.058813611
YML131W YER049W 0 0 0.026530917
YML131W YPL001W 0 0 0.058813611
YML131W YMR191W 0 0 0
YML131W YOL154W 0 0 0.063869073
YML131W YOR092W 0 0 0.063869073
YNR051C YDR283C 0.240479815 0 0.063869073
YNR051C YEL034W 0.135388994 0.243570982 0.063869073
YNR051C YER151C 0.874528843 0 0.058813611
YNR051C YNL061W 0.080830797 0 0.026530917
YNR051C YDR398W 0.240479815 0 0.026530917
YNR051C YDR415C 0 0 0
YNR051C YHR039C 0.080830797 0 0.063869073
YNR051C YMR229C 0.080830797 0.243570982 0.026530917
YNR051C YMR309C 0.135388994 0.243570982 0.058813611
YPR164W YNL055C 0.307197262 0 0
YPR164W YJR009C 0.244081967 0 0
YAR014C YER155C 0.464206933 0.377398788 0.564532396
YAR014C YER133W 1 0 0.469649595
YAR014C YHR158C 0.9140309 0 0.564532396
YER155C YDR028C 0.314868839 0.377398788 0.063869073
YER155C YGL207W 0.160579971 0 0.06481985
YER155C YLL021W 0.714416831 0 0.564532396
YER155C YOR361C 0.160579971 0 0.063869073
YAR019C YDL220C 0.45133867 0 0.360224298
YAR019C YGR173W 0 0 0.063869073
YAR042W YDL040C 0.209373362 0 0.06481985
YAR042W YLR119W 0.279976662 0.147099343 0.463231486
YAR042W YOR361C 0.209373362 0.147099343 0.063869073
YAR042W YPR080W 0.279976662 0.147099343 0.06481985
YAR071W YAL062W 0.055521238 0.123110421 0
YAR071W YBR093C 0.369858496 1 0
YAR071W YCR038C 0.028502013 0 0
YAR071W YFR055W 0.055521238 0.123110421 0
YAR071W YGL245W 0.055521238 0.123110421 0
YAL062W YGL070C 0.248909505 0 0.139401363
YAL062W YIL033C 0.19372976 0.123110421 0.128367254
YAL062W YOR362C 0.063674894 0.123110421 0.063869073
YAL062W YPL160W 0.356050453 0.123110421 0.063869073
YGL245W YBL032W 0.164766101 0 0.06481985
YGL245W YCL014W 0.028502013 0 0.063869073
YGL245W YCL029C 0.359768246 0 0.19871176
YGL245W YDL031W 0.300507449 0.123110421 0.06481985
YGL245W YDL103C 0.226193778 0.123110421 0.06481985
YGL245W YDR480W 0 0 0.06481985
YGL245W YGL105W 0.578697618 0 0.874544634
YGL245W YGR207C 0 0 0.199050162
YGL245W YHR111W 0.417550532 0.123110421 0.063869073
YGL245W YIL063C 0.262580285 0 0.19871176
YGL245W YKL108W 0.164766101 0 0.148688558
YGL245W YNL045W 0.135388994 0.123110421 0.06481985
YGL245W YPL074W 0 0.123110421 0.063869073
YGL245W YPL144W 0.028502013 0 0.063869073
YGL245W YGR264C 0.578697618 0.590701248 0.874544634
YGL245W YJR094W-A 0.209373362 0 0.148688558
YGL245W YKR083C 0.160579971 0 0.182983024
YGL245W YLR135W 0.164766101 0.123110421 0.182983024
YGL245W YMR048W 0.259572289 0 0.182983024
YGL245W YOL012C 0.262580285 0 0.19871176
YGL245W YOR081C 0.227241572 0.123110421 0.091815765
YGL245W YOR097C 0 0 0
YGL245W YPL201C 0.226193778 0 0.06481985
YGL245W YPL245W 0 0 0.06481985
YBL002W YBL003C 0.532389947 0.329626565 0.726173799
YBL002W YBR009C 0.532389947 0.329626565 0.726173799
YBL002W YBR010W 0.532389947 0.329626565 0.726173799
YBL002W YBR060C 0.390406346 0.329626565 0.572166205
YBL002W YDL156W 0 0 0.139401363
YBL002W YDR075W 0.164766101 0 0.139401363
YBL002W YDR224C 0.532389947 0.329626565 0.726173799
YBL002W YER091C 0.141123268 0 0.026530917
YBL002W YGL112C 0.318321256 0.147099343 0.223156409
YBL002W YGL207W 0.532389947 0 0.723144819
YBL002W YGL241W 0.028502013 0 0.139401363
YBL002W YGR275W 0.532389947 0 0.19871176
YBL002W YHR118C 0.390406346 0.329626565 0.572166205
YBL002W YIL076W 0.128368209 0 0.182983024
YBL002W YJR010C-A 0.12693783 0 0.182983024
YBL002W YKR048C 0.532389947 0.147099343 0.726173799
YBL002W YLR133W 0.132196165 0 0.026530917
YBL002W YLR320W 0.318321256 0 0.139401363
YBL002W YLR385C 0.318321256 0 0.476737823
YBL002W YLR455W 0 0 0.139401363
YBL002W YML065W 0.390406346 0.329626565 0.572166205
YBL002W YMR044W 0.318321256 0.329626565 0.19871176
YBL002W YMR072W 0.128368209 0.329626565 0.360224298
YBL002W YNL030W 0.532389947 0.329626565 0.726173799
YBL002W YNL088W 0.532389947 0.329626565 0.38455643
YBL002W YNL201C 0.028502013 0 0.139401363
YBL002W YNL261W 0.390406346 0.329626565 0.572166205
YBL002W YOL012C 0.390406346 0.147099343 0.572166205
YBL002W YOL054W 0.26456972 0 0.139401363
YBL002W YPL001W 0.353240254 0.329626565 0.572166205
YBL002W YPR162C 0.390406346 0.329626565 0.572166205
YBL003C YAL011W 0.318321256 0 0.476737823
YBL003C YBL046W 0.19372976 0 0.139401363
YBL003C YBL052C 0.318321256 0 0.223156409
YBL003C YBR009C 0.532389947 0.329626565 0.726173799
YBL003C YBR010W 0.532389947 0.329626565 0.726173799
YBL003C YBR049C 0.164766101 0.329626565 0.139401363
YBL003C YBR060C 0.318321256 0.329626565 0.572166205
YBL003C YDL002C 0.318321256 0.329626565 0.476737823
YBL003C YDL070W 0 0.147099343 0.139401363
YBL003C YDL208W 0.164766101 0.200338789 0.223156409
YBL003C YDR052C 0.31151773 0.329626565 0.182983024
YBL003C YDR075W 0.19372976 0 0.139401363
YBL003C YDR224C 0.532389947 0.329626565 0.726173799
YBL003C YDR225W 0.532389947 0.329626565 0.726173799
YBL003C YDR463W 0.164766101 0 0.139401363
YBL003C YER092W 0.318321256 0 0.19871176
YBL003C YER147C 0.364046228 0 0.476737823
YBL003C YFL013C 0.318321256 0 0.476737823
YBL003C YFL024C 0.385568545 0 0.223156409
YBL003C YGL207W 0.532389947 0 0.723144819
YBL003C YGL227W 0.080830797 0 0.182983024
YBL003C YGL241W 0.028502013 0 0.139401363
YBL003C YGL252C 0.318321256 0 0.223156409
YBL003C YGR250C 0 0.200338789 0.148688558
YBL003C YHL034C 0.248909505 0.200338789 0.223156409
YBL003C YHR090C 0.385568545 0.147099343 0.223156409
YBL003C YHR118C 0.31151773 0.329626565 0.572166205
YBL003C YHR193C 0.19372976 0.147099343 0.182983024
YBL003C YIL026C 0.318321256 0.147099343 0.367218759
YBL003C YIL043C 0 0 0.117746131
YBL003C YIL056W 0.164766101 0.329626565 0.139401363
YBL003C YIL076W 0.128368209 0 0.182983024
YBL003C YIL173W 0.028502013 0.147099343 0.06481985
YBL003C YJL033W 0.164766101 0 0.223156409
YBL003C YJL034W 0.248909505 0.147099343 0.223156409
YBL003C YJL047C 0.364046228 0.147099343 0.19871176
YBL003C YJR010C-A 0.080830797 0 0.182983024
YBL003C YJR052W 0.364046228 0.329626565 0.19871176
YBL003C YJR082C 0.385568545 0 0.223156409
YBL003C YKR048C 0.532389947 0.147099343 0.726173799
YBL003C YLR033W 0.532389947 0 0.19871176
YBL003C YLR385C 0.318321256 0 0.476737823
YBL003C YML103C 0.128368209 0 0.19871176
YBL003C YMR044W 0.318321256 0.329626565 0.19871176
YBL003C YMR072W 0.128368209 0.329626565 0.360224298
YBL003C YMR223W 0.318321256 0 0.223156409
YBL003C YMR284W 0.532389947 0.329626565 0.476737823
YBL003C YNL030W 0.532389947 0.329626565 0.726173799
YBL003C YNL088W 0.532389947 0.329626565 0.38455643
YBL003C YNL201C 0.364046228 0 0.139401363
YBL003C YNL290W 0.364046228 0.329626565 0.620191341
YBL003C YOL051W 0.164766101 0 0.223156409
YBL003C YOL059W 0.149668025 0 0.06481985
YBL003C YOR058C 0.128368209 0.147099343 0.209115134
YBL003C YOR217W 0.364046228 0.329626565 0.620191341
YBL003C YOR244W 0.385568545 0 0.223156409
YBL003C YPL001W 0.318321256 0.329626565 0.572166205
YBL003C YPL032C 0.19372976 0 0.026530917
YBL003C YPR008W 0.19372976 0 0.139401363
YBL003C YBR247C 0.164766101 0.200338789 0.223156409
YBL003C YDL105W 0.385568545 0 0.360224298
YBL003C YDR207C 0.318321256 0.329626565 0.476737823
YBL003C YEL012W 0.248909505 0 0.026530917
YBL003C YEL018W 0.385568545 0 0.223156409
YBL003C YER116C 0.364046228 0 0.19871176
YBL003C YHL024W 0.31151773 0.200338789 0.026530917
YBL003C YJL138C 0.080830797 0.200338789 0.209115134
YBL003C YNL059C 0.318321256 0 0.476737823
YBL003C YOR061W 0.364046228 0 0.223156409
YBL003C YPL090C 0.164766101 0 0.209115134
YBR009C YBR010W 0.532389947 0.329626565 0.726173799
YBR009C YCL040W 0.226193778 0 0.026530917
YBR009C YGR275W 0.532389947 0 0.19871176
YBR009C YHR118C 0.390406346 0.329626565 0.572166205
YBR009C YIL070C 0.055521238 0 0.223156409
YBR009C YIL076W 0.128368209 0 0.182983024
YBR009C YJL047C 0.314868839 0.147099343 0.19871176
YBR009C YLR320W 0.318321256 0 0.139401363
YBR009C YML065W 0.390406346 0.329626565 0.572166205
YBR009C YNL030W 0.841673027 0.329626565 0.726173799
YBR009C YPL001W 0.471787548 0.329626565 0.572166205
YBR009C YBR060C 0.69071692 0.329626565 0.572166205
YBR009C YDR224C 0.532389947 0.329626565 0.726173799
YBR009C YEL056W 0.532389947 0.147099343 0.223156409
YBR009C YER116C 0.318321256 0 0.19871176
YBR009C YGL207W 0.532389947 0 0.723144819
YBR009C YLL022C 0.532389947 0.147099343 0.223156409
YBR009C YML012W 0.028502013 0 0.06481985
YBR009C YMR043W 0.410136151 0.329626565 0.476737823
YBR009C YMR072W 0.128368209 0.329626565 0.360224298
YBR009C YMR284W 0.532389947 0.329626565 0.476737823
YBR009C YNL206C 0.532389947 0.147099343 0.139401363
YBR009C YOL054W 0.26456972 0 0.139401363
YBR009C YOR064C 0.471787548 0.147099343 0.223156409
YBR009C YOR217W 0.318321256 0.329626565 0.620191341
YBR009C YPR046W 0.028502013 0.147099343 0.367218759
YBR010W YBL052C 0.390406346 0 0.223156409
YBR010W YBL103C 0.26456972 0.329626565 0.139401363
YBR010W YDR052C 0.570437964 0.329626565 0.182983024
YBR010W YIL070C 0.19372976 0 0.223156409
YBR010W YMR308C 0.262580285 0 0.139401363
YBR010W YPL001W 0.353240254 0.329626565 0.572166205
YBR010W YBR087W 0.364046228 0.329626565 0.620191341
YBR010W YBR245C 0.557874897 0.329626565 0.19871176
YBR010W YDR463W 0.410136151 0 0.139401363
YBR010W YEL056W 0.532389947 0.147099343 0.223156409
YBR010W YER147C 0.557874897 0 0.476737823
YBR010W YFR034C 0.410136151 0.329626565 0.139401363
YBR010W YFR037C 0.532389947 0 0.19871176
YBR010W YGL207W 0.557874897 0 0.723144819
YBR010W YGR081C 0.164766101 0 0.223156409
YBR010W YJL047C 1 0.147099343 0.19871176
YBR010W YKR048C 0.557874897 0.147099343 0.726173799
YBR010W YLL022C 0.557874897 0.147099343 0.223156409
YBR010W YLR320W 1 0 0.139401363
YBR010W YMR031C 0 0 0.06481985
YBR010W YMR044W 0.318321256 0.329626565 0.19871176
YBR010W YMR284W 0.532389947 0.329626565 0.476737823
YBR010W YMR288W 0.164766101 0.200338789 0.148688558
YBR010W YNL054W 0.128368209 0 0.182983024
YBR010W YNL167C 0.353240254 0.329626565 0.139401363
YBR010W YNL206C 1 0.147099343 0.139401363
YBR010W YPR052C 0.557874897 0.329626565 0.476737823
YBR060C YHR118C 0.751588876 1 0.79539111
YBR060C YLL004W 0.751588876 1 0.79539111
YBR060C YML065W 0.751588876 1 0.79539111
YBR060C YNL261W 0.751588876 1 0.79539111
YBR060C YPL001W 0.584963241 1 0.78141913
YBR060C YPR162C 0.751588876 1 0.79539111
YDL156W YNL030W 0 0 0.139401363
YDL156W YPL220W 0 0 0.063869073
YDR075W YBL046W 0.607808548 0 0.128367254
YDR075W YDR225W 0.19372976 0 0.139401363
YDR075W YDR293C 0.454182188 0.352403259 0.058813611
YDR075W YGR063C 0.19372976 0 0.139401363
YDR075W YML010W 0.19372976 0 0.139401363
YDR075W YNL201C 0.454182188 0 0.128367254
YDR224C YGL241W 0.028502013 0 0.139401363
YDR224C YKR048C 0.532389947 0.147099343 0.726173799
YDR224C YMR284W 0.532389947 0.329626565 0.476737823
YDR224C YOL012C 0.353240254 0.147099343 0.572166205
YDR224C YGL207W 0.532389947 0 0.723144819
YDR224C YLR133W 0.132196165 0 0.026530917
YER091C YOL013C 0.135388994 0.123110421 0.063869073
YER091C YLR347C 0.356050453 0 0.058813611
YGL112C YBR081C 0.565245763 0.513129529 1
YGL112C YBR198C 0.683346055 0.513129529 1
YGL112C YDR145W 0.683346055 0.513129529 1
YGL112C YDR167W 0.683346055 0.513129529 1
YGL112C YDR176W 0.565245763 0.429233449 1
YGL112C YDR392W 0.565245763 0.429233449 1
YGL112C YDR448W 0.565245763 0.513129529 1
YGL112C YGL066W 0.565245763 0.327706907 1
YGL112C YGR252W 0.565245763 0.513129529 1
YGL112C YGR274C 0.683346055 0.844611176 0.965794527
YGL112C YLR055C 0.565245763 0.429233449 0.965794527
YGL112C YML015C 0.683346055 0.513129529 0.708405383
YGL112C YML098W 0.683346055 0.513129529 0.708405383
YGL112C YMR005W 0.683346055 0.513129529 0.708405383
YGL112C YMR223W 0.565245763 0 1
YGL112C YMR227C 0.683346055 0.513129529 1
YGL112C YMR236W 0.683346055 0.844611176 1
YGL112C YOL148C 0.565245763 0.429233449 1
YGL112C YPL011C 0.683346055 0.513129529 0.708405383
YGL112C YPL047W 0.540269538 0 0.965794527
YGL112C YPL254W 0.565245763 0 1
YGL207W YCR082W 0 0 0.139401363
YGL207W YBR084W 0.149668025 0 0.06481985
YGL207W YDR108W 0.128368209 0 0.19871176
YGL207W YDR225W 0.557874897 0 0.723144819
YGL207W YER164W 0.637038384 0.698574812 0.714455863
YGL207W YGL019W 0.284664994 0.657836473 0.223156409
YGL207W YGL244W 0.532389947 0.698574812 0.714455863
YGL207W YGL252C 0.318321256 0.363131869 0.378217219
YGL207W YGR097W 0.26456972 0.363131869 0.378217219
YGL207W YHR035W 0 0 0
YGL207W YIL021W 0.318029535 0 0.378217219
YGL207W YJR089W 0.318321256 0 0.367218759
YGL207W YKR048C 0.727484401 0 0.572166205
YGL207W YLR399C 0.318321256 0.363131869 0.454250882
YGL207W YMR125W 0.164766101 0 0.19871176
YGL207W YNL030W 0.532389947 0 0.572166205
YGL207W YNL088W 0.532389947 0 0.38455643
YGL207W YNL162W 0.141123268 0 0.209115134
YGL207W YOL006C 0.557874897 0 0.723144819
YGL207W YOL013C 0.160579971 0 0.19871176
YGL207W YOL054W 0.532389947 0 0.139401363
YGL207W YOL088C 0.080830797 0 0.06481985
YGL207W YOL145C 0.532389947 0.698574812 0.714455863
YGL207W YOR039W 0.284664994 0 0.223156409
YGL207W YOR052C 0.028502013 0 0.139401363
YGL207W YOR101W 0.284664994 0 0.017693444
YGL207W YOR123C 0.532389947 0.698574812 0.714455863
YGL207W YLR418C 0.532389947 0.698574812 0.714455863
YGL207W YMR041C 0.11861081 0 0
YGL207W YMR049C 0.228431947 0 0.223156409
YGL207W YOR061W 0.284664994 0 0.223156409
YGL241W YDR225W 0.028502013 0 0.139401363
YGL241W YKR048C 0.534309467 0 0.139401363
YGL241W YOL012C 0.028502013 0 0.139401363
YGR275W YCR052W 1 0 0.781643901
YGR275W YDL179W 0.318029535 0 0.19871176
YGR275W YFR037C 1 0 0.781643901
YGR275W YGR056W 1 0 0.781643901
YGR275W YLR033W 1 0 0.781643901
YGR275W YLR321C 1 0 0.781643901
YGR275W YMR091C 1 0 0.781643901
YGR275W YIL126W 1 0 0.781643901
YGR275W YJL176C 0.508438023 0 0.850948774
YGR275W YKR008W 1 0 0.781643901
YGR275W YLR357W 1 0 0.781643901
YGR275W YMR033W 1 0 0.850948774
YGR275W YOR290C 0.598315799 0 0.850948774
YGR275W YPL016W 0.508438023 0 0.850948774
YGR275W YPL129W 0.508438023 0 0.850948774
YHR118C YEL056W 0.459084605 0.147099343 0.378217219
YHR118C YHR121W 0.164766101 0.200338789 0.209115134
YHR118C YML065W 0.751588876 1 0.79539111
YHR118C YNL261W 0.751588876 1 0.79539111
YHR118C YPL001W 0.459084605 1 0.78141913
YHR118C YKR081C 0.30000872 0.200338789 0.223156409
YHR118C YLL004W 0.751588876 1 0.79539111
YHR118C YPL127C 0.353240254 0.329626565 0.572166205
YHR118C YPR162C 0.751588876 1 0.79539111
YIL076W YBR283C 0.279976662 0 0.367186819
YIL076W YDL145C 0.561759034 0 1
YIL076W YDR238C 0.561759034 0 1
YIL076W YER120W 0.279976662 0 0.367186819
YIL076W YFR051C 0.561759034 0 1
YIL076W YGL137W 0.837240918 0 1
YIL076W YJR045C 0.279976662 0 0.285057249
YIL076W YLR259C 0.279976662 0 0.285057249
YIL076W YNL055C 0.180234305 0 0.285057249
YIL076W YNL088W 0.128368209 0 0.117746131
YIL076W YNL287W 0.561759034 0 1
YIL076W YPL010W 0.327122566 0 1
YJR010C-A YBL087C 0.135388994 0 0.148688558
YJR010C-A YBR044C 0.028502013 0 0.285057249
YJR010C-A YBR189W 0.135388994 0 0.148688558
YJR010C-A YEL026W 0.12693783 0 0.148688558
YJR010C-A YFR022W 0.180234305 0 0
YJR010C-A YGL055W 0.244387339 0 0.470513781
YJR010C-A YBR291C 0.244387339 0 0.285057249
YJR010C-A YDL015C 0.063674894 0 0.470513781
YJR010C-A YDL081C 0.135388994 0 0.148688558
YJR010C-A YDR033W 0 0 0.212100908
YJR010C-A YER145C 0.180234305 0 0.212100908
YJR010C-A YER157W 0.279976662 0 0.182983024
YJR010C-A YGL008C 0.180234305 0 0.212100908
YJR010C-A YGL014W 0.279976662 0 0.063869073
YJR010C-A YIR022W 0.844623324 0 0.91404265
YJR010C-A YKL009W 0.12693783 0 0.148688558
YJR010C-A YLR185W 0.135388994 0 0.148688558
YJR010C-A YML055W 0.844623324 0 0.91404265
YJR010C-A YOR193W 0.028502013 0 0.262493964
YJR010C-A YLR066W 0.844623324 0 0.91404265
YJR010C-A YLR075W 0.135388994 0 0.148688558
YJR010C-A YLR342W 0.180234305 0 0.212100908
YJR010C-A YML072C 0 0 0.06481985
YJR010C-A YNR021W 0 0 0.354309645
YJR010C-A YOL041C 0.12693783 0 0.148688558
YJR010C-A YOR086C 0 0 0.06481985
YJR010C-A YPL249C-A 0.135388994 0 0.148688558
YKR048C YBR065C 0.128368209 0 0.148688558
YKR048C YBR267W 0.755239737 0.147099343 0.209115134
YKR048C YCL014W 0.634184972 0 0.209115134
YKR048C YCL024W 0.755239737 0 0.209115134
YKR048C YDL055C 0.228431947 0 0.058813611
YKR048C YDL182W 0.028502013 0 0.139401363
YKR048C YDR225W 0.557874897 0.147099343 0.726173799
YKR048C YDR507C 0.755239737 0 0.209115134
YKR048C YER063W 0.425479877 0.147099343 0.139401363
YKR048C YER148W 0.526817683 0.147099343 0.223156409
YKR048C YGL061C 0.344098675 0 0.367218759
YKR048C YGR103W 0.277090366 0 0.223156409
YKR048C YGR245C 0.425479877 0 0.139401363
YKR048C YHR013C 0.318321256 0 0.209115134
YKR048C YIR008C 0.028502013 0 0.572166205
YKR048C YKR011C 0 0 0.139401363
YKR048C YBR155W 0.028502013 0.273826385 0.058813611
YKR048C YER023W 0.180234305 0 0.058813611
YKR048C YIL063C 0.425479877 0 0.148688558
YKR048C YJL044C 0.279976662 0 0.06481985
YKR048C YJL128C 0.528645062 0.273826385 0.058813611
YKR048C YLR330W 0.399547925 0 0.148688558
YKR048C YOL012C 0.318321256 0.147099343 0.572166205
YKR048C YPL220W 0.028502013 0 0.209115134
YKR048C YLR410W 0.028502013 0 0.058813611
YKR048C YMR110C 0.279976662 0 0.117746131
YKR048C YMR139W 0.379421298 0 0.058813611
YKR048C YNL078W 0.434001092 0 0.139401363
YKR048C YNL162W 0.028502013 0 0.209115134
YKR048C YOR081C 0.028502013 0 0.058813611
YKR048C YOR230W 0.534309467 0 0.139401363
YKR048C YPL090C 0.228431947 0 0.209115134
YLR320W YBL075C 0.248909505 0 0.026530917
YLR320W YLR197W 0.164766101 0 0.139401363
YLR320W YJL052W 0.11861081 0 0.06481985
YLR320W YLR259C 0.248909505 0 0.06481985
YLR320W YLR432W 0.160579971 0 0.026530917
YLR320W YMR187C 0 0 0
YLR320W YNL055C 0.128368209 0 0.06481985
YLR320W YOR198C 0.419659062 0 0.026530917
YLR385C YGR002C 0.508438023 0 0.830034801
YLR385C YJL081C 0.508438023 0 0.830034801
YLR385C YLR085C 0.508438023 0 0.830034801
YLR385C YAL011W 0.508438023 0 0.830034801
YLR385C YBR231C 0.508438023 0 0.830034801
YLR385C YDR190C 0.508438023 0 0.830034801
YLR385C YDR334W 0.508438023 0 0.830034801
YLR385C YDR485C 0.508438023 0 0.830034801
YLR385C YLR399C 0.508438023 0 0.454250882
YLR385C YNL107W 0.508438023 0 0.830034801
YLR385C YML041C 0.508438023 0 0.830034801
YLR385C YOL052C 0.028502013 0 0.139401363
YLR385C YPL235W 0.508438023 0 0.830034801
YLR455W YLR196W 0 0 0.139401363
YLR455W YLR197W 0 0 0.139401363
YLR455W YBL052C 0 0 0.139401363
YLR455W YJR082C 0.19372976 0 0.139401363
YLR455W YMR229C 0 0 0.139401363
YLR455W YMR290C 0 0 0.139401363
YLR455W YNL248C 0 0 0.139401363
YLR455W YNL088W 0 0 0.139401363
YLR455W YOL077C 0 0 0.139401363
YLR455W YOR064C 0 0 0.139401363
YLR455W YOR206W 0 0 0.139401363
YLR455W YOR310C 0 0 0.139401363
YML065W YEL056W 0.459084605 0.147099343 0.378217219
YML065W YLL004W 0.751588876 1 0.79539111
YML065W YNL261W 0.751588876 1 0.79539111
YML065W YPL001W 0.459084605 1 0.78141913
YML065W YPR162C 0.751588876 1 0.79539111
YML065W YPR175W 0.484820288 0.329626565 0.602458941
YMR044W YBR245C 0.508438023 0.698574812 1
YMR044W YLR095C 0.508438023 1 1
YMR072W YER116C 0.128368209 0 0.06481985
YMR072W YER164W 0.128368209 0 0.223156409
YMR072W YPL001W 0.128368209 0.329626565 0.360224298
YNL030W YEL056W 0.532389947 0.147099343 0.686507015
YNL030W YLL022C 0.532389947 0.147099343 0.686507015
YNL030W YPL001W 0.471787548 0.329626565 0.686507015
YNL030W YNL206C 0.532389947 0.147099343 0.139401363
YNL030W YOL054W 0.164766101 0 0.139401363
YNL088W YBR049C 0.284664994 0.329626565 0.139401363
YNL088W YER116C 0.318321256 0.123110421 0.139401363
YNL088W YHR193C 0.160579971 0.147099343 0.063869073
YNL088W YNL232W 0.164766101 0 0.223156409
YNL088W YOL021C 0.164766101 0.200338789 0.223156409
YNL201C YIL153W 0.364046228 0 0.128367254
YNL201C YBL046W 0.454182188 0 0.128367254
YNL201C YDR173C 0.454182188 0 0.128367254
YNL201C YDR225W 0.364046228 0 0.139401363
YNL201C YDR293C 0.454182188 0 0.026530917
YNL201C YLR249W 0.028502013 0 0.054227174
YNL201C YML010W 0.364046228 0 0.139401363
YNL261W YEL056W 0.584963241 0.147099343 0.378217219
YNL261W YLL004W 0.751588876 1 0.79539111
YNL261W YPL001W 0.584963241 1 0.78141913
YNL261W YPR162C 0.751588876 1 0.79539111
YOL012C YKR092C 0.028502013 0 0.223156409
YOL012C YML012W 0.028502013 0 0.06481985
YOL054W YLR058C 0.132196165 0.123110421 0.026530917
YOL054W YDR254W 0.080830797 0 0.139401363
YOL054W YGR179C 0.028502013 0 0.139401363
YPL001W YBR125C 0.055521238 0.123110421 0.058813611
YPL001W YDR392W 0.565245763 0 0.60849961
YPL001W YEL056W 0.584963241 0.681851656 0.686507015
YPL001W YIR035C 0 0.123110421 0.058813611
YPL001W YJL187C 0.314868839 0.244946187 0.139401363
YPL001W YLL004W 0.459084605 1 0.78141913
YPL001W YLL022C 0.584963241 0.681851656 0.686507015
YPL001W YLR109W 0.160579971 0.123110421 0.058813611
YPL001W YLR185W 0.141123268 0 0.209115134
YPL001W YJR154W 0 0 0.058813611
YPL001W YOR058C 0.353240254 0.273826385 0.209115134
YPL001W YPR162C 0.459084605 1 0.78141913
YPR162C YEL056W 0.459084605 0.147099343 0.378217219
YPR162C YLL004W 0.751588876 1 0.79539111
YPR162C YPR175W 0.484820288 0.329626565 0.602458941
YAL011W YBR231C 1 0 0.830034801
YAL011W YDR190C 0.508438023 0 0.830034801
YAL011W YDR334W 1 0 0.830034801
YAL011W YDR485C 1 0 0.830034801
YAL011W YGR086C 0.19372976 0 0.199050162
YAL011W YJL081C 0.508438023 0 0.830034801
YAL011W YLR085C 1 0 0.830034801
YAL011W YML041C 1 0 0.830034801
YAL011W YPL235W 0.508438023 0 0.830034801
YBL046W YDR225W 0.19372976 0 0.139401363
YBL046W YDR293C 0.454182188 0 0.058813611
YBL046W YML010W 0.19372976 0 0.139401363
YBL052C YJR082C 0.565245763 0.611525468 1
YBL052C YPR031W 0.565245763 0.611525468 1
YBR049C YCR047C 0.164766101 0 0.139401363
YBR049C YDR490C 0.160579971 0 0.026530917
YDL002C YDR190C 0.508438023 0 0.850948774
YDL002C YER092W 0.508438023 0 0.545510901
YDL002C YFL013C 0.508438023 0 0.850948774
YDL002C YGL150C 0.508438023 0 0.850948774
YDL002C YJL081C 0.508438023 0.147099343 0.850948774
YDL002C YLR052W 0.508438023 0 0.850948774
YDL002C YOR141C 0.508438023 0 0.850948774
YDL002C YPL235W 0.508438023 0 0.850948774
YDL070W YLR399C 0 0 0.139401363
YDL070W YGR086C 0 0 0.06481985
YDL208W YCL059C 0.565245763 0 0.34093377
YDL208W YCR016W 0 0 0.34093377
YDL208W YDL213C 0.274872651 0.243570982 0.34093377
YDL208W YDR381C-A 0 0 0.117746131
YDL208W YLR175W 1 0 0.64373211
YDL208W YMR310C 0 0 0.139401363
YDL208W YNL308C 0.565245763 0 0.34093377
YDL208W YNR067C 0.12693783 0 0.017693444
YDL208W YOL008W 0.055521238 0.147099343 0.117746131
YDL208W YGL078C 0.402561524 0 0.34093377
YDL208W YGR103W 0.350111051 0 0.34093377
YDL208W YHR072W-A 1 0.243570982 0.64373211
YDL208W YHR089C 1 0.663695038 0.64373211
YDL208W YMR049C 0.350111051 0 0.34093377
YDR052C YER021W 0.135388994 0 0.19871176
YDR463W YDR168W 0.363177716 0 0.026530917
YER092W YEL044W 0 0 0.139401363
YER092W YDR190C 0.508438023 0 0.545510901
YER092W YFL013C 0.508438023 0 0.545510901
YER092W YGL150C 0.508438023 0 0.545510901
YER092W YJL081C 0.508438023 0 0.545510901
YER092W YLR052W 0.508438023 0 0.545510901
YER092W YOR141C 0.508438023 0 0.545510901
YER092W YOR189W 0.028502013 0 0.545510901
YER092W YPL235W 0.508438023 0 0.545510901
YER147C YDR087C 0.164766101 0 0.223156409
YER147C YDR111C 0 0 0.139401363
YER147C YDR180W 0.820647564 0 0.841692953
YER147C YHR121W 0.164766101 0 0.209115134
YER147C YMR229C 0.164766101 0 0.223156409
YER147C YFL016C 0.248909505 0 0.223156409
YER147C YGR090W 0.164766101 0 0.223156409
YER147C YJL074C 0.749280038 0 0.367218759
YER147C YLR432W 0.149668025 0 0.026530917
YFL013C YBL106C 0.028502013 0 0.017693444
YFL013C YDR190C 0.508438023 0 0.850948774
YFL013C YEL034W 0.128368209 0 0.209115134
YFL013C YGL150C 0.508438023 0 0.850948774
YFL013C YGR285C 0.028502013 0 0.209115134
YFL013C YJL081C 0.508438023 0 0.850948774
YFL013C YKL081W 0.028502013 0 0.209115134
YFL013C YLR249W 0.028502013 0 0.209115134
YFL013C YOR189W 0.028502013 0 0.850948774
YFL013C YPL048W 0.128368209 0 0.139401363
YFL013C YHR064C 0.028502013 0 0.026530917
YFL013C YLR052W 0.508438023 0 0.850948774
YFL013C YNL059C 0.508438023 0 0.850948774
YFL013C YNL215W 0 0 0.139401363
YFL013C YOR141C 0.508438023 0 0.850948774
YFL013C YPL235W 0.508438023 0 0.850948774
YFL024C YDR359C 0.40691879 0.611525468 0.808531813
YFL024C YEL018W 0.385568545 0 0.808531813
YFL024C YHR090C 0.565245763 0.611525468 0.909491728
YFL024C YJR082C 0.565245763 0.611525468 0.808531813
YFL024C YNL107W 0.385568545 0.611525468 0.808531813
YFL024C YOR244W 0.565245763 0.611525468 0.909491728
YFL024C YFR037C 0.364046228 0.244946187 0.19871176
YFL024C YGR002C 0.565245763 0 0.808531813
YFL024C YJL081C 0.565245763 0.611525468 0.808531813
YFL024C YNL136W 0.565245763 0 0.808531813
YGL227W YBL087C 0.135388994 0 0.148688558
YGL227W YBR105C 0.856527137 0 0.777787967
YGL227W YBR127C 0.226193778 0 0.19871176
YGL227W YCL039W 0.856527137 0 0.777787967
YGL227W YDL176W 0 0 0
YGL227W YDR255C 0.856527137 0 0.777787967
YGL227W YIL017C 0.856527137 0 0.777787967
YGL227W YIL097W 0.856527137 0 0.777787967
YGL227W YMR135C 0.856527137 0 0.777787967
YGL252C YDR099W 0.431255594 0 0.139401363
YGL252C YGR086C 0.340850813 0 0.19871176
YGL252C YLR085C 0.318321256 0 0.223156409
YGL252C YML041C 0.318321256 0 0.223156409
YGL252C YMR229C 0.128368209 0 0.223156409
YGL252C YNL076W 1 0 0.058813611
YGL252C YNL208W 0 0 0.148688558
YGR250C YBR039W 0 0 0.148688558
YGR250C YDL148C 0 0.243570982 0.272147062
YGR250C YGL009C 0 0 0.017693444
YGR250C YGR281W 0 0 0.017693444
YGR250C YIR001C 0 0.243570982 0.058813611
YGR250C YJL052W 0 0 0.091815765
YGR250C YML051W 0 0 0.058813611
YGR250C YPL210C 0 0.147099343 0.272147062
YGR250C YJL008C 0 0.147099343 0.148688558
YGR250C YJL088W 0 0 0.063869073
YGR250C YML002W 0 0 0
YGR250C YML105C 0 0.243570982 0.272147062
YHL034C YDR496C 0.262580285 0.243570982 0.34093377
YHL034C YGL173C 0.160579971 0 0.69712395
YHL034C YGR271C-A 0.12693783 0 0.34093377
YHL034C YHR193C 0.19372976 0.147099343 0.148688558
YHL034C YLR175W 0.12693783 0 0.34093377
YHL034C YNL255C 0.19372976 0 0.058813611
YHL034C YOL077C 0.12693783 0.243570982 0.34093377
YHL034C YOR310C 0.12693783 0 0.34093377
YHR090C YDR359C 0.40691879 0.611525468 0.808531813
YHR090C YEL018W 0.385568545 0 0.808531813
YHR090C YGR002C 0.565245763 0.147099343 0.808531813
YHR090C YNL107W 0.385568545 0.611525468 0.808531813
YHR090C YOR244W 0.565245763 0.611525468 0.909491728
YHR090C YPR023C 0.565245763 0.611525468 0.808531813
YHR090C YJL081C 0.565245763 0.611525468 0.808531813
YHR090C YLR347C 0.149668025 0 0.223156409
YHR090C YNL136W 0.565245763 0 0.808531813
YHR193C YDR221W 0.135388994 0 0.182983024
YHR193C YJR011C 0 0 0
YHR193C YKR081C 0.080830797 0.147099343 0.148688558
YHR193C YMR140W 0.19372976 0 0.058813611
YHR193C YPL037C 1 1 0.874544634
YIL026C YDL003W 0.749280038 0.511532063 1
YIL026C YJL074C 0.749280038 0.147099343 1
YIL043C YBR189W 0 0 0.117746131
YIL043C YGR032W 0 0.123110421 0.468570279
YIL043C YDR124W 0 0 0
YIL043C YGL014W 0 0 0.063869073
YIL043C YHL014C 0 0 0.199050162
YIL043C YJR094W-A 0 0 0.117746131
YIL043C YOL006C 0 0.123110421 0.117746131
YIL043C YLR075W 0 0 0.117746131
YIL043C YLR342W 0 0.123110421 0.468570279
YIL043C YLR432W 0 0.353989632 0.468570279
YIL043C YML072C 0 0 0.199050162
YIL043C YNL055C 0 0 0.490018322
YIL043C YPL249C-A 0 0 0.117746131
YIL056W YEL026W 0.164766101 0.200338789 0.139401363
YIL173W YBR281C 0.028502013 0 0.06481985
YJL033W YDR060W 0.274872651 0 0.475829319
YJL033W YDR153C 0.128368209 0 0.209115134
YJL033W YDR299W 0.350111051 0 0.475829319
YJL033W YDR365C 0.350111051 0 0.34093377
YJL033W YDR385W 0.12693783 0 0.272147062
YJL033W YAL008W 0 0 0.117746131
YJL033W YBR011C 0.055521238 0.322740168 0.026530917
YJL033W YLR043C 0.164766101 0.123110421 0.06481985
YJL033W YPR175W 0.164766101 0.123110421 0.223156409
YJL033W YKR081C 0.350111051 0 0.475829319
YJL033W YLR197W 0.350111051 0 0.475829319
YJL033W YMR290C 0.350111051 0.600639426 0.475829319
YJL033W YNL132W 0.274872651 0 0.475829319
YJL034W YDL055C 0.160579971 0.123110421 0.063869073
YJL034W YJR104C 0.305618313 0.123110421 0.223156409
YJL034W YKL117W 0.52514435 0.273826385 0.06481985
YJL034W YMR214W 0.615425288 1 0.800413213
YJL034W YOR081C 0.244081967 0.222292016 0.063869073
YJL047C YBR072W 0.248909505 0.273826385 0.128367254
YJL047C YBL060W 0.160579971 0 0.058813611
YJL047C YPL216W 0 0 0
YJR052W YPL046C 0.777759997 0.53787657 0.962435673
YJR082C YDR359C 0.40691879 0.611525468 0.808531813
YJR082C YEL018W 0.385568545 0 0.808531813
YJR082C YGR002C 0.565245763 0 0.808531813
YJR082C YHR099W 0.565245763 0.611525468 0.808531813
YJR082C YJL081C 0.565245763 0.611525468 0.808531813
YJR082C YNL107W 0.385568545 0.611525468 0.808531813
YJR082C YNL136W 0.565245763 0 0.808531813
YJR082C YOR244W 0.565245763 0.611525468 0.808531813
YJR082C YPR023C 0.565245763 0.611525468 0.808531813
YJR082C YPR031W 0.565245763 0.611525468 1
YLR033W YCR052W 1 0 0.781643901
YLR033W YDR303C 1 0 0.781643901
YLR033W YFR037C 1 0 0.781643901
YLR033W YGR056W 1 0 0.781643901
YLR033W YIL126W 1 0 0.781643901
YLR033W YKR008W 1 0 0.781643901
YLR033W YLR321C 1 0 0.781643901
YLR033W YMR091C 1 0 0.781643901
YLR033W YLR357W 1 0 0.781643901
YLR033W YML127W 1 0 0.781643901
YLR033W YMR033W 1 0 0.781643901
YMR223W YBR198C 0.565245763 0 1
YMR223W YCL010C 0.565245763 0 0.965794527
YMR223W YDR145W 0.565245763 0 1
YMR223W YDR167W 0.565245763 0 1
YMR223W YDR176W 0.565245763 0.123110421 1
YMR223W YDR392W 0.565245763 0 1
YMR223W YDR448W 0.565245763 0.123110421 1
YMR223W YGL066W 0.565245763 0.123110421 1
YMR223W YGR252W 0.565245763 0.123110421 1
YMR223W YLR055C 0.565245763 0 0.965794527
YMR223W YBR081C 0.565245763 0 1
YMR223W YPL047W 0.9497113 0 0.965794527
YMR223W YPL254W 0.565245763 0 1
YMR284W YMR106C 0.746010368 1 1
YMR284W YGR052W 0 0 0.06481985
YMR284W YIR019C 0.306142208 0 0.017693444
YNL290W YBR087W 0.855925895 1 0.933298518
YNL290W YOR144C 0.581589134 0 0.886370563
YNL290W YOR217W 0.855925895 1 0.933298518
YOL051W YGL127C 0.318029535 0 0.681920006
YOL051W YHR058C 0.318029535 0.615397601 0.681920006
YOL051W YLR347C 0.149668025 0 0.223156409
YOL051W YNR010W 0.318029535 0.615397601 0.681920006
YOL051W YBL093C 0.318029535 0.615397601 0.681920006
YOL051W YBR193C 0.318029535 0.615397601 0.681920006
YOL051W YDL005C 0.318029535 0.615397601 0.681920006
YOL051W YDR308C 0.318029535 0.615397601 0.681920006
YOL051W YER022W 0.318029535 0.615397601 0.681920006
YOL051W YGL025C 0.318029535 0.615397601 0.681920006
YOL051W YGL151W 0.318029535 0.615397601 0.681920006
YOL051W YGR104C 0.318029535 0.615397601 0.681920006
YOL051W YHR041C 0.318029535 0.615397601 0.681920006
YOL051W YLR071C 0.318029535 0.615397601 0.681920006
YOL051W YNL236W 0.318029535 0.615397601 0.681920006
YOL051W YOL135C 0.318029535 0.615397601 0.681920006
YOL051W YOR174W 0.318029535 0.615397601 0.681920006
YOL051W YPR070W 0.318029535 0.615397601 0.681920006
YOL051W YPR168W 0.318029535 0.615397601 0.681920006
YOL059W YEL034W 0.266038663 0 0.277699351
YOL059W YGR285C 0.266038663 0 0.199050162
YOL059W YLR109W 0.266038663 0.353989632 0.063869073
YOR058C YER116C 0.160579971 0 0.19871176
YOR058C YHR121W 0.080830797 0.147099343 0.209115134
YOR217W YCR016W 0 0 0.209115134
YOR217W YBR087W 0.855925895 1 0.933298518
YOR217W YJR068W 0.855925895 1 0.933298518
YOR217W YOL094C 0.855925895 1 0.933298518
YOR244W YEL018W 0.385568545 0 0.808531813
YOR244W YJL081C 0.565245763 0.611525468 0.808531813
YOR244W YNL136W 0.565245763 0 0.808531813
YOR244W YNL107W 0.584963241 0.611525468 0.808531813
YOR244W YPR023C 0.565245763 0.611525468 0.808531813
YPL032C YIL070C 0.19372976 0 0.063869073
YPR008W YGL043W 0.553212668 0.363131869 0.139401363
YPR008W YMR049C 0.164766101 0 0.139401363
YPR008W YDR176W 0.305618313 0.429233449 0.139401363
YBL004W YJL124C 0.276076972 0 0.34093377
YJL124C YBL026W 0.502981709 0.243570982 0.805905952
YJL124C YCR077C 0.749057685 0 0.69712395
YJL124C YDL160C 0.749057685 0.147099343 0.69712395
YJL124C YDR378C 0.502981709 0.243570982 0.805905952
YJL124C YEL015W 0.369858496 0 0.69712395
YJL124C YER112W 0.502981709 0.243570982 0.805905952
YJL124C YER146W 0.502981709 0.243570982 0.805905952
YJL124C YGL173C 0.369858496 0 0.69712395
YJL124C YHR052W 0.307197262 0.147099343 0.34093377
YJL124C YLR438C-A 0.502981709 0.243570982 0.805905952
YJL124C YNL118C 0.749057685 0.243570982 0.69712395
YJL124C YNL147W 0.502981709 0.243570982 0.805905952
YBL005W YBR149W 0.19372976 0 0.063869073
YBL007C YLR435W 0.228431947 0 0.128367254
YBL007C YOR181W 0.792360667 0.534275941 0.7724656
YLR435W YBR044C 0.228431947 0 0.06481985
YLR435W YER131W 0.274872651 0 0.063869073
YLR435W YBR291C 0.12693783 0 0.06481985
YLR435W YDL060W 0.402561524 0 0.139401363
YLR435W YGL014W 0.164766101 0 0.058813611
YLR435W YNL207W 0.47752789 0 0.128367254
YOR181W YBR136W 0.277090366 0 0.063869073
YOR181W YHR114W 0.523248368 0 0.7724656
YOR181W YLR337C 0.792360667 0.708342723 0.7724656
YBL008W YBR215W 1 0.698574812 0.962435673
YBR215W YJR140C 1 0.698574812 0.962435673
YBR215W YOR038C 1 0.698574812 0.962435673
YBL014C YJL025W 1 1 1
YBL014C YML043C 1 1 1
YBL016W YBR072W 0.19372976 0 0.128367254
YBL016W YDR171W 0.19372976 0 0.063869073
YBL016W YLR259C 0.306142208 0.123110421 0.216159987
YBL016W YNL246W 0.240479815 0 0.128367254
YBR072W YMR083W 0.063674894 0 0.06481985
YBR072W YNL313C 0 0 0.128367254
YBR072W YPL226W 0.135388994 0.147099343 0.06481985
YBR072W YBR127C 0.063674894 0 0.06481985
YBR072W YDR213W 0.063674894 0.147099343 0.128367254
YBR072W YER070W 0.063674894 0.147099343 0.058813611
YBR072W YJR043C 0.248909505 0 0.139401363
YBR072W YOR159C 0.19372976 0.147099343 0.139401363
YBR072W YPR056W 0.248909505 0 0.139401363
YDR171W YBR001C 0.063674894 0 0.063869073
YDR171W YBR087W 0.19372976 0.147099343 0.209115134
YDR171W YBR169C 0.483572092 1 0.063869073
YDR171W YJR148W 0.063674894 0 0.063869073
YDR171W YPR035W 0.135388994 0 0.063869073
YDR171W YJL092W 0.19372976 0 0.054227174
YDR171W YPR144C 0.128368209 0 0.209115134
YLR259C YER086W 0.328391566 0.123110421 0.216159987
YLR259C YLR085C 0.30000872 0.322740168 0.223156409
YLR259C YLR089C 0.328391566 0.123110421 0.216159987
YLR259C YNL085W 0.402561524 0.222292016 0.063869073
YLR259C YPL247C 0 0 0.06481985
YNL246W YDR507C 0.30000872 0 0.209115134
YNL246W YNL067W 0.30000872 0 0.209115134
YNL246W YNL136W 0.565245763 0 0.139401363
YNL246W YBR167C 0.228431947 0 0.209115134
YNL246W YLL002W 0.746010368 0 0.128367254
YNL246W YMR020W 0.132196165 0 0.026530917
YBL020W YGL011C 0.135388994 0 0.06481985
YGL011C YBR173C 0.413446782 0 0.06481985
YGL011C YFR050C 0.458239705 0.711212898 1
YGL011C YBL041W 0.413446782 0.711212898 0.888103023
YGL011C YDR400W 0.413446782 0.222292016 0.06481985
YGL011C YER012W 0.458239705 0.711212898 1
YGL011C YER094C 0.458239705 0.711212898 1
YGL011C YGR135W 0.458239705 0.711212898 1
YGL011C YIR030C 0.055521238 0 0
YGL011C YLR249W 0.135388994 0.222292016 0.277699351
YGL011C YMR314W 0.413446782 0.711212898 1
YGL011C YPR103W 0.458239705 0.711212898 1
YGL011C YGR097W 0.080830797 0 0.19871176
YGL011C YGR253C 0.458239705 0.711212898 1
YGL011C YIL099W 0.458239705 0.222292016 0.06481985
YGL011C YJL001W 0.458239705 0.711212898 1
YGL011C YJL088W 0.135388994 0.123110421 0.277699351
YGL011C YKR070W 0 0 0.199050162
YGL011C YLR211C 0 0 0.063869073
YGL011C YML092C 0.413446782 0.711212898 1
YGL011C YOL038W 0.413446782 0.711212898 1
YGL011C YOL146W 0.080830797 0 0.19871176
YGL011C YOR157C 0.413446782 0.711212898 1
YGL011C YOR362C 0.413446782 0.711212898 1
YBL021C YGL237C 0.581589134 1 0.91404265
YBL021C YGL045W 0.12693783 0 0.017693444
YBL021C YOR358W 0.581589134 1 0.91404265
YGL237C YOR358W 0.581589134 1 0.91404265
YBL023C YNL262W 0.727709814 0.329626565 0.649328497
YNL262W YBR278W 0.855925895 1 0.933298518
YNL262W YDR121W 0.855925895 1 0.933298518
YNL262W YHR046C 0.141123268 0.123110421 0.139401363
YNL262W YJR009C 0.11861081 0.123110421 0.06481985
YNL262W YPR175W 0.855925895 1 0.933298518
YBL024W YIL070C 0.055521238 0 0.06481985
YIL070C YBL090W 0.055521238 0 0.449065737
YIL070C YBR146W 0.055521238 0 0.449065737
YIL070C YDR041W 0.055521238 0 0.449065737
YIL070C YDR175C 0.733114263 0 0.449065737
YIL070C YDR337W 0.055521238 0 0.449065737
YIL070C YDR405W 0.055521238 0 0.449065737
YIL070C YDR462W 0.055521238 0 0.449065737
YIL070C YDR494W 0.055521238 0 0.449065737
YIL070C YER023W 0.055521238 0 0.063869073
YIL070C YER050C 0.055521238 0 0.449065737
YIL070C YER063W 0.055521238 0 0.06481985
YIL070C YER131W 0.055521238 0 0.117746131
YIL070C YER133W 0.409485387 0 0.223156409
YIL070C YGL061C 0.028502013 0 0.223156409
YIL070C YGL129C 0.454182188 0 0.449065737
YIL070C YGR165W 0.733114263 0 0.449065737
YIL070C YHL004W 0.055521238 0 0.449065737
YIL070C YHR059W 0 0 0.216159987
YIL070C YIL036W 0.055521238 0 0.06481985
YIL070C YDL045W-A 0.055521238 0 0.449065737
YIL070C YDR347W 0.055521238 0 0.449065737
YIL070C YGR215W 0.055521238 0 0.449065737
YIL070C YKL108W 0.055521238 0 0.223156409
YIL070C YIL093C 0.055521238 0 0.449065737
YIL070C YJR101W 0.055521238 0 0.449065737
YIL070C YJR113C 0.055521238 0 0.449065737
YIL070C YKL009W 0.055521238 0 0.223156409
YIL070C YKL151C 0.19372976 0 0.063869073
YIL070C YKL155C 0.055521238 0 0.449065737
YIL070C YNL137C 0.055521238 0 0.449065737
YIL070C YNL168C 0 0 0.216159987
YIL070C YNL306W 0.055521238 0 0.449065737
YIL070C YOL143C 0.055521238 0 0.06481985
YIL070C YOR158W 0.19372976 0 0.449065737
YIL070C YPL118W 0.055521238 0 0.449065737
YBL026W YCR077C 0.369858496 0 0.69712395
YBL026W YGL173C 0.493961867 0 0.69712395
YBL026W YKL173W 0.435621101 0.243570982 0.805905952
YBL026W YPR178W 0.502981709 0 0.805905952
YBL026W YGR074W 0.502981709 0.243570982 0.805905952
YBL026W YJR022W 0.502981709 0.393233403 1
YBL026W YLR275W 0.502981709 0.393233403 0.805905952
YBL026W YLR438C-A 0.502981709 0.393233403 1
YBL026W YMR268C 0.502981709 0.243570982 1
YCR077C YDR378C 0.369858496 0 0.69712395
YCR077C YER112W 0.816188077 0 0.69712395
YCR077C YER146W 0.369858496 0 0.272147062
YCR077C YGL173C 0.369858496 0 0.69712395
YCR077C YLR438C-A 0.369858496 0 0.272147062
YCR077C YNL147W 0.369858496 0 0.69712395
YGL173C YDR378C 0.493961867 0 0.69712395
YGL173C YER112W 0.493961867 0 0.69712395
YGL173C YER146W 0.493961867 0 0.272147062
YGL173C YKL023W 0 0 0.058813611
YGL173C YLR398C 0.493961867 0.222292016 0.091815765
YGL173C YGR054W 0.12693783 0 0.272147062
YGL173C YGR086C 0.307197262 0 0.148688558
YGL173C YJR022W 0.369858496 0 0.272147062
YGL173C YLR175W 0.34631639 0.123110421 0.272147062
YGL173C YLR438C-A 0.493961867 0 0.272147062
YGL173C YNL147W 0.493961867 0 0.69712395
YGL173C YNL175C 0 0 0.272147062
YGL173C YOL139C 0.403173905 0 0.272147062
YGL173C YPR110C 0.164766101 0.123110421 0.148688558
YKL173W YBR055C 0.435621101 0 0.805905952
YKL173W YDR473C 0.435621101 0 0.805905952
YKL173W YER029C 0.435621101 0.243570982 0.900555794
YKL173W YER172C 0.9140309 0.322740168 0.900555794
YKL173W YFL017W-A 0.435621101 0.243570982 0.900555794
YKL173W YGL120C 0.444084882 0.322740168 0.523308369
YKL173W YGR074W 0.435621101 0.243570982 0.900555794
YKL173W YGR091W 0.96972108 0 0.805905952
YKL173W YGR278W 0.435621101 0 0.523308369
YKL173W YHR165C 1 1 0.900555794
YKL173W YIL075C 0.30000872 0.222292016 0.148688558
YKL173W YLR147C 0.435621101 0.243570982 0.900555794
YKL173W YLR275W 0.435621101 0.243570982 0.900555794
YKL173W YLR438C-A 0.435621101 0.243570982 0.805905952
YKL173W YNL147W 0.435621101 0.243570982 0.805905952
YKL173W YOR308C 0.435621101 0.243570982 0.805905952
YPR178W YBR055C 0.502981709 0 0.805905952
YPR178W YDL051W 0.276076972 0 0.139401363
YPR178W YDL153C 0.276076972 0 0.272147062
YPR178W YDR378C 0.502981709 0 0.805905952
YPR178W YEL026W 0.502981709 0 0.805905952
YPR178W YER029C 0.502981709 0 0.805905952
YPR178W YGR091W 0.435621101 0 0.805905952
YPR178W YGR128C 0.276076972 0 0.272147062
YPR178W YHR089C 0.276076972 0 0.272147062
YPR178W YLR197W 0.276076972 0 0.272147062
YPR178W YLR275W 0.502981709 0 0.805905952
YPR178W YNL248C 0.164766101 0 0.148688558
YPR178W YNR011C 0.435621101 0 0.272147062
YPR178W YOR078W 0.276076972 0 0.272147062
YPR178W YOR287C 0.276076972 0 0
YPR178W YOR310C 0.276076972 0 0.272147062
YPR178W YPL126W 0.276076972 0 0.272147062
YPR178W YPR137W 0.276076972 0 0.272147062
YPR178W YER172C 0.435621101 0 0.805905952
YPR178W YJR002W 0.276076972 0 0.272147062
YPR178W YPR182W 0.502981709 0 0.805905952
YBL032W YGL105W 0.164766101 0.243570982 0.058813611
YBL032W YLR363W-A 0 0 0.139401363
YGL105W YBR128C 0.135388994 0 0.19871176
YGL105W YBR296C 0.209373362 0 0.017693444
YGL105W YDR385W 0.227241572 0.243570982 0.148688558
YGL105W YER157W 0.028502013 0 0.182983024
YGL105W YDR270W 0.160579971 0.147099343 0.063869073
YGL105W YNL119W 0.417550532 0 0.058813611
YGL105W YGR264C 0.58760151 0 0.874544634
YGL105W YHL009W-B 0.028502013 0.243570982 0.026530917
YGL105W YHR131C 0 0 0.058813611
YGL105W YIR033W 0.328391566 0 0.063869073
YGL105W YJL092W 0.227241572 0 0.026530917
YGL105W YKL050C 0 0 0
YGL105W YLR138W 0.160579971 0 0.017693444
YGL105W YLR247C 0 0 0.063869073
YGL105W YMR280C 0.326493315 0.200338789 0.026530917
YGL105W YNL021W 0.227241572 0.147099343 0.19871176
YGL105W YNR013C 0.055521238 0 0.063869073
YGL105W YOR017W 0.164766101 0 0.063869073
YGL105W YOR197W 0.028502013 0 0.026530917
YBL035C YNL102W 0.806016558 1 0.889363375
YBL035C YKL210W 0.080830797 0.123110421 0.139401363
YNL102W YIR008C 0.806016558 0.454142893 0.889363375
YNL102W YJR009C 0.11861081 0.123110421 0.199050162
YBL037W YNL265C 0.327122566 0 0.06481985
YBL037W YJL084C 0.327122566 0 0.063869073
YBL037W YKR026C 0.028502013 0 0.19871176
YBL037W YOL062C 0.544423042 0 1
YNL265C YPR173C 0.837240918 0 0.463231486
YBL038W YLR399C 0.128368209 0 0.223156409
YBL038W YGR093W 0 0 0.06481985
YBL038W YJL200C 0.055521238 0.123110421 0.216159987
YBL038W YKR006C 0.454182188 1 1
YBL038W YML025C 0.454182188 1 1
YLR399C YDR167W 0.318321256 0.363131869 0.223156409
YLR399C YBR231C 0.829759877 0 0.454250882
YBL039C YGL022W 0.141123268 0.123110421 0.063869073
YBL039C YGR124W 0.444084882 0.446711525 0.063869073
YGR124W YLR196W 0.132196165 0 0.058813611
YBL041W YER012W 0.413446782 0.711212898 0.980394995
YBL041W YGR135W 0.413446782 0.711212898 0.888103023
YBL041W YMR314W 0.413446782 0.711212898 0.888103023
YBL041W YPR103W 0.413446782 0.711212898 0.980394995
YBL041W YFR050C 0.413446782 0.711212898 0.980394995
YBL041W YGR253C 0.413446782 0.711212898 0.888103023
YBL041W YJL001W 0.413446782 0.711212898 0.980394995
YBL041W YML092C 0.413446782 0.711212898 0.980394995
YBL041W YOL038W 0.413446782 0.711212898 0.888103023
YBL041W YOR157C 0.413446782 0.711212898 0.980394995
YBL041W YOR362C 0.413446782 0.711212898 0.888103023
YER012W YBR173C 0.413446782 0 0.128367254
YER012W YDL203C 0.19372976 0 0.06481985
YER012W YEL061C 0.135388994 0.222292016 0.19871176
YER012W YER094C 0.458239705 0.711212898 1
YER012W YGL096W 0 0 0.139401363
YER012W YGR135W 0.458239705 0.711212898 1
YER012W YMR314W 0.413446782 0.711212898 1
YER012W YPR103W 0.458239705 0.711212898 1
YER012W YFR050C 0.458239705 0.711212898 1
YER012W YGR253C 0.527262257 0.711212898 1
YER012W YJL001W 0.527262257 0.711212898 1
YER012W YJL092W 0.248909505 0.222292016 0.128367254
YER012W YJL132W 0 0 0.017693444
YER012W YKL206C 0.413446782 0 0.277699351
YER012W YLR290C 0 0 0.06481985
YER012W YML092C 0.413446782 0.711212898 1
YER012W YOL038W 0.413446782 0.711212898 1
YER012W YOR157C 0.413446782 0.711212898 1
YER012W YOR362C 0.413446782 0.711212898 1
YGR135W YBL097W 0.028502013 0 0.19871176
YGR135W YBR173C 0.413446782 0 0.063869073
YGR135W YEL061C 0.135388994 0.222292016 0.19871176
YGR135W YER094C 0.458239705 0.711212898 1
YGR135W YER132C 0.458239705 0 0.063869073
YGR135W YFL017C 0.063674894 0.123110421 0.063869073
YGR135W YFR050C 0.458239705 0.711212898 1
YGR135W YGR067C 0 0 0
YGR135W YMR314W 0.413446782 0.711212898 1
YGR135W YPR103W 0.458239705 0.711212898 1
YGR135W YGR253C 0.458239705 0.711212898 1
YGR135W YJL001W 0.458239705 0.711212898 1
YGR135W YJR143C 0.135388994 0.123110421 0.063869073
YGR135W YKR070W 0 0 0.063869073
YGR135W YKR095W 0.307197262 0 0.19871176
YGR135W YML092C 0.413446782 0.711212898 1
YGR135W YOL038W 0.413446782 0.711212898 1
YGR135W YOL146W 0.080830797 0 0.19871176
YGR135W YOR157C 0.413446782 0.711212898 1
YGR135W YOR362C 0.413446782 0.711212898 1
YMR314W YBR173C 0.413446782 0 0.063869073
YMR314W YFR050C 0.413446782 0.711212898 1
YMR314W YGR253C 0.413446782 0.711212898 1
YMR314W YKL206C 0.413446782 0 0.277699351
YMR314W YML092C 0.413446782 0.711212898 1
YMR314W YOL038W 0.413446782 0.711212898 1
YMR314W YOR157C 0.413446782 0.711212898 1
YMR314W YOR210W 0.080830797 0.123110421 0.19871176
YMR314W YOR362C 0.413446782 0.711212898 1
YMR314W YPR103W 0.413446782 0.711212898 1
YPR103W YER094C 0.458239705 0.711212898 1
YPR103W YFR050C 0.458239705 0.711212898 1
YPR103W YGR253C 0.458239705 0.711212898 1
YPR103W YJL001W 0.458239705 0.711212898 1
YPR103W YML092C 0.413446782 0.711212898 1
YPR103W YOL038W 0.413446782 0.711212898 1
YPR103W YOR157C 0.413446782 0.711212898 1
YPR103W YOR362C 0.413446782 0.711212898 1
YPR103W YCR076C 0 0 0
YBL044W YMR224C 0 0 0
YMR224C YBR278W 0.364046228 0.668396355 0.19871176
YMR224C YDR369C 0.762509541 1 0.874544634
YMR224C YGL137W 0.028502013 0 0.182983024
YMR224C YLL021W 0.38092737 0.273826385 0.182983024
YMR224C YLR051C 0.465259556 0 0.139401363
YMR224C YLR223C 0.284664994 0 0.190352962
YMR224C YER179W 0.458239705 0.680908576 0.139401363
YBL054W YDR363W-A 0.160579971 0 0.19871176
YBL054W YFR010W 0.080830797 0 0.19871176
YDR363W-A YBR080C 0.327122566 0 0.06481985
YDR363W-A YCR014C 0.080830797 0 0.128367254
YDR363W-A YDL007W 0.413446782 0 0.877316236
YDR363W-A YDL030W 0.135388994 0 0.148688558
YDR363W-A YDR108W 0.327122566 0 0.19871176
YDR363W-A YIL075C 0.795907885 0 1
YDR363W-A YJR084W 0.160579971 0 0.19871176
YDR363W-A YDR394W 0.413446782 0 0.973729925
YDR363W-A YDR427W 0.795907885 0 1
YDR363W-A YEL037C 0.499534132 0 0.916174944
YDR363W-A YER021W 0.413446782 0 1
YDR363W-A YER151C 0.244081967 0 0.063869073
YDR363W-A YFR004W 0.413446782 0 1
YDR363W-A YFR010W 0.379921118 0 0.877316236
YDR363W-A YGL048C 0.413446782 0 1
YDR363W-A YGL094C 0.080830797 0 0.19871176
YDR363W-A YGR232W 0.795907885 0 0.877316236
YDR363W-A YHR027C 0.413446782 0 1
YDR363W-A YHR200W 0.413446782 0 1
YDR363W-A YIR012W 0.30000872 0 0.277699351
YDR363W-A YKL145W 0.413446782 0 1
YDR363W-A YLR421C 0.413446782 0 1
YDR363W-A YMR173W 0.354036137 0 0.063869073
YDR363W-A YNL047C 0.423262161 0 0.017693444
YDR363W-A YNL087W 0 0 0.017693444
YDR363W-A YOR117W 0.413446782 0 1
YDR363W-A YOR209C 0.160579971 0 0.128367254
YDR363W-A YOR257W 0.499534132 0 0.19871176
YDR363W-A YOR259C 0.413446782 0 1
YDR363W-A YOR261C 0.413446782 0 1
YDR363W-A YPR045C 0.080830797 0 0.128367254
YDR363W-A YPR108W 0.413446782 0 1
YFR010W YCR014C 0.080830797 0.123110421 0.026530917
YFR010W YDL007W 0.379921118 0.420328916 0.877316236
YFR010W YDR108W 0.244081967 0 0.19871176
YFR010W YDR394W 0.379921118 0.420328916 0.877316236
YFR010W YDR427W 0.379921118 0 0.877316236
YFR010W YER021W 0.379921118 0.420328916 0.877316236
YFR010W YFR004W 0.379921118 0.420328916 0.877316236
YFR010W YDL175C 0.307197262 0.123110421 0.19871176
YFR010W YIL075C 0.379921118 0.420328916 0.877316236
YFR010W YGL048C 0.379921118 0.420328916 0.877316236
YFR010W YHR027C 0.379921118 0.420328916 0.877316236
YFR010W YHR200W 0.379921118 0 0.877316236
YFR010W YJR066W 0.080830797 0.123110421 0.19871176
YFR010W YKL007W 0.028502013 0 0.19871176
YFR010W YKL145W 0.379921118 0.420328916 0.877316236
YFR010W YLR106C 0.080830797 0.222292016 0.026530917
YFR010W YLR421C 0.379921118 0 0.877316236
YFR010W YOR117W 0.379921118 0.420328916 0.877316236
YFR010W YOR124C 0.708365524 0.720756765 0.026530917
YFR010W YOR259C 0.379921118 0.420328916 0.877316236
YFR010W YOR261C 0.379921118 0.420328916 0.877316236
YFR010W YPR108W 0.379921118 0 0.877316236
YBL055C YOR052C 0.248909505 0 0.026530917
YBL055C YDR280W 0.465259556 0 0.058813611
YOR052C YMR309C 0.028502013 0 0.026530917
YBL058W YML064C 0.028502013 0 0.063869073
YBL058W YOR342C 0 0 0.128367254
YBL058W YDL126C 0.499534132 0 0.128367254
YBL058W YDR295C 0.339788398 0 0.139401363
YBL058W YHR064C 0.135388994 0 0.058813611
YBL058W YJR098C 0 0 0.06481985
YBL058W YLR377C 0.345572357 0 0.063869073
YBL058W YNL155W 0.028502013 0 0.128367254
YBL058W YPL133C 0.345572357 0 0.128367254
YBL058W YPR168W 0.080830797 0 0.139401363
YML064C YDL126C 0.344098675 0.322740168 0.117746131
YML064C YJR053W 0.784025257 0 0.505454524
YOR342C YGR179C 0 0 0.139401363
YBL074C YHR165C 1 0 0.900555794
YBL074C YLR347C 0.30000872 0 0.148688558
YBL074C YPR182W 0.435621101 0 0.900555794
YBL074C YGR074W 0.435621101 0 0.900555794
YHR165C YER146W 0.502981709 0.243570982 0.805905952
YHR165C YGR074W 0.502981709 0.243570982 0.900555794
YHR165C YGR091W 0.96972108 0 0.805905952
YHR165C YHR156C 0.028502013 0.147099343 0.900555794
YHR165C YDL085C-A 0 0 0.139401363
YHR165C YDR473C 0.502981709 0 0.805905952
YHR165C YER029C 0.502981709 0.243570982 0.900555794
YHR165C YER162C 0.164766101 0.200338789 0.148688558
YHR165C YER172C 0.444084882 0.123110421 0.900555794
YHR165C YFL017W-A 0.502981709 0.243570982 0.900555794
YHR165C YPR182W 0.502981709 0.243570982 0.900555794
YHR165C YKR022C 0.502981709 0 0.272147062
YHR165C YLR147C 0.502981709 0.243570982 0.900555794
YHR165C YLR275W 0.502981709 0.243570982 0.900555794
YHR165C YNR011C 0.444084882 0.123110421 0.272147062
YHR165C YOR159C 0.502981709 0.243570982 0.900555794
YHR165C YOR308C 0.502981709 0.243570982 0.805905952
YLR347C YDR289C 0.149668025 0 0
YLR347C YLR197W 0.228431947 0 0.223156409
YLR347C YDR240C 0.149668025 0 0.148688558
YLR347C YFR037C 0.30000872 0 0.19871176
YLR347C YGL232W 0.149668025 0 0.139401363
YLR347C YGR103W 0.228431947 0 0.223156409
YLR347C YGR180C 0.383482482 0 0.19871176
YLR347C YIL069C 0.228431947 0 0.209115134
YLR347C YJR041C 0.228431947 0 0.223156409
YLR347C YLR298C 0.149668025 0 0.148688558
YLR347C YML060W 0.149668025 0 0.06481985
YLR347C YNL136W 0.180234305 0 0.223156409
YLR347C YNL139C 0.425479877 0 0.223156409
YLR347C YOR001W 0.279976662 0 0.941077615
YLR347C YOR057W 0.456117976 0 0.19871176
YLR347C YOR124C 0.180234305 0 0.058813611
YLR347C YPL020C 0.279976662 0 0.620191341
YLR347C YPL153C 0.383482482 0 0.139401363
YLR347C YPL178W 0.149668025 0 0.19871176
YLR347C YPL209C 0.279976662 0 0.367218759
YPR182W YBR055C 0.502981709 0 0.805905952
YPR182W YDR240C 0.502981709 0.243570982 0.885049586
YPR182W YDR473C 0.502981709 0 0.805905952
YPR182W YER029C 0.502981709 0.393233403 0.900555794
YPR182W YER172C 0.435621101 0 0.900555794
YPR182W YGR013W 0.502981709 0.393233403 0.885049586
YPR182W YGR074W 0.502981709 0.243570982 0.900555794
YPR182W YGR091W 0.435621101 0 0.805905952
YPR182W YHR086W 0.502981709 0.243570982 0.885049586
YPR182W YIL061C 0.502981709 0.243570982 0.885049586
YPR182W YKL012W 0.502981709 0.393233403 0.885049586
YPR182W YLR147C 0.502981709 0.243570982 0.900555794
YPR182W YLR275W 0.502981709 0.393233403 0.900555794
YPR182W YML046W 0.435621101 0.243570982 0.885049586
YPR182W YNR011C 0.435621101 0 0.272147062
YPR182W YOR159C 0.502981709 0.393233403 0.900555794
YPR182W YPL213W 0.502981709 0.393233403 0.700744021
YPR182W YPR057W 0.502981709 0.393233403 0.700744021
YBL075C YDR128W 0 0 0.063869073
YBL075C YDR449C 0.080830797 0.147099343 0.026530917
YBL075C YEL037C 0.248909505 0.273826385 0.063869073
YBL075C YKR072C 0.248909505 0.123110421 0.063869073
YBL075C YLL060C 0.063674894 0.123110421 0.063869073
YBL075C YLR325C 0.135388994 0 0.277699351
YBL075C YMR123W 0.028502013 0 0.063869073
YBL075C YNL250W 0.248909505 0.491286296 0.063869073
YBL075C YNL293W 0.244387339 0 0.063869073
YBL075C YBR247C 0.080830797 0.147099343 0.063869073
YDR128W YOR093C 0 0 0
YDR449C YDR436W 0.028502013 0 0
YDR449C YGR198W 0.128368209 0 0.272147062
YDR449C YLR222C 0.615425288 0.663695038 0.863760823
YDR449C YLR409C 0.446751355 0.663695038 0.863760823
YDR449C YGR223C 0.128368209 0.147099343 0.06481985
YDR449C YJL069C 0.615425288 0 0.863760823
YDR449C YLR129W 0.615425288 0.663695038 0.863760823
YEL037C YBR109C 0.244081967 0.273826385 0.117746131
YEL037C YCR009C 0.248909505 0.273826385 0.117746131
YEL037C YDL190C 0.413446782 0.123110421 0.139401363
YEL037C YDR081C 0.244081967 0 0.139401363
YEL037C YDR427W 0.65228884 0 0.916174944
YEL037C YBR234C 0.19372976 0 0.19871176
YEL037C YDL007W 0.65228884 0.222292016 0.60849961
YEL037C YDL029W 0.244081967 0.222292016 0.199050162
YEL037C YDR172W 0.307197262 0.200338789 0.19871176
YEL037C YDR394W 0.413446782 0.222292016 0.60849961
YEL037C YER095W 0.364046228 0.329626565 0.139401363
YEL037C YER162C 0.777759997 1 1
YEL037C YFR004W 0.413446782 0.222292016 0.916174944
YEL037C YHR027C 0.413446782 1 0.916174944
YEL037C YIL075C 0.413446782 1 0.916174944
YEL037C YJR065C 0.160579971 0.222292016 0.19871176
YEL037C YKL145W 0.413446782 0.222292016 0.916174944
YEL037C YLL050C 0.128368209 0.273826385 0.117746131
YEL037C YOR117W 0.413446782 0.222292016 0.916174944
YEL037C YOR259C 0.413446782 0.222292016 0.916174944
YEL037C YHR200W 0.413446782 0.669870434 0.916174944
YEL037C YML011C 0.555519994 0 0.139401363
YEL037C YNR031C 0.359768246 0.123110421 0.063869073
YEL037C YPL096W 1 1 0.199050162
YKR072C YBR073W 0.277090366 0.123110421 0.128367254
YKR072C YDR334W 0.028502013 0.123110421 0.19871176
YKR072C YJR131W 0.11861081 0.123110421 0.06481985
YKR072C YKL088W 1 1 0.874544634
YKR072C YKR056W 0.248909505 0.123110421 0
YKR072C YOR061W 0.627461659 0.123110421 0.182983024
YLL060C YBR109C 0.063674894 0 0.063869073
YLL060C YBR011C 0.055521238 0.123110421 0.063869073
YLL060C YGR209C 0.479907325 0.123110421 0.06481985
YLL060C YHR179W 0.063674894 0.123110421 0.199050162
YLL060C YJL052W 0.226193778 0.123110421 0.199050162
YLL060C YLR043C 0.479907325 0.123110421 0.06481985
YLL060C YOR074C 0.226193778 0.244946187 0.06481985
YLR325C YLR147C 0.12693783 0 0.272147062
YLR325C YHR121W 0.080830797 0 0.359513635
YMR123W YDL053C 0 0 0.06481985
YMR123W YKR081C 0.30000872 0 0.117746131
YMR123W YLR064W 0.028502013 0 0.354309645
YNL250W YBR065C 0.164766101 0 0.148688558
YNL250W YDR369C 0.762509541 1 0.874544634
YNL250W YDR385W 0.227241572 0.200338789 0.209115134
YNL250W YEL030W 0.244081967 0.491286296 0.216159987
YNL250W YEL034W 0.227241572 0.200338789 0.209115134
YNL250W YJL138C 0.227241572 0.322740168 0.209115134
YNL250W YLR197W 0.164766101 0 0.209115134
YNL250W YLR249W 0.227241572 0.491286296 0.209115134
YNL250W YJR009C 0.244081967 0.123110421 0.199050162
YNL293W YEL017W 0.180234305 0 0
YNL293W YEL034W 0.128368209 0 0.148688558
YNL293W YGR126W 0 0 0.063869073
YNL293W YHR121W 0.028502013 0 0.148688558
YBL076C YDR238C 0.028502013 0 0.063869073
YBL076C YLR060W 0.578697618 0.590701248 0.063869073
YDR238C YBR047W 0 0 0.06481985
YDR238C YDL145C 0.615425288 0 1
YDR238C YFR051C 0.615425288 0 1
YDR238C YER122C 0.615425288 0 1
YDR238C YGL137W 0.615425288 0 1
YDR238C YLR051C 0.028502013 0 0.117746131
YDR238C YNL287W 0.615425288 0 1
YDR238C YOR363C 0.028502013 0 0.06481985
YDR238C YPL010W 0.615425288 0 1
YLR060W YFL022C 0.874528843 1 0.920846477
YLR060W YOL013C 0.160579971 0.404988165 0.19871176
YLR060W YOR355W 0.055521238 0 0.063869073
YBL078C YLR295C 0.180234305 0 0.285057249
YBL081W YPR173C 0 0 0
YPR173C YEL034W 0.30000872 0.147099343 0.06481985
YPR173C YHR064C 0.306142208 0.491286296 0.063869073
YPR173C YLL026W 0.30000872 0.992426806 0.06481985
YPR173C YLR025W 0.886355031 0.147099343 0.463231486
YPR173C YLR249W 0.160579971 0.491286296 0.063869073
YPR173C YHR121W 0.063674894 0.147099343 0.06481985
YBL082C YBR193C 0.141123268 0 0.06481985
YBL082C YGL070C 0.141123268 0 0.06481985
YBR193C YBL093C 0.318029535 0.615397601 0.681920006
YBR193C YDR308C 0.318029535 0.615397601 0.681920006
YBR193C YER022W 0.318029535 0.615397601 0.681920006
YBR193C YGL151W 0.318029535 0.615397601 0.681920006
YBR193C YGR104C 0.318029535 0.615397601 0.681920006
YBR193C YGR116W 0.318029535 0.363131869 0.378217219
YBR193C YHR041C 0.318029535 0.615397601 0.681920006
YBR193C YLR071C 0.318029535 0.615397601 0.681920006
YBR193C YNL236W 0.318029535 0.615397601 0.681920006
YBR193C YOR174W 0.318029535 0.615397601 0.681920006
YBR193C YOR192C 0 0 0.017693444
YBR193C YPR070W 0.318029535 0.615397601 0.681920006
YBR193C YPR168W 0.318029535 0.615397601 0.681920006
YBR193C YBR253W 0.318029535 0.615397601 0.681920006
YBR193C YGL127C 0.318029535 0 0.681920006
YBR193C YHR058C 0.318029535 0.615397601 0.681920006
YBR193C YMR112C 0.318029535 0.615397601 0.681920006
YBR193C YNR010W 0.318029535 0.615397601 0.681920006
YGL070C YDL115C 0.318029535 0 0.578216686
YGL070C YGL043W 0.553212668 0 0.641564295
YGL070C YBL059W 0 0 0.06481985
YGL070C YBR154C 0.318029535 0 0.767877357
YGL070C YCR079W 0.248909505 0 0.223156409
YGL070C YDR404C 0.553212668 0 0.767877357
YGL070C YGL014W 0.272893246 0 0.026530917
YGL070C YGR063C 0.707060291 0 0.378217219
YGL070C YGR186W 0.553212668 0 0.767877357
YGL070C YOL005C 0.318029535 0 0.767877357
YGL070C YPL129W 0.553212668 0 0.578216686
YGL070C YPR187W 0.318029535 0 0.767877357
YGL070C YGR005C 0.553212668 0 0.578216686
YGL070C YIL021W 0.318029535 0 0.767877357
YGL070C YJL140W 0.553212668 0 0.767877357
YGL070C YML010W 0.707060291 0 0.578216686
YGL070C YOR151C 0.318029535 0 0.767877357
YGL070C YOR210W 0.318029535 0 0.767877357
YGL070C YOR224C 0.318029535 0 0.767877357
YBL084C YBR054W 0.028502013 0 0.06481985
YBL084C YDR118W 0.750097232 1 0.742127949
YBL084C YGL240W 0.750097232 0.53787657 0.742127949
YBL084C YHR166C 0.750097232 1 0.742127949
YBL084C YKL022C 0.750097232 1 0.742127949
YBL084C YNL172W 0.750097232 1 0.742127949
YBL084C YOR242C 0.128368209 0 0.017693444
YBL084C YOR249C 0.750097232 1 0.742127949
YBL084C YLR127C 0.750097232 1 0.742127949
YBR054W YDL013W 0.248909505 0 0.06481985
YBR054W YPL263C 0 0 0.063869073
YDR118W YKL022C 0.750097232 1 0.742127949
YDR118W YGL240W 0.750097232 0.53787657 0.742127949
YDR118W YHR166C 0.750097232 1 0.742127949
YDR118W YLR102C 0.750097232 1 0.742127949
YDR118W YLR127C 0.750097232 1 0.742127949
YGL240W YIR025W 0.750097232 0 0.742127949
YGL240W YKL022C 0.750097232 0.53787657 0.742127949
YGL240W YHR166C 0.750097232 0.53787657 0.742127949
YGL240W YLR127C 0.750097232 0.53787657 0.742127949
YGL240W YNL172W 0.750097232 0.53787657 0.742127949
YHR166C YFR036W 0.750097232 1 0.742127949
YHR166C YKL022C 0.750097232 1 0.742127949
YHR166C YOR249C 0.750097232 1 0.742127949
YHR166C YLR127C 0.750097232 1 0.742127949
YKL022C YLR127C 0.750097232 1 0.742127949
YNL172W YFR036W 0.750097232 1 0.742127949
YNL172W YLR127C 0.750097232 1 0.742127949
YNL172W YML058W 0.128368209 0 0.139401363
YOR249C YER004W 0 0 0.117746131
YOR249C YLR127C 0.750097232 1 0.742127949
YOR249C YNL005C 0.135388994 0.123110421 0.148688558
YOR249C YKR064W 0.160579971 0.147099343 0.139401363
YBL086C YLR045C 0 0 0
YBL086C YDL182W 0 0 0
YLR045C YML124C 0.447654196 1 0.739836768
YBL087C YDR361C 0.135388994 0 0.063869073
YBL087C YKL117W 0.141123268 0 0.063869073
YDR361C YPL208W 0.43240374 0 0.128367254
YBL090W YIL093C 0.454182188 1 1
YBL090W YJL063C 0.454182188 1 0.539479025
YBL093C YDL005C 0.318029535 0.615397601 0.681920006
YBL093C YDR308C 0.318029535 0.615397601 0.681920006
YBL093C YER022W 0.318029535 0.615397601 0.681920006
YBL093C YGL025C 0.318029535 0.615397601 0.681920006
YBL093C YGR104C 0.318029535 0.615397601 0.681920006
YBL093C YGR198W 0.305618313 0 0.148688558
YBL093C YHR121W 0.164766101 0 0.148688558
YBL093C YNL236W 0.648604498 0.615397601 0.681920006
YBL093C YOR174W 0.318029535 0.615397601 0.681920006
YBL093C YPR070W 0.318029535 0.615397601 0.681920006
YBL093C YPR168W 0.318029535 0.615397601 0.681920006
YBL093C YBR253W 0.318029535 0.615397601 0.681920006
YBL093C YGL127C 0.337692766 0 0.681920006
YBL093C YHR058C 0.318029535 0.615397601 0.681920006
YBL093C YNR010W 0.318029535 0.615397601 0.681920006
YDL005C YER022W 0.318029535 0.615397601 0.681920006
YDL005C YGL025C 0.318029535 0.615397601 0.681920006
YDL005C YHR041C 0.318029535 0.615397601 0.681920006
YDL005C YPR168W 0.318029535 0.615397601 0.681920006
YDL005C YDR308C 0.318029535 0.615397601 0.681920006
YDL005C YGL127C 0.318029535 0 0.681920006
YDL005C YGL151W 0.318029535 0.615397601 0.681920006
YDL005C YGR104C 0.318029535 0.615397601 0.681920006
YDL005C YNL236W 0.318029535 0.615397601 0.681920006
YDL005C YOR174W 0.318029535 0.615397601 0.681920006
YDL005C YPR070W 0.318029535 0.615397601 0.681920006
YDR308C YBR253W 0.318029535 0.615397601 0.681920006
YDR308C YCR081W 0.318029535 0.615397601 0.681920006
YDR308C YER022W 0.318029535 0.615397601 0.681920006
YDR308C YGL025C 0.318029535 0.615397601 0.681920006
YDR308C YGL151W 0.318029535 0.615397601 0.681920006
YDR308C YNL236W 0.318029535 0.615397601 0.681920006
YDR308C YOR174W 0.318029535 0.615397601 0.681920006
YDR308C YPR168W 0.318029535 0.615397601 0.681920006
YDR308C YDR443C 0.318029535 0.615397601 0.681920006
YDR308C YGL127C 0.318029535 0 0.681920006
YDR308C YLR071C 0.318029535 0.615397601 0.681920006
YDR308C YOL135C 0.318029535 0.615397601 0.681920006
YDR308C YPR070W 0.318029535 0.615397601 0.681920006
YER022W YBR253W 0.318029535 0.615397601 0.681920006
YER022W YHR041C 0.318029535 0.615397601 0.681920006
YER022W YPL210C 0.028502013 0 0.148688558
YER022W YGL025C 0.318029535 0.615397601 0.681920006
YER022W YGL127C 0.318029535 0 0.681920006
YER022W YGL151W 0.318029535 0.615397601 0.681920006
YER022W YGR104C 0.318029535 0.615397601 0.681920006
YER022W YHR058C 0.318029535 0.615397601 0.681920006
YER022W YLR071C 0.318029535 0.615397601 0.681920006
YER022W YML105C 0.028502013 0 0.148688558
YER022W YMR112C 0.318029535 0.615397601 0.681920006
YER022W YNL236W 0.318029535 0.615397601 0.681920006
YER022W YNR010W 0.318029535 0.615397601 0.681920006
YER022W YOL135C 0.318029535 0.615397601 0.681920006
YER022W YOR174W 0.318029535 0.615397601 0.681920006
YER022W YPL042C 0.318029535 0.615397601 0.378217219
YER022W YPR070W 0.318029535 0.615397601 0.681920006
YER022W YPR168W 0.318029535 0.615397601 0.681920006
YGL025C YBR253W 0.318029535 0.615397601 0.681920006
YGL025C YEL034W 0.141123268 0 0.148688558
YGL025C YGL127C 0.318029535 0 0.681920006
YGL025C YGL151W 0.318029535 0.615397601 0.681920006
YGL025C YGR104C 0.318029535 0.615397601 0.681920006
YGL025C YHR058C 0.318029535 0.615397601 0.681920006
YGL025C YNL236W 0.318029535 0.615397601 0.681920006
YGL025C YNR010W 0.318029535 0.615397601 0.681920006
YGL025C YOR174W 0.318029535 0.615397601 0.681920006
YGL025C YPR070W 0.318029535 0.615397601 0.681920006
YGL025C YPR168W 0.318029535 0.615397601 0.681920006
YGR104C YBR253W 0.318029535 0.615397601 0.681920006
YGR104C YDL126C 0.080830797 0 0.19871176
YGR104C YGL127C 1 0 0.681920006
YGR104C YDL215C 0.132196165 0 0.06481985
YGR104C YEL056W 0.314868839 0 0.378217219
YGR104C YGL151W 0.318029535 0.615397601 0.681920006
YGR104C YHR041C 0.318029535 0.615397601 0.681920006
YGR104C YJL050W 0.164766101 0 0.223156409
YGR104C YMR230W 0.141123268 0 0.148688558
YGR104C YNL236W 0.318029535 0.615397601 0.681920006
YGR104C YPR168W 0.318029535 0.615397601 0.681920006
YGR104C YHR058C 0.318029535 0.615397601 0.681920006
YGR104C YLL026W 0.141123268 0 0.139401363
YGR104C YLR071C 0.318029535 0.615397601 0.681920006
YGR104C YMR112C 0.318029535 0.615397601 0.681920006
YGR104C YNR010W 1 0.615397601 0.681920006
YGR104C YOL135C 0.318029535 0.615397601 0.681920006
YGR104C YOR141C 0.164766101 0 0.223156409
YGR104C YPR070W 0.318029535 0.615397601 0.681920006
YGR198W YDR212W 0.028502013 0 0.277699351
YGR198W YEL051W 0.180234305 0 0.212100908
YGR198W YLR222C 0.128368209 0 0.272147062
YGR198W YLR380W 0.279976662 0 0.277699351
YHR121W YBR148W 0.028502013 0 0.017693444
YHR121W YDL053C 0 0 0.128367254
YHR121W YDL078C 0.149668025 0 0.06481985
YHR121W YDR419W 0.164766101 0 0.209115134
YHR121W YER050C 0.080830797 0 0.359513635
YHR121W YER069W 0.164766101 0 0.06481985
YHR121W YER133W 0.164766101 0.393233403 0.209115134
YHR121W YER177W 0.132196165 0.200338789 0.128367254
YHR121W YGL067W 0.149668025 0 0.06481985
YHR121W YGR274C 0.164766101 0.147099343 0.148688558
YHR121W YHL008C 0 0 0.06481985
YHR121W YHR039C 0.164766101 0 0.06481985
YHR121W YIL036W 0.164766101 0.200338789 0.128367254
YHR121W YIL045W 0.080830797 0 0.063869073
YHR121W YIR001C 0.164766101 0.243570982 0.063869073
YHR121W YJL044C 0.080830797 0 0.06481985
YHR121W YJL051W 0.164766101 0 0.017693444
YHR121W YKL108W 0.164766101 0 0.209115134
YHR121W YLL032C 0 0 0.666408922
YHR121W YLR032W 0.164766101 0.200338789 0.209115134
YHR121W YLR408C 0 0 0.06481985
YHR121W YML032C 0.164766101 0.200338789 0.209115134
YHR121W YMR031C 0 0 0.06481985
YHR121W YNL110C 0.028502013 0.393233403 0.272147062
YHR121W YNL136W 0.164766101 0 0.148688558
YHR121W YPL047W 0.164766101 0 0.148688558
YHR121W YPL240C 0.164766101 0.147099343 0.063869073
YHR121W YPR007C 0.164766101 0 0.209115134
YHR121W YPR120C 0.164766101 0 0.128367254
YHR121W YPR168W 0.164766101 0 0.148688558
YHR121W YPR175W 0.164766101 0.200338789 0.209115134
YNL236W YGL127C 0.337692766 0 0.681920006
YNL236W YGL151W 0.318029535 0.615397601 0.681920006
YNL236W YLR071C 0.648604498 0.615397601 0.681920006
YNL236W YOR174W 0.318029535 0.615397601 0.681920006
YNL236W YPR168W 0.318029535 0.615397601 0.681920006
YNL236W YNR010W 0.318029535 0.615397601 0.681920006
YOR174W YBR253W 0.318029535 0.615397601 0.681920006
YOR174W YDL126C 0.080830797 0 0.19871176
YOR174W YDR166C 0.028502013 0 0.182983024
YOR174W YGL127C 0.318029535 0 0.681920006
YOR174W YGL151W 0.318029535 0.615397601 0.681920006
YOR174W YHR058C 0.318029535 0.615397601 0.681920006
YOR174W YLR071C 0.318029535 0.615397601 0.681920006
YOR174W YMR287C 0.164766101 0 0.223156409
YOR174W YNR010W 0.318029535 0.615397601 0.681920006
YOR174W YOL135C 0.318029535 0.615397601 0.681920006
YOR174W YHR041C 0.318029535 0.615397601 0.681920006
YOR174W YKR067W 0.11861081 0 0.06481985
YOR174W YOR349W 0.080830797 0 0
YOR174W YPR168W 0.318029535 0.615397601 0.681920006
YOR174W YPR070W 0.318029535 0.615397601 0.681920006
YPR070W YBR253W 0.318029535 0.615397601 0.681920006
YPR070W YGL127C 0.318029535 0 0.681920006
YPR070W YHR058C 0.318029535 0.615397601 0.681920006
YPR070W YLR071C 0.318029535 0.615397601 0.681920006
YPR070W YNR010W 0.318029535 0.615397601 0.681920006
YPR070W YGL151W 0.318029535 0.615397601 0.681920006
YPR070W YOL135C 0.318029535 0.615397601 0.681920006
YPR070W YPR168W 0.318029535 0.615397601 0.681920006
YPR168W YBR253W 0.318029535 0.615397601 0.681920006
YPR168W YDL126C 0.080830797 0 0.19871176
YPR168W YGL127C 0.318029535 0 0.681920006
YPR168W YGL151W 0.318029535 0.615397601 0.681920006
YPR168W YHR058C 0.318029535 0.615397601 0.681920006
YPR168W YMR112C 0.318029535 0.615397601 0.681920006
YPR168W YNR010W 0.318029535 0.615397601 0.681920006
YPR168W YOL135C 0.318029535 0.615397601 0.681920006
YPR168W YHR041C 0.318029535 0.615397601 0.681920006
YBL097W YHL002W 0.244387339 0 0.182983024
YBL097W YLR086W 0.777759997 0 0.841692953
YBL097W YFR031C 0.777759997 0 0.79539111
YBL097W YLR272C 0.777759997 0 0.79539111
YHL002W YEL023C 0 0 0
YHL002W YNR006W 0.723767878 1 0.920846477
YLR086W YFR031C 0.777759997 1 0.79539111
YLR086W YDR325W 0.777759997 0 0.79539111
YLR086W YLR272C 0.777759997 0 0.79539111
YBL099W YJR121W 1 1 1
YJR121W YJL180C 0.407555052 0 0.199050162
YJR121W YPL240C 0.407555052 0.322740168 0.063869073
YBL103C YOL067C 1 0.447816108 0.128367254
YBL105C YBR166C 0.063674894 0.123110421 0.058813611
YBL105C YIL143C 0.19372976 0.123110421 0.139401363
YBL105C YMR219W 0.180234305 0 0.139401363
YBL105C YNL232W 0.128368209 0 0.128367254
YBL105C YHR070W 0.240479815 0.244946187 0.128367254
YBL105C YMR113W 0.135388994 0.123110421 0.058813611
YMR219W YCR042C 0.272893246 0 0.223156409
YNL232W YCR035C 1 0 1
YNL232W YDL111C 1 0 1
YNL232W YDR280W 1 0 1
YNL232W YGR095C 1 0 1
YNL232W YGR158C 1 0 1
YNL232W YHR081W 1 0 0.941077615
YNL232W YKL129C 0.307197262 0 0.10842611
YNL232W YKL210W 0.080830797 0 0.128367254
YNL232W YMR193W 0.128368209 0 0.223156409
YNL232W YGR195W 1 0 1
YNL232W YOL021C 1 0 1
YNL232W YNR024W 1 0 0.941077615
YNL232W YOR001W 1 0 0.941077615
YNL232W YOR076C 1 0 1
YBL111C YIL069C 0 0 0
YIL069C YBR044C 0.228431947 0 0.117746131
YIL069C YBR148W 0.274872651 0 0.017693444
YIL069C YEL054C 0.410790644 1 0.778764374
YIL069C YKR042W 0.262580285 0 0.117746131
YIL069C YNR054C 0.47752789 0 0.272147062
YIL069C YOR328W 0.028502013 0 0.017693444
YBR001C YBR109C 0.244081967 0 0.063869073
YBR001C YBR127C 0.063674894 0.222292016 0.06481985
YBR001C YDR001C 1 1 0.063869073
YCL040W YBR126C 0.455145981 0.244946187 0.063869073
YCL040W YOR310C 0.080830797 0 0.026530917
YMR308C YDR017C 0.160579971 0 0.058813611
YMR308C YDR101C 0.028502013 0 0.139401363
YMR308C YER063W 0.516427908 0 0.128367254
YMR308C YGL061C 0.160579971 0 0.139401363
YMR308C YGR081C 0.12693783 0 0.139401363
YMR308C YGR251W 0.12693783 0 0.139401363
YMR308C YKL113C 0.141123268 0 0.128367254
YMR308C YLR131C 0.262580285 0 0.128367254
YMR308C YLR276C 0.12693783 0 0.139401363
YMR308C YER107C 0.623586528 0 0.139401363
YMR308C YJL122W 0.080830797 0 0.128367254
YMR308C YLR258W 0.141123268 0 0.058813611
YMR308C YPL020C 0.279976662 0 0.139401363
YBR028C YIL144W 0 0 0.026530917
YIL144W YDL199C 0.180234305 0 0.017693444
YIL144W YER018C 0.646975846 1 0.841692953
YIL144W YMR117C 0.646975846 1 0.841692953
YIL144W YNL054W 0.128368209 0 0.182983024
YIL144W YOL069W 0.646975846 1 0.841692953
YBR030W YLR244C 0.43240374 0.123110421 0.054227174
YBR034C YLR315W 0 0 0.054227174
YBR034C YEL016C 0.149668025 0.123110421 0
YLR315W YBR107C 0 0 0.528704384
YLR315W YBR211C 0 0 0.528704384
YLR315W YDR254W 0 0 0.528704384
YLR315W YDR318W 0 0 0.528704384
YLR315W YDR383C 0 0 0.528704384
YLR315W YGL137W 0 0 0.182983024
YLR315W YGR179C 0 0 0.528704384
YLR315W YPL018W 0 0 0.528704384
YBR039W YEL056W 0.149668025 0.123110421 0.19871176
YEL056W YHR041C 0.353240254 0 0.378217219
YEL056W YLL004W 0.459084605 0.147099343 0.378217219
YEL056W YMR230W 0.141123268 0 0.148688558
YEL056W YLL022C 0.584963241 0.681851656 0.686507015
YEL056W YML105C 0.128368209 0.147099343 0.148688558
YEL056W YOR386W 0.164766101 0.123110421 0.139401363
YBR042C YLR170C 0.028502013 0 0.063869073
YLR170C YFL034W 0 0 0.212100908
YLR170C YFR043C 0 0 0
YLR170C YKL135C 0.758934174 1 0.974491774
YLR170C YBR019C 0.028502013 0 0.017693444
YLR170C YHL019C 0.758934174 1 0.974491774
YLR170C YPR029C 0.758934174 1 0.974491774
YLR170C YPL235W 0.028502013 0 0.19871176
YLR170C YPL259C 0.758934174 1 0.974491774
YBR044C YIL126W 0.30000872 0 0.117746131
YIL126W YCR052W 1 0.526783617 0.781643901
YIL126W YDR303C 1 0.526783617 0.781643901
YIL126W YFL033C 0.419659062 0.123110421 0.139401363
YIL126W YFR037C 1 0.526783617 0.781643901
YIL126W YGR155W 0.19372976 0.123110421 0.06481985
YIL126W YGR056W 1 0.526783617 0.781643901
YIL126W YLR321C 1 0.526783617 0.781643901
YIL126W YML127W 1 0.526783617 0.781643901
YIL126W YMR091C 1 0.526783617 0.781643901
YIL126W YKR008W 1 0.526783617 0.781643901
YIL126W YLR357W 1 0.526783617 0.781643901
YIL126W YMR033W 1 0.526783617 0.781643901
YDR490C YDR099W 0.491274478 0 0.026530917
YDR490C YGR086C 0.481115895 0 0.063869073
YDR490C YPL005W 0.080830797 0 0.063869073
YDL013W YER116C 0.758654224 0.53787657 0.584577579
YDL013W YPR045C 0.164766101 0 0.128367254
YPL263C YKR054C 0 0 0.063869073
YBR055C YDR473C 0.502981709 0 0.805905952
YBR055C YER029C 0.502981709 0 0.805905952
YBR055C YER172C 0.435621101 0 0.805905952
YBR055C YOR308C 0.502981709 0 0.805905952
YBR055C YGR091W 0.435621101 0 0.805905952
YBR055C YLR147C 0.502981709 0 0.805905952
YBR055C YNR011C 0.435621101 0 0.272147062
YDR473C YDR378C 0.502981709 0 0.805905952
YDR473C YER172C 0.435621101 0 0.805905952
YDR473C YFL017W-A 0.502981709 0 0.805905952
YDR473C YER112W 0.502981709 0 0.805905952
YDR473C YGR091W 0.435621101 0 0.805905952
YDR473C YHR039C-A 0.149668025 0 0.148688558
YDR473C YJR022W 0.502981709 0 0.805905952
YDR473C YLR438C-A 0.502981709 0 0.805905952
YDR473C YNR011C 0.435621101 0 0.272147062
YDR473C YOR308C 0.502981709 0 0.805905952
YER029C YBR119W 0.502981709 0.243570982 0.885049586
YER029C YBR152W 0.435621101 0 0.805905952
YER029C YDL043C 0.502981709 0.393233403 0.700744021
YER029C YDR240C 0.502981709 0.243570982 0.885049586
YER029C YMR240C 0.502981709 0.393233403 0.700744021
YER029C YFL017W-A 0.502981709 0.393233403 0.900555794
YER029C YGR074W 0.502981709 0.243570982 0.900555794
YER029C YKL012W 0.502981709 0.393233403 0.885049586
YER029C YLR147C 0.502981709 0.243570982 0.900555794
YER029C YLR275W 0.502981709 0.393233403 0.900555794
YER029C YLR298C 0.502981709 0.243570982 0.885049586
YER029C YNL092W 0 0 0
YER029C YOR159C 0.502981709 0.393233403 0.900555794
YER029C YOR308C 0.502981709 0.393233403 0.805905952
YER029C YPL213W 0.502981709 0.393233403 0.700744021
YER172C YDL085C-A 0 0 0.139401363
YER172C YFL017W-A 0.435621101 0 0.900555794
YER172C YGR091W 0.444084882 0 0.805905952
YER172C YJR022W 0.435621101 0 1
YER172C YLR147C 0.435621101 0 0.900555794
YER172C YLR275W 0.435621101 0 0.900555794
YER172C YOR308C 0.435621101 0 0.805905952
YOR308C YGR091W 0.435621101 0 0.805905952
YBR058C YKR049C 0.19372976 0.123110421 0.063869073
YBR058C YMR304W 0.708365524 0.720756765 0.058813611
YBR058C YOL006C 0.353240254 0.123110421 0.026530917
YBR058C YPL085W 0.028502013 0 0.063869073
YBR058C YBR112C 0.353240254 0 0.026530917
YBR058C YCR073W-A 0.028502013 0.222292016 0.063869073
YBR058C YDL182W 0.329674824 0.123110421 0.063869073
YBR058C YEL030W 0.244081967 0.222292016 0.063869073
YMR304W YDL066W 0.135388994 0.123110421 0.063869073
YMR304W YDL215C 0.055521238 0.123110421 0.063869073
YMR304W YDR159W 0.080830797 0 0.026530917
YMR304W YDR293C 0.028502013 0.222292016 0.058813611
YMR304W YDR538W 0.244081967 0.123110421 0.063869073
YMR304W YEL026W 0.080830797 0 0.026530917
YMR304W YGR097W 0.080830797 0 0.058813611
YMR304W YGR188C 0.240479815 0.123110421 0.026530917
YMR304W YLR197W 0.240479815 0 0.026530917
YMR304W YLR436C 0.028502013 0 0.058813611
YOL006C YBR245C 0.557874897 0.329626565 0.19871176
YOL006C YML058W 0.149668025 0 0.139401363
YOL006C YOR009W 0 0 0.017693444
YPL085W YPL227C 0.028502013 0 0.367186819
YBR059C YER177W 0.318029535 0 0.026530917
YBR059C YOL068C 0.160579971 0.123110421 0.026530917
YER177W YDR001C 0.625385176 0 0.026530917
YER177W YDR028C 0.660061302 0 0.026530917
YER177W YDR099W 1 1 0.57909821
YER177W YER016W 0.56781236 0.273826385 0.054227174
YER177W YFR017C 0 0 0.026530917
YER177W YGL181W 0.527262257 0 0.128367254
YER177W YLR256W 0.409485387 0.376909635 0.128367254
YER177W YGR097W 0.248909505 0 0.139401363
YER177W YIR003W 0.028502013 0 0.054227174
YER177W YMR086W 0 0 0.054227174
YER177W YNR047W 0.240479815 0 0.026530917
YER177W YOL013C 0.367587869 0 0.06481985
YER177W YOR140W 0.353240254 0.376909635 0.139401363
YER177W YOR220W 0 0 0.026530917
YOL068C YCR033W 1 0 0.889363375
YOL068C YKR029C 1 0.123110421 0.889363375
YOL068C YNL079C 0.160579971 0 0.209115134
YOL068C YDR310C 0.499644453 0 0.139401363
YOL068C YIL112W 1 0 0.889363375
YOL068C YOR279C 0.499644453 0 0.686892823
YBR062C YMR083W 0 0 0
YMR083W YIL103W 0.11861081 0 0.063869073
YMR083W YJL138C 0.11861081 0.123110421 0.447367334
YMR083W YKL212W 0.063674894 0.123110421 0.216159987
YMR083W YKR083C 0.028502013 0 0.223156409
YMR083W YLR231C 0.632376154 0.123110421 0.06481985
YBR065C YKL081W 0.12693783 0 0.272147062
YBR065C YMR146C 0.12693783 0 0.272147062
YBR065C YMR309C 0.12693783 0 0.272147062
YBR065C YPR080W 0.12693783 0 0.272147062
YBR065C YDR429C 0.12693783 0 0.148688558
YBR065C YLL026W 0.128368209 0 0.139401363
YBR065C YPL240C 0.164766101 0 0.026530917
YKL081W YHR155W 0 0 0.199050162
YKL081W YKL056C 0.209373362 0 0.666408922
YKL081W YNL041C 0.028502013 0 0.182983024
YKL081W YPL048W 0.262580285 0.147099343 0.06481985
YMR146C YDR137W 0.028502013 0 0.182983024
YMR146C YDR429C 0.555519994 1 0.777787967
YMR146C YMR309C 0.555519994 1 0.813478996
YMR146C YOR254C 0.135388994 0 0.182983024
YMR146C YNL287W 0.028502013 0 0.182983024
YMR146C YOR361C 0.555519994 1 0.813478996
YMR146C YPL105C 0 0 0.272147062
YMR146C YPR041W 0.555519994 1 0.813478996
YMR309C YCR060W 0.209373362 0.147099343 0.058813611
YMR309C YDR429C 0.555519994 1 0.777787967
YMR309C YER025W 0.410790644 1 0.813478996
YMR309C YGR086C 0.160579971 0 0.182983024
YMR309C YHR034C 0.160579971 0 0.272147062
YMR309C YIL063C 0.262580285 0 0.19871176
YMR309C YLR192C 0.555519994 1 0.777787967
YMR309C YOR081C 0.227241572 0 0.091815765
YMR309C YOR361C 0.555519994 1 0.813478996
YMR309C YPR041W 0.555519994 1 0.813478996
YPR080W YBR176W 0.11861081 0 0.199050162
YPR080W YDR137W 0.244387339 0 0.182983024
YPR080W YDR169C 0.262580285 0.200338789 0.06481985
YPR080W YGR155W 0.11861081 0 0.199050162
YPR080W YLR215C 0.410790644 0 0.063869073
YPR080W YBR011C 0.055521238 0.147099343 0.063869073
YPR080W YCR059C 0.227241572 0 0.06481985
YPR080W YDL074C 0.262580285 0 0.209115134
YPR080W YDL236W 0.135388994 0 0.06481985
YPR080W YDR347W 0.209373362 0 0.359513635
YPR080W YHL004W 0.209373362 0.243570982 0.359513635
YPR080W YIR007W 0 0 0.063869073
YPR080W YJL062W-A 0 0 0.199050162
YPR080W YKL009W 0.12693783 0.243570982 0.272147062
YPR080W YOL072W 0.478711411 0.243570982 0.19871176
YPR080W YPL051W 0.279976662 0 0.06481985
YPR080W YPL220W 0.410790644 0 0.359513635
YPR080W YPR116W 0.028502013 0 0.199050162
YBR067C YER151C 0.135388994 0.222292016 0.017693444
YER151C YMR173W 0.244081967 0.222292016 0.058813611
YER151C YOL109W 0.19372976 0 0.063869073
YBR069C YPR108W 0.028502013 0 0.017693444
YBR069C YDR427W 0.028502013 0 0.017693444
YBR069C YHR064C 0.028502013 0 0.017693444
YPR108W YDL007W 0.413446782 0 0.877316236
YPR108W YDR394W 0.413446782 0 0.973729925
YPR108W YDR427W 0.413446782 1 1
YPR108W YER021W 0.413446782 0 1
YPR108W YFR004W 0.413446782 0 1
YPR108W YGL048C 0.413446782 0 1
YPR108W YHR027C 0.413446782 0 1
YPR108W YHR200W 0.413446782 0 1
YPR108W YKL145W 0.413446782 0 1
YPR108W YMR191W 0.028502013 0 0
YPR108W YOR117W 0.413446782 0 1
YPR108W YOR259C 0.413446782 0 1
YPR108W YOR261C 0.413446782 0 1
YPR108W YIL075C 0.413446782 0 1
YPL226W YLR249W 0.410790644 0.491286296 0.063869073
YER025W YCR008W 0.306142208 0 0
YER025W YDR211W 0.410790644 1 0.182983024
YER025W YJR007W 0.410790644 1 0.841692953
YER025W YGR083C 0.410790644 1 0.182983024
YER025W YHL004W 0.209373362 1 0.359513635
YER025W YLR215C 0.410790644 0 0.063869073
YER025W YLR291C 0.410790644 1 0.182983024
YER025W YNR054C 0.12693783 0.243570982 0.272147062
YER025W YOR260W 0.410790644 1 0.182983024
YER025W YOR360C 0.266038663 0 0.063869073
YER025W YOR361C 0.410790644 1 0.813478996
YER025W YPR041W 0.410790644 1 0.841692953
YHL004W YBR251W 0.454182188 1 1
YHL004W YDR175C 0.454182188 1 1
YHL004W YER050C 0.454182188 1 1
YHL004W YGL129C 0.454182188 1 1
YHL004W YDR347W 0.454182188 1 1
YHL004W YPR025C 0.141123268 0 0.223156409
YHL004W YJL130C 0.209373362 0 0.216159987
YHL004W YJR060W 0.141123268 0.200338789 0.216159987
YHL004W YLR432W 0.209373362 0 0.063869073
YHL004W YNL137C 0.454182188 1 1
YHL004W YNR036C 0.454182188 1 1
YHL004W YOR158W 0.454182188 1 1
YJR007W YDR211W 0.555519994 1 0.182983024
YJR007W YKR026C 0.555519994 1 0.182983024
YJR007W YLR199C 0.028502013 0 0.063869073
YJR007W YLR291C 0.555519994 1 0.182983024
YJR007W YOR260W 0.555519994 1 0.182983024
YJR007W YOR361C 0.555519994 1 0.813478996
YJR007W YPR041W 0.555519994 1 0.841692953
YLR192C YDR006C 0.028502013 0 0.026530917
YLR192C YDR091C 0.555519994 0.147099343 0.148688558
YLR192C YOR361C 0.555519994 1 0.777787967
YBR080C YDR427W 0.244081967 0 0.063869073
YBR081C YMR236W 0.565245763 0.513129529 1
YBR081C YBR198C 0.565245763 0.513129529 1
YBR081C YDR145W 0.565245763 0.875655528 1
YBR081C YDR167W 0.565245763 0.513129529 1
YBR081C YDR176W 0.565245763 0.573094621 1
YBR081C YDR392W 0.565245763 0.573094621 1
YBR081C YDR448W 0.565245763 0.652263807 1
YBR081C YGR252W 0.565245763 0.652263807 1
YBR081C YLR055C 0.565245763 0.875655528 0.965794527
YBR081C YOL148C 0.565245763 0.573094621 1
YBR081C YPL047W 0.540269538 0 0.965794527
YMR236W YBR198C 0.683346055 0.536228416 1
YMR236W YDR145W 0.683346055 0.536228416 1
YMR236W YDR392W 0.613839432 0.429233449 1
YMR236W YGR252W 0.565245763 0.513129529 1
YMR236W YGR274C 0.683346055 0.844611176 0.965794527
YMR236W YML015C 0.683346055 0.513129529 0.708405383
YMR236W YML098W 0.683346055 0.513129529 0.708405383
YMR236W YMR005W 0.683346055 0.513129529 0.708405383
YMR236W YMR227C 0.683346055 0.513129529 1
YMR236W YOL148C 0.565245763 0.429233449 1
YMR236W YPL011C 0.683346055 0.513129529 0.708405383
YBR082C YDR059C 0.702595777 0.53787657 0.916174944
YBR082C YER068W 0.702595777 0.53787657 0.19871176
YBR084W YGR204W 0.813453501 1 0.06481985
YBR084W YDL130W 0.11861081 0 0.063869073
YGR204W YIL137C 0 0.222292016 0.063869073
YGR204W YKL210W 0.135388994 0.123110421 0.128367254
YBR087W YCL016C 0.581589134 0 0.84464456
YBR087W YDR087C 0.164766101 0 0.209115134
YBR087W YEL026W 0.164766101 0.200338789 0.209115134
YBR087W YJR068W 0.855925895 1 0.933298518
YBR087W YLR223C 0.164766101 0 0.209115134
YBR087W YML105C 0.128368209 0.200338789 0.148688558
YBR087W YMR031C 0 0 0.054227174
YBR087W YOR144C 0.581589134 0 0.886370563
YBR095C YAL013W 1 0.756850771 0.855948111
YBR095C YDL076C 1 0 0.855948111
YBR095C YIL084C 1 0.756850771 0.855948111
YBR095C YMR263W 1 0.756850771 0.855948111
YBR095C YNL097C 1 0.756850771 0.855948111
YBR095C YNL330C 1 0.756850771 0.855948111
YBR095C YPL139C 1 0.756850771 0.855948111
YBR095C YPL181W 1 0.756850771 0.855948111
YAL013W YMR263W 1 0.756850771 0.855948111
YAL013W YPL139C 1 0.756850771 0.855948111
YAL013W YPL181W 1 0.756850771 0.855948111
YBR101C YBR115C 0.11861081 0 0.063869073
YBR101C YGL099W 0.028502013 0 0.063869073
YGL099W YMR290C 0.310149944 0.322740168 0.026530917
YBR103W YCR033W 1 0 0.889363375
YBR103W YDR155C 1 0 0.889363375
YBR103W YIL112W 1 0 0.889363375
YBR103W YKR029C 1 0 0.889363375
YCR033W YIL112W 1 0 0.889363375
YCR033W YKR029C 1 0.147099343 0.889363375
YDR155C YBR109C 0.379421298 0.147099343 0.209115134
YDR155C YLR299W 0.063674894 0.123110421 0.06481985
YDR155C YDR362C 0.135388994 0 0.378217219
YDR155C YKL191W 0.240479815 0 0.063869073
YDR155C YLR135W 0.43240374 0.123110421 0.367218759
YDR155C YMR038C 0.028502013 0.147099343 0.199050162
YDR155C YPR120C 0.403173905 0 0.139401363
YIL112W YKR029C 1 0 0.889363375
YKR029C YDR087C 0.164766101 0 0.223156409
YBR105C YIL097W 0.856527137 0 0.777787967
YBR105C YMR135C 0.856527137 0 0.777787967
YIL097W YIL017C 0.856527137 0 0.777787967
YIL097W YMR135C 0.856527137 0 0.777787967
YIL097W YPL061W 0.329674824 0 0.06481985
YMR135C YIL017C 0.856527137 0 0.777787967
YMR135C YDR255C 0.856527137 0 0.777787967
YBR107C YBR211C 0.42253239 0 0.81621121
YBR107C YDR254W 0.56781236 0 0.920846477
YBR107C YDR318W 0.42253239 0 0.81621121
YBR107C YGR179C 0.42253239 0 0.81621121
YBR107C YPL018W 0.56781236 0 0.81621121
YBR107C YPR046W 0.42253239 0 0.557930541
YBR107C YPR049C 0.128368209 0 0.026530917
YBR211C YDR254W 0.517689981 0 0.557930541
YBR211C YDR318W 0.517689981 0 0.81621121
YBR211C YGR179C 0.97448784 0 0.81621121
YBR211C YPL018W 0.97448784 0 0.81621121
YBR211C YPR046W 0.517689981 0 0.557930541
YDR254W YNR062C 0 0 0.017693444
YDR254W YJL105W 0 0 0
YDR254W YNR013C 0.055521238 0 0.117746131
YDR318W YGR006W 0.128368209 0 0.148688558
YDR318W YGR179C 0.517689981 1 0.81621121
YDR318W YPR046W 0.517689981 1 0.557930541
YGR179C YDR383C 0 0 0.548790112
YGR179C YLR381W 0.517689981 1 0.557930541
YGR179C YPL018W 0.97448784 1 0.81621121
YGR179C YPR046W 0.517689981 1 0.557930541
YBR108W YGR086C 0 0 0.212100908
YBR108W YCR009C 0 0 0.788602979
YGR086C YCR008W 0.160579971 0 0
YGR086C YCR009C 0.481115895 0 0.479503966
YGR086C YDL143W 0.135388994 0 0.182983024
YGR086C YDL155W 0.160579971 0.553180502 0.06481985
YGR086C YDR190C 0.160579971 0 0.19871176
YGR086C YDR334W 0.128368209 0 0.19871176
YGR086C YDR485C 0.160579971 0 0.19871176
YGR086C YFR019W 0.160579971 0 0.262493964
YGR086C YGR237C 0 0 0.063869073
YGR086C YGR267C 0.055521238 0 0.06481985
YGR086C YHR027C 0.354036137 0 0.19871176
YGR086C YJR156C 0.055521238 0 0
YGR086C YKL142W 0 0 0.063869073
YGR086C YKR086W 0.128368209 0 0.148688558
YGR086C YLR079W 0.160579971 0.856515325 0.06481985
YGR086C YLR144C 0.128368209 0 0.026530917
YGR086C YMR086W 0 0 0.148688558
YGR086C YNL067W 0.135388994 0 0.148688558
YGR086C YNL107W 0.248909505 0 0.19871176
YGR086C YNL244C 0.135388994 0 0.148688558
YGR086C YNL251C 0.135388994 0 0.19871176
YGR086C YOL045W 0.160579971 0 0.199050162
YGR086C YPL074W 0 0 0.479503966
YGR086C YMR031C 0 0 0.212100908
YGR086C YPL235W 0.160579971 0 0.19871176
YGR086C YPR115W 0 0 0.063869073
YBR109C YBR218C 0.11861081 0 0.063869073
YBR109C YER098W 0.063674894 0 0.063869073
YBR109C YFL014W 0.244081967 0 0.063869073
YBR109C YFR014C 0.34300576 0 0.063869073
YBR109C YGL242C 0 0 0
YBR109C YGR240C 0.244081967 0 0.063869073
YBR109C YJR104C 0.19372976 0 0.117746131
YBR109C YKL122C 0.279976662 0.147099343 0.063869073
YBR109C YKL129C 0.634184972 0.273826385 0.503049637
YBR109C YLR288C 0.277090366 0.147099343 0.209115134
YBR109C YLR356W 0.437264421 0 0.063869073
YBR109C YLR433C 0.494274471 0 0.063869073
YBR109C YML057W 0.494274471 0 0.063869073
YBR109C YMR071C 0.327122566 0 0.117746131
YBR109C YMR315W 0.063674894 0 0.063869073
YBR109C YOL016C 0.34300576 0 0.063869073
YBR109C YOR127W 0.634184972 0 0.469649595
YBR109C YOR326W 0.634184972 0.273826385 0.564532396
YBR109C YCR008W 0.277090366 0 0
YBR109C YKL190W 0.494274471 1 0.026530917
YBR109C YMR109W 0.816188077 0 0.503049637
YBR109C YOL109W 0.19372976 0 0.117746131
YBR218C YGL062W 0.77347042 1 0.277699351
YBR218C YJL092W 0.149668025 0.123110421 0.026530917
YBR218C YNL079C 0.028502013 0 0.063869073
YER098W YOL087C 0 0 0.058813611
YGL242C YKL035W 0 0 0
YGL242C YKL129C 0 0 0
YGL242C YMR109W 0 0 0
YGR240C YMR205C 0.702595777 1 1
YGR240C YOL013C 0.244081967 0.123110421 0.19871176
YJR104C YDL176W 0 0 0
YJR104C YMR038C 0.028502013 0 0.3438158
YKL122C YDL092W 0.977865066 0.722119546 0.84464456
YKL122C YKL129C 0.244387339 0.147099343 0.063869073
YKL122C YML105C 0.977865066 0.722119546 0.84464456
YKL122C YPL210C 0.977865066 0.722119546 0.84464456
YKL122C YPL243W 0.977865066 0.722119546 0.84464456
YKL122C YPR088C 0.977865066 0.722119546 0.84464456
YKL129C YHR069C 0.307197262 0 0.10842611
YKL129C YCR035C 0.307197262 0 0.209115134
YKL129C YMR109W 0.792360667 1 0.7724656
YLR288C YOR326W 0.306142208 0.147099343 0.209115134
YLR356W YLR314C 0.028502013 0 0.063869073
YLR433C YKL190W 0.870812559 0.87451981 1
YML057W YDR283C 0.19372976 0.123110421 0.148688558
YML057W YKL190W 0.870812559 0.87451981 1
YMR071C YOR326W 0.327122566 0 0.500815158
YMR315W YDR385W 0.063674894 0 0.063869073
YOR127W YDR186C 0 0 0.209115134
YOR127W YOR049C 0.180234305 0 0.316028591
YOR326W YCR008W 0.344098675 0.123110421 0
YOR326W YDR017C 0.160579971 0.123110421 0.063869073
YOR326W YGR003W 0.028502013 0.273826385 0.19871176
YOR326W YGR188C 0.460090856 0.273826385 0.413755487
YOR326W YNL023C 0 0 0.063869073
YOR326W YLR319C 0.634184972 0.534275941 0.532138999
YOR326W YPL040C 0.346690233 0.123110421 0.06481985
YBR117C YPR074C 0.830320622 1 0.058813611
YPR074C YHL014C 0 0 0.063869073
YPR074C YIR007W 0 0 0.058813611
YPR074C YLR153C 0.526817683 0.123110421 0.063869073
YBR119W YDL087C 0.502981709 0.705503138 0.885049586
YBR119W YDR235W 0.502981709 0.243570982 0.885049586
YBR119W YDR240C 0.502981709 0.705503138 0.885049586
YBR119W YFL017W-A 0.502981709 0.243570982 0.885049586
YBR119W YHR086W 0.502981709 0.705503138 0.885049586
YBR119W YIL061C 0.502981709 1 0.885049586
YBR119W YKL012W 0.502981709 0.243570982 0.885049586
YBR119W YLR147C 0.502981709 0.705503138 0.885049586
YBR119W YLR298C 0.502981709 0.705503138 0.885049586
YBR119W YML046W 0.435621101 0.54870083 0.885049586
YBR119W YGR013W 0.502981709 0.243570982 0.885049586
YBR119W YGR074W 0.502981709 0.705503138 0.885049586
YBR119W YLR275W 0.502981709 0.243570982 0.885049586
YDL087C YIL061C 0.502981709 0.705503138 0.885049586
YDL087C YGL238W 0.209373362 0.147099343 0.139401363
YDL087C YGR013W 0.502981709 0.243570982 0.885049586
YDL087C YGR074W 0.502981709 0.705503138 0.885049586
YDL087C YKL012W 0.502981709 0.243570982 0.885049586
YDL087C YLR147C 0.502981709 0.705503138 0.885049586
YDL087C YLR298C 0.502981709 0.705503138 0.885049586
YDR235W YDR240C 0.502981709 0.243570982 0.885049586
YDR235W YIL061C 0.502981709 0.243570982 0.885049586
YDR235W YKL012W 0.502981709 0.393233403 0.885049586
YDR235W YML046W 0.435621101 0.243570982 0.885049586
YDR235W YGR013W 0.502981709 0.393233403 0.885049586
YDR240C YDL215C 0.132196165 0 0.06481985
YDR240C YIL061C 0.502981709 0.705503138 0.885049586
YDR240C YKL012W 0.502981709 0.243570982 0.885049586
YDR240C YML046W 0.435621101 0.54870083 0.885049586
YDR240C YGR013W 0.502981709 0.243570982 0.885049586
YDR240C YGR074W 0.502981709 0.705503138 0.885049586
YDR240C YLR147C 0.502981709 0.705503138 0.885049586
YDR240C YLR298C 0.502981709 0.705503138 0.885049586
YFL017W-A YER146W 0.502981709 0.393233403 0.805905952
YFL017W-A YIL061C 0.502981709 0.243570982 0.885049586
YFL017W-A YGR013W 0.502981709 0.393233403 0.885049586
YFL017W-A YGR074W 0.502981709 0.243570982 0.900555794
YFL017W-A YGR091W 0.435621101 0 0.805905952
YFL017W-A YKL012W 0.502981709 0.393233403 0.885049586
YFL017W-A YLR014C 0.164766101 0.200338789 0.139401363
YFL017W-A YLR147C 0.502981709 0.243570982 0.900555794
YFL017W-A YLR275W 0.502981709 0.393233403 0.900555794
YFL017W-A YOR159C 0.502981709 0.393233403 0.900555794
YHR086W YGR013W 0.502981709 0.243570982 0.885049586
YHR086W YKL012W 0.502981709 0.243570982 0.885049586
YHR086W YML046W 0.726139332 0.54870083 0.885049586
YHR086W YLR275W 0.502981709 0.243570982 0.885049586
YIL061C YGR013W 0.502981709 0.243570982 0.885049586
YIL061C YKL012W 0.502981709 0.243570982 0.885049586
YIL061C YLR275W 0.502981709 0.243570982 0.885049586
YIL061C YLR298C 0.502981709 0.705503138 0.885049586
YIL061C YML046W 0.435621101 0.54870083 0.885049586
YIL061C YOR159C 0.502981709 0.243570982 0.885049586
YKL012W YGR013W 0.502981709 0.393233403 0.885049586
YKL012W YGR074W 0.502981709 0.243570982 0.885049586
YKL012W YHR127W 0.028502013 0 0.139401363
YKL012W YLR147C 0.502981709 0.243570982 0.885049586
YKL012W YLR275W 0.502981709 0.393233403 0.885049586
YKL012W YLR298C 0.502981709 0.243570982 0.885049586
YKL012W YML046W 0.435621101 0.243570982 0.885049586
YKL012W YOR159C 0.502981709 0.393233403 0.885049586
YLR147C YDL030W 0.502981709 0.243570982 0.700744021
YLR147C YDL043C 0.502981709 0.243570982 0.700744021
YLR147C YGR074W 0.502981709 0.705503138 0.900555794
YLR147C YGR091W 0.435621101 0 0.805905952
YLR147C YJR022W 0.502981709 0.243570982 0.805905952
YLR147C YER069W 0.164766101 0 0.117746131
YLR147C YKL095W 0.435621101 0 0.546614915
YLR147C YLR298C 0.502981709 0.705503138 0.885049586
YLR147C YML046W 0.435621101 0.54870083 0.885049586
YLR147C YML049C 0.502981709 0.243570982 0.700744021
YLR147C YMR213W 0.502981709 0 0.546614915
YLR147C YMR240C 0.502981709 0.243570982 0.700744021
YLR147C YOR097C 0 0 0
YLR147C YPR101W 0.502981709 0 0.546614915
YLR147C YLR275W 0.502981709 0.243570982 0.900555794
YLR147C YOR159C 0.502981709 0.243570982 0.900555794
YLR298C YGR013W 0.502981709 0.243570982 0.885049586
YLR298C YLR275W 0.502981709 0.243570982 0.885049586
YLR298C YML046W 0.435621101 0.54870083 0.885049586
YLR298C YMR125W 0.502981709 0.705503138 0.885049586
YLR298C YOR159C 0.502981709 0.243570982 0.885049586
YML046W YGR013W 0.435621101 0.243570982 0.885049586
YBR123C YGR047C 0.707060291 1 0.863760823
YBR123C YOR110W 0.707060291 1 0.863760823
YBR123C YPL007C 0.707060291 1 0.863760823
YBR123C YDR362C 0.707060291 1 0.863760823
YGR047C YDR362C 0.707060291 1 0.863760823
YGR047C YOR110W 0.707060291 1 0.863760823
YOR110W YDR362C 0.707060291 1 0.863760823
YPL007C YDR362C 0.707060291 1 0.863760823
YBR125C YDR071C 0.028502013 0.123110421 0.058813611
YBR126C YLR002C 0.11861081 0 0.19871176
YBR126C YML100W 1 1 0.841692953
YBR126C YDR074W 1 1 0.841692953
YBR126C YLR215C 0.135388994 0 0.058813611
YBR126C YMR261C 1 1 0.841692953
YLR002C YOR243C 0.34631639 0 0.139401363
YLR002C YNL061W 0.350111051 0 0.619530009
YLR002C YOR206W 0.350111051 0 1
YML100W YDR074W 1 1 0.841692953
YML100W YMR261C 1 1 0.841692953
YBR127C YDR328C 1 0.123110421 0.19871176
YBR127C YEL051W 1 1 0.963102156
YBR127C YJR069C 0.383482482 0.322740168 0.06481985
YBR127C YML121W 0.412776934 0 0.626678354
YBR127C YNL239W 0.226193778 0.222292016 0.06481985
YBR127C YOR189W 0.028502013 0 0.19871176
YBR127C YPR036W 1 1 0.963102156
YBR127C YDL185W 1 1 0.963102156
YBR127C YDR289C 0.160579971 0 0
YBR127C YGR020C 1 1 0.963102156
YBR127C YGR155W 0.226193778 0.123110421 0.06481985
YBR127C YHR039C-A 1 1 0.963102156
YBR127C YJR033C 1 1 0.878627513
YBR127C YPR116W 0.028502013 0 0.06481985
YDR328C YDL216C 0.436439806 0.123110421 0.19871176
YDR328C YIL071C 0.436439806 0 0.19871176
YDR328C YJR033C 1 0.123110421 0.874544634
YDR328C YMR258C 0 0 0.128367254
YDR328C YOL117W 0.436439806 0 0.19871176
YEL051W YDL185W 1 1 0.963102156
YEL051W YHR039C-A 1 1 0.963102156
YOR189W YGL150C 0.364046228 0 0.850948774
YOR189W YJL081C 0.364046228 0 0.850948774
YOR189W YLR052W 0.028502013 0 0.850948774
YOR189W YOR141C 0.364046228 0 0.850948774
YOR189W YDR190C 0.028502013 0 0.850948774
YOR189W YPL129W 0.028502013 0 0.850948774
YOR189W YPL235W 0.028502013 0 0.850948774
YPR036W YDL185W 1 1 0.963102156
YPR036W YGR020C 1 1 0.963102156
YPR036W YHR039C-A 1 1 0.963102156
YPR036W YLR090W 0.063674894 0 0.285057249
YPR036W YPL201C 0.226193778 0 0.06481985
YPR036W YMR027W 0 0 0.06481985
YBR135W YDL155W 0.45133867 0.553180502 0.128367254
YBR135W YLR109W 0.160579971 0 0.058813611
YBR135W YDR099W 0.45133867 0.147099343 0.128367254
YBR135W YJL138C 0.227241572 0.147099343 0.182983024
YBR135W YLL050C 0.028502013 0.273826385 0.063869073
YBR135W YLR079W 0.45133867 0.553180502 0.128367254
YDL155W YBR160W 0.844623324 0.713030651 0.128367254
YDL155W YLR079W 0.663719248 0.713030651 0.128367254
YLR109W YDR172W 0.209373362 0 0.063869073
YLR109W YLR135W 0.248909505 0.123110421 0.026530917
YBR136W YHR114W 0.248909505 0 0.063869073
YBR136W YOR260W 0.259572289 0 0.063869073
YBR136W YMR259C 0 0 0.063869073
YBR136W YOR210W 0.164766101 0.330273689 0.139401363
YOR260W YDR211W 0.71620187 1 0.81621121
YOR260W YGL064C 0.028502013 0 0.063869073
YOR260W YGL143C 0.209373362 0.567781245 0.063869073
YOR260W YGR083C 0.71620187 1 0.81621121
YOR260W YKR026C 0.71620187 1 0.81621121
YOR260W YLR291C 0.71620187 1 0.81621121
YBR139W YDR087C 0.055521238 0 0.06481985
YBR139W YER062C 0.337692766 0.222292016 0.06481985
YBR139W YHR064C 0.11861081 0.222292016 0.063869073
YBR140C YML058W 0.383482482 0.377398788 0.06481985
YML058W YDR498C 0.128368209 0 0.06481985
YML058W YFL037W 0.128368209 0 0.128367254
YML058W YGR116W 0.248909505 0 0.139401363
YML058W YGR255C 0.248909505 0 0.06481985
YML058W YLR148W 0.19372976 0 0.06481985
YML058W YLR454W 0 0 0.06481985
YML058W YDR192C 0.128368209 0 0.139401363
YML058W YJL056C 0.149668025 0 0.128367254
YML058W YKL037W 0 0 0.06481985
YML058W YLR102C 0.128368209 0 0.139401363
YML058W YOR346W 0.364046228 0 0.139401363
YML058W YNL291C 0 0 0.06481985
YML058W YNL310C 0.396430873 0 0.06481985
YML058W YPL115C 0.19372976 0.377398788 0.063869073
YML058W YPR083W 0.396430873 0 0
YBR142W YER035W 0.164766101 0 0.34093377
YBR142W YGR103W 0.498115371 0 0.34093377
YBR142W YHR052W 0.498115371 0 0.34093377
YBR142W YOL064C 0.132196165 0.222292016 0.026530917
YER035W YDL148C 0.164766101 0.243570982 0.34093377
YER035W YEL015W 0.369858496 0 0.058813611
YER035W YNL308C 0.164766101 0 0.34093377
YBR146W YDR337W 0.454182188 1 1
YBR146W YBR251W 0.454182188 1 1
YBR146W YER050C 0.454182188 1 1
YBR146W YGR084C 0.454182188 1 1
YBR146W YNL137C 0.454182188 1 1
YDR337W YBR251W 0.454182188 1 1
YDR337W YDR175C 0.454182188 1 1
YDR337W YER050C 0.454182188 1 1
YDR337W YGL129C 0.454182188 1 1
YDR337W YGR165W 0.454182188 1 1
YDR337W YJL063C 0.454182188 1 0.539479025
YDR337W YJR113C 0.454182188 1 1
YDR337W YKL155C 0.454182188 1 1
YDR337W YNL137C 0.454182188 1 1
YDR337W YNL306W 0.454182188 1 1
YBR148W YER006W 0.274872651 0 0.017693444
YBR150C YLR106C 0 0 0.199050162
YLR106C YHR161C 0.128368209 0 0.117746131
YLR106C YMR131C 0.310149944 0 0.223156409
YBR152W YDL098C 0.435621101 0 0.805905952
YBR152W YGR075C 0.714416831 0 0.805905952
YDL098C YGR075C 0.435621101 0 0.805905952
YBR154C YGR063C 0.555519994 0 0.378217219
YBR154C YNL113W 0.603277548 0.656096715 0.742127949
YBR154C YNR003C 0.578697618 0.656096715 0.708405383
YBR154C YOR340C 0.603277548 0.656096715 0.742127949
YBR154C YOR341W 0.603277548 0.656096715 0.742127949
YBR154C YPR187W 0.603277548 0.656096715 0.767877357
YBR154C YDL115C 0.318029535 0 0.578216686
YBR154C YDL150W 0.578697618 0.656096715 0.708405383
YBR154C YDR156W 0.603277548 0.656096715 0.742127949
YBR154C YFL023W 0.160579971 0 0.026530917
YBR154C YGL043W 0.318029535 0.656096715 0.641564295
YBR154C YGR005C 0.318029535 0 0.578216686
YBR154C YGR186W 0.318029535 0 0.767877357
YBR154C YIL021W 0.437264421 0.656096715 0.767877357
YBR154C YJL011C 0.578697618 0.656096715 0.708405383
YBR154C YJL140W 0.318029535 0 0.767877357
YBR154C YJL148W 0.603277548 0.656096715 0.742127949
YBR154C YJR063W 0.603277548 0.123110421 0.742127949
YBR154C YLR200W 0.080830797 0 0.19871176
YBR154C YNL248C 0.603277548 0.656096715 0.742127949
YBR154C YOL005C 0.318029535 0.656096715 0.767877357
YBR154C YOR151C 0.318029535 0.656096715 0.767877357
YBR154C YOR207C 0.578697618 0.656096715 0.708405383
YBR154C YOR210W 0.603277548 0.656096715 0.767877357
YBR154C YOR224C 0.603277548 0.656096715 0.767877357
YBR154C YPL129W 0.318029535 0.244946187 0.578216686
YBR154C YPR010C 0.603277548 0.656096715 0.742127949
YBR154C YPR110C 0.603277548 0.656096715 0.742127949
YGR063C YGL019W 0.935342712 0.657836473 0.223156409
YGR063C YPR187W 0.555519994 0 0.378217219
YGR063C YIL021W 0.318029535 0 0.378217219
YGR063C YJL140W 0.318029535 0 0.378217219
YGR063C YML010W 0.707060291 1 1
YGR063C YOR151C 0.318029535 0.363131869 0.378217219
YNL113W YDL042C 0.272893246 0.123110421 0.425552182
YNL113W YDL078C 0.149668025 0.123110421 0.223156409
YNL113W YDL150W 0.578697618 0.656096715 0.708405383
YNL113W YDR026C 0 0 0.34093377
YNL113W YJL011C 0.578697618 0.656096715 0.708405383
YNL113W YJL148W 0.603277548 0.656096715 0.742127949
YNL113W YJR063W 0.603277548 0.123110421 0.742127949
YNL113W YKL092C 0.141123268 0 0.026530917
YNL113W YKL144C 0.578697618 0.656096715 0.708405383
YNL113W YNR003C 0.578697618 0.656096715 0.708405383
YNL113W YOR340C 0.603277548 0.656096715 0.742127949
YNL113W YOR341W 0.603277548 0.656096715 0.742127949
YNL113W YPR187W 0.603277548 0.656096715 0.742127949
YNL113W YNL151C 0.578697618 0.656096715 0.708405383
YNL113W YNL248C 0.603277548 0.656096715 0.742127949
YNL113W YOR116C 0.578697618 0.656096715 0.708405383
YNL113W YOR207C 0.578697618 0.656096715 0.708405383
YNL113W YOR210W 0.603277548 0.656096715 0.742127949
YNL113W YPR010C 0.603277548 0.656096715 0.742127949
YNL113W YPR049C 0.055521238 0 0.026530917
YNL113W YPR110C 0.603277548 0.656096715 0.742127949
YNL113W YPR190C 0.578697618 0.656096715 0.708405383
YNR003C YDL150W 0.578697618 0.656096715 0.708405383
YNR003C YNL151C 0.578697618 0.656096715 0.708405383
YNR003C YNL248C 0.272893246 0.656096715 0.652354597
YNR003C YPR187W 0.578697618 0.656096715 0.708405383
YNR003C YOR116C 0.578697618 0.656096715 0.708405383
YNR003C YOR207C 0.578697618 0.656096715 0.708405383
YNR003C YPR010C 0.272893246 0.656096715 0.652354597
YNR003C YPR110C 0.578697618 0.656096715 0.708405383
YNR003C YPR190C 0.578697618 0.656096715 0.708405383
YOR340C YDR156W 1 0.656096715 0.742127949
YOR340C YHR143W-A 0.603277548 0.656096715 0.742127949
YOR340C YJL076W 0.272893246 0 0.425552182
YOR340C YJL148W 1 0.656096715 0.742127949
YOR340C YJR063W 1 0.123110421 0.742127949
YOR340C YNL248C 1 0.656096715 0.742127949
YOR340C YOR210W 0.603277548 0.656096715 0.742127949
YOR340C YOR341W 1 0.656096715 0.742127949
YOR340C YPR187W 0.603277548 0.656096715 0.742127949
YOR340C YPR010C 1 0.656096715 0.742127949
YOR340C YPR110C 0.603277548 0.656096715 0.742127949
YOR341W YDR156W 1 0.656096715 0.742127949
YOR341W YHR143W-A 0.603277548 0.656096715 0.742127949
YOR341W YJL148W 1 0.656096715 0.742127949
YOR341W YJR063W 1 0.123110421 0.742127949
YOR341W YNL248C 1 0.656096715 0.742127949
YOR341W YOR210W 0.603277548 0.656096715 0.742127949
YOR341W YOR224C 0.603277548 0.656096715 0.742127949
YOR341W YPR187W 0.603277548 0.656096715 0.742127949
YOR341W YPR010C 1 0.656096715 0.742127949
YOR341W YPR110C 0.603277548 0.656096715 0.742127949
YPR187W YDL150W 0.578697618 0.656096715 0.708405383
YPR187W YIL021W 0.437264421 0.656096715 0.767877357
YPR187W YJL148W 0.603277548 0.656096715 0.742127949
YPR187W YJR063W 0.603277548 0.123110421 0.742127949
YPR187W YNL151C 0.578697618 0.656096715 0.708405383
YPR187W YNL248C 0.603277548 0.656096715 0.742127949
YPR187W YOL005C 0.318029535 0.656096715 0.767877357
YPR187W YOL021C 0.164766101 0.123110421 0.34093377
YPR187W YOR116C 0.578697618 0.656096715 0.708405383
YPR187W YOR151C 0.318029535 0.656096715 0.767877357
YPR187W YOR207C 0.578697618 0.656096715 0.708405383
YPR187W YOR210W 0.603277548 0.656096715 0.767877357
YPR187W YPL129W 0.318029535 0.244946187 0.578216686
YPR187W YPR010C 0.603277548 0.656096715 0.742127949
YPR187W YPR110C 0.603277548 0.656096715 0.742127949
YBR156C YJR089W 0.42253239 0 1
YBR156C YNL162W 0.135388994 0 0.209115134
YBR156C YPL209C 0.944981401 0 1
YJR089W YGR031W 0 0 0.199050162
YBL060W YMR214W 0.063674894 0 0.063869073
YJL123C YER148W 0 0 0.209115134
YJL123C YFR030W 0 0 0.148688558
YJL123C YNL136W 0 0 0.148688558
YJL123C YNL330C 0 0 0.209115134
YJL123C YOL109W 0 0 0.117746131
YBR170C YDL126C 0.575877505 0 0.949718173
YBR170C YGR048W 0.413446782 0 0.949718173
YBR170C YKL117W 0.135388994 0 0.06481985
YBR170C YNL155W 0.028502013 0 0.06481985
YDL126C YCR084C 0.128368209 0 0.19871176
YDL126C YBR273C 0.458239705 0 0.367186819
YDL126C YDR049W 0 0 0.06481985
YDL126C YDR330W 0.413446782 0 0.128367254
YDL126C YFL044C 0.379921118 0.222292016 0.128367254
YDL126C YGL108C 0 0 0
YDL126C YGR048W 0.546557847 0 0.949718173
YDL126C YKL204W 0.135388994 0 0.19871176
YDL126C YKL213C 0.413446782 0 0.128367254
YDL126C YLR377C 0.063674894 0.222292016 0.277699351
YDL126C YMR067C 0.458239705 0 0.128367254
YDL126C YNL041C 0.327122566 0 0.19871176
YDL126C YNL155W 0.028502013 0 0.128367254
YDL126C YOL013C 0.575877505 0.123110421 0.800413213
YDL126C YPL066W 0 0 0.410506124
YDL126C YDL190C 0.413446782 0.123110421 0.128367254
YDL126C YDR295C 0.339788398 0.222292016 0.19871176
YDL126C YKR083C 0.344098675 0 0.19871176
YDL126C YLL022C 0.135388994 0 0.19871176
YGR048W YHR124W 0.080830797 0.147099343 0.117746131
YKL117W YBL106C 0.028502013 0 0.017693444
YKL117W YBR180W 0.128368209 0 0.017693444
YKL117W YER006W 0.164766101 0.147099343 0.139401363
YKL117W YGL140C 0 0 0
YKL117W YGR136W 0.56781236 0 0.128367254
YKL117W YJR103W 0.149668025 0 0.063869073
YKL117W YKL054C 0.564472872 0 0.128367254
YKL117W YOR262W 0.318321256 0 0.058813611
YNL155W YEL026W 0.028502013 0 0.139401363
YNL155W YHR154W 0.248909505 0 0.128367254
YNL155W YOR201C 0.028502013 0 0.06481985
YBR171W YOR254C 0.980391823 0.595875835 0.91404265
YOR254C YLR292C 0.980391823 0.595875835 0.91404265
YBR173C YER094C 0.413446782 0 0.063869073
YBR173C YGL096W 0 0 0.139401363
YBR173C YGR253C 0.413446782 0 0.063869073
YBR173C YKL206C 0.795907885 0 0.063869073
YBR173C YKR054C 0.128368209 0 0.063869073
YBR173C YML092C 0.413446782 0 0.063869073
YBR173C YOL038W 0.413446782 0 0.06481985
YBR173C YOR157C 0.413446782 0 0.063869073
YBR173C YOR362C 0.413446782 0 0.063869073
YBR173C YLR199C 0.795907885 0 0.058813611
YER094C YCR076C 0 0 0
YER094C YFR050C 0.458239705 0.711212898 1
YER094C YML092C 0.413446782 0.711212898 1
YER094C YOL038W 0.413446782 0.711212898 1
YER094C YOR157C 0.413446782 0.711212898 1
YGR253C YFR050C 0.458239705 0.711212898 1
YGR253C YDL160C 0.38092737 0.222292016 0.148688558
YGR253C YEL061C 0.135388994 0.222292016 0.19871176
YGR253C YJL001W 0.527262257 0.711212898 1
YGR253C YML092C 0.413446782 0.711212898 1
YGR253C YOL038W 0.413446782 0.711212898 1
YGR253C YOR148C 0.080830797 0 0.148688558
YGR253C YOR157C 0.413446782 0.711212898 1
YGR253C YOR362C 0.413446782 0.711212898 1
YKL206C YLR199C 0.795907885 0 0.063869073
YML092C YJL001W 0.413446782 0.711212898 1
YML092C YLR199C 0.028502013 0 0.063869073
YML092C YFR050C 0.413446782 0.711212898 1
YML092C YOR157C 0.413446782 0.711212898 1
YML092C YOL038W 0.413446782 0.711212898 1
YML092C YOR355W 0.055521238 0 0.063869073
YML092C YOR362C 0.413446782 0.711212898 1
YOL038W YEL061C 0.135388994 0.222292016 0.199050162
YOL038W YFR050C 0.413446782 0.711212898 1
YOL038W YJL001W 0.413446782 0.711212898 1
YOL038W YOR157C 0.413446782 0.711212898 1
YOL038W YOR362C 0.413446782 0.711212898 1
YOR157C YGL201C 0.080830797 0.222292016 0.19871176
YOR157C YJL001W 0.413446782 0.711212898 1
YOR157C YBR225W 0 0 0
YOR157C YDR011W 0 0.222292016 0.063869073
YOR157C YDR179W-A 0 0 0
YOR157C YFR050C 0.413446782 0.711212898 1
YOR157C YOR362C 0.413446782 0.711212898 1
YOR362C YFR050C 0.413446782 0.711212898 1
YOR362C YJL001W 0.413446782 0.711212898 1
YOR362C YLR256W 0.080830797 0 0.026530917
YBR175W YBR258C 0.726139332 1 0.905959147
YBR175W YHR029C 0.160579971 0 0
YBR175W YJR009C 0.226193778 0.123110421 0.06481985
YBR175W YJR094W-A 0.141123268 0 0.148688558
YHR029C YDR314C 0.248909505 0 0
YJR009C YEL023C 0 0 0
YJR009C YER021W 0.244081967 0.123110421 0.063869073
YJR009C YER086W 0.43240374 0.123110421 0.199050162
YJR009C YER095W 0.063674894 0.123110421 0.06481985
YJR009C YJL052W 0.702595777 1 0.593999177
YJR009C YJL128C 0.063674894 0.123110421 0.063869073
YJR009C YPL003W 0.063674894 0.123110421 0
YJR009C YLR144C 0.028502013 0.123110421 0.026530917
YJR009C YML041C 0.226193778 0 0.06481985
YJR009C YMR259C 0 0 0.063869073
YJR009C YNL273W 0.11861081 0 0.06481985
YJR009C YOL013C 0.244081967 0.123110421 0.06481985
YJR009C YOR299W 0.484820288 0 0.06481985
YJR009C YOR368W 0.11861081 0 0.06481985
YJR094W-A YDL182W 0.209373362 0 0.063869073
YBR185C YCL032W 0.180234305 0.147099343 0.063869073
YBR185C YPR175W 0.055521238 0.147099343 0.117746131
YCL032W YBR278W 0.248909505 0.147099343 0.026530917
YCL032W YPR175W 0.248909505 0.147099343 0.058813611
YCL032W YGL133W 0.483572092 0 0.026530917
YCL032W YGL157W 0 0 0.058813611
YCL032W YHL024W 0.437264421 0.147099343 0.058813611
YCL032W YLR362W 1 0.920830814 0.058813611
YPR175W YBR278W 0.855925895 1 0.933298518
YPR175W YDL053C 0 0 0.139401363
YPR175W YDL069C 0.141123268 0.200338789 0.223156409
YPR175W YGL009C 0.141123268 0.123110421 0.017693444
YPR175W YGL049C 0.141123268 0.200338789 0.209115134
YPR175W YGR090W 0.164766101 0 0.223156409
YPR175W YGR126W 0 0 0.139401363
YPR175W YKL213C 0.364046228 0.147099343 0.139401363
YPR175W YLR432W 0.262580285 0.123110421 0.058813611
YPR175W YOL041C 0.164766101 0.200338789 0.223156409
YPR175W YOR361C 0.262580285 0.200338789 0.19871176
YPR175W YPL012W 0.164766101 0 0.209115134
YPR175W YDL020C 0.364046228 0.329626565 0.139401363
YPR175W YDR121W 0.855925895 1 0.933298518
YBR186W YHR104W 0.028502013 0 0.139401363
YHR104W YGL006W 0.455145981 0.123110421 0.06481985
YBR187W YPL217C 0 0 0.06481985
YBR187W YOL041C 0 0 0.06481985
YBR187W YPR112C 0 0 0.06481985
YPL217C YLR034C 0.028502013 0 0.117746131
YPL217C YNR054C 0.513164578 0.243570982 0.535023088
YPL217C YOL010W 0.446751355 0.123110421 0.535023088
YPL217C YGR207C 0 0 0.199050162
YBR188C YLL036C 0.435621101 1 0.737057687
YBR188C YLR117C 0.435621101 1 0.737057687
YLL036C YDR482C 0 0 0.546614915
YLL036C YGR278W 0.435621101 0 0.546614915
YLL036C YPR101W 0.435621101 1 0.737057687
YLL036C YPR134W 0.435621101 0 0.199050162
YLL036C YLR132C 0 0 0.199050162
YLR117C YDR482C 0 0 0.546614915
YLR117C YGR129W 0.435621101 1 0.81621121
YLR117C YGR278W 0.435621101 0 0.546614915
YLR117C YPR101W 0.435621101 1 0.737057687
YBR189W YBR017C 0.410790644 0 0.277699351
YBR189W YDL060W 0.350111051 0 0.535023088
YBR189W YPL081W 0.47752789 1 1
YBR189W YDL040C 0.410790644 0 0.778764374
YBR189W YDL182W 0.266038663 0 0.063869073
YBR017C YGL122C 0.425479877 0.147099343 0.063869073
YBR017C YLR426W 0 0 0.063869073
YBR017C YOR374W 0.11861081 0 0.063869073
YDL060W YEL054C 0.274872651 0 0.272147062
YDL060W YNL308C 0.34631639 0 0.34093377
YDL060W YNR054C 0.350111051 0.147099343 0.535023088
YDL060W YOR198C 0.164766101 0.147099343 0.272147062
YDL060W YER131W 0.310149944 0 0.272147062
YDL060W YGR090W 0.350111051 0 0.535023088
YDL060W YHR089C 0.402561524 0.147099343 0.34093377
YDL060W YPL090C 0.350111051 0 0.535023088
YGL151W YNR010W 0.318029535 0.615397601 0.681920006
YGL151W YOL135C 0.318029535 0.615397601 0.681920006
YGR116W YLR199C 0.30000872 0 0.063869073
YGR116W YPR133C 0.532389947 0.698574812 0.714455863
YHR041C YBR253W 0.318029535 0.615397601 0.681920006
YHR041C YCR035C 0.369858496 0 0.378217219
YHR041C YGL127C 0.318029535 0 0.681920006
YHR041C YKL054C 0.19372976 0 0.139401363
YHR041C YMR112C 0.318029535 0.615397601 0.681920006
YHR041C YNR010W 0.318029535 0.615397601 0.681920006
YHR041C YPL216W 0 0 0
YLR071C YGL127C 0.337692766 0 0.681920006
YLR071C YHR058C 0.318029535 0.615397601 0.681920006
YLR071C YNL025C 0.648604498 0.615397601 0.681920006
YLR071C YPL042C 0.318029535 0.615397601 0.378217219
YLR071C YNR010W 0.318029535 0.615397601 0.681920006
YBR194W YPR152C 0 0 0.026530917
YBR195C YML102W 1 1 1
YBR195C YPR018W 1 1 1
YML102W YFL041W 0.160579971 0 0.117746131
YML102W YPR018W 1 1 1
YBR196C YDR172W 0.244081967 0 0.277699351
YBR196C YJL062W-A 0 0 0.199050162
YDR172W YDL139C 0.028502013 0 0.063869073
YDR172W YBR143C 0.615425288 0.841661629 0.920846477
YDR172W YJL052W 0.244081967 0 0.091815765
YDR172W YMR230W 0.209373362 0 0.277699351
YDR172W YOL011W 0.244081967 0 0.017693444
YDR172W YDR495C 0.128368209 0 0.182983024
YDR172W YML005W 0.164766101 0 0.063869073
YJL062W-A YDR385W 0 0 0.063869073
YJL062W-A YOR133W 0 0 0.063869073
YBR198C YDR167W 0.683346055 0.513129529 1
YBR198C YGR252W 0.565245763 0.513129529 1
YBR198C YGR274C 0.683346055 0.536228416 0.965794527
YBR198C YMR005W 0.683346055 0.513129529 0.708405383
YBR198C YMR227C 0.683346055 0.513129529 1
YBR198C YOL148C 0.565245763 0.429233449 1
YBR198C YPL047W 0.540269538 0 0.965794527
YBR198C YPL254W 0.565245763 0 1
YBR198C YDR145W 0.683346055 0.536228416 1
YBR198C YLR055C 0.565245763 0.429233449 0.965794527
YBR198C YML015C 0.683346055 0.513129529 0.708405383
YBR198C YML098W 0.683346055 0.513129529 0.708405383
YBR198C YPL011C 0.683346055 0.513129529 0.708405383
YDR167W YDR145W 0.683346055 0.513129529 1
YDR167W YDR176W 0.565245763 0.429233449 1
YDR167W YGR274C 0.683346055 0.513129529 0.965794527
YDR167W YMR005W 0.683346055 0.513129529 0.708405383
YDR167W YMR227C 0.683346055 0.513129529 1
YDR167W YOL148C 0.565245763 0.429233449 1
YDR167W YDR448W 0.565245763 0.513129529 1
YDR167W YGL066W 0.565245763 0 1
YDR167W YML098W 0.683346055 0.513129529 0.708405383
YDR167W YOR207C 0.272893246 0 0.378217219
YDR167W YPL011C 0.683346055 0.513129529 0.708405383
YDR167W YPL047W 0.540269538 0 0.965794527
YDR167W YPL254W 0.565245763 0 1
YGR252W YCR082W 0 0 0.139401363
YGR252W YDL059C 0.318321256 0 0.139401363
YGR252W YDR448W 0.565245763 0.652263807 1
YGR252W YDR176W 0.565245763 0.611525468 1
YGR252W YOL148C 0.565245763 0.573094621 1
YGR252W YLR418C 0.532389947 0.363131869 0.578216686
YGR252W YOR023C 0.565245763 0.611525468 0.952924876
YGR252W YPL047W 0.540269538 0 0.965794527
YGR274C YDR145W 0.683346055 1 0.965794527
YGR274C YML098W 0.683346055 0.513129529 0.708405383
YGR274C YMR005W 0.683346055 0.513129529 0.708405383
YGR274C YMR227C 0.683346055 0.513129529 0.965794527
YGR274C YPL011C 0.683346055 0.513129529 0.708405383
YGR274C YPL167C 0.164766101 0.244946187 0.223156409
YMR005W YDR145W 0.683346055 0.513129529 0.708405383
YMR005W YER148W 0.986546031 0.513129529 0.708405383
YMR005W YIL016W 0.30000872 0 0.139401363
YMR005W YML015C 0.986546031 0.513129529 0.708405383
YMR005W YML098W 0.683346055 0.513129529 0.708405383
YMR005W YPL011C 0.683346055 0.513129529 0.708405383
YMR227C YDR145W 0.683346055 0.513129529 1
YMR227C YER148W 0.683346055 0.513129529 0.708405383
YMR227C YML031W 0.30000872 0 0.19871176
YMR227C YML098W 0.683346055 0.513129529 0.708405383
YMR227C YPL011C 0.683346055 0.513129529 0.708405383
YOL148C YCL010C 0.565245763 0 0.965794527
YOL148C YDR145W 0.565245763 0.429233449 1
YOL148C YDR448W 0.565245763 0.573094621 1
YOL148C YGL066W 0.565245763 0 1
YOL148C YLR055C 0.565245763 0.573094621 0.965794527
YOL148C YDR176W 0.565245763 0.573094621 1
YOL148C YDR392W 0.565245763 0.573094621 1
YOL148C YPL047W 0.540269538 0 0.965794527
YOL148C YPL254W 0.565245763 0.573094621 1
YPL047W YDR145W 0.540269538 0 0.965794527
YPL047W YDR448W 0.540269538 0 0.965794527
YPL047W YGL066W 0.540269538 0 0.965794527
YPL047W YDR176W 0.540269538 0 0.965794527
YPL047W YPL254W 0.540269538 0 0.965794527
YPL254W YCL010C 0.565245763 0 0.965794527
YPL254W YDR176W 0.565245763 0.573094621 1
YPL254W YDR392W 0.565245763 0.573094621 1
YPL254W YDR448W 0.565245763 0.652263807 1
YPL254W YDR523C 0.240479815 0 0.139401363
YPL254W YPL222W 0 0 0.06481985
YJR140C YJL138C 0.262580285 0.200338789 0.19871176
YJR140C YMR031C 0 0 0.06481985
YBR221C YDL239C 0.028502013 0 0.209115134
YBR221C YJL131C 0 0 0.216159987
YBR221C YLR418C 0.226193778 0 0.223156409
YBR221C YNL071W 0.726139332 0.123110421 0.91404265
YBR231C YDR190C 0.508438023 0 0.830034801
YBR231C YDR334W 1 0 0.830034801
YBR231C YDR485C 1 0 0.830034801
YBR231C YGR002C 1 0 0.830034801
YBR231C YJL081C 0.508438023 0 0.830034801
YBR231C YML041C 1 0 0.830034801
YBR231C YNL107W 1 0 0.830034801
YBR231C YPL235W 0.508438023 0 0.830034801
YBR234C YDL029W 0.795365356 0 0.828085299
YBR234C YIL062C 0.699294756 0 0.828085299
YBR234C YJR065C 0.795365356 0 0.828085299
YBR234C YKL013C 0.699294756 0 0.828085299
YBR234C YLR370C 0.699294756 0 0.828085299
YBR234C YNR035C 0.699294756 0 0.828085299
YBR234C YOR269W 0.454182188 0 0.413755487
YDL029W YJR065C 0.874528843 0.992426806 0.828085299
YDL029W YLR370C 0.841673027 0 0.828085299
YBR245C YFR013W 0.508438023 0.698574812 1
YBR245C YGL133W 0.508438023 0 0.545510901
YBR245C YHR084W 0.475197018 0.329626565 0.139401363
YBR245C YIR008C 0.272893246 0.123110421 0.19871176
YBR245C YLR095C 0.508438023 0.698574812 1
YBR245C YLR336C 0 0 0.139401363
YBR245C YOL017W 0.390406346 0 0.545510901
YBR245C YOR304W 0.886355031 0.329626565 0.545510901
YBR245C YPL055C 0.318321256 0 0.139401363
YFR013W YDL053C 0 0 0.139401363
YGL133W YOR304W 0.97448784 0 1
YGL133W YJL065C 0.584963241 0 1
YHR084W YER021W 0.128368209 0 0.026530917
YHR084W YPL049C 0.725515732 0.329626565 0.128367254
YIR008C YDR507C 0.080830797 0.330273689 0.209115134
YLR336C YGR285C 0 0 0.209115134
YOL017W YJL068C 0.055521238 0 0.026530917
YOL017W YKL204W 0.353240254 0 0.19871176
YOL017W YPL245W 0 0 0.139401363
YOR304W YJL065C 0.584963241 0 1
YPL055C YDL074C 0.816188077 0 0.139401363
YBR247C YDR346C 0 0 0.139401363
YBR247C YKL143W 0.446751355 0 0.800413213
YBR247C YNR050C 0.132196165 0 0.058813611
YBR247C YNL055C 0.128368209 0 0.117746131
YDR346C YPL111W 0 0 0.063869073
YKL143W YPL239W 0.496714019 0 0.063869073
YBR248C YLR401C 0.149668025 0.123110421 0.026530917
YLR401C YIR035C 0 0.353989632 0.058813611
YBR249C YKL056C 0.209373362 0 0.06481985
YKL056C YPL048W 0.141123268 0 0.06481985
YBR251W YDR041W 0.454182188 1 1
YBR251W YDR124W 0 0 0
YBR251W YDR175C 0.454182188 1 1
YBR251W YDR347W 0.454182188 1 1
YBR251W YER050C 0.454182188 1 1
YBR251W YGR165W 0.454182188 1 1
YBR251W YIL093C 0.454182188 1 1
YBR251W YJR101W 0.454182188 1 1
YBR251W YJR113C 0.454182188 1 1
YBR251W YKL155C 0.454182188 1 1
YBR251W YNL022C 0 0 0.06481985
YBR251W YNL137C 0.454182188 1 1
YBR251W YNL242W 0.128368209 0 0.063869073
YBR251W YNL306W 0.454182188 1 1
YBR251W YNR036C 0.454182188 1 1
YBR251W YOR158W 0.454182188 1 1
YBR251W YPL118W 0.454182188 1 1
YBR251W YPL240C 0.346690233 0 0.063869073
YBR251W YGL129C 0.454182188 1 1
YBR251W YJR096W 0.063674894 0 0.06481985
YDR041W YER050C 0.454182188 1 1
YDR041W YGR185C 0.209373362 0 0.06481985
YDR041W YKL155C 0.454182188 1 1
YDR041W YNL137C 0.454182188 1 1
YDR124W YDR347W 0 0 0
YDR124W YDR175C 0 0 0
YDR124W YGR165W 0 0 0
YDR124W YHR155W 0 0 0
YDR124W YIL093C 0 0 0
YDR124W YMR188C 0 0 0
YDR124W YOR158W 0 0 0
YDR124W YPL118W 0 0 0
YDR124W YPR049C 0 0 0
YDR175C YDR347W 0.454182188 1 1
YDR175C YKL155C 0.454182188 1 1
YDR175C YER050C 0.454182188 1 1
YDR175C YGR165W 0.733114263 1 1
YDR175C YIL093C 0.454182188 1 1
YDR175C YJL063C 0.454182188 1 0.539479025
YDR175C YJR096W 0.063674894 0 0.06481985
YDR175C YJR113C 0.454182188 1 1
YDR175C YNL137C 0.454182188 1 1
YDR175C YNR036C 0.454182188 1 1
YDR175C YOR158W 0.454182188 1 1
YDR347W YER050C 0.454182188 1 1
YDR347W YGL129C 0.454182188 1 1
YDR347W YGR165W 0.454182188 1 1
YDR347W YJR060W 0.141123268 0 0.216159987
YDR347W YNL137C 0.454182188 1 1
YDR347W YOR158W 0.454182188 1 1
YDR347W YPL118W 0.454182188 1 1
YER050C YDR494W 0.209373362 1 1
YER050C YDR304C 0 0 0.06481985
YER050C YGR165W 0.454182188 1 1
YER050C YGR215W 0.454182188 1 1
YER050C YHR216W 0.209373362 0 0.209115134
YER050C YIL093C 0.454182188 1 1
YER050C YJR031C 0.128368209 0 0.117746131
YER050C YJR101W 0.454182188 1 1
YER050C YJR113C 0.454182188 1 1
YER050C YKL054C 0.135388994 0 0.06481985
YER050C YKL155C 0.454182188 1 1
YER050C YLR432W 0.209373362 0 0.063869073
YER050C YMR158W 0.454182188 1 1
YER050C YMR290C 0.128368209 0 0.272147062
YER050C YNL081C 0.454182188 1 1
YER050C YOR158W 0.454182188 1 1
YER050C YPL118W 0.454182188 1 1
YER050C YGL129C 0.454182188 1 1
YER050C YGR084C 0.454182188 1 1
YER050C YNL137C 0.454182188 1 1
YER050C YOR061W 0.141123268 0 0.272147062
YER050C YPL013C 0.454182188 1 1
YGR165W YGL129C 0.454182188 1 1
YGR165W YJR113C 0.454182188 1 1
YGR165W YNR036C 0.454182188 1 1
YGR165W YPL118W 0.454182188 1 1
YGR165W YIL093C 0.454182188 1 1
YGR165W YJL063C 0.454182188 1 0.539479025
YGR165W YNL137C 0.454182188 1 1
YIL093C YDL045W-A 0.454182188 1 1
YIL093C YJR101W 0.454182188 1 1
YIL093C YJR113C 0.454182188 1 1
YIL093C YNL081C 0.454182188 1 1
YIL093C YNR036C 0.454182188 1 1
YIL093C YOR158W 0.454182188 1 1
YJR101W YOR158W 0.454182188 1 1
YJR113C YGL129C 0.454182188 1 1
YJR113C YJL063C 0.454182188 1 0.539479025
YJR113C YDL045W-A 0.454182188 1 1
YJR113C YKL155C 0.454182188 1 1
YJR113C YNL306W 0.454182188 1 1
YJR113C YNR036C 0.454182188 1 1
YJR113C YOR158W 0.454182188 1 1
YKL155C YGR215W 0.454182188 1 1
YKL155C YNR037C 0.454182188 1 1
YNL022C YOR209C 0 0.244946187 0.128367254
YNL137C YDR494W 0.209373362 1 1
YNL137C YGL129C 0.454182188 1 1
YNL137C YGR084C 0.454182188 1 1
YNL137C YKL003C 0.454182188 1 1
YNL137C YOR158W 0.454182188 1 1
YNL137C YPL118W 0.454182188 1 1
YNL242W YFR021W 0.8637422 0 0.652332601
YNL242W YHR024C 0.279976662 0 0.063869073
YNL306W YGR185C 0.209373362 0 0.06481985
YNL306W YJL063C 0.454182188 1 0.539479025
YNL306W YKL058W 0.141123268 0 0.223156409
YNL306W YOR158W 0.454182188 1 1
YNR036C YDR494W 0.209373362 1 1
YNR036C YGR084C 0.454182188 1 1
YNR036C YMR188C 0.454182188 1 1
YNR036C YGR215W 0.454182188 1 1
YNR036C YNR037C 0.454182188 1 1
YOR158W YGR084C 0.454182188 1 1
YOR158W YGR215W 0.454182188 1 1
YOR158W YNR037C 0.454182188 1 1
YPL240C YDR168W 0.481115895 1 0.058813611
YPL240C YGR123C 0.135388994 0.222292016 0.058813611
YPL240C YHL014C 0 0.147099343 0.063869073
YPL240C YLR175W 0.228431947 0.123110421 0.026530917
YPL240C YLR216C 0.676422191 1 0.058813611
YPL240C YNR054C 0.30000872 0.147099343 0.058813611
YPL240C YOL013C 0.180234305 0.123110421 0.063869073
YPL240C YOR027W 0.483572092 0.273826385 0.058813611
YBR253W YGL127C 0.318029535 0 0.681920006
YBR253W YHR058C 0.318029535 0.615397601 0.681920006
YBR254C YKR068C 0.561759034 1 0.788593774
YKR068C YDR407C 0.561759034 1 0.788593774
YKR068C YJL044C 0.244387339 0.45705923 0.06481985
YBR257W YBR167C 1 1 1
YBR257W YDR478W 0.627896805 1 1
YBR257W YHR062C 1 1 1
YBR167C YHR062C 1 1 1
YBR259W YOL005C 0 0 0
YOL005C YDL115C 0.318029535 0 0.578216686
YOL005C YGL043W 0.318029535 0.656096715 0.641564295
YOL005C YGR005C 0.318029535 0 0.578216686
YOL005C YGR186W 0.318029535 0 0.767877357
YOL005C YIL021W 0.69708255 0.656096715 0.767877357
YOL005C YJL140W 0.318029535 0 0.767877357
YOL005C YML010W 0.318029535 0 0.578216686
YOL005C YDR404C 0.318029535 0 0.767877357
YOL005C YOR151C 0.318029535 0.656096715 0.767877357
YOL005C YOR210W 0.318029535 0.656096715 0.767877357
YOL005C YPR133C 0.318029535 0 0.378217219
YBR260C YGR196C 0 0 0.063869073
YBR268W YDL202W 0.454182188 1 1
YBR268W YNL185C 0.454182188 1 1
YBR274W YPL203W 0.437264421 0.443169629 0.128367254
YPL203W YIL033C 0.613839432 1 0.128367254
YPL203W YJL164C 1 1 0.874544634
YPL203W YKL101W 0.363611147 0.443169629 0.054227174
YBR275C YKL005C 0.353240254 0.273826385 0.139401363
YBR275C YLR382C 0.164766101 0.200338789 0.06481985
YBR275C YPR144C 0.164766101 0 0.223156409
YKL005C YER162C 0.164766101 0.147099343 0.139401363
YLR382C YDL173W 0 0 0.063869073
YBR278W YDR121W 0.855925895 1 0.933298518
YBR278W YOL077C 0.164766101 0.200338789 0.223156409
YDR121W YJL065C 0.584963241 0 1
YOL077C YMR229C 0.498115371 0.243570982 0.475829319
YGL244W YOR123C 1 0.698574812 0.84464456
YGL244W YLR418C 1 0.698574812 0.84464456
YGL244W YOL145C 0.646975846 0.698574812 0.84464456
YOL145C YLR418C 0.9497113 0.698574812 0.84464456
YOL145C YOR123C 0.646975846 0.698574812 0.84464456
YOR123C YLR418C 1 0.698574812 0.84464456
YBR283C YJL138C 0.135388994 0.147099343 0.182983024
YBR288C YGR261C 0.758934174 0 1
YGR261C YJL024C 0.758934174 0 1
YGR261C YPL195W 0.758934174 0 1
YBR289W YMR228W 0.272893246 0 0.19871176
YBR289W YOR290C 0.829759877 0.513129529 0.850948774
YBR289W YPL016W 0.829759877 0.513129529 0.850948774
YMR228W YDR311W 0.514784588 0 0.223156409
YMR228W YJR066W 0.272893246 0.244946187 0.19871176
YMR228W YJR106W 0.128368209 0 0
YMR228W YKR036C 0.346690233 0 0.223156409
YMR228W YML008C 0.11861081 0.475159236 0.3438158
YMR228W YPR186C 0.514784588 0 0.223156409
YCL004W YOL028C 0.11861081 0 0.06481985
YOL028C YPR054W 0.160579971 0 0.06481985
YCL008C YGR206W 0.525019082 0.669870434 0.841692953
YCL008C YLR119W 0.806016558 0.273826385 0.841692953
YGR206W YLR119W 0.516427908 0.273826385 0.841692953
YLR119W YPL065W 0.806016558 1 0.841692953
YCL010C YDR176W 0.565245763 0 0.965794527
YCL010C YDR448W 0.565245763 0 0.965794527
YDR176W YDR145W 0.565245763 0.429233449 1
YDR176W YDR392W 0.565245763 0.573094621 1
YDR176W YDR208W 0.128368209 0.244946187 0.139401363
YDR176W YDR448W 0.565245763 0.611525468 1
YDR176W YOR023C 0.565245763 0.611525468 0.952924876
YCL011C YHR167W 0.516427908 0.200338789 0.148688558
YCL011C YML062C 0.516427908 0.200338789 0.148688558
YCL011C YDR138W 0.516427908 0.200338789 0.148688558
YCL011C YJL006C 0.306142208 0 0.148688558
YCL011C YNL139C 0.516427908 0.329626565 0.148688558
YHR167W YDR138W 0.532389947 1 1
YHR167W YML062C 0.532389947 1 1
YHR167W YJR032W 0.135388994 0.147099343 0.026530917
YHR167W YNL004W 0.516427908 0.200338789 0.148688558
YHR167W YNL139C 0.532389947 0.200338789 1
YML062C YDL084W 0.532389947 0 0.19871176
YML062C YDR138W 0.532389947 1 1
YML062C YJL065C 0.272893246 0 0.19871176
YML062C YJR032W 0.080830797 0.147099343 0.026530917
YML062C YNL004W 0.516427908 0.200338789 0.148688558
YML062C YNL139C 0.532389947 0.200338789 1
YML062C YNL253W 0.516427908 0 1
YML062C YOR191W 0.31151773 0.147099343 0.223156409
YCL014W YBR155W 0.028502013 0 0.063869073
YCL014W YJL052W 0.028502013 0 0.316028591
YCL014W YDR087C 0.028502013 0 0.209115134
YCL014W YDR099W 0.379421298 0 0.054227174
YCL014W YEL023C 0 0 0
YCL014W YEL026W 0.028502013 0 0.209115134
YCL014W YFR053C 0.028502013 0 0.063869073
YCL014W YHR064C 0.028502013 0 0.063869073
YCL014W YLR058C 0.028502013 0 0.410506124
YCL014W YML010W 0.028502013 0 0.209115134
YBR155W YJR031C 0.028502013 0 0.063869073
YJL052W YDR251W 0.028502013 0 0.017693444
YJL052W YEL023C 0 0 0
YJL052W YER086W 0.43240374 0.123110421 0.199050162
YJL052W YJR032W 0.063674894 0.123110421 0.063869073
YJL052W YKR042W 0.244081967 0 0.472979102
YJL052W YLR135W 0.244081967 0.123110421 0.06481985
YJL052W YLR144C 0.028502013 0.123110421 0.026530917
YJL052W YML091C 0.11861081 0.123110421 0.199050162
YJL052W YOL013C 0.244081967 0.123110421 0.06481985
YCL016C YHR191C 0.749280038 0 0.84464456
YCL016C YMR078C 0.749280038 0 0.84464456
YCL016C YPL023C 0 0 0
YHR191C YMR078C 0.749280038 0 0.84464456
YMR078C YNL065W 0.19372976 0 0.017693444
YCL017C YKR064W 0.164766101 0 0.199050162
YCL017C YER048W-A 1 0 0.216159987
YKR064W YGR286C 0.476356508 0 0.199050162
YCL029C YMR019W 0 0.147099343 0.139401363
YCL029C YDR466W 0.228431947 0 0
YCL029C YER139C 0.080830797 0 0.139401363
YCL029C YMR134W 0.160579971 0 0.139401363
YMR019W YKR078W 0 0.147099343 0.026530917
YCL031C YNL186W 0.164766101 0 0.139401363
YCL031C YGR090W 0.446751355 0 0.863760823
YNL186W YDR227W 0.459084605 0 0.139401363
YNL186W YEL060C 0.135388994 0.420328916 0.06481985
YNL186W YFR009W 0.262580285 0.222292016 0.054227174
YNL186W YGR090W 0.164766101 0 0.139401363
YNL186W YGR251W 0.164766101 0 0.139401363
YNL186W YJR031C 0.028502013 0 0.06481985
YNL186W YKL078W 0.164766101 0.222292016 0.139401363
YNL186W YLR175W 0.240479815 0.123110421 0.139401363
YNL186W YNL085W 0.262580285 0.222292016 0.026530917
YNL186W YCR072C 0.240479815 0 0.139401363
YNL186W YNL248C 0.272893246 0.123110421 0.139401363
YNL186W YOR061W 0.284664994 0.123110421 0.139401363
YCL057W YNL307C 0.135388994 0.123110421 0.017693444
YNL307C YDR137W 0.028502013 0 0.017693444
YNL307C YDR379W 0.379421298 0 0.017693444
YNL307C YGR012W 0.132196165 0.123110421 0.017693444
YNL307C YJR036C 0.240479815 0.123110421 0
YNL307C YGR056W 0.746010368 0.123110421 0.017693444
YNL307C YOR290C 0.521504689 0.123110421 0.017693444
YCL059C YGL078C 0.34631639 0 0.34093377
YCL059C YLR175W 0.34631639 0 0.535023088
YCL059C YNL308C 0.570437964 0 0.34093377
YCL059C YNR054C 0.570437964 0 0.535023088
YGL078C YEL026W 0.350111051 0 0.34093377
YGL078C YHR089C 0.402561524 0 0.34093377
YGL078C YLR175W 0.402561524 0.123110421 0.34093377
YGL078C YNL308C 0.34631639 0 0.34093377
YGL078C YHR072W-A 0.402561524 0 0.34093377
YGL078C YLR197W 0.402561524 0 0.34093377
YLR175W YCR008W 0.028502013 0.123110421 0
YLR175W YCR016W 0 0 0.34093377
YLR175W YDL040C 0.240479815 0.123110421 0.272147062
YLR175W YDR365C 0.34631639 0 0.34093377
YLR175W YDR507C 0.240479815 0.123110421 0.209115134
YLR175W YER164W 0.228431947 0.123110421 0.223156409
YLR175W YHR089C 1 0 0.837069456
YLR175W YKL078W 0.34631639 0.123110421 0.34093377
YLR175W YLR144C 0.128368209 0.123110421 0.026530917
YLR175W YDR113C 0.164766101 0 0.209115134
YLR175W YHR196W 0.34631639 0 0.535023088
YLR175W YLR398C 0.164766101 0.123110421 0.026530917
YLR175W YMR310C 0 0 0.139401363
YLR175W YPL009C 0 0 0.272147062
YLR175W YLR197W 0.493961867 0 0.64373211
YLR175W YLR371W 0.128368209 0 0.017693444
YLR175W YMR031C 0 0 0.06481985
YLR175W YMR290C 0.34631639 0.123110421 0.535023088
YLR175W YNL227C 0.274872651 0 0.272147062
YLR175W YNL308C 0.34631639 0 0.34093377
YLR175W YPL209C 0.240479815 0.123110421 0.223156409
YNL308C YGL120C 0.508438023 0 0.34093377
YNL308C YHR089C 0.34631639 0 0.34093377
YNL308C YLR197W 0.47752789 0 0.34093377
YNL308C YMR290C 0.34631639 0 0.34093377
YNR054C YDR365C 0.350111051 0.393233403 0.34093377
YNR054C YGL120C 0.508438023 0 0.535023088
YNR054C YGR145W 0.446751355 0 0.535023088
YNR054C YHR065C 0.47752789 0 0.34093377
YNR054C YLR129W 0.615425288 0.243570982 0.535023088
YNR054C YLR197W 0.47752789 0 0.535023088
YNR054C YLR222C 0.615425288 0.243570982 0.535023088
YNR054C YNL099C 0 0 0.058813611
YNR054C YNL132W 0.446751355 0 0.535023088
YNR054C YLR409C 0.446751355 0.243570982 0.535023088
YNR054C YOR310C 0.615425288 0 0.535023088
YNR054C YOR361C 0.12693783 0.243570982 0.272147062
YCL061C YER021W 0.128368209 0 0.19871176
YER021W YDL007W 0.413446782 0.420328916 0.877316236
YER021W YDL199C 0.028502013 0 0.017693444
YER021W YDR379W 0.128368209 0 0.063869073
YER021W YDR427W 0.413446782 0 1
YER021W YEL057C 0 0 0
YER021W YBL057C 0.413446782 0.222292016 0.063869073
YER021W YBR168W 0.128368209 0 0.063869073
YER021W YBR237W 0.30000872 0.222292016 0.148688558
YER021W YDR275W 0 0 0.063869073
YER021W YFR004W 0.413446782 0.420328916 1
YER021W YFR019W 0.063674894 0.123110421 0.19871176
YER021W YIL075C 0.413446782 0.420328916 1
YER021W YKL100C 0 0 0
YER021W YLR181C 0.407555052 0 0.063869073
YER021W YOR128C 0.063674894 0.123110421 0.063869073
YER021W YPL002C 0.401952409 0 0.19871176
YER021W YGL027C 0.135388994 0.222292016 0.063869073
YER021W YGL048C 0.413446782 0.420328916 1
YER021W YGL095C 0.408194879 0 0.277699351
YER021W YGR232W 0.407555052 0 0.877316236
YER021W YHL030W 0.379921118 0 0.916174944
YER021W YHR025W 0.063674894 0.123110421 0
YER021W YHR027C 0.413446782 0.420328916 1
YER021W YHR200W 0.413446782 0 1
YER021W YJL084C 0.128368209 0 0.063869073
YER021W YJL165C 0.028502013 0.123110421 0
YER021W YJL207C 0.028502013 0 0.19871176
YER021W YKL132C 0 0.123110421 0.063869073
YER021W YKL145W 0.413446782 0.420328916 1
YER021W YKR101W 0.128368209 0 0.19871176
YER021W YNL004W 0.028502013 0 0.148688558
YER021W YOL018C 0.128368209 0 0.063869073
YER021W YOR259C 0.413446782 0.420328916 1
YER021W YOR261C 0.413446782 0.420328916 1
YCL064C YGR245C 0.028502013 0 0.06481985
YGR245C YDL143W 0.028502013 0 0.026530917
YGR245C YJL008C 0.028502013 0 0.026530917
YCR005C YOR323C 0.623586528 0.123110421 0.06481985
YOR323C YLR148W 0.055521238 0 0.06481985
YOR323C YCR079W 0.063674894 0.123110421 0.06481985
YCR008W YCR009C 0.160579971 0 0
YCR008W YDL053C 0 0 0
YCR008W YKR081C 0.028502013 0 0
YCR008W YLR197W 0.028502013 0 0
YCR008W YLR305C 0.160579971 0.404988165 0
YCR008W YMR229C 0.028502013 0 0
YCR009C YCR002C 0.494274471 0.147099343 0.503049637
YCR009C YER116C 0.248909505 0 0.054227174
YCR009C YHR042W 0.028502013 0 0.212100908
YCR009C YJR032W 0.248909505 0.273826385 0.063869073
YCR009C YLR218C 0.128368209 0 0.117746131
YCR009C YML011C 0.248909505 0 0.054227174
YCR009C YMR229C 0.128368209 0.147099343 0.209115134
YCR009C YOL098C 0 0 0.063869073
YCR009C YPL249C 0.437264421 0 0.410506124
YCR009C YPR062W 0.028502013 0 0.063869073
YDL053C YPL209C 0 0 0.139401363
YDL053C YDR207C 0 0 0.139401363
YDL053C YFL007W 0 0 0.128367254
YDL053C YGL200C 0 0 0.06481985
YDL053C YGL203C 0 0 0.06481985
YKR081C YHR066W 0.581589134 0.486045278 0.34093377
YKR081C YER164W 0.30000872 0 0.223156409
YKR081C YGR103W 0.498115371 0 0.619530009
YKR081C YGR237C 0 0 0.026530917
YKR081C YHR025W 0.132196165 0 0
YKR081C YJL050W 0.508438023 0.243570982 0.34093377
YKR081C YJL110C 0.164766101 0.200338789 0.139401363
YKR081C YJL168C 0.164766101 0 0.139401363
YKR081C YKR024C 0.581589134 0 0.34093377
YKR081C YMR229C 0.676422191 0.243570982 0.475829319
YKR081C YNL110C 0.498115371 0.243570982 0.619530009
YKR081C YNL175C 0 0.243570982 0.475829319
YKR081C YOL144W 0.498115371 0.243570982 0.34093377
YKR081C YOR206W 0.513164578 0 0.619530009
YKR081C YPR045C 0.276076972 0 0.139401363
YLR197W YCR016W 0 0 0.34093377
YLR197W YDL040C 0.240479815 0 0.272147062
YLR197W YEL026W 0.47752789 0 0.75572833
YLR197W YER162C 0.164766101 0 0.148688558
YLR197W YIL159W 0.128368209 0 0.209115134
YLR197W YJL010C 0.47752789 0 0.535023088
YLR197W YJL095W 0.240479815 0 0.026530917
YLR197W YJL162C 0 0 0.139401363
YLR197W YKR092C 0.028502013 0 0.34093377
YLR197W YLR432W 0.149668025 0 0.026530917
YLR197W YML012W 0.028502013 0 0.06481985
YLR197W YNL061W 0.350111051 0 0.475829319
YLR197W YOL144W 0.350111051 0 0.34093377
YLR197W YOR078W 0.47752789 0 0.605888772
YLR197W YOR310C 0.47752789 0 0.75572833
YLR305C YHL032C 0.063674894 0.404988165 0.199050162
YLR305C YNL281W 0.063674894 0 0.06481985
YMR229C YDL040C 0.12693783 0 0.272147062
YMR229C YDL182W 0.132196165 0 0.139401363
YMR229C YDR060W 0.498115371 0 0.475829319
YMR229C YDR545W 0.164766101 0 0.139401363
YMR229C YER063W 0.274872651 0.243570982 0.139401363
YMR229C YER164W 0.228431947 0 0.223156409
YMR229C YGR090W 0.47752789 0 0.605888772
YMR229C YGR103W 0.498115371 0 0.535023088
YMR229C YHR052W 0.498115371 0.147099343 0.475829319
YMR229C YIR001C 0.164766101 0.758635355 0.026530917
YMR229C YKL007W 0.228431947 0.147099343 0.209115134
YMR229C YKL113C 0.164766101 0 0.139401363
YMR229C YKR024C 0.498115371 0 0.34093377
YMR229C YLR276C 0.498115371 0 0.34093377
YMR229C YFR001W 0.615425288 0.243570982 0.475829319
YMR229C YOR056C 0.47752789 0.243570982 0.475829319
YMR229C YMR290C 0.498115371 0.243570982 0.535023088
YMR229C YNL061W 0.350111051 0 0.475829319
YMR229C YNL175C 0 0.243570982 0.475829319
YMR229C YNL299W 0.350111051 0 0.34093377
YMR229C YOR140W 0.164766101 0.200338789 0.223156409
YMR229C YOR206W 0.350111051 0 0.475829319
YCR002C YDL225W 0.855450069 1 0.758687209
YCR002C YDR168W 0.277090366 0.147099343 0.063869073
YCR002C YDR507C 0.634184972 0.123110421 0.469649595
YCR002C YHR107C 0.855450069 1 0.91404265
YCR002C YJR076C 0.855450069 1 1
YCR002C YLR314C 0.855450069 1 1
YHR042W YER171W 0.11861081 0.123110421 0.117746131
YJR032W YDR138W 0.248909505 0.147099343 0.026530917
YJR032W YIL038C 0.135388994 0.123110421 0.063869073
YJR032W YIL041W 0.028502013 0 0.063869073
YJR032W YLR314C 0.028502013 0.147099343 0.063869073
YJR032W YPL161C 0.19372976 0 0.063869073
YLR218C YGL134W 0.028502013 0 0.026530917
YLR218C YGR033C 0.346690233 0 0.3438158
YML011C YFR024C-A 0.19372976 0 0.06481985
YML011C YDR385W 0.080830797 0 0.054227174
YML011C YER162C 0.555519994 0 0.139401363
YPL249C YMR192W 0.561759034 1 0.71624604
YPR062W YLL026W 0.11861081 0.222292016 0.128367254
YPR062W YLL055W 0 0 0.06481985
YPR062W YLR249W 0.11861081 0.222292016 0.063869073
YCR014C YGL157W 0 0.123110421 0.128367254
YGL157W YGL171W 0 0.123110421 0.139401363
YGL157W YJL023C 0 0 0.06481985
YGL157W YMR034C 0 0 0
YCR020C-A YEL053C 0.749057685 1 0.949718173
YCR020C-A YPR051W 0.749057685 1 0.949718173
YEL053C YPR051W 0.749057685 1 0.949718173
YCR052W YLR321C 1 0.526783617 0.781643901
YCR052W YML127W 1 0.526783617 0.781643901
YCR052W YMR091C 1 0.526783617 0.781643901
YCR052W YDR303C 1 0.526783617 0.781643901
YCR052W YFR037C 1 0.526783617 0.781643901
YCR052W YKR008W 1 0.526783617 0.781643901
YCR052W YLR357W 1 0.526783617 0.781643901
YCR052W YMR033W 1 0.526783617 0.781643901
YIL033C YJL164C 0.613839432 1 0.128367254
YIL033C YPL048W 0.160579971 0 0.128367254
YLR321C YDR303C 1 0.526783617 0.781643901
YLR321C YFR037C 1 0.526783617 0.781643901
YLR321C YGR056W 1 0.526783617 0.781643901
YLR321C YKR008W 1 0.526783617 0.781643901
YLR321C YMR091C 1 0.526783617 0.781643901
YLR321C YLR357W 1 0.526783617 0.781643901
YLR321C YML127W 1 0.526783617 0.781643901
YLR321C YMR033W 1 0.526783617 0.781643901
YLR357W YDL179W 0.318029535 0 0.19871176
YLR357W YFR037C 1 0.526783617 0.781643901
YLR357W YKR008W 1 0.526783617 0.781643901
YLR357W YDR303C 1 0.526783617 0.781643901
YLR357W YML127W 1 0.526783617 0.781643901
YLR357W YMR091C 1 0.526783617 0.781643901
YLR357W YMR033W 1 0.526783617 0.781643901
YML127W YDR303C 1 0.526783617 0.781643901
YML127W YFR037C 1 0.526783617 0.781643901
YML127W YHR008C 0.248909505 0.123110421 0.117746131
YML127W YKR008W 1 0.526783617 0.781643901
YML127W YMR091C 1 0.526783617 0.781643901
YML127W YMR033W 1 0.526783617 0.781643901
YMR091C YDR303C 1 0.526783617 0.781643901
YMR091C YEL047C 0.141123268 0.123110421 0.148688558
YMR091C YER062C 0.248909505 0.222292016 0.139401363
YMR091C YFR037C 1 0.526783617 0.781643901
YMR091C YGR056W 1 0.526783617 0.781643901
YMR091C YHR027C 0.30000872 0.222292016 0.19871176
YMR091C YKR008W 1 0.526783617 0.781643901
YMR091C YMR033W 1 0.526783617 0.781643901
YMR091C YBR161W 0.11861081 0.123110421 0.06481985
YMR091C YCL044C 0.248909505 0 0.19871176
YMR091C YJR002W 0.164766101 0 0.19871176
YOL070C YNL078W 0 0 0.469649595
YOR115C YDR108W 0.561759034 0 0.788593774
YOR115C YDR246W 0.561759034 0.567781245 0.788593774
YOR115C YDR472W 0.561759034 0.567781245 0.788593774
YOR115C YDR407C 0.561759034 0.567781245 0.788593774
YCR030C YBL047C 0.128368209 0 0.564532396
YBL047C YJL148W 0.028502013 0 0.209115134
YCR032W YOL057W 0 0 0.06481985
YCR035C YGR195W 1 0 1
YCR035C YJL050W 1 0 0.34093377
YCR035C YLR398C 1 0 0.091815765
YCR035C YOL021C 1 0 1
YCR035C YDL111C 1 0 1
YCR035C YDR280W 1 0 1
YCR035C YGL120C 0.508438023 0 0.34093377
YCR035C YGR095C 1 0 1
YCR035C YGR158C 1 0 1
YCR035C YHR069C 1 0 1
YCR035C YOL115W 1 0 0.34093377
YCR035C YOR001W 1 0 0.941077615
YCR035C YOR076C 1 0 1
YGR195W YDR280W 1 0 1
YGR195W YGR095C 1 0 1
YGR195W YGR158C 1 0 1
YGR195W YOR076C 1 0 1
YJL050W YDR060W 0.274872651 0 0.34093377
YJL050W YDR148C 0.244081967 0.123110421 0.223156409
YJL050W YGL120C 0.508438023 0.600639426 0.34093377
YJL050W YIL125W 0.244081967 0.123110421 0.223156409
YJL050W YDL175C 1 0.123110421 0.79539111
YJL050W YIL079C 1 0.123110421 0.79539111
YJL050W YMR137C 0.244081967 0.222292016 0.139401363
YJL050W YMR290C 0.34631639 0.600639426 0.34093377
YJL050W YNL299W 1 0.123110421 0.79539111
YJL050W YOL115W 1 0.123110421 0.79539111
YJL050W YOL120C 0.12693783 0 0.209115134
YJL050W YOR212W 0.244081967 0 0.182983024
YJL050W YPL220W 0.12693783 0 0.209115134
YLR398C YDR153C 0.028502013 0 0.091815765
YLR398C YDR280W 1 0 0.091815765
YLR398C YEL026W 0.369858496 0 0.026530917
YLR398C YKL023W 0 0 0.058813611
YLR398C YPR189W 1 0 0.841692953
YLR398C YML056C 0.080830797 0.123110421 0.058813611
YLR398C YMR290C 0.164766101 0.578667287 0.026530917
YOL021C YDL111C 1 0 1
YOL021C YDL150W 0.164766101 0.123110421 0.223156409
YOL021C YDR045C 0.164766101 0.123110421 0.223156409
YOL021C YDR280W 1 0 1
YOL021C YGR095C 1 0 1
YOL021C YGR158C 1 0 1
YOL021C YHR069C 1 0 1
YOL021C YHR081W 1 0.243570982 0.941077615
YOL021C YJL011C 0.164766101 0.123110421 0.223156409
YOL021C YKR025W 0.164766101 0.123110421 0.223156409
YOL021C YNL151C 0.164766101 0.123110421 0.223156409
YOL021C YNR024W 1 0.243570982 0.941077615
YOL021C YOL142W 1 0.243570982 1
YOL021C YOR001W 1 0.788548347 0.941077615
YOL021C YOR076C 1 0.147099343 1
YOL021C YOR116C 0.164766101 0.123110421 0.223156409
YOL021C YPR110C 0.164766101 0.123110421 0.34093377
YOL021C YPR190C 0.164766101 0.123110421 0.223156409
YCR042C YML114C 0.683346055 0.513129529 0.708405383
YCR042C YPR065W 0.318029535 0.363131869 0.223156409
YML114C YPL129W 0.683346055 0.513129529 0.708405383
YCR053W YML126C 0.526817683 0.123110421 0.06481985
YCR053W YOL013C 0.180234305 0.123110421 0.06481985
YCR053W YOR209C 0.526817683 0.123110421 0.128367254
YOL013C YDL077C 0.244081967 0 0.262493964
YOL013C YDR385W 0.160579971 0 0.148688558
YOL013C YFR044C 0.354036137 0.123110421 0.148688558
YOL013C YHR062C 0.128368209 0.123110421 0.148688558
YOL013C YHR179W 0.135388994 0.123110421 0.06481985
YOL013C YJL080C 0.180234305 0 0.470513781
YOL013C YJL138C 0.160579971 0.123110421 0.19871176
YOL013C YLL026W 0.354036137 0.123110421 0.06481985
YOL013C YLR153C 0.135388994 0.404988165 0.117746131
YOL013C YLR249W 0.160579971 0.123110421 0.148688558
YOL013C YNL009W 0.244081967 0.123110421 0.06481985
YOL013C YAL012W 0.135388994 0.123110421 0.063869073
YOL013C YCL030C 0.160579971 0.123110421 0.026530917
YOL013C YDR127W 0.160579971 0.123110421 0.063869073
YOL013C YKL024C 0.063674894 0.123110421 0.06481985
YOL013C YKR059W 0.160579971 0.123110421 0.19871176
YOL013C YOR335C 0.160579971 0.404988165 0.06481985
YOL013C YOR027W 0.379921118 0 0.063869073
YOL013C YOR133W 0.160579971 0 0.148688558
YOL013C YOR375C 0.063674894 0.123110421 0.06481985
YOL013C YPL160W 0.160579971 0.404988165 0.063869073
YOL013C YPR069C 0.063674894 0.123110421 0.06481985
YCR057C YLR409C 0.446751355 0.663695038 0.863760823
YCR057C YJL069C 0.615425288 0 0.863760823
YCR057C YLR129W 0.615425288 0.663695038 0.863760823
YCR057C YLR222C 0.615425288 0.663695038 0.863760823
YCR057C YPR144C 0.615425288 0 0.605888772
YLR409C YJL069C 0.446751355 0 0.863760823
YLR409C YLR129W 0.446751355 0.663695038 0.863760823
YLR409C YLR222C 0.446751355 0.663695038 0.863760823
YLR409C YMR259C 0 0 0.026530917
YCR059C YIL071C 0.240479815 0 0.128367254
YCR059C YNL004W 0.028502013 0 0.128367254
YIL071C YDL216C 0.886355031 0 0.79539111
YIL071C YMR025W 0.886355031 0 0.79539111
YCR060W YDR190C 0.141123268 0 0.139401363
YCR060W YHR034C 0.52514435 0 0.128367254
YCR060W YOR310C 0.12693783 0 0.139401363
YCR060W YPL235W 0.141123268 0 0.139401363
YDR190C YDR485C 0.508438023 0 0.830034801
YDR190C YDR334W 0.508438023 0.526783617 0.830034801
YDR190C YEL044W 0 0 0.139401363
YDR190C YGR002C 0.508438023 0 0.830034801
YDR190C YHR034C 0.164766101 0 0.148688558
YDR190C YJL081C 0.508438023 1 0.850948774
YDR190C YLR052W 0.508438023 0 0.850948774
YDR190C YML041C 0.508438023 0 0.830034801
YDR190C YNL059C 0.508438023 1 0.850948774
YDR190C YNL215W 0 0 0.139401363
YDR190C YOR141C 0.508438023 1 0.850948774
YDR190C YPL235W 0.508438023 1 0.924075654
YCR065W YPL002C 0.318029535 0.147099343 0.117746131
YCR065W YCR105W 0.055521238 0 0.017693444
YCR065W YJR102C 0.318029535 0.147099343 0.117746131
YPL002C YJR102C 1 1 0.874544634
YPL002C YLR417W 1 0.273826385 0.874544634
YPL002C YBR025C 0.262580285 0 0.063869073
YCR071C YMR024W 0.454182188 1 1
YCR071C YDR116C 0.454182188 1 1
YCR071C YDR322W 0.454182188 1 1
YCR071C YDR405W 0.454182188 1 1
YCR071C YGR076C 0.454182188 1 1
YCR071C YJL063C 0.454182188 1 1
YCR071C YLR439W 0.209373362 1 1
YCR071C YNL284C 0.454182188 1 1
YCR071C YOR361C 0.209373362 0 0.272147062
YCR071C YPL173W 0.454182188 1 1
YMR024W YDR405W 0.454182188 1 1
YMR024W YLR312W-A 0.454182188 1 1
YCR073W-A YER064C 0.028502013 0 0.026530917
YCR073W-A YER133W 0.028502013 0.352403259 0.063869073
YCR073W-A YLR257W 0 0 0.063869073
YCR073W-A YNR034W 0.6561236 1 0.063869073
YER064C YGL039W 0.055521238 0 0.026530917
YER064C YKL157W 0.055521238 0 0.06481985
YER064C YKR038C 0.284664994 0 0.139401363
YER064C YLR370C 0.160579971 0 0.06481985
YER064C YMR068W 0.160579971 0 0.026530917
YER064C YKL128C 0 0 0.128367254
YER133W YDR028C 0.660061302 0 0.889363375
YER133W YDR099W 0.751588876 0.200338789 0.139401363
YER133W YDR475C 0 0 0
YER133W YFR003C 0.660061302 0 0.139401363
YER133W YLL013C 0.409485387 0.243570982 0.117746131
YER133W YLR028C 0.527262257 0.222292016 0.063869073
YER133W YMR311C 0.660061302 0 0.139401363
YER133W YNL233W 0.523248368 0.147099343 0.469649595
YER133W YPL137C 0.546557847 0.147099343 0.209115134
YER133W YGR156W 0.800385931 0.393233403 0.742127949
YER133W YJR093C 0.758944949 0.393233403 0.742127949
YER133W YKL193C 0.625385176 0 0.139401363
YER133W YOR227W 0.128368209 0 0.209115134
YNR034W YMR120C 0.028502013 0.222292016 0.063869073
YNR034W YDR028C 0.028502013 0 0.058813611
YNR034W YDR099W 0.028502013 0 0.128367254
YNR034W YLR028C 0.028502013 0.222292016 0.063869073
YCR081W YDR443C 0.503899329 0.615397601 0.681920006
YCR081W YGL127C 0.318029535 0 0.681920006
YCR081W YPL042C 0.503899329 0.615397601 0.54410106
YDR443C YPL042C 0.637038384 0.615397601 0.54410106
YDR443C YHR067W 0.11861081 0 0.06481985
YGL127C YOL135C 0.318029535 0 0.681920006
YGL127C YHR058C 0.318029535 0 0.681920006
YGL127C YNR010W 1 0 0.681920006
YPL042C YNR010W 0.318029535 0.615397601 0.378217219
YCR082W YBR066C 0 0 0.128367254
YCR082W YDR448W 0 0 0.139401363
YCR082W YFL008W 0 0 0.139401363
YCR082W YOR023C 0 0 0.139401363
YBR066C YKR015C 0 0 0
YDR448W YDR145W 0.565245763 0.513129529 1
YDR448W YDR392W 0.565245763 0.573094621 1
YFL008W YDL003W 0.749280038 0.147099343 1
YFL008W YJR065C 0.128368209 0.491286296 0.209115134
YFL008W YLL050C 0.128368209 0.147099343 0.209115134
YFL008W YPL155C 0.458087142 0.322740168 0.360224298
YFL008W YJL074C 0.749280038 1 1
YCR084C YKL213C 0.164766101 0 0.139401363
YCR086W YDR439W 1 0 0.841692953
YCR086W YGR126W 0 0 0.139401363
YCR086W YLL029W 0.305618313 0 0.026530917
YGR126W YDR409W 0 0 0.139401363
YGR126W YEL001C 0 0 0.06481985
YGR126W YJR084W 0 0 0.128367254
YLL029W YDR409W 0.080830797 0 0.063869073
YLL029W YGR185C 0.164766101 0 0.063869073
YLL029W YOR138C 0.160579971 0 0.063869073
YCR089W YGR084C 0.209373362 0 0.017693444
YGR084C YDL215C 0.055521238 0 0.216159987
YGR084C YIL067C 0 0 0.06481985
YGR084C YMR012W 0.346690233 0 0.148688558
YGR084C YMR188C 0.454182188 1 1
YGR084C YNL132W 0.128368209 0 0.272147062
YGR084C YNL175C 0 0 0.272147062
YGR084C YHR061C 0.028502013 0 0.209115134
YCR090C YML105C 0 0 0.058813611
YML105C YDR365C 0.228431947 0.243570982 0.026530917
YML105C YIL108W 0.028502013 0 0.058813611
YML105C YKR083C 0.128368209 0 0.148688558
YML105C YBL067C 0 0 0
YML105C YDL078C 0.028502013 0 0.063869073
YML105C YDL092W 0.977865066 0.722119546 0.84464456
YML105C YLR249W 0.028502013 0.243570982 0.272147062
YML105C YPL243W 0.977865066 0.722119546 0.84464456
YIL075C YDL007W 0.413446782 0.711212898 1
YIL075C YDR227W 0.135388994 0.273826385 0.19871176
YIL075C YDR394W 0.413446782 0.711212898 1
YIL075C YDR427W 0.795907885 0 1
YIL075C YFR004W 0.413446782 0.711212898 1
YIL075C YGL048C 0.413446782 0.711212898 1
YIL075C YGR232W 0.795907885 0 0.877316236
YIL075C YHR027C 0.413446782 1 1
YIL075C YHR200W 0.413446782 0.273826385 1
YIL075C YKL145W 0.413446782 0.711212898 1
YIL075C YLR180W 0.135388994 0.123110421 0.063869073
YIL075C YLR421C 0.413446782 0.273826385 1
YIL075C YMR191W 0.028502013 0 0
YIL075C YOR117W 0.413446782 0.711212898 1
YIL075C YOR259C 0.413446782 0.711212898 1
YIL075C YOR261C 0.413446782 0.711212898 1
YCR095C YPR007C 0 0 0.026530917
YCR095C YHL029C 0 0 0.058813611
YCR105W YJL020C 0.055521238 0 0.017693444
YJL020C YIL156W 0.135388994 0 0.063869073
YJL020C YBL061C 0.128368209 0 0.479503966
YJL020C YKL025C 0.080830797 0 0.063869073
YJL020C YLR386W 0.128368209 0.273826385 0.117746131
YDL006W YJL128C 0.795365356 0.123110421 0.058813611
YJL128C YDR162C 0.707060291 0 0.058813611
YJL128C YEL026W 0.128368209 0.147099343 0.026530917
YJL128C YEL034W 0.380423136 0.147099343 0.063869073
YJL128C YLR058C 0.055521238 0.244946187 0.410506124
YDL007W YFR004W 0.413446782 0.711212898 0.877316236
YDL007W YOR117W 0.413446782 0.711212898 1
YDL007W YOR259C 0.413446782 0.711212898 1
YDL007W YOR261C 0.413446782 0.711212898 0.877316236
YDL007W YDL036C 0.080830797 0.123110421 0.128367254
YDL007W YDR394W 0.413446782 0.711212898 1
YDL007W YDR427W 0.65228884 0 0.877316236
YDL007W YGL048C 0.413446782 0.711212898 1
YDL007W YHR027C 0.413446782 0.711212898 1
YDL007W YHR200W 0.413446782 0 1
YDL007W YKL145W 0.413446782 0.711212898 1
YFR004W YDR394W 0.413446782 0.711212898 0.973729925
YFR004W YDR427W 0.413446782 0 1
YFR004W YGL048C 0.413446782 0.711212898 1
YFR004W YHR027C 0.413446782 0.711212898 1
YFR004W YHR200W 0.413446782 0 1
YFR004W YIR012W 0.135388994 0 0.277699351
YFR004W YKL145W 0.413446782 0.711212898 1
YFR004W YMR191W 0.028502013 0 0
YFR004W YOR117W 0.413446782 0.711212898 1
YFR004W YOR209C 0.080830797 0.123110421 0.128367254
YFR004W YOR259C 0.413446782 0.711212898 1
YFR004W YOR261C 0.413446782 0.711212898 1
YOR117W YDR427W 0.413446782 0 1
YOR117W YGL048C 0.413446782 0.711212898 1
YOR117W YGR232W 0.379921118 0 0.877316236
YOR117W YHR027C 0.413446782 0.711212898 1
YOR117W YHR200W 0.413446782 0 1
YOR117W YOR261C 0.413446782 0.711212898 1
YOR259C YDR427W 0.413446782 0 1
YOR259C YGL048C 0.413446782 0.711212898 1
YOR259C YHR027C 0.413446782 0.711212898 1
YOR259C YHR200W 0.413446782 0 1
YOR259C YOR261C 0.413446782 0.711212898 1
YOR261C YDR394W 0.413446782 0.711212898 0.973729925
YOR261C YDR427W 0.413446782 0 1
YOR261C YDR519W 0 0.123110421 0.063869073
YOR261C YEL034W 0.135388994 0 0.277699351
YOR261C YGL048C 0.413446782 0.711212898 1
YOR261C YGR232W 0.379921118 0 0.877316236
YOR261C YHR027C 0.413446782 0.711212898 1
YOR261C YHR200W 0.413446782 0 1
YOR261C YIR012W 0.135388994 0 0.277699351
YOR261C YKL145W 0.413446782 0.711212898 1
YOR261C YLR421C 0.413446782 0 1
YOR261C YOR209C 0.080830797 0.123110421 0.026530917
YGR271C-A YMR014W 0.350111051 0 0.34093377
YGR271C-A YNL255C 0 0 0.026530917
YKL035W YDL148C 0.149668025 0 0.063869073
YKL035W YDL153C 0.149668025 0 0.026530917
YKL035W YJR002W 0.149668025 0 0.026530917
YKL035W YOR310C 0.149668025 0 0.026530917
YMR014W YEL026W 0.350111051 0 0.34093377
YNL255C YGL137W 0 0 0.063869073
YNL255C YLR196W 0 0 0.058813611
YOR056C YHR027C 0.407555052 0.222292016 0.148688558
YOR056C YMR290C 0.350111051 0.243570982 0.475829319
YPL220W YLR075W 0.410790644 1 0.907334967
YPL220W YLR432W 0.410790644 0 0.063869073
YPL220W YMR290C 0.12693783 0 0.272147062
YPL220W YPL116W 0.262580285 0 0.063869073
YDL030W YDL043C 0.502981709 0.393233403 0.927181032
YDL030W YDR482C 0 0 0.546614915
YDL030W YJL203W 0.502981709 0.393233403 0.927181032
YDL043C YCR063W 0.502981709 0 0.927181032
YDL043C YDR482C 0 0 0.546614915
YDL043C YGL174W 0.502981709 0 0.148688558
YDL043C YGR129W 0.502981709 0 0.61948092
YDL043C YML049C 0.681876528 0.243570982 0.927181032
YDL043C YMR240C 0.681876528 0.393233403 0.927181032
YDL043C YMR288W 0.681876528 0.243570982 0.927181032
YDL043C YGR074W 0.502981709 0.243570982 0.700744021
YDL043C YJL203W 0.502981709 0.393233403 0.927181032
YDL043C YLR275W 0.502981709 0.393233403 0.700744021
YDR482C YMR240C 0 0 0.546614915
YJL203W YEL023C 0 0 0
YJL203W YLR011W 0.028502013 0.147099343 0.139401363
YJL203W YML049C 0.502981709 0.243570982 0.927181032
YJL203W YMR240C 0.502981709 0.393233403 0.927181032
YDL031W YDL040C 0.12693783 0.123110421 0.209115134
YDL031W YHR154W 0.164766101 0 0.139401363
YDL040C YDR303C 0.262580285 0.123110421 0.19871176
YDL040C YHR013C 0.749057685 1 0.949718173
YDL040C YMR290C 0.12693783 0.123110421 0.272147062
YDL040C YOR253W 0.749057685 1 0.949718173
YDL036C YHR200W 0.080830797 0 0.063869073
YHR200W YDR427W 0.413446782 0 1
YHR200W YGL048C 0.413446782 0 1
YHR200W YDR394W 0.413446782 0 1
YHR200W YHR027C 0.413446782 0.273826385 1
YHR200W YKL145W 0.413446782 0 1
YHR200W YLR421C 0.413446782 0.669870434 1
YDR303C YGR054W 0.141123268 0.200338789 0.148688558
YDR303C YHR013C 0.318321256 0.123110421 0.19871176
YDR303C YOR253W 0.080830797 0.123110421 0.19871176
YDR303C YFR037C 1 0.526783617 0.781643901
YDR303C YKR008W 1 0.526783617 0.781643901
YDR303C YMR033W 1 0.526783617 0.781643901
YHR013C YEL026W 0.128368209 0 0.272147062
YHR013C YOR253W 0.749057685 1 0.949718173
YHR013C YMR049C 0.128368209 0 0.272147062
YHR013C YMR108W 0.063674894 0.244946187 0.19871176
YHR013C YOR061W 0.240479815 0.244946187 0.272147062
YHR013C YOR361C 0.135388994 0 0.272147062
YMR290C YDR060W 0.581589134 0 0.619530009
YMR290C YGR103W 0.498115371 0 0.619530009
YMR290C YHR052W 0.498115371 0.147099343 0.619530009
YMR290C YPL009C 0 0 0.272147062
YOR253W YGL045W 0.135388994 0 0.017693444
YDL042C YDR227W 0.8280618 0.698574812 1
YDL042C YJL076W 0.702595777 0.147099343 1
YDL042C YOR116C 0.272893246 0.123110421 0.223156409
YDL042C YOR210W 0.272893246 0.123110421 0.425552182
YDR227W YLR442C 0.8280618 1 1
YDR227W YML041C 0.390406346 0.698574812 0.545510901
YDR227W YDR365C 0.164766101 0.200338789 0.223156409
YDR227W YLR278C 0 0.329626565 0.139401363
YJL076W YHR196W 0.284664994 0.200338789 0.425552182
YJL076W YNL248C 0.272893246 0 0.425552182
YJL076W YOR173W 0.164766101 0 0.148688558
YJL076W YPL110C 0.063674894 0 0.209115134
YOR116C YDL150W 0.578697618 0.656096715 0.708405383
YOR116C YIL107C 0.080830797 0.330273689 0.026530917
YOR116C YJL011C 0.578697618 0.656096715 0.708405383
YOR116C YKR025W 0.578697618 0.656096715 0.708405383
YOR116C YNL039W 0.578697618 0 0.378217219
YOR116C YOR207C 0.578697618 0.656096715 0.708405383
YOR116C YOR210W 0.578697618 0.656096715 0.708405383
YOR116C YPR110C 0.578697618 0.656096715 0.708405383
YOR116C YPR190C 0.578697618 0.656096715 0.708405383
YGL174W YMR240C 0.502981709 0 0.148688558
YGR129W YLR249W 0.12693783 0.123110421 0.272147062
YML049C YMR240C 0.681876528 0.243570982 0.927181032
YML049C YMR288W 0.681876528 0.243570982 0.927181032
YML049C YOR319W 0.502981709 0.243570982 0.927181032
YMR240C YGR074W 0.502981709 0.243570982 0.700744021
YMR240C YLR275W 0.502981709 0.393233403 0.700744021
YMR240C YMR213W 0.502981709 0 0.546614915
YMR240C YMR288W 0.681876528 0.243570982 0.927181032
YMR240C YOR093C 0 0 0
YMR240C YOR319W 0.502981709 0.393233403 0.927181032
YMR240C YPL213W 0.502981709 0.393233403 0.927181032
YMR288W YPL213W 0.502981709 0.243570982 0.927181032
YMR288W YNL286W 0.502981709 0.243570982 0.927181032
YDL044C YDR400W 0.149668025 0 0.06481985
YDL044C YLR139C 0.209373362 0 0.216159987
YDR400W YKL061W 0 0 0.06481985
YDL047W YBR214W 0.248909505 0 0.058813611
YDL047W YFR040W 0.627461659 0.619405626 0.058813611
YDL047W YJL098W 0.632376154 0.619405626 0.06481985
YDL047W YKR028W 0.683346055 0.619405626 0.058813611
YDL047W YLR097C 0.240479815 0.123110421 0.026530917
YFR040W YDR436W 0.028502013 0.619405626 0
YFR040W YFR021W 0.028502013 0 0.063869073
YJL098W YDR293C 0.028502013 0.352403259 0.063869073
YJL098W YGR090W 0.300507449 0 0.06481985
YJL098W YBR011C 0.055521238 0.222292016 0.063869073
YJL098W YPL012W 0.300507449 0 0.06481985
YKR028W YDR293C 0.19372976 0.352403259 0.058813611
YLR097C YEL054C 0.135388994 0 0.148688558
YDL051W YDL092W 0.028502013 0.147099343 0.026530917
YDL051W YPL243W 0.028502013 0.147099343 0.026530917
YDL092W YPL210C 0.977865066 0.722119546 0.84464456
YDL092W YPL243W 0.977865066 0.722119546 0.84464456
YDL092W YPR088C 0.977865066 0.722119546 0.84464456
YPL209C YER156C 0 0 0.139401363
YPL209C YKL210W 0.240479815 0.123110421 0.139401363
YDL054C YOR315W 0.306142208 0 0.017693444
YOR315W YKL190W 0.306142208 0 0.026530917
YDL055C YOR257W 0.228431947 0 0.063869073
YOR257W YDR099W 0.354036137 0.147099343 0.139401363
YOR257W YDR159W 0.277090366 0.147099343 0.841692953
YOR257W YER086W 0.244081967 0 0.06481985
YOR257W YGL067W 0.063674894 0 0.06481985
YOR257W YJR059W 0.354036137 0 0.212100908
YOR257W YLR180W 0.135388994 0 0.063869073
YOR257W YPL116W 0.277090366 0 0.139401363
YDL056W YLR182W 0.681876528 0.147099343 0.949718173
YLR182W YER111C 0.681876528 0.147099343 0.949718173
YLR182W YKL092C 0.340850813 0 0.026530917
YLR182W YKR077W 0.461106052 0 0.139401363
YLR182W YOR083W 0.856527137 0 0.139401363
YEL054C YGL120C 0.498115371 0 0.272147062
YEL054C YOR293W 0.274872651 1 0.778764374
YDL066W YMR173W 0.135388994 0.123110421 0.063869073
YDL069C YKL164C 0.266038663 0 0.017693444
YDL073W YER018C 0.028502013 0 0
YER018C YMR117C 0.646975846 1 0.841692953
YDL074C YGL058W 1 0.53787657 0.454250882
YDL074C YOR365C 0 0 0
YDL077C YOR051C 0 0 0.06481985
YOR051C YER049W 0 0 0.128367254
YDL078C YDR304C 0 0.123110421 0.06481985
YDL078C YKR025W 0.149668025 0.123110421 0.223156409
YDL078C YOR207C 0.149668025 0.123110421 0.223156409
YDL084W YDR138W 0.707060291 0 0.19871176
YDL085W YKL093W 0.409485387 0 0
YDL085W YHR204W 0.244081967 0.123110421 0.06481985
YDL085W YLR371W 0.028502013 0 0.017693444
YDL085W YOR076C 0.244081967 0 0.063869073
YKL093W YJL118W 0 0 0
YKL093W YLR273C 0.409485387 0 0
YER083C YGL020C 1 1 0.949718173
YDL102W YJR043C 1 1 1
YJR043C YBR088C 0.855925895 0 0.620191341
YJR043C YJR006W 1 1 1
YDL105W YDL148C 0.164766101 0 0.209115134
YDL105W YDR288W 0.385568545 0 0.76253943
YDL105W YEL019C 0.385568545 0 0.76253943
YDL105W YOL034W 0.385568545 0 0.76253943
YDL148C YML093W 0.615425288 0 0.605888772
YDL148C YPR144C 0.615425288 0 1
YDR288W YEL019C 0.385568545 0 0.76253943
YDR288W YOL034W 0.385568545 0 0.76253943
YDR288W YOR352W 0 0 0.128367254
YEL019C YOL034W 0.385568545 0 0.76253943
YDL108W YDR460W 0.553212668 0.513129529 1
YDL108W YLR005W 0.553212668 0.513129529 0.842790246
YDL108W YPR025C 0.553212668 0.553180502 1
YDL108W YPR056W 0.553212668 0.513129529 0.842790246
YDR460W YDR311W 1 0.513129529 0.871927402
YDR460W YER171W 0.555519994 0.513129529 0.871927402
YDR460W YPR025C 1 0.513129529 1
YDR460W YLR005W 1 0.513129529 0.871927402
YDR460W YPR056W 1 0.513129529 0.871927402
YLR005W YDR311W 1 0.513129529 1
YLR005W YPR025C 1 0.513129529 0.842790246
YLR005W YPR056W 1 0.513129529 1
YPR025C YDR311W 1 0.513129529 0.842790246
YPR025C YPL090C 0.164766101 0 0.148688558
YPR025C YPR056W 1 0.513129529 0.842790246
YPR056W YDR311W 1 0.513129529 1
YPR056W YER171W 0.555519994 0.513129529 1
YDL111C YFR019W 0.063674894 0 0.19871176
YDL111C YGR095C 1 0 1
YDL111C YNR024W 0.932233938 0 0.941077615
YDL111C YOR001W 1 0 0.941077615
YDL111C YDR280W 1 0 1
YDL111C YGR158C 1 0 1
YDL111C YHR069C 1 0 1
YDL111C YOR076C 1 0 1
YFR019W YFL016C 0.063674894 0.147099343 0.285057249
YFR019W YKL054C 0.306142208 0 0.06481985
YFR019W YNL135C 0.063674894 0.147099343 0.199050162
YGR095C YDR280W 1 0 1
YGR095C YOL142W 1 0 1
YGR095C YHR069C 1 0 1
YGR095C YNR024W 1 0 0.941077615
YGR095C YOR001W 1 0 0.941077615
YGR095C YOR076C 1 0 1
YNR024W YDR280W 1 0 0.941077615
YNR024W YHR069C 1 0 0.941077615
YNR024W YER143W 0.401952409 0.147099343 0.017693444
YNR024W YHR081W 1 0.243570982 0.941077615
YNR024W YOR001W 1 0 0.941077615
YOR001W YDR280W 1 0 0.941077615
YOR001W YGR158C 1 0 0.941077615
YOR001W YHR069C 1 0 0.941077615
YOR001W YHR081W 1 0 0.941077615
YOR001W YOL142W 1 0 0.941077615
YDL115C YDR404C 0.318029535 0 0.578216686
YDL115C YGR140W 0.128368209 0 0.223156409
YDL115C YIL021W 0.318029535 0 0.578216686
YDL115C YOR151C 0.318029535 0 0.578216686
YDL115C YJL140W 0.318029535 0 0.578216686
YDL115C YOR210W 0.318029535 0 0.578216686
YDR404C YIL021W 0.318029535 0 0.767877357
YDR404C YOR210W 0.318029535 0 0.767877357
YIL021W YDR143C 0.080830797 0.123110421 0.139401363
YIL021W YGL043W 0.318029535 0.656096715 0.641564295
YIL021W YGL116W 0.160579971 0.123110421 0.19871176
YIL021W YGR005C 0.318029535 0 0.578216686
YIL021W YGR186W 0.318029535 0 0.767877357
YIL021W YHR143W-A 0.318029535 0.656096715 0.767877357
YIL021W YPL129W 0.318029535 0.244946187 0.578216686
YIL021W YPR133C 0.318029535 0 0.378217219
YIL021W YJL140W 0.318029535 0 0.767877357
YIL021W YML010W 0.318029535 0 0.578216686
YIL021W YOR151C 0.318029535 0.656096715 0.767877357
YIL021W YOR210W 0.318029535 0.656096715 0.767877357
YIL021W YOR224C 0.318029535 0.656096715 0.767877357
YOR151C YDR289C 0.318029535 0 0
YOR151C YGL124C 0.055521238 0 0.117746131
YOR151C YGR155W 0.132196165 0.123110421 0.199050162
YOR151C YJR017C 0.318029535 0.363131869 0.139401363
YOR151C YML010W 0.318029535 0.363131869 0.578216686
YOR151C YOR224C 0.318029535 0.656096715 0.767877357
YOR151C YPL129W 0.318029535 0.429233449 0.578216686
YOR151C YOR210W 0.318029535 0.656096715 0.767877357
YDL116W YGL092W 1 1 0.889363375
YGL092W YGL100W 1 1 0.889363375
YGL092W YJR042W 1 1 0.889363375
YGL092W YKL057C 1 1 0.889363375
YGL092W YLR208W 0.70960894 1 0.889363375
YDL122W YER013W 0.080830797 0.222292016 0.06481985
YDL122W YNL085W 0.135388994 0.222292016 0.063869073
YDL122W YPL089C 0.080830797 0 0.06481985
YDL122W YDR291W 0 0.222292016 0.06481985
YDL122W YMR049C 0.080830797 0 0.06481985
YER013W YMR016C 0.128368209 0 0.139401363
YNL085W YEL034W 0.65228884 0 0.272147062
YPL089C YER049W 0.164766101 0.200338789 0.128367254
YPL089C YNL118C 0.164766101 0.200338789 0.128367254
YDR049W YKL204W 0 0 0.063869073
YDR049W YOL139C 0 0 0.06481985
YKL204W YGR162W 0.402561524 0.147099343 0.742127949
YKL204W YOL139C 0.402561524 0.147099343 0.742127949
YMR067C YPL216W 0 0 0
YNL041C YER157W 0.774990785 0 0.828085299
YNL041C YGL005C 0.774990785 0 0.828085299
YNL041C YGL223C 0.774990785 0 0.828085299
YNL041C YLL026W 0.180234305 0 0.06481985
YNL041C YLR249W 0.028502013 0 0.148688558
YNL041C YML071C 0.774990785 0 0.828085299
YPL066W YLR425W 0 0 0
YPL066W YNL136W 0 0 0.026530917
YPL066W YBR011C 0 0 0.063869073
YDL130W YDR091C 0.209373362 0 0.778764374
YDL130W YDR251W 0.028502013 0 0.017693444
YDR091C YJR067C 0 0 0.128367254
YDR091C YNL260C 0 0 0.128367254
YDR091C YJL005W 0.160579971 0.123110421 0.06481985
YDL131W YDL182W 1 1 0.128367254
YDL131W YHR079C 0.226193778 0.244946187 0.128367254
YER032W YLR144C 0.028502013 0 0.017693444
YGL251C YLR249W 0.141123268 0.491286296 0.054227174
YPL129W YER148W 0.683346055 0.513129529 0.708405383
YPL129W YGR005C 0.553212668 0.513129529 0.949718173
YPL129W YGR186W 0.553212668 0.513129529 0.949718173
YPL129W YJL081C 0.565245763 0.611525468 0.850948774
YPL129W YJL140W 0.553212668 0 0.578216686
YPL129W YJL176C 0.508438023 0.513129529 0.850948774
YPL129W YPL235W 0.508438023 0.123110421 0.850948774
YPR093C YKL007W 0.19372976 0 0.063869073
YPR093C YIL062C 0.19372976 0 0.06481985
YDL141W YMR239C 0.141123268 0.123110421 0.026530917
YDL141W YDR087C 0.12693783 0 0.026530917
YDL141W YEL026W 0.12693783 0 0.026530917
YMR239C YHR066W 0.274872651 0 0.34093377
YMR239C YCR079W 0.080830797 0.352403259 0.223156409
YMR239C YNL138W 0.128368209 0 0.209115134
YMR239C YOL010W 0.350111051 0.123110421 0.34093377
YMR239C YOR049C 0.128368209 0.222292016 0.06481985
YDL143W YDR188W 0.52514435 1 0.788593774
YDL143W YIL142W 0.52514435 1 0.788593774
YDL143W YDR087C 0.080830797 0 0.148688558
YDL143W YGL121C 0.028502013 0 0
YDL143W YKL054C 0.135388994 0 0.026530917
YDL143W YKL142W 0 0 0.063869073
YIL142W YDR365C 0.128368209 0.147099343 0.026530917
YDL145C YPL219W 0.028502013 0 0.182983024
YDL145C YFR051C 0.615425288 0 1
YDL145C YGL137W 0.615425288 0 1
YDL145C YGR233C 0.028502013 0 0.06481985
YDL145C YHR066W 0.028502013 0 0.117746131
YDL145C YNL287W 0.615425288 0 1
YDL145C YPL010W 0.615425288 0 1
YDL145C YPL031C 0.180234305 0 0.182983024
YDL145C YPR143W 0.028502013 0 0.148688558
YPL219W YPL031C 1 0 0.676462915
YDR108W YDR472W 0.561759034 0 0.788593774
YDR108W YIL078W 0.055521238 0 0.06481985
YDR108W YPR078C 0.180234305 0 0
YDR320C YPR045C 0.028502013 0 0.06481985
YDR394W YDR427W 0.413446782 0 0.973729925
YDR394W YGL048C 0.413446782 0.711212898 1
YDR394W YGR232W 0.379921118 0 0.877316236
YDR394W YHR027C 0.413446782 0.711212898 1
YHR027C YDR427W 0.413446782 0 1
YHR027C YER041W 0.080830797 0.222292016 0.128367254
YHR027C YGL048C 0.413446782 0.711212898 1
YHR027C YGR232W 0.407555052 0 0.877316236
YHR027C YBR025C 0.135388994 0.222292016 0.063869073
YHR027C YOL022C 0 0 0.063869073
YHR027C YKL145W 0.413446782 0.711212898 1
YHR027C YLR341W 0.228431947 0 0.026530917
YHR027C YLR421C 0.413446782 0.273826385 1
YIR012W YLR075W 0.615425288 0 0.778764374
YDL150W YDR045C 0.578697618 0.656096715 0.708405383
YDL150W YKL179C 0.028502013 0 0.117746131
YDL150W YJL011C 0.578697618 0.656096715 0.708405383
YDL150W YKL144C 0.578697618 0.656096715 0.708405383
YDL150W YKR025W 0.578697618 0.656096715 0.708405383
YDL150W YNL151C 0.578697618 0.656096715 0.708405383
YDL150W YOR207C 0.578697618 0.656096715 0.708405383
YDL150W YOR210W 0.578697618 0.656096715 0.708405383
YDL150W YOR224C 0.578697618 0.656096715 0.708405383
YDL150W YPR110C 0.578697618 0.656096715 0.708405383
YDL150W YPR190C 0.578697618 0.656096715 0.708405383
YDR045C YOR207C 0.578697618 0.656096715 0.708405383
YDL153C YIL091C 0 0 0.34093377
YBR160W YLR079W 0.461106052 0.713030651 0.128367254
YBR160W YLR187W 0 0 0.469649595
YBR160W YLR210W 0.844623324 0.713030651 0.505454524
YBR160W YPR119W 0.844623324 0.713030651 0.505454524
YBR160W YPR120C 0.844623324 0.713030651 0.128367254
YDL160C YJL138C 0.209373362 0.600639426 0.272147062
YDL160C YNL147W 0.369858496 0.147099343 0.69712395
YDL160C YPL160W 0.209373362 0.123110421 0.058813611
YDL181W YDL130W-A 0.874528843 0 1
YDL181W YOR159C 0.160579971 0 0.148688558
YOR159C YGR074W 0.502981709 0.243570982 0.900555794
YOR159C YGR091W 0.435621101 0 0.805905952
YOR159C YLR275W 0.502981709 0.393233403 0.900555794
YOR159C YNR011C 0.435621101 0 0.546614915
YOR159C YMR213W 0.502981709 0 0.546614915
YOR159C YNL092W 0 0 0
YOR159C YOR097C 0 0 0
YOR159C YOR305W 0.19372976 0 0.06481985
YDL182W YDR500C 0.209373362 0 0.063869073
YDL182W YER122C 0.028502013 0 0.06481985
YDL182W YGL014W 0.141123268 0 0.063869073
YDL182W YIL103W 0.135388994 0 0.063869073
YDL182W YKR062W 0.266038663 0 0.139401363
YDL182W YLR075W 0.209373362 0 0.063869073
YDL182W YNL132W 0.028502013 0 0.139401363
YDL182W YPR067W 0.421807253 0 0.199050162
YGL014W YDR314C 0.307197262 0 0.026530917
YGL014W YDR519W 0 0.147099343 0.063869073
YGL014W YNL112W 0.369858496 0 0.063869073
YGL014W YOR195W 0.314868839 0 0.026530917
YGL014W YGL045W 0.339788398 0 0.017693444
YGL014W YGL203C 0.12693783 0 0.063869073
YGL014W YJR025C 0.149668025 0 0.058813611
YIL103W YBR011C 0.055521238 0 0.063869073
YIL103W YDR385W 0.135388994 0 0.063869073
YIL103W YER001W 0.240479815 0 0.063869073
YIL103W YLR043C 0.240479815 0 0.063869073
YIL103W YJL138C 0.135388994 0 0.063869073
YIL103W YKL048C 0.240479815 0 0.063869073
YIL103W YKL191W 1 0 0.058813611
YIL103W YNL055C 0.135388994 0 0.063869073
YIL103W YOL109W 0.028502013 0 0.063869073
YNL132W YDR299W 0.274872651 0 0.535023088
YPR067W YGL203C 0.616626677 0 0.117746131
YPR067W YML093W 0.132196165 0 0.223156409
YDL185W YEL023C 0 0 0
YDL185W YGR020C 1 1 0.963102156
YDL185W YLR090W 0.135388994 0 0.285057249
YDL185W YNL153C 0.160579971 0 0.19871176
YDL185W YPL201C 0.226193778 0 0.06481985
YDL185W YHR039C-A 1 1 0.963102156
YEL023C YDR103W 0 0 0
YEL023C YDR454C 0 0 0
YEL023C YFR053C 0 0 0
YEL023C YKL216W 0 0 0
YEL023C YLR249W 0 0 0
YEL023C YOR269W 0 0 0
YEL023C YOR305W 0 0 0
YEL023C YOR368W 0 0 0
YGR020C YLR090W 0.063674894 0 0.285057249
YGR020C YPL201C 0.226193778 0 0.06481985
YGR020C YHR039C-A 1 1 0.963102156
YLR090W YHR039C-A 0.080830797 0 0.285057249
YNL153C YGR078C 0.97448784 0.708342723 0.863760823
YNL153C YLR200W 0.97448784 0.708342723 0.863760823
YNL153C YML094W 0.97448784 0.708342723 0.863760823
YNL153C YEL003W 0.97448784 0.708342723 0.863760823
YNL153C YJL179W 0.97448784 0.708342723 0.863760823
YPL201C YHR039C-A 0.409485387 0 0.06481985
YDL201W YDR165W 0.669894199 1 0.128367254
YDR165W YFR053C 0.226193778 0.244946187 0.06481985
YMR310C YDR143C 0 0 0.128367254
YMR310C YGR283C 0 0 0.139401363
YMR310C YHR089C 0 0 0.139401363
YMR310C YLR345W 0 0 0.026530917
YDL215C YOR057W 0.055521238 0 0.026530917
YDL215C YMR108W 0.132196165 0.123110421 0.199050162
YDL215C YOL034W 0.132196165 0 0.06481985
YOR057W YHL009W-B 0.028502013 0.273826385 0.026530917
YOR057W YNR043W 0.063674894 0 0
YOR057W YPL191C 0 0 0.026530917
YDL216C YOL117W 0.886355031 0 0.79539111
YDL225W YHR107C 0.855450069 1 0.758687209
YDL225W YJR076C 0.855450069 1 0.758687209
YDL225W YLR314C 0.855450069 1 0.758687209
YHR107C YDR168W 0.472912766 0.147099343 0.063869073
YHR107C YDR507C 0.634184972 0.123110421 0.469649595
YJR076C YDR168W 0.277090366 0.147099343 0.063869073
YDL234C YIL078W 0.135388994 0 0.063869073
YDL238C YHR047C 0.063674894 0.222292016 0.058813611
YHR047C YDR472W 0.028502013 0 0.06481985
YHR047C YKR026C 0.209373362 0 0.058813611
YHR047C YOL111C 0.028502013 0 0.128367254
YDR001C YDR099W 0.625385176 0 0.026530917
YDR001C YPL216W 0 0 0
YDR099W YDR017C 0.484820288 0 0.026530917
YDR099W YBR212W 0.455145981 0.329626565 0.026530917
YDR099W YDR348C 0 0 0.017693444
YDR099W YER027C 0.666795622 0 0.139401363
YDR099W YHR161C 0.318029535 0.147099343 0.054227174
YDR099W YLR176C 0.353240254 0.376909635 0.128367254
YDR099W YNL267W 0.063674894 0 0.128367254
YDR099W YNR047W 0.240479815 0 0.026530917
YDR099W YPL074W 0 0 0.026530917
YDR099W YGR097W 0.248909505 0 0.139401363
YDR099W YKR098C 0 0 0
YDR099W YLR135W 0.484820288 0 0.139401363
YDR099W YLR345W 0.409485387 0 0.026530917
YDR099W YML006C 0.306142208 0 0.017693444
YDR099W YMR031C 0 0 0.06481985
YDR099W YNR014W 0 0 0.026530917
YDR099W YOR081C 0.257839194 0 0.026530917
YDR099W YPR049C 0.244081967 0.147099343 0.026530917
YPL216W YGL045W 0 0 0
YPL216W YIL101C 0 0 0
YPL216W YLL027W 0 0 0
YPL216W YNL052W 0 0 0
YPL216W YOR188W 0 0 0
YPL216W YPL012W 0 0 0
YPL216W YLR407W 0 0 0
YDR005C YKR025W 0.578697618 0.656096715 0.652354597
YDR005C YNL151C 0.578697618 0.656096715 0.652354597
YKR025W YJL011C 0.578697618 0.656096715 0.708405383
YKR025W YDL144C 0 0 0.139401363
YKR025W YFR008W 0.028502013 0 0
YKR025W YKL144C 0.578697618 0.656096715 0.708405383
YKR025W YNL151C 0.578697618 0.656096715 0.708405383
YKR025W YOR207C 0.578697618 0.656096715 0.708405383
YKR025W YPR110C 0.578697618 0.656096715 0.708405383
YKR025W YPR190C 0.578697618 0.656096715 0.708405383
YNL151C YJL011C 0.578697618 0.656096715 0.708405383
YNL151C YKL144C 0.578697618 0.656096715 0.708405383
YNL151C YOR207C 0.578697618 0.656096715 0.708405383
YNL151C YPR110C 0.578697618 0.656096715 0.708405383
YNL151C YPR190C 0.578697618 0.656096715 0.708405383
YDR006C YGR285C 0.160579971 0 0.06481985
YGR285C YDR234W 0.11861081 0 0.199050162
YGR285C YFL007W 0.135388994 0 0.148688558
YGR285C YLR262C 0.028502013 0 0.06481985
YGR285C YHR064C 0.676422191 1 0.063869073
YGR285C YOR081C 0.227241572 0 0.063869073
YDR016C YDR320C-A 0.691804 0 0.737057687
YDR016C YKR037C 0.691804 1 0.737057687
YDR016C YDR201W 0.691804 1 0.737057687
YDR016C YGL061C 0.691804 1 0.737057687
YDR320C-A YDR201W 0.691804 0 0.737057687
YDR320C-A YGL061C 0.691804 0 0.737057687
YDR320C-A YGR113W 0.691804 0 0.737057687
YDR320C-A YKL052C 0.691804 0 0.737057687
YDR320C-A YKR037C 0.691804 0 0.737057687
YDR320C-A YPR155C 0.028502013 0 0.117746131
YKR037C YDR201W 0.691804 1 0.739836768
YKR037C YGL061C 0.691804 1 0.739836768
YKR037C YGL067W 0.028502013 0 0.06481985
YKR037C YGL195W 0.160579971 0 0.209115134
YKR037C YKL052C 0.691804 1 0.737057687
YKR037C YKL138C-A 0.691804 0 0.737057687
YDR017C YHR102W 0.19372976 0.330273689 0.058813611
YDR017C YMR196W 0 0 0.058813611
YHR102W YNL267W 0.363611147 0.404988165 0.063869073
YHR102W YOR353C 0.862757866 0 0.542385009
YDR026C YNL248C 0 0 0.34093377
YDR026C YJL148W 0 0 0.34093377
YDR026C YPL174C 0 0.147099343 0.209115134
YNL248C YDR156W 1 0.656096715 0.742127949
YNL248C YDR280W 0.164766101 0 0.34093377
YNL248C YEL034W 0.160579971 0 0.209115134
YNL248C YER131W 0.141123268 0 0.209115134
YNL248C YFR028C 0.160579971 0.330273689 0.425552182
YNL248C YJL148W 1 0.656096715 0.742127949
YNL248C YJR063W 1 0.123110421 0.742127949
YNL248C YIR024C 0 0 0.06481985
YNL248C YOR210W 0.603277548 0.656096715 0.742127949
YNL248C YOR224C 0.603277548 0.656096715 0.742127949
YNL248C YOR310C 0.164766101 0 0.425552182
YNL248C YPR010C 1 0.656096715 0.742127949
YNL248C YPR110C 0.603277548 0.656096715 0.742127949
YDR027C YDR484W 0.758934174 0 0.91404265
YDR027C YJR066W 0.407555052 0 0.433974071
YDR484W YJL029C 0.758934174 1 0.91404265
YJR066W YJL125C 0.164766101 0.244946187 0.19871176
YDR028C YER027C 0.160579971 0 0.19871176
YDR028C YHR052W 0.345572357 0 0.19871176
YDR028C YNL009W 0.36849071 0 0.063869073
YDR028C YNL220W 0.149668025 0 0.058813611
YER027C YDR477W 0.905945083 1 1
YER027C YDR419W 0.19372976 0.330273689 0.117746131
YER027C YER129W 0.437264421 0.443169629 0.058813611
YER027C YER162C 0.19372976 0 0.19871176
YER027C YGL115W 0.437264421 1 1
YCL043C YHR204W 0.135388994 0.123110421 0.800413213
YDR060W YHR066W 0.581589134 0 0.34093377
YDR060W YOR206W 0.513164578 0 1
YHR066W YDR496C 0.318029535 0.243570982 0.34093377
YHR066W YER110C 0.160579971 0 0.223156409
YHR066W YDR312W 0.581589134 0.784696259 0.34093377
YHR066W YKL014C 0.513164578 0 0.34093377
YHR066W YKL082C 0.498115371 0 0.34093377
YHR066W YPR143W 0.498115371 0 0.34093377
YHR066W YNL122C 0 0 0.06481985
YHR066W YOR206W 0.513164578 0 0.34093377
YDR069C YEL041W 0.149668025 0.244946187 0
YDR069C YJR001W 0.180234305 0 0.06481985
YDR069C YOR177C 0.458239705 0 0.063869073
YDR071C YBL056W 0.340850813 0.123110421 0.058813611
YDR071C YDR365C 0.128368209 0 0.026530917
YDR071C YER089C 0.530657577 0.123110421 0.058813611
YBL056W YLR240W 0.437264421 0.123110421 0.06481985
YDR365C YDR299W 0.350111051 0 0.34093377
YDR365C YHR089C 0.350111051 0.243570982 0.34093377
YDR365C YKL015W 0.164766101 0.200338789 0.139401363
YDR365C YKL104C 0.274872651 0 0
YDR365C YMR280C 0.164766101 0.200338789 0.139401363
YDR365C YDR507C 0.228431947 0 0.209115134
YDR365C YGR145W 0.350111051 0 0.34093377
YDR365C YHR065C 0.350111051 0 0.34093377
YDR074W YMR261C 1 1 0.841692953
YDR293C YER033C 0.446751355 0 0.063869073
YML010W YDR283C 0.364046228 0 0.209115134
YDR081C YKL104C 0.345572357 0 0
YKL104C YGR167W 0.128368209 0 0
YKL104C YMR213W 0.132196165 0.123110421 0
YKL104C YNL229C 0.19372976 0.123110421 0
YDR087C YDR111C 0 0 0.139401363
YDR087C YGR068C 0.128368209 0 0
YDR087C YGR207C 0 0 0.06481985
YDR087C YIL063C 0.310149944 0 0.148688558
YDR087C YJL044C 0.12693783 0 0.06481985
YDR087C YLR032W 0.228431947 0 0.223156409
YDR087C YLR249W 0.12693783 0 0.272147062
YDR087C YLR371W 0.128368209 0 0.017693444
YDR087C YDR362C 0.164766101 0 0.223156409
YDR087C YHL032C 0.063674894 0 0.06481985
YDR087C YLR131C 0.164766101 0 0.139401363
YDR087C YMR048W 0.164766101 0 0.223156409
YDR087C YPL170W 0.063674894 0 0.06481985
YDR111C YEL030W 0 0.123110421 0.06481985
YGR068C YIL094C 0.028502013 0 0
YGR207C YGL009C 0 0 0.017693444
YGR207C YLR265C 0 0 0.06481985
YGR207C YIL108W 0 0 0.063869073
YGR207C YNR058W 0 0 0.063869073
YGR207C YOR018W 0 0 0.017693444
YIL063C YDR304C 0 0 0.06481985
YIL063C YER162C 0.164766101 0 0.19871176
YIL063C YHR064C 0.262580285 0 0.026530917
YIL063C YJL080C 0.584963241 0 0.367186819
YIL063C YKL054C 0.164766101 0 0.139401363
YIL063C YNL084C 0.274872651 0 0.117746131
YLR249W YDR169C 0.262580285 0.200338789 0.063869073
YLR249W YDR234W 0.11861081 0.123110421 0.063869073
YLR249W YER049W 0.209373362 0.243570982 0.054227174
YLR249W YER148W 0.262580285 0.200338789 0.209115134
YLR249W YIL034C 0.359768246 0.147099343 0.209115134
YLR249W YIL115C 0.028502013 0 0.148688558
YLR249W YJL138C 0.410790644 0.567781245 0.359513635
YLR249W YLR072W 0 0 0.063869073
YLR249W YLR135W 0.141123268 0.222292016 0.209115134
YLR249W YLR199C 0.028502013 0 0.063869073
YLR249W YHL014C 0 0.147099343 0.063869073
YLR249W YLR262C 0.028502013 0.322740168 0.063869073
YLR249W YNL059C 0.028502013 0.322740168 0.209115134
YLR249W YOR081C 0.227241572 0.222292016 0.063869073
YLR249W YOR086C 0 0.147099343 0.063869073
YLR371W YGR090W 0.128368209 0 0.017693444
YLR371W YBR011C 0.028502013 0.147099343 0.017693444
YLR371W YER006W 0.128368209 0.147099343 0.017693444
YJR067C YNL260C 0 0 0.128367254
YDR092W YGL087C 0.874528843 0.53787657 0.920846477
YDR092W YMR140W 0.248909505 0 0.058813611
YGL087C YMR140W 0.248909505 0 0.058813611
YGL087C YMR323W 0 0.123110421 0.058813611
YMR140W YPL037C 0.135388994 0 0.058813611
YDR097C YOL090W 1 1 1
YOL090W YHR143W-A 0.272893246 0.123110421 0.223156409
YOL090W YLR258W 0.339788398 0.123110421 0.026530917
YDR098C YGL220W 0.305618313 0 0.277699351
YDR098C YGR262C 0.306142208 0.123110421 0.128367254
YGR262C YER174C 0.306142208 0.123110421 0.128367254
YGR262C YML036W 0.564472872 0 0.81621121
YBR212W YDR304C 0 0 0.063869073
YBR212W YHR064C 0.160579971 0.147099343 0.058813611
YBR212W YIR037W 0.455145981 0 0.026530917
YBR212W YNL135C 0.135388994 0.147099343 0.063869073
YBR212W YPL037C 0.135388994 0.147099343 0.148688558
YHR161C YDR452W 0.028502013 0 0.117746131
YHR161C YEL026W 0.128368209 0.147099343 0.209115134
YNR047W YDR138W 0.279976662 0 0.026530917
YNR047W YBR235W 0.180234305 0 0
YDR101C YJL122W 0.498115371 0 0.359513635
YDR101C YDR168W 0.228431947 0 0.063869073
YDR472W YDR246W 0.561759034 1 0.788593774
YLR330W YKR027W 0.744691775 0 1
YLR330W YMR237W 0.744691775 0 1
YLR330W YNL045W 0.307197262 0 0.06481985
YDR137W YLR039C 0.65228884 0.877627123 1
YDR137W YNL044W 0.327122566 0 0.433974071
YLR039C YIL047C 0.180234305 0 0.212100908
YLR039C YLL050C 0.028502013 0 0.117746131
YLR039C YGR209C 0.327122566 0 0.06481985
YDR138W YNL004W 0.516427908 0.200338789 0.148688558
YDR138W YNL139C 0.707060291 0.200338789 1
YDR138W YOR191W 0.31151773 0.147099343 0.223156409
YNL004W YER164W 0.028502013 0 0.148688558
YNL004W YNL253W 0.516427908 0 0.148688558
YNL004W YPL127C 0.028502013 0.200338789 0.148688558
YNL004W YNL139C 0.516427908 0.200338789 0.148688558
YNL139C YGL253W 0.272893246 0 0.139401363
YNL139C YNL253W 0.516427908 0 1
YNL139C YOR191W 0.31151773 0.147099343 0.223156409
YDR139C YDL093W 0.240479815 0 0.063869073
YDR139C YNL281W 0.135388994 0 0.058813611
YDR139C YOR100C 0.063674894 0 0.063869073
YDR139C YOR216C 0.028502013 0 0.063869073
YNL281W YER062C 0.248909505 0 0.128367254
YDR140W YIL050W 0.402561524 0 0.128367254
YIL050W YER111C 0.45133867 0 0.19871176
YIL050W YGL050W 0.240479815 0 0
YDR141C YNL297C 0.866295785 0 0.433974071
YDR141C YPL037C 0.028502013 0 0.063869073
YPL037C YDR221W 0.135388994 0 0.182983024
YPL037C YGL097W 0.028502013 0 0.026530917
YPL037C YNL168C 0 0 0.063869073
YDR145W YER148W 0.683346055 0.513129529 0.708405383
YDR145W YGL066W 0.565245763 0 1
YDR145W YGR130C 0 0 0.026530917
YDR145W YML015C 0.683346055 0.513129529 0.708405383
YDR145W YNR010W 0.318321256 0.513129529 0.378217219
YDR145W YPL011C 0.683346055 0.513129529 0.708405383
YER148W YDL065C 0.262580285 0.147099343 0.117746131
YER148W YHR036W 0.141123268 0 0.139401363
YER148W YGR246C 0.874528843 1 0.949718173
YER148W YNL138W 0.160579971 0.147099343 0.209115134
YER148W YPL011C 0.683346055 0.513129529 0.708405383
YGL066W YHR064C 0.43240374 0.123110421 0.026530917
YGL066W YLL026W 0.135388994 0.123110421 0.139401363
YGR130C YGR177C 0 0 0.212100908
YGR130C YMR031C 0 0 0.788602979
YML015C YML098W 0.683346055 0.513129529 0.708405383
YML015C YPL011C 0.683346055 0.513129529 0.708405383
YDR147W YHR087W 0.132196165 0 0.058813611
YHR087W YIL162W 0.063674894 0 0.06481985
YDR148C YDR103W 0.055521238 0 0.06481985
YDR148C YIL125W 1 0.123110421 0.949718173
YDR152W YGR173W 0 0 0.058813611
YDR152W YIL152W 0 0 0
YGR173W YOL061W 0 0 0.058813611
YGR173W YPL235W 0 0 0.026530917
YDR153C YKL023W 0 0 0.063869073
YDR153C YPR189W 0.028502013 0 0.091815765
YPR189W YDR280W 1 0 0.091815765
YPR189W YOR206W 0.164766101 0 0.091815765
YDR156W YJR063W 1 0.123110421 0.742127949
YDR156W YPR010C 1 0.656096715 0.742127949
YDR156W YJL148W 1 0.656096715 0.742127949
YDR156W YOR210W 0.603277548 0.656096715 0.742127949
YDR156W YPR049C 0.128368209 0 0.026530917
YDR156W YPR110C 0.603277548 0.656096715 0.742127949
YJR063W YJL148W 1 0.123110421 0.742127949
YJR063W YOR210W 0.603277548 0.123110421 0.742127949
YJR063W YPR010C 1 0.123110421 0.742127949
YJR063W YPR110C 0.603277548 0.123110421 0.742127949
YPR010C YDR280W 0.164766101 0 0.34093377
YPR010C YHR143W-A 0.603277548 0.656096715 0.742127949
YPR010C YJL148W 1 0.656096715 0.742127949
YPR010C YOR210W 0.603277548 0.656096715 0.742127949
YPR010C YPR110C 0.603277548 0.656096715 0.742127949
YDR159W YDR264C 0.279976662 0 0.212100908
YDR159W YIL034C 0.458087142 0.273826385 0.19871176
YDR159W YDR427W 0.228431947 0 0.19871176
YFR053C YGL253W 1 0.87451981 0.277699351
YFR053C YLR231C 0.226193778 0.123110421 0.06481985
YFR053C YLR131C 0.080830797 0 0.277699351
YFR053C YLR135W 0.307197262 0.123110421 0.06481985
YFR053C YOR081C 0.257839194 0.244946187 0.063869073
YDR166C YDR385W 0.160579971 0.147099343 0.148688558
YDR166C YMR214W 0.232491928 0.273826385 0.063869073
YDR166C YJL138C 0.160579971 0.147099343 0.182983024
YDR166C YPR114W 0 0 0.063869073
YDR385W YER023W 0.160579971 0 0.063869073
YDR385W YGR187C 0 0 0.063869073
YDR385W YHL014C 0 0.147099343 0.063869073
YDR385W YIR007W 0 0 0.063869073
YDR385W YJL046W 0.135388994 0 0.063869073
YDR385W YNL045W 0.135388994 0 0.063869073
YDR385W YKL191W 0.135388994 0 0.063869073
YDR385W YMR031C 0 0 0.063869073
YDR385W YOR133W 0.410790644 1 0.666408922
YMR214W YEL030W 0.483572092 0 0.223156409
YDR169C YER090W 0.19372976 0 0.058813611
YER090W YKL211C 0.96972108 1 0.920846477
YBR169C YKL210W 0.135388994 0.123110421 0.058813611
YBR169C YPL012W 0.080830797 0 0.063869073
YJR148W YLR418C 0.226193778 0 0.139401363
YPR035W YLR048W 0.209373362 0 0.063869073
YER095W YHR058C 0.164766101 0 0.223156409
YER095W YML032C 0.875666163 1 0.360224298
YHR039C YER162C 0.31151773 0 0.06481985
YHR039C YGL008C 0.028502013 0.123110421 0.06481985
YDR392W YNL175C 0 0 0.223156409
YDR485C YDR334W 1 0 0.830034801
YDR485C YJL081C 0.508438023 0.147099343 0.830034801
YDR485C YML041C 1 0.147099343 0.830034801
YDR485C YPL235W 0.508438023 0 0.830034801
YDR201W YGL061C 0.691804 1 0.739836768
YDR201W YGR113W 0.691804 1 0.739836768
YDR201W YKL052C 0.691804 1 0.737057687
YDR201W YKR083C 0.691804 1 0.737057687
YGL061C YKL052C 0.691804 1 0.737057687
YGL061C YKR083C 0.691804 1 0.737057687
YGL061C YOR304C-A 0.028502013 0 0.063869073
YGR113W YKL052C 0.691804 1 0.737057687
YGR113W YKR083C 0.691804 1 0.737057687
YKL052C YKR083C 0.691804 1 0.737057687
YKR083C YBR233W-A 0.691804 0 0.737057687
YDR202C YJR033C 1 0 0.874544634
YDR207C YIL084C 1 0.756850771 0.855948111
YIL084C YMR263W 1 0.756850771 0.855948111
YIL084C YNL097C 1 0.756850771 0.855948111
YIL084C YNL330C 1 0.756850771 0.855948111
YIL084C YPL181W 1 0.756850771 0.855948111
YDR211W YKR026C 0.71620187 1 0.81621121
YDR211W YLR291C 0.71620187 1 0.81621121
YDR211W YGR083C 0.71620187 1 0.81621121
YKR026C YGR083C 0.71620187 1 0.81621121
YLR291C YGR083C 0.71620187 1 0.81621121
YLR291C YAR015W 0.135388994 0 0.06481985
YDR213W YML111W 0.063674894 0.147099343 0.058813611
YDR221W YBR229C 0.028502013 0.749039619 1
YDR226W YER078C 0.063674894 0.123110421 0.3438158
YLR442C YLR278C 0 0.329626565 0.139401363
YML041C YJL081C 0.508438023 0.511532063 0.830034801
YML041C YLR085C 1 0.698574812 0.830034801
YML041C YDR334W 1 0 0.830034801
YML041C YNL107W 1 0 0.830034801
YML041C YPL235W 0.508438023 0 0.830034801
YDR233C YPL154C 0.128368209 0 0.199050162
YPL154C YHR146W 0 0 0.06481985
YPL154C YJL146W 0.028502013 0 0.06481985
YDR234W YPL048W 0.132196165 0 0.06481985
YDR234W YEL034W 0.11861081 0 0.199050162
YDR234W YHR064C 0.11861081 0.123110421 0.063869073
YDR234W YLL026W 0.11861081 0.123110421 0.06481985
YDR234W YLR058C 0.226193778 0.123110421 0.063869073
YDR237W YDR322W 0.454182188 1 1
YDR237W YNL005C 0.454182188 1 1
YDR322W YCR003W 0.454182188 1 1
YDR322W YDR405W 0.454182188 1 1
YDR322W YLR312W-A 0.454182188 1 1
YDR322W YNL252C 0.454182188 1 1
YDR322W YDR462W 0.454182188 1 1
YDR322W YNL005C 0.454182188 1 1
YFR051C YGL137W 0.615425288 0 1
YDR267C YHR122W 0.128368209 0 0.128367254
YHR122W YIL128W 0.028502013 0 0.139401363
YDR280W YGR158C 1 0 1
YDR280W YHR069C 1 0 1
YDR280W YHR081W 1 0 0.941077615
YDR280W YJR125C 0.228431947 0 0.209115134
YDR280W YLR432W 0.149668025 0 0.058813611
YDR280W YOL142W 1 0 1
YDR280W YOR076C 1 0 1
YDR280W YPR190C 0.164766101 0 0.223156409
YGR158C YHR069C 1 0 1
YGR158C YHR081W 1 0 0.941077615
YGR158C YOL142W 1 0 1
YGR158C YOR076C 1 0 1
YHR069C YHR081W 1 0 0.941077615
YHR069C YOL142W 1 0 1
YHR069C YOR076C 1 0 1
YLR432W YGR237C 0 0 0.058813611
YLR432W YHR216W 0.920836514 1 0.058813611
YLR432W YLR187W 0 0 0.058813611
YLR432W YML056C 0.410790644 1 0.058813611
YLR432W YNL067W 0.209373362 0 0.063869073
YLR432W YOR360C 0.209373362 0.123110421 0.058813611
YOL142W YJR051W 0.055521238 0 0.06481985
YOL142W YBR025C 0.12693783 0 0.058813611
YOL142W YOR076C 1 0.147099343 1
YDR283C YDR181C 0.314868839 0.244946187 0.209115134
YDR283C YGR167W 0.028502013 0 0.148688558
YDR283C YKL101W 0.506904997 0.443169629 0.209115134
YDR283C YLL005C 0.028502013 0 0
YDR283C YMR255W 0.209373362 0 0.148688558
YDR283C YNL047C 0.19372976 0 0.017693444
YDR283C YPR052C 0.262580285 0 0.209115134
YDR181C YKL212W 0.063674894 0.123110421 0.117746131
YDR181C YMR127C 0.584963241 0.611525468 1
YGR167W YGL206C 0.481115895 1 0.830034801
YGR167W YKL069W 0 0 0.06481985
YGR167W YIL096C 0 0 0.117746131
YLL005C YDR523C 1 0 0
YLL005C YKR078W 0 0 0
YLL005C YHR198C 0 0 0
YMR255W YGL122C 0.516427908 0 0.139401363
YMR255W YOR046C 0.615425288 0 0.620191341
YNL047C YPL231W 0.028502013 0 0.017693444
YPR052C YML106W 0.149668025 0 0.139401363
YDR287W YNL035C 0 0 0
YDR289C YGL246C 0.800385931 0 0
YDR289C YOR048C 0.800385931 0 0
YGL246C YOR048C 0.800385931 0 0.128367254
YOR048C YDR326C 0.028502013 0 0.199050162
YDR295C YNL021W 1 0.756850771 1
YDR295C YPR179C 1 0.756850771 1
YNL021W YKL134C 0.279976662 0.222292016 0.06481985
YNL021W YPR179C 1 0.756850771 1
YNL021W YOR138C 0.240479815 0.147099343 0.139401363
YPR179C YHR158C 0.339788398 0 0.026530917
YDR299W YER127W 0.34631639 0 0.272147062
YDR299W YGR145W 0.350111051 0 0.535023088
YDR301W YOR093C 0 0 0
YDR301W YGR156W 0.758944949 0.393233403 0.742127949
YDR301W YJR093C 0.758944949 0.393233403 0.742127949
YDR301W YKL059C 0.758944949 0.393233403 0.742127949
YDR301W YKR002W 0.758944949 0 0.742127949
YDR301W YLR277C 0.758944949 0.393233403 0.742127949
YDR301W YMR033W 0.318029535 0 0.19871176
YOR093C YKL058W 0 0 0
YOR093C YNL024C 0 0 0
YOR093C YPR144C 0 0 0
YGR054W YJL092W 0.141123268 0 0.054227174
YDR304C YDR248C 0 0.123110421 0.063869073
YDR304C YHL008C 0 0 0.06481985
YDR304C YHR097C 0 0 0.06481985
YDR304C YHR185C 0 0 0
YDR304C YMR016C 0 0 0.06481985
YDR304C YFR030W 0 0.123110421 0.026530917
YMR016C YGL048C 0.028502013 0 0.128367254
YMR016C YBL063W 0.128368209 0 0.054227174
YDR310C YOR279C 0.645009255 0.147099343 0.139401363
YDR311W YER168C 0.164766101 0 0.223156409
YDR311W YGR098C 0.227241572 0 0.139401363
YER168C YLR085C 0.028502013 0.123110421 0.223156409
YCR003W YNL005C 0.454182188 1 1
YDR405W YLR439W 0.209373362 1 1
YDR405W YNL005C 0.454182188 1 1
YDR405W YNL284C 0.454182188 1 1
YDR405W YPL173W 0.454182188 1 1
YLR312W-A YPL173W 0.454182188 1 1
YNL252C YDR462W 0.454182188 1 1
YNL252C YMR193W 0.454182188 1 1
YNL252C YNL005C 0.454182188 1 1
YDR324C YGR128C 1 0 0.84464456
YDR324C YHR196W 1 0 0.84464456
YDR324C YJL109C 1 0 0.84464456
YDR324C YDR398W 1 0 0.84464456
YDR324C YEL055C 0.272893246 0 0.34093377
YDR324C YPL126W 1 0 0.84464456
YDR324C YPR144C 0.47752789 0 0.605888772
YGR128C YDR398W 1 0 0.84464456
YGR128C YEL055C 0.272893246 0 0.34093377
YGR128C YGR200C 0.300507449 0 0.182983024
YGR128C YHR196W 1 0.663695038 0.84464456
YGR128C YJL109C 1 0.663695038 0.84464456
YGR128C YPL126W 1 0.663695038 0.84464456
YHR196W YDR398W 1 0 0.84464456
YHR196W YEL055C 0.272893246 0 0.34093377
YHR196W YJL109C 1 0.663695038 0.84464456
YHR196W YPL126W 1 0.663695038 0.84464456
YJL109C YDR398W 1 0 0.84464456
YJL109C YEL055C 0.272893246 0 0.34093377
YJL109C YER131W 0.274872651 0 0.272147062
YJL109C YJR002W 0.615425288 0 0.605888772
YJL109C YPL126W 1 0.663695038 0.84464456
YDR326C YJL095W 0.028502013 0 0.026530917
YDR334W YGR002C 1 0 0.830034801
YDR334W YJL081C 0.508438023 0.526783617 0.830034801
YDR334W YLR085C 1 0.526783617 0.830034801
YDR334W YNL107W 1 0.123110421 0.830034801
YDR334W YPL235W 0.508438023 0.526783617 0.830034801
YDR353W YHR106W 0.71620187 1 0.063869073
YDR354W YER065C 0.328391566 0.123110421 0
YER065C YJL168C 0.226193778 0.123110421 0
YER065C YLR270W 0.063674894 0.123110421 0
YDR357C YEL005C 0 0 0.058813611
YDR357C YKL061W 0 0 0.063869073
YEL005C YLR408C 0 0 0.063869073
YEL005C YGL079W 0 0 0.063869073
YEL005C YNL086W 0 0 0.063869073
YKL061W YGL079W 0 0 0.463231486
YKL061W YLR362W 0 0 0.063869073
YKL061W YLR408C 0 0 0.463231486
YDR359C YNL136W 0.40691879 0 0.808531813
YDR359C YPR023C 0.40691879 0.611525468 0.808531813
YDR359C YEL018W 0.385568545 0 0.808531813
YDR359C YGR002C 0.40691879 0 0.830034801
YNL136W YEL018W 0.385568545 0 0.808531813
YNL136W YGR002C 0.565245763 0 0.808531813
YNL136W YHR099W 0.565245763 0 0.808531813
YNL136W YJL081C 0.565245763 0 0.808531813
YNL136W YNL107W 0.385568545 0 0.808531813
YNL136W YPR023C 0.565245763 0 0.808531813
YPR023C YEL018W 0.385568545 0 0.808531813
YPR023C YJL081C 0.565245763 0.611525468 0.808531813
YPR023C YPL139C 1 0.756850771 1
YPR023C YNL330C 1 0.756850771 1
YPL208W YGR090W 0.080830797 0 0.139401363
YPL208W YJR110W 0.063674894 0.123110421 0.058813611
YPL208W YLR424W 0.080830797 0.123110421 0.139401363
YJR084W YPR045C 0.502981709 0 0.128367254
YHR089C YGR283C 0 0 0.34093377
YKL015W YLL010C 0.141123268 0 0.017693444
YDR369C YNL084C 0.458239705 0.273826385 0.10842611
YNL084C YIR006C 1 1 0.7724656
YDR372C YLR149C 0 0 0
YDR378C YER146W 0.502981709 0.393233403 1
YDR378C YLR438C-A 0.502981709 0.393233403 1
YDR378C YER112W 0.502981709 0.243570982 1
YDR378C YGR091W 0.435621101 0 0.805905952
YDR378C YJR022W 0.502981709 0.393233403 1
YDR378C YMR268C 0.502981709 0.243570982 1
YDR378C YNR011C 0.435621101 0 0.272147062
YER146W YNL092W 0 0 0
YER146W YJR022W 0.502981709 0.393233403 1
YER146W YLR275W 0.502981709 0.393233403 0.805905952
YER146W YLR438C-A 0.502981709 0.393233403 1
YLR438C-A YEL015W 0.369858496 0 0.272147062
YLR438C-A YER112W 0.502981709 0.243570982 1
YLR438C-A YNL118C 0.369858496 0.243570982 0.272147062
YLR438C-A YMR268C 0.502981709 0.243570982 1
YLR438C-A YNL147W 0.502981709 0.393233403 1
YDR379W YKR009C 0.028502013 0 0.10842611
YDR398W YKR092C 0.028502013 0 0.34093377
YDR398W YPL126W 1 0 0.84464456
YDR462W YNL005C 0.454182188 1 1
YDR462W YNL284C 0.454182188 1 1
YDR475C YOR289W 0 0 0
YIR001C YER003C 0.149668025 0 0.058813611
YIR001C YGR090W 0.164766101 0 0.026530917
YIR001C YMR198W 0.028502013 0 0.063869073
YJL125C YER030W 0.028502013 0 0.19871176
YJL125C YNL062C 0.669894199 1 1
YKL004W YJR105W 0.11861081 0.244946187 0.06481985
YKL075C YNL091W 0.19372976 0 0.058813611
YKL075C YNL164C 0 0 0.026530917
YLR085C YLR058C 0.028502013 0.123110421 0.058813611
YLR085C YLR187W 0 0 0.058813611
YLR333C YER131W 0.209373362 1 1
YLR333C YML056C 0.209373362 0 0.063869073
YML112W YJL006C 1 1 0.93424278
YML112W YKL139W 1 1 0.93424278
YMR237W YNL045W 0.080830797 0 0.06481985
YNL049C YPR181C 0.842767619 0 1
YNL177C YGL232W 0.12693783 0 0.06481985
YNL238W YOL031C 0.279976662 0 0.06481985
YPL195W YJL024C 0.758934174 0 1
YPL195W YPL212C 0.028502013 0 0.06481985
YDR383C YPR046W 0 0 0.548790112
YHL014C YDR502C 0 0 0
YHL014C YKR059W 0 0.147099343 0.063869073
YHL014C YOR133W 0 0.147099343 0.063869073
YIR007W YER043C 0 0 0.058813611
YIR007W YNL023C 0 0 0.058813611
YIR007W YJL130C 0 0 0.063869073
YIR007W YLL026W 0 0 0.058813611
YIR007W YMR205C 0 0 0.063869073
YIR007W YOR133W 0 0 0.063869073
YNL045W YKL029C 0.063674894 0.123110421 0.06481985
YDR386W YBR098W 1 1 0.920846477
YJL102W YLL022C 0.141123268 0.147099343 0.06481985
YNL103W YER040W 0.475197018 0.447816108 0.128367254
YNL244C YPL144W 0.028502013 0 0.058813611
YNL244C YOR361C 0.555519994 1 0.813478996
YDR390C YPR180W 0.758654224 1 0.920846477
YNL175C YKR086W 0 0 0.272147062
YNL175C YJL129C 0 0 0.017693444
YNL175C YOR310C 0 0 0.475829319
YDR419W YDR477W 0.248909505 0.330273689 0.117746131
YDR419W YEL026W 0.164766101 0 0.209115134
YDR419W YGL115W 0.164766101 0.330273689 0.117746131
YDR422C YDR477W 0.437264421 1 0.81621121
YDR422C YER129W 0.437264421 0.443169629 0.063869073
YDR422C YER162C 0.19372976 0 0.19871176
YDR422C YLR408C 0 0 0.06481985
YDR422C YGL115W 0.437264421 1 0.81621121
YDR477W YER129W 0.545618728 0.443169629 0.063869073
YDR477W YGL115W 0.933288918 1 1
YDR477W YGL208W 0.725515732 1 0.81621121
YER129W YGL115W 0.545618728 0.443169629 0.058813611
YER162C YKL159C 0.19372976 0.147099343 0.026530917
YER162C YOR310C 0.164766101 0 0.148688558
YLR408C YGL079W 0 0 0.463231486
YLR408C YNL086W 0 0 0.463231486
YDR424C YDR488C 0.447654196 0 1
YDR424C YKR082W 0.70960894 0 0.620191341
YKR082W YJL061W 1 1 0.620191341
YKR082W YIL115C 1 1 0.620191341
YKR082W YJL041W 1 1 0.620191341
YKR082W YKL210W 0.028502013 0 0.139401363
YDR425W YJL036W 0.65228884 1 0.463231486
YDR427W YGR232W 0.795907885 0 0.877316236
YDR427W YKL145W 0.413446782 0 1
YDR427W YLR421C 0.413446782 0 1
YDR427W YMR191W 0.028502013 0 0
YDR427W YGL048C 0.413446782 0 1
YDR427W YOR209C 0.240184702 0 0.026530917
YDR427W YPR040W 0.160579971 0 0.063869073
YGR232W YGL048C 0.379921118 0 0.877316236
YGR232W YKL145W 0.379921118 0 0.877316236
YKL145W YGL048C 0.413446782 0.711212898 1
YDR429C YER071C 0 0 0.058813611
YDR429C YOR361C 0.555519994 1 0.777787967
YER071C YIR003W 0 0 0.503049637
YER071C YIL152W 0 0 0
YOR361C YDR047W 0.11861081 0 0.058813611
YOR361C YDR408C 0.11861081 0 0.058813611
YOR361C YER030W 0.028502013 0.147099343 0.19871176
YOR361C YFR030W 0.055521238 0 0.182983024
YOR361C YGL016W 0.160579971 0 0.19871176
YOR361C YGR278W 0.12693783 0 0.272147062
YOR361C YLR423C 0.380423136 0.147099343 0.182983024
YOR361C YNL068C 0.262580285 0.200338789 0.026530917
YOR361C YPL051W 0.028502013 0 0.063869073
YOR361C YPL126W 0.262580285 0.243570982 0.272147062
YOR361C YPR041W 0.555519994 1 0.813478996
YDR436W YML016C 1 0.619405626 0
YML016C YKL193C 0.306142208 0 0.128367254
YDR440W YLR309C 0.028502013 0 0.06481985
YLR309C YHR169W 0.028502013 0 0.06481985
YLR309C YDR120C 0.323093074 0 0.06481985
YLR222C YJL069C 0.615425288 0 0.863760823
YLR222C YJL147C 0 0 0.06481985
YLR222C YLR129W 0.615425288 0.663695038 0.863760823
YDR452W YKR092C 0.028502013 0 0.139401363
YDR453C YGR185C 0.135388994 0.123110421 0.058813611
YDR453C YML028W 0.71620187 1 0.063869073
YGR185C YBL036C 0 0 0
YGR185C YMR158W 0.209373362 0 0.06481985
YGR185C YNR043W 0.226193778 0.123110421 0
YER171W YER062C 0.248909505 0.222292016 0.139401363
YDR495C YPR110C 0.180234305 0 0.19871176
YDR496C YPR144C 0.164766101 0 0.34093377
YPR144C YIL149C 0.164766101 0 0.272147062
YPR144C YNL162W 0.12693783 0 0.272147062
YPR144C YPR163C 0.12693783 0 0.272147062
YDR499W YJR096W 0.248909505 0 0.139401363
YDR502C YLR180W 1 1 0
YDR507C YIR022W 0.135388994 0.123110421 0.054227174
YDR507C YMR139W 0.379421298 0.46209163 0.026530917
YIR022W YLR314C 0.180234305 0 0.212100908
YIR022W YML012W 0.244387339 0 0.06481985
YDR515W YOL139C 0.410790644 0.243570982 0.272147062
YDR515W YPR188C 0.028502013 0.147099343 0.063869073
YOL139C YGL049C 0.555519994 1 0.81621121
YOL139C YGR162W 0.555519994 1 0.81621121
YOL139C YML017W 0 0 0.063869073
YOL139C YKR059W 0.555519994 1 0.81621121
YOL139C YOR276W 0.402561524 0 0.19871176
YPR188C YHR023W 0.841673027 0 1
YDR517W YDL099W 0.561759034 0 0.734609875
YDR517W YIL109C 0.561759034 0 1
YDR517W YPR181C 0.561759034 0 1
YDR519W YOL088C 0 0.534275941 0.354309645
YOL088C YPR117W 0 0 0
YDR523C YGL062W 0.135388994 0.123110421 0.063869073
YDR532C YGL093W 0.344098675 0 0.557930541
YDR533C YLR314C 0.028502013 0.147099343 0.017693444
YDR533C YMR322C 0 1 0
YLR314C YKR011C 0 0 0.054227174
YEL012W YLR410W 0.489954131 0.123110421 0.058813611
YEL013W YNL168C 0 0 0.06481985
YEL015W YBR094W 0.369858496 0 0.69712395
YEL015W YNL118C 1 0 0.69712395
YEL015W YOL149W 0.369858496 0 0.69712395
YBR094W YKR009C 0.244081967 0 0.063869073
YBR094W YOL149W 0.369858496 0 0.69712395
YNL118C YGL068W 0.080830797 0 0.272147062
YNL118C YOL149W 0.749057685 1 0.69712395
YEL018W YHR099W 0.385568545 0 0.808531813
YEL018W YJL081C 0.385568545 0 0.808531813
YEL018W YNL107W 0.385568545 0 0.808531813
YEL018W YGR002C 0.385568545 0 0.808531813
YJL081C YGR002C 0.565245763 0.147099343 0.830034801
YJL081C YEL044W 0 0 0.139401363
YJL081C YGL150C 0.508438023 1 0.850948774
YJL081C YNL107W 0.508438023 0.611525468 0.830034801
YJL081C YLR052W 0.508438023 0 0.850948774
YJL081C YNL059C 0.508438023 1 0.850948774
YJL081C YOR141C 0.508438023 1 0.850948774
YJL081C YPL235W 0.508438023 1 0.850948774
YNL107W YGR002C 1 0 0.830034801
YEL021W YMR074C 0.028502013 0 0.063869073
YMR074C YNL256W 0.028502013 0 0.06481985
YOR305W YLR275W 0 0 0.06481985
YEL025C YLR452C 0 0 0.017693444
YEL025C YMR276W 0 0 0.128367254
YLR452C YNL327W 0.028502013 0 0.316028591
YLR452C YML085C 0.494274471 0 0.017693444
YMR276W YNL268W 0 0 0.06481985
YMR276W YOR042W 0 0 0.026530917
YMR276W YPR002W 0.266038663 0 0.06481985
YEL026W YMR031C 0 0 0.06481985
YEL030W YJL138C 0.160579971 0.322740168 0.209115134
YEL030W YKL191W 0.135388994 0 0.063869073
YEL030W YLR203C 0.346690233 0 0.216159987
YEL034W YJR047C 1 1 0.778764374
YEL034W YKL212W 0.063674894 0 0.199050162
YEL034W YPL144W 0.30000872 0 0.063869073
YEL034W YKL047W 0 0 0.063869073
YEL034W YLR069C 0.266038663 1 0.199050162
YKL212W YHR216W 0.063674894 0.123110421 0.117746131
YKL212W YPL099C 0 0 0.199050162
YPL144W YEL039C 0.028502013 0 0.063869073
YPL144W YLR021W 0.816188077 0 0.026530917
YPL144W YMR131C 0.228431947 0 0.026530917
YJR065C YIL062C 0.699294756 0 0.828085299
YJR065C YKL013C 0.699294756 0 0.828085299
YJR065C YMR028W 0.363177716 0.222292016 0.468570279
YJR065C YLR203C 0.56781236 0 0.117746131
YJR065C YLR370C 0.699294756 0 0.828085299
YLL050C YGL063W 0.028502013 0 0.063869073
YLL050C YNL138W 0.464206933 0.534275941 0.7724656
YEL040W YDR272W 0.345572357 0.123110421 0.063869073
YDR272W YLR043C 0.248909505 0.123110421 0.063869073
YDR272W YOR081C 0.244081967 0.352403259 0.058813611
YEL043W YKL142W 0 0 0.063869073
YKL142W YKL048C 0 0 0.063869073
YKL142W YFL054C 0 0 0.017693444
YKL142W YJL129C 0 0 0.017693444
YKL142W YNL067W 0 0 0.063869073
YEL044W YGL150C 0 0 0.139401363
YEL044W YLR052W 0 0 0.139401363
YEL044W YNL059C 0 0 0.139401363
YEL044W YOR141C 0 0 0.139401363
YEL044W YPL235W 0 0 0.139401363
YGL150C YLR052W 0.584963241 0 0.850948774
YGL150C YOR141C 0.508438023 1 0.850948774
YGL150C YPL235W 0.508438023 1 0.850948774
YEL047C YLR058C 0.11861081 0.123110421 0.57909821
YEL055C YPL126W 0.272893246 0 0.34093377
YEL060C YOR168W 0.135388994 0.123110421 0.063869073
YER006W YNL110C 0.274872651 0.393233403 0.619530009
YER006W YNR053C 0.310149944 1 0.619530009
YNL110C YHR052W 0.498115371 0.147099343 0.619530009
YNL110C YOR206W 0.274872651 0 0.619530009
YNL110C YPL093W 0.498115371 0.147099343 0.619530009
YNR053C YPL093W 0.717202427 0 0.619530009
YER007W YOR349W 1 0.652263807 0
YKL100C YMR170C 0 0 0
YLR181C YDR486C 0.723767878 0 0.262493964
YPL210C YPL243W 0.977865066 0.722119546 0.84464456
YER030W YBL067C 0 0 0
YER030W YPL090C 0.128368209 0 0.148688558
YBL067C YOL087C 0 0 0
YER040W YNL229C 0.749057685 0.147099343 0.277699351
YNL229C YPL235W 0.160579971 0.123110421 0.026530917
YER047C YDL008W 0 0.123110421 0.026530917
YER048W-A YKL192C 0.055521238 0 0.216159987
YER049W YDR120C 0.164766101 0 0.139401363
YGR215W YMR188C 0.454182188 1 1
YHR216W YML056C 0.410790644 1 0.058813611
YJR031C YGL050W 0.028502013 0 0
YJR031C YJL197W 0 0 0.06481985
YKL054C YJL180C 0.128368209 0 0.06481985
YER059W YPL031C 0.844623324 0 0.676462915
YPL031C YGR233C 0.369858496 0 0.128367254
YPL031C YLR190W 0.227241572 0 0.06481985
YER062C YGL090W 0.266038663 0 0.139401363
YER062C YIL045W 0.467394361 0 0.058813611
YER062C YKL069W 0.248909505 0.123110421 0.128367254
YKL157W YDL241W 0 0 0
YKR038C YJL184W 0.564472872 0.816174844 0.81621121
YKR038C YML036W 0.564472872 0 0.81621121
YLR370C YKL013C 0.699294756 0 0.828085299
YER069W YPR046W 0.028502013 0 0.223156409
YER070W YIL066C 0.777759997 1 0.841692953
YER070W YJL026W 0.777759997 1 0.841692953
YJL026W YGR180C 0.777759997 1 0.841692953
YER081W YIL074C 0.69071692 1 0.058813611
YER086W YLR355C 0.767845628 0.123110421 0.216159987
YER110C YJL138C 0.410790644 0 0.209115134
YER110C YMR031C 0 0 0.212100908
YER110C YNL122C 0 0 0.06481985
YER110C YOL034W 0.080830797 0 0.360224298
YJL138C YGL049C 0.555519994 1 0.81621121
YJL138C YDR021W 0.12693783 0.600639426 0.209115134
YJL138C YDR239C 0 0 0.666408922
YJL138C YER036C 0.028502013 0.322740168 0.666408922
YJL138C YGR041W 0.209373362 0 0.017693444
YJL138C YGR103W 0.12693783 0 0.272147062
YJL138C YGR162W 0.555519994 1 0.81621121
YJL138C YKR059W 0.555519994 1 0.81621121
YJL138C YLR023C 0.160579971 0.147099343 0.063869073
YJL138C YLR380W 0.227241572 0 0.468570279
YMR031C YMR086W 0 0 0.063869073
YER111C YOR083W 0.627461659 0 0.139401363
YER111C YPL160W 0.262580285 0 0.026530917
YPL160W YDL004W 0.226193778 0.123110421 0.063869073
YPL160W YER166W 0.226193778 0.123110421 0.063869073
YPL160W YKR022C 0.164766101 0 0.063869073
YER112W YGR091W 0.444084882 0 0.805905952
YER112W YNL147W 0.502981709 0.243570982 1
YGR091W YNL147W 0.435621101 0 0.805905952
YGR091W YNR011C 0.444084882 0 0.272147062
YNL147W YJR022W 0.502981709 0.393233403 1
YNL147W YLR275W 0.502981709 0.393233403 0.805905952
YER125W YJL084C 0.737024591 0.273826385 0.063869073
YER125W YMR275C 0.752246321 0.669870434 0.584577579
YER125W YOR124C 0.806016558 0.123110421 0.063869073
YER125W YOR322C 0.737024591 0.273826385 0.06481985
YER125W YHR131C 0 0 0.063869073
YER125W YOR138C 0.436439806 0.273826385 0.128367254
YJL084C YJR005W 0.327122566 0 0.063869073
YOR124C YGR061C 0.063674894 0.123110421 0.058813611
YOR124C YOR138C 0.708365524 0 0.058813611
YFR003C YKL193C 0.625385176 0.641873284 0.128367254
YLR028C YBR228W 0.149668025 0.222292016 0.026530917
YLR028C YMR120C 0.749057685 1 0.277699351
YER136W YLR262C 0.327122566 0 0.017693444
YER136W YOR089C 0.327122566 0 0.017693444
YLR262C YHR064C 0.028502013 0.322740168 0.063869073
YNL092W YGR074W 0 0 0
YDL065C YMR108W 0.055521238 0.147099343 0.06481985
YER157W YPR105C 1 0 0.828085299
YER157W YML071C 0.774990785 0 0.828085299
YPR105C YGR120C 1 0 0.828085299
YPR105C YML071C 0.774990785 0 0.828085299
YPR105C YNL051W 0.774990785 0 0.828085299
YER159C YDR397C 0.503899329 0.669870434 0.128367254
YER161C YLL022C 0.386096069 0.147099343 0.139401363
YER164W YGL019W 0.284664994 0.657836473 0.223156409
YER164W YOR039W 0.284664994 0 0.223156409
YER164W YOR061W 0.284664994 0.123110421 0.223156409
YFR017C YPR184W 0 0 0.063869073
YFL002C YER060W 0.028502013 0 0.017693444
YFL002C YMR097C 0.128368209 0.322740168 0.117746131
YFL002C YOR355W 0.055521238 0 0.139401363
YFL007W YHR064C 0.135388994 0 0.026530917
YFL007W YLL026W 0.345572357 0 0.128367254
YDL003W YJL074C 0.749280038 0.147099343 1
YPL155C YHR158C 0.434001092 0 0.063869073
YFL021W YPL190C 0.318029535 0.200338789 0.128367254
YPL190C YNL251C 0.788564877 0.705503138 0.128367254
YFL023W YLR200W 0.277090366 0 0.063869073
YFL034W YKL135C 0 0 0.212100908
YFL037W YGR155W 0.028502013 0 0.06481985
YFL037W YJL159W 0.128368209 0.327706907 0.017693444
YFR009W YGL195W 0.646975846 0 0.778764374
YFR009W YHL039W 0 0 0.063869073
YDL175C YOL115W 1 1 0.79539111
YPR184W YHR023W 0.028502013 0.222292016 0.063869073
YPR184W YML078W 0.36849071 0.123110421 0.199050162
YFR021W YHR070W 0.12693783 0 0.117746131
YHR070W YJL154C 0.028502013 0 0.117746131
YFR024C-A YHR016C 0.69071692 0 0.7724656
YFR024C-A YMR259C 0 0 0.063869073
YFR024C-A YOR042W 0 0 0.063869073
YMR259C YBR061C 0 0 0.058813611
YMR259C YGR108W 0 0 0.058813611
YMR259C YOR042W 0 0 0.058813611
YFR025C YFR031C 0.028502013 0.222292016 0.026530917
YFR031C YDR325W 0.777759997 0 0.79539111
YFR031C YOR027W 0.028502013 0.147099343 0.063869073
YFR031C YLR272C 0.777759997 0 0.79539111
YDR325W YLR272C 0.920836514 0 0.79539111
YFR032C YKL058W 0 0 0
YKL058W YOR194C 0.553212668 0.513129529 1
YFR034C YHR008C 0.248909505 0 0.06481985
YFR034C YNL015W 0.248909505 0 0.06481985
YNL015W YOR168W 0.135388994 0 0.063869073
YFR037C YGR056W 1 0.526783617 0.781643901
YFR037C YKR008W 1 0.526783617 0.781643901
YFR037C YMR033W 1 0.526783617 0.781643901
YGR056W YKR008W 1 0.526783617 0.781643901
YGR056W YMR033W 1 0.526783617 0.781643901
YFR049W YFL018C 0.36849071 0 0.449065737
YFR050C YJL001W 0.458239705 0.711212898 1
YMR089C YKL128C 0 0 0.06481985
YGL253W YNL206C 0.313460575 0 0.128367254
YGL253W YOL097C 0.262580285 0.123110421 0.063869073
YLR231C YLR043C 0.149668025 0.123110421 0.06481985
YGL005C YGL223C 0.774990785 0 0.828085299
YGL005C YKL159C 0.028502013 0 0.063869073
YGL005C YML071C 0.774990785 0 0.828085299
YGL005C YNL051W 0.774990785 0 0.828085299
YGL223C YNL051W 0.774990785 0 0.828085299
YGL009C YGR171C 0.356050453 0.123110421 0.017693444
YGL009C YPL028W 0.329674824 0.123110421 0.017693444
YGL013C YMR297W 0.11861081 0 0.06481985
YMR297W YHR146W 0 0 0.06481985
YMR297W YOR137C 0 0 0
YGL017W YLR187W 0 0 0.058813611
YGL017W YLR418C 0.240479815 0 0.026530917
YGL017W YPL090C 0.135388994 0 0.063869073
YGL019W YKL088W 0.248909505 0.377398788 0.182983024
YGL019W YOR039W 1 0.637884999 0.863760823
YGL019W YGR090W 0.164766101 0 0.863760823
YGL019W YMR172W 0.313460575 0.363131869 0.223156409
YGL019W YOR061W 1 0 0.863760823
YKL088W YOR054C 1 1 0.874544634
YKL088W YOR061W 0.248909505 0.123110421 0.182983024
YOR039W YMR172W 0.313460575 0 0.223156409
YOR039W YOR061W 1 0 0.863760823
YGL044C YMR061W 0.758944949 1 0.714455863
YGL044C YOR250C 0.758944949 0.243570982 0.714455863
YGL048C YGL004C 0.413446782 0 0.277699351
YGL048C YGL141W 0.413446782 0.123110421 0.916174944
YGL049C YGL122C 0.12693783 0.243570982 0.063869073
YGL049C YGR162W 0.816188077 1 0.81621121
YGL049C YML017W 0 0 0.063869073
YGL057C YBR045C 0 0 0.063869073
YGL058W YCR066W 1 0.53787657 0.454250882
YGL058W YGR180C 0.149668025 0.123110421 0.19871176
YGL058W YLR024C 0.752246321 0.53787657 0.058813611
YGL058W YML101C 0 0 0.06481985
YGL058W YMR100W 0.752246321 0 0
YGR180C YPL191C 0 0 0.058813611
YLR024C YDR051C 0.055521238 0.123110421 0.058813611
YGL068W YML025C 0.209373362 1 0.539479025
YGL068W YLR069C 0.209373362 0 0.216159987
YML025C YKR006C 0.454182188 1 1
YML025C YKL167C 0.209373362 1 1
YML025C YPL173W 0.454182188 1 1
YCR079W YLL022C 0.240479815 0 0.223156409
YGR186W YOR210W 0.318029535 0 0.767877357
YGL073W YBL061C 0.467394361 0 0.063869073
YGL073W YJL194W 0.314868839 0.376909635 0.139401363
YGL073W YLR419W 0 0 0.199050162
YGL082W YBR223C 0 0 0.128367254
YBR223C YPL181W 0.164766101 0.222292016 0.139401363
YGL086W YJL030W 0.807049314 0 0.620191341
YGL094C YKL025C 0.720778595 1 0.920846477
YGL115W YOR142W 0.409485387 0.123110421 0.223156409
YOR142W YGR244C 1 1 0.216159987
YGL116W YNL024C 0 0.123110421 0.026530917
YNL024C YLR275W 0 0 0.026530917
YNL024C YPR047W 0 0.123110421 0.063869073
YGL120C YGL128C 1 0 0.523308369
YGL120C YKR022C 1 0 0.76253943
YGL120C YKR092C 0.028502013 0 0.34093377
YGL120C YLR424W 1 0.600639426 0.76253943
YGL120C YOL115W 0.369858496 0.123110421 0.34093377
YGL120C YOR310C 0.508438023 0 0.535023088
YGL120C YOR206W 0.444084882 0 0.475829319
YGL128C YLR424W 1 0 0.546614915
YKR022C YIL007C 0.30000872 0 0.139401363
YKR022C YCL047C 0 0 0
YKR022C YLL062C 0.132196165 0 0.063869073
YKR022C YML106W 0.149668025 0 0.139401363
YKR022C YLR424W 1 0 0.81621121
YKR092C YOR310C 0.028502013 0 0.34093377
YOL115W YER166W 0.149668025 0.123110421 0.06481985
YOL115W YIL079C 1 1 0.79539111
YOR310C YHR137W 0.132196165 0 0.139401363
YOR310C YOR078W 0.604182568 0 0.605888772
YOR310C YOL144W 0.350111051 0 0.34093377
YOR310C YPL235W 0.350111051 0 0.223156409
YOR310C YPR137W 0.34631639 0 0.75572833
YGL121C YLR278C 0 0 0
YGL121C YMR048W 0.431255594 0 0
YLR278C YHR137W 0 0 0.128367254
YMR048W YHL009W-B 0.028502013 0 0.139401363
YMR048W YJL066C 0 0 0.06481985
YMR048W YML085C 0.623586528 0 0.209115134
YMR048W YGR136W 0.160579971 0 0.139401363
YMR048W YOL154W 0 0 0.06481985
YMR048W YOR153W 0.19372976 0 0.06481985
YMR048W YNL273W 1 0 0.723144819
YGL124C YBR131W 0.69071692 0 0.212100908
YGL124C YML007W 0.055521238 0 0.117746131
YGL125W YPL023C 0 1 0
YGL130W YPL228W 0.874528843 0.123110421 1
YGL131C YIL101C 0 0.329626565 0.139401363
YGL137W YDR047W 0.028502013 0 0.06481985
YGL137W YLR260W 0.028502013 0 0.017693444
YGL137W YML012W 0.561759034 0 0.500815158
YGL137W YNL287W 0.615425288 0 1
YGL137W YPL010W 0.615425288 0 1
YGL155W YKL019W 0 1 0.920846477
YJL023C YML091C 0 0 0.199050162
YJL023C YPR116W 0 0 0.199050162
YGL164C YOR185C 0 0 0.128367254
YGL172W YJL041W 1 1 0.962435673
YGL172W YGR119C 1 1 0.962435673
YJL041W YGR078C 0.30000872 0 0.19871176
YJL041W YGR119C 1 1 0.962435673
YJL041W YIL115C 1 1 0.933298518
YJL041W YEL003W 0.30000872 0 0.19871176
YJL041W YJL061W 1 1 0.933298518
YGL195W YML093W 0.12693783 0 0.272147062
YML093W YCR072C 0.274872651 0 0.34093377
YML093W YLR380W 0.128368209 0 0.06481985
YGL197W YBR225W 0 0 0
YGL197W YLR310C 0.435195426 0 0.06481985
YBR225W YLR310C 0 0 0
YGL200C YFR015C 0.028502013 0 0.06481985
YGL200C YML012W 0.561759034 0 0.797149476
YFR015C YJL137C 0.7420927 0.676398896 0.063869073
YFR015C YKR058W 0.7420927 0.676398896 0
YFR015C YLR258W 0.7420927 1 0.063869073
YMR125W YKR008W 0.164766101 0 0.19871176
YMR125W YJR041C 0.164766101 0 0.139401363
YMR125W YKL214C 0.028502013 0.243570982 0.139401363
YMR125W YOR098C 0.028502013 0.147099343 0.19871176
YMR125W YPL178W 0.502981709 0.705503138 1
YNL162W YAL067C 0 0 0.017693444
YNL162W YIR021W 0.12693783 0 0.063869073
YNL162W YLR113W 0.141123268 0 0.063869073
YNL162W YNL091W 0 0 0.063869073
YNL162W YOL097C 0.209373362 0 0.063869073
YOR101W YNL098C 0.9497113 1 0.384990793
YDR255C YLR199C 0.028502013 0 0.063869073
YGL232W YPL212C 0.518095219 0 0.128367254
YGL234W YLR258W 0.11861081 0.123110421 0.058813611
YLR258W YGR264C 0.141123268 0.123110421 0.058813611
YLR258W YJL137C 0.7420927 0.676398896 0.058813611
YLR258W YKR058W 0.7420927 0.676398896 0
YKL108W YGR155W 0.132196165 0 0.06481985
YGR002C YPL235W 0.508438023 0 0.830034801
YPL235W YLR052W 0.508438023 0 0.850948774
YPL235W YNL059C 0.508438023 1 0.850948774
YPL235W YNL215W 0 0 0.139401363
YPL235W YOR141C 0.508438023 1 0.850948774
YGR005C YOR210W 0.318029535 0 0.578216686
YGR005C YGR072W 0.164766101 0 0.148688558
YOR210W YOR207C 0.578697618 0.656096715 0.708405383
YOR210W YJL140W 0.318029535 0 0.767877357
YOR210W YJL148W 0.603277548 0.656096715 0.742127949
YOR210W YOR224C 0.603277548 0.656096715 0.767877357
YOR210W YPR110C 0.603277548 0.656096715 0.742127949
YOR210W YPR190C 0.578697618 0.656096715 0.708405383
YGR006W YPR046W 0.028502013 0 0.148688558
YGR010W YLR328W 0.632376154 0.716181439 0.128367254
YGR013W YGR074W 0.502981709 0.243570982 0.885049586
YGR013W YLR275W 0.502981709 0.393233403 0.885049586
YGR031W YIL107C 0 0 0.063869073
YGR072W YHR077C 1 0 0.720816757
YHR077C YHL009W-B 0.028502013 1 0.026530917
YHR077C YHL024W 0.164766101 0.147099343 0.058813611
YHR077C YBR023C 0.160579971 0 0.058813611
YHR077C YDR034C 0.132196165 0.147099343 0.026530917
YHR077C YIR009W 0.369858496 0.147099343 0.272147062
YHR077C YML052W 0.028502013 0 0.148688558
YGR074W YJR022W 0.502981709 0.243570982 0.805905952
YGR074W YLR275W 0.502981709 0.243570982 0.900555794
YGR074W YPL213W 0.502981709 0.243570982 0.700744021
YGR074W YPR057W 0.502981709 0.243570982 0.700744021
YJR022W YMR268C 0.502981709 0.243570982 1
YJR022W YLR275W 0.502981709 0.393233403 0.805905952
YLR275W YJL035C 0.276076972 0 0.139401363
YLR275W YJL164C 0.080830797 0 0.148688558
YLR275W YPL213W 0.502981709 0.393233403 0.700744021
YLR275W YPR057W 0.502981709 0.393233403 0.700744021
YPL213W YIR009W 0.502981709 0.243570982 0.927181032
YGR076C YGR220C 0.209373362 1 1
YGR220C YDR332W 0 0 0.216159987
YGR220C YMR193W 0.209373362 1 1
YGR220C YNL284C 0.209373362 1 1
YGR078C YEL003W 0.97448784 0.708342723 0.863760823
YGR078C YJL179W 0.97448784 0.708342723 0.863760823
YGR078C YLR200W 0.97448784 0.708342723 0.863760823
YGR078C YML094W 0.97448784 0.708342723 0.863760823
YEL003W YJL179W 0.97448784 0.708342723 0.863760823
YEL003W YLR200W 0.97448784 0.708342723 0.863760823
YEL003W YML094W 0.97448784 0.708342723 0.863760823
YJL179W YML094W 0.97448784 0.708342723 0.863760823
YLR200W YJL005W 0.19372976 0 0.063869073
YLR200W YML094W 0.97448784 0.708342723 0.863760823
YMR012W YJL144W 0.028502013 0 0.058813611
YMR012W YNL234W 0 0 0.058813611
YGR237C YML056C 0 0 0.058813611
YGR237C YIL154C 0 0 0.058813611
YJR156C YLR423C 0.055521238 0.273826385 0
YLR079W YPR120C 0.663719248 0.713030651 0.128367254
YLR144C YGR136W 0.128368209 0 0.026530917
YGR087C YLR199C 0.028502013 0 0.058813611
YGR090W YKL078W 0.47752789 0 0.34093377
YGR090W YLR223C 0.164766101 0 0.81621121
YGR090W YNL176C 0 0 0.06481985
YGR090W YNL061W 0.350111051 0 0.475829319
YGR090W YOR206W 0.350111051 0 0.475829319
YKL078W YGR251W 0.47752789 0 0.34093377
YKL078W YOL041C 0.350111051 0 0.34093377
YGR103W YGR067C 0 0 0
YGR103W YJL192C 0.028502013 0 0.06481985
YGR103W YML059C 0.132196165 0 0.06481985
YGR103W YMR023C 0.300507449 0 0.117746131
YGR103W YMR076C 0.277090366 0 0.223156409
YGR103W YOR272W 0.498115371 0 0.949718173
YGR103W YMR049C 0.498115371 0 0.949718173
YGR103W YPL093W 0.498115371 0 0.619530009
YML059C YLR375W 0 0 0.06481985
YOR272W YMR049C 0.498115371 0 0.949718173
YGR119C YFR002W 1 1 0.962435673
YGR120C YML071C 0.774990785 0 0.828085299
YGR200C YPL086C 0.632376154 0 0.79539111
YGR200C YHR187W 0.632376154 0 0.79539111
YGR200C YIL096C 0 0 0.139401363
YGR200C YKL110C 0.632376154 0 0.128367254
YGR200C YLR384C 0.632376154 0 0.79539111
YGR200C YPL101W 0.632376154 0 0.79539111
YGR155W YHR007C 0.329674824 0.123110421 0.06481985
YGR155W YML085C 0.028502013 0 0.06481985
YGR155W YPL061W 0.421807253 0.123110421 0.199050162
YGR155W YML076C 0.305618313 0 0.199050162
YGR155W YMR323W 0 0.590701248 0.063869073
YML085C YJL159W 0.128368209 0.327706907 0.017693444
YML085C YML124C 1 1 1
YGR156W YKR002W 0.758944949 0 0.742127949
YGR156W YLR277C 0.758944949 0.393233403 0.742127949
YGR156W YNL222W 0.800385931 0.393233403 0.742127949
YGR156W YJR093C 0.758944949 0.393233403 0.742127949
YKR002W YJR093C 0.758944949 0 0.742127949
YKR002W YKL059C 0.758944949 0 0.742127949
YKR002W YLR277C 0.758944949 0.123110421 0.742127949
YLR277C YJR093C 0.758944949 0.393233403 0.742127949
YLR277C YKL059C 0.758944949 0.393233403 0.742127949
YLR277C YNL208W 0 0 0.148688558
YNL222W YGR043C 0.055521238 0.123110421 0.139401363
YGR170W YNL264C 0.516427908 0 0.063869073
YPL086C YHR187W 0.632376154 0 0.79539111
YPL086C YJL069C 0.300507449 0 0.182983024
YPL086C YLR384C 0.632376154 0 0.79539111
YPL086C YPL101W 0.632376154 0 0.79539111
YGR202C YOR098C 0.323093074 0 0.514039928
YDR332W YJL107C 0 0 0
YMR193W YKR085C 0.454182188 1 1
YMR193W YEL050C 0.209373362 1 1
YMR193W YNR022C 0.454182188 1 1
YMR193W YPL173W 0.454182188 1 1
YGR233C YOL001W 0.369858496 0.713030651 0.128367254
YML056C YBR011C 0.055521238 0.123110421 0.063869073
YML056C YGR062C 0.209373362 0 0.063869073
YML056C YOR360C 0.209373362 0.123110421 0.058813611
YGR238C YHR158C 1 0 0.564532396
YHR158C YER184C 0 0 0
YHR158C YMR124W 0 0 0.058813611
YHR158C YPR047W 0.128368209 0 0.063869073
YGR255C YNL330C 0.248909505 0 0.117746131
YNL330C YMR263W 1 0.756850771 0.855948111
YNL330C YNL097C 1 0.756850771 0.855948111
YNL330C YPL059W 0.248909505 0.123110421 0.223156409
YNL330C YPL139C 1 0.756850771 1
YNL330C YPL181W 1 0.756850771 0.855948111
YGR256W YHR183W 1 1 0.063869073
YHR183W YHR137W 0.226193778 0.123110421 0.06481985
YGR264C YLL022C 0.262580285 0 0.19871176
YHL009W-B YLR082C 0.028502013 0 0.128367254
YLR082C YKL112W 0.149668025 0 0.139401363
YHL024W YGL113W 0.434001092 0.147099343 0.026530917
YHL025W YJL176C 0.829759877 0.513129529 0.850948774
YHL025W YNR023W 0.508438023 0.513129529 0.850948774
YHL025W YOR290C 0.829759877 0.513129529 0.850948774
YHL025W YPL016W 0.829759877 0.513129529 0.850948774
YJL176C YFL049W 0.508438023 0.513129529 0.850948774
YJL176C YMR033W 0.829759877 0.513129529 0.850948774
YJL176C YNR023W 0.508438023 0.513129529 0.850948774
YJL176C YOR290C 0.829759877 0.513129529 0.850948774
YJL176C YPL016W 0.829759877 0.513129529 0.850948774
YNR023W YOR290C 0.508438023 0.513129529 0.850948774
YNR023W YPL016W 0.508438023 0.513129529 0.850948774
YOR290C YMR033W 0.829759877 0.526783617 0.850948774
YOR290C YFL049W 0.508438023 0.513129529 0.850948774
YOR290C YPL016W 0.829759877 0.513129529 0.850948774
YPL016W YMR033W 0.829759877 0.513129529 0.850948774
YHR012W YJL053W 0.65228884 0.595875835 0.949718173
YHR012W YJL154C 0.65228884 0.595875835 0.949718173
YHR012W YKL195W 0.244387339 0 0.212100908
YHR012W YOR132W 0.65228884 0.595875835 0.886370563
YJL053W YJL154C 1 0.595875835 0.949718173
YJL053W YOR069W 1 0.595875835 0.886370563
YJL053W YOR132W 0.65228884 0.595875835 0.886370563
YHR024C YLR163C 1 1 1
YHR039C-A YGL215W 0.160579971 0 0.19871176
YHR039C-A YKL082C 0.028502013 0 0.148688558
YHR039C-A YMR027W 0 0 0.06481985
YHR039C-A YMR264W 0.180234305 0 0.285057249
YHR054C YML091C 0 0 0
YML091C YOR355W 0.36849071 0 0.199050162
YML091C YPR116W 0.346690233 0 0.199050162
YHR062C YGR030C 1 1 1
YHR062C YLR145W 0.627896805 1 1
YHR062C YNL282W 1 1 1
YHR064C YLR135W 0.141123268 0.222292016 0.026530917
YHR064C YOR081C 0.227241572 0.222292016 0.058813611
YOR081C YLR058C 0.226193778 0.244946187 0.058813611
YOR081C YJR045C 0.227241572 0.222292016 0.063869073
YJL154C YPL070W 0 0 0.063869073
YJL154C YKL195W 0.279976662 0 0.285057249
YJL154C YOR069W 1 0.595875835 0.886370563
YJL154C YOR132W 0.65228884 0.595875835 0.886370563
YHR074W YLR216C 0.063674894 0.123110421 0.058813611
YLR216C YJL130C 0.160579971 0.123110421 0.063869073
YLR216C YLL026W 0.676422191 1 0.058813611
YHR076W YMR079W 0 0 0.06481985
YMR079W YKL091C 0.028502013 1 0.06481985
YHR082C YKL210W 0.240479815 0.123110421 0.128367254
YKL210W YAL012W 0.135388994 0.123110421 0.058813611
YKL210W YDR415C 0 0 0
YKL210W YLR084C 0.028502013 0 0.06481985
YKL210W YOR184W 0.063674894 0.123110421 0.058813611
YKL210W YMR108W 0.063674894 0.123110421 0.06481985
YHR085W YHR197W 0.717202427 0 0.378217219
YHR085W YNL182C 0.581589134 0 0.378217219
YHR197W YNL182C 0.581589134 0 0.378217219
YHR124W YIL156W 0.080830797 0 0.026530917
YHR124W YPR117W 0 0 0
YIL156W YLR014C 0.080830797 0 0.026530917
YPR117W YNL287W 0 0 0
YHR138C YIL094C 0.19372976 0 0
YHR138C YMR049C 0.128368209 0 0
YIL094C YNL304W 0.028502013 0.123110421 0.06481985
YIL094C YPR061C 0 0 0.199050162
YIL094C YKR003W 0.226193778 0 0.063869073
YMR049C YHL007C 0.160579971 0 0.026530917
YMR049C YLL008W 0.498115371 0 0.619530009
YHR143W-A YIR024C 0 0 0.06481985
YHR143W-A YPR110C 0.603277548 0.656096715 0.742127949
YHR156C YOR238W 0 0 0.026530917
YHR179W YMR201C 0.080830797 0 0.139401363
YHR187W YLR384C 0.632376154 0 0.79539111
YHR187W YPL101W 0.632376154 0 0.79539111
YHR201C YDR170C 0.028502013 0 0.277699351
YIL020C YJL080C 0.132196165 0 0.026530917
YJL080C YLL027W 0.132196165 0 0.117746131
YBR088C YKL113C 0.806016558 0 0.128367254
YKL160W YLR219W 0.164766101 0 0
YIL036W YNL094W 0.028502013 0 0.054227174
YIL036W YIL150C 0.31151773 0.376909635 0.139401363
YIL062C YNL073W 0.346690233 0 0.199050162
YDL045W-A YJL063C 0.454182188 1 0.539479025
YMR263W YGR263C 0.226193778 0.619405626 0.223156409
YMR263W YNL097C 1 0.756850771 0.855948111
YMR263W YPL139C 1 0.756850771 0.855948111
YMR263W YPL181W 1 0.756850771 0.855948111
YNL097C YKL185W 0.390406346 0.756850771 0.855948111
YNL097C YPL181W 1 0.800370325 0.855948111
YPL181W YPL139C 1 0.756850771 0.855948111
YIL091C YJR002W 0 0 0.34093377
YNL304W YML031W 0.244387339 0 0.06481985
YIL098C YJL180C 1 0 0.216159987
YIL098C YKL192C 0.055521238 0 0.216159987
YJL180C YNL315C 1 0.273826385 0.216159987
YBR011C YKR043C 0 0 0.063869073
YER001W YKL191W 0.240479815 0 0.063869073
YLR043C YKL191W 0.240479815 0 0.063869073
YIL107C YDR189W 0.160579971 0 0.063869073
YIL107C YGR209C 0.455145981 0.123110421 0.063869073
YIL107C YLR089C 0.43240374 0.244946187 0.063869073
YIL107C YML106W 0.226193778 0.244946187 0.058813611
YDR189W YLR026C 0.615425288 0.273826385 0.433974071
YGR209C YKL191W 0.240479815 0 0.063869073
YML106W YDR058C 0.226193778 0.123110421 0.06481985
YML106W YMR271C 1 1 0.058813611
YIL108W YMR149W 0.028502013 0 0.063869073
YIL108W YNL254C 0 0 0.058813611
YNL254C YLR131C 0 0 0.128367254
YNL254C YNL068C 0 0 0.128367254
YIL115C YOR046C 0.516427908 0 0.620191341
YIL115C YJL061W 1 1 0.933298518
YIL152W YJR092W 0 0 0
YLR014C YNL164C 0.160579971 0 0.128367254
YIL161W YNL023C 0 0 0.058813611
YIL161W YNL135C 0 0 0.063869073
YIL169C YOR334W 0 0 0
YOR334W YPR151C 0.135388994 0 0.3438158
YIR010W YAL034W-A 0.517689981 0 0.841692953
YIR010W YJR112W 0.517689981 0 0.841692953
YIR010W YPL233W 0.517689981 0 0.841692953
YAL034W-A YJR112W 0.517689981 0 0.841692953
YAL034W-A YPL233W 0.517689981 0 0.841692953
YJL005W YNL138W 0.613839432 0 0.316028591
YJL006C YKL139W 1 1 0.93424278
YJL008C YJL159W 0.028502013 0 0.017693444
YJL011C YKL144C 0.707060291 0.656096715 0.708405383
YJL011C YOR207C 0.578697618 0.656096715 0.708405383
YJL011C YPR110C 0.578697618 0.656096715 0.708405383
YJL011C YPR190C 0.578697618 0.656096715 0.708405383
YJL065C YNL230C 0.272893246 0 0.19871176
YJL069C YLR129W 0.615425288 0 0.863760823
YJL070C YML035C 0 0 0.063869073
YJL070C YMR131C 0 0 0.06481985
YJL070C YNR016C 0 0 0.199050162
YMR131C YPL207W 0.028502013 0 0.06481985
YJL072C YDR013W 0.484820288 0 0.841692953
YJL072C YDR489W 0.484820288 0 0.841692953
YJL072C YOL146W 0.484820288 0 0.841692953
YJL072C YPR135W 0.484820288 0 0.723144819
YDR489W YOL146W 0.484820288 0 0.841692953
YOR173W YLR270W 0.749057685 1 0.69712395
YOR173W YPL245W 0 0 0.058813611
YJL082W YMR029C 0 0 0
YJR005W YJR058C 0.399547925 0 1
YJL087C YPL141C 0 0.404988165 0.026530917
YPL141C YJR124C 0 0 0
YPL141C YJR004C 0 0 0.017693444
YJL095W YGL161C 0 0 0.026530917
YJL107C YOR265W 0 0 0
YJL107C YJR091C 0 0 0
YJL130C YJR109C 0.570437964 1 0.063869073
YJR109C YOR303W 1 1 0.920846477
YKR059W YOR287C 0.12693783 0 0
YLR380W YPL207W 0.226193778 0 0.06481985
YJL140W YOR224C 0.318029535 0 0.767877357
YOR224C YOR207C 0.578697618 0.656096715 0.708405383
YOR224C YPL225W 0 0 0.209115134
YJL148W YJL207C 0.028502013 0 0.209115134
YJL148W YOL041C 0.164766101 0 0.34093377
YJL148W YPR110C 0.603277548 0.656096715 0.742127949
YPL070W YOR069W 0 0 0.063869073
YML055W YML012W 0.244387339 0 0.06481985
YJR012C YDR142C 0 0 0
YJR014W YER007C-A 0 0.393233403 0.666408922
YJR014W YOR028C 0 0.200338789 0.063869073
YJR041C YKL214C 0.028502013 0 0.139401363
YJR041C YPL178W 0.164766101 0 0.139401363
YKL214C YPL178W 0.028502013 0.243570982 0.139401363
YJR042W YPL169C 0.717202427 0.327706907 0.620191341
YJR045C YOR347C 0.055521238 0.123110421 0.216159987
YJR045C YKL191W 0.135388994 0 0.063869073
YJR045C YLR203C 0.346690233 0 0.442411386
YJR058C YOL062C 0.399547925 0 1
YJR068W YOR144C 0.581589134 0 0.886370563
YJR093C YKL059C 0.758944949 0.393233403 0.742127949
YJR105W YIL127C 0 0 0.139401363
YJR112W YPL233W 0.517689981 0 0.841692953
YKL007W YOL065C 0.028502013 0 0.063869073
YKL007W YOR236W 0.028502013 0 0.063869073
YLL010C YLR019W 0.248909505 1 0.384990793
YLL010C YOR043W 0.248909505 0 0
YKL040C YLL027W 1 0 0.449065737
YKL041W YLR025W 0.886355031 1 0.841692953
YKL047W YGR229C 0 0 0.026530917
YKL074C YLR116W 0.502981709 1 0.716237587
YNL091W YER088C 0 0 0.058813611
YNL091W YOL159C-A 0 0 0.058813611
YMR170C YLR143W 0 0 0.058813611
YMR170C YMR169C 1 1 0.058813611
YKL114C YDL235C 0.248909505 0.123110421 0.063869073
YKL114C YPL127C 0.31151773 0 0.139401363
YPL243W YLR418C 0.128368209 0 0.148688558
YKL126W YBR083W 0.128368209 0 0.026530917
YKL126W YOR108W 0.063674894 0.244946187 0.063869073
YKL126W YMR104C 0.363611147 0.46209163 0.063869073
YOR108W YNL104C 1 1 0.199050162
YKL135C YHL019C 0.758934174 1 0.974491774
YKL135C YPL259C 0.758934174 1 0.974491774
YKL135C YPR029C 0.758934174 1 0.974491774
YHL019C YPR029C 0.758934174 1 0.974491774
YPL259C YPR029C 0.758934174 1 0.974491774
YFL054C YML006C 0.028502013 0 0.212100908
YKL182W YPL231W 0.683346055 0.762492443 1
YKL215C YPL199C 0 0 0.058813611
YKL215C YNL126W 0 0 0.063869073
YKR008W YMR033W 1 0.526783617 0.781643901
YKR009C YDL117W 0.028502013 0 0.063869073
YLL062C YOR064C 0.063674894 0.244946187 0.026530917
YKR023W YGL110C 0 0 0.063869073
YKR024C YFR001W 0.498115371 0 0.34093377
YKR024C YNL061W 0.350111051 0.123110421 0.34093377
YKR024C YOR206W 0.513164578 0 0.34093377
YFR001W YPR045C 0.276076972 0 0.139401363
YJL184W YML036W 0.564472872 0 0.81621121
YKR058W YPL170W 0.11861081 0 0
YKR071C YDR023W 0.11861081 0 0.063869073
YKR071C YPR048W 0.920836514 0 0.199050162
YDR023W YOL117W 0.135388994 0 0.026530917
YKR078W YDR501W 0 0.147099343 0.026530917
YOL144W YLR221C 0.498115371 0 0.34093377
YKR098C YGL180W 0 0.123110421 0
YLL021W YER149C 1 1 0.84464456
YLL022C YGL229C 0.028502013 0 0.06481985
YLL022C YJR154W 0 0 0.026530917
YLL022C YMR233W 0 0 0.223156409
YLL026W YLR072W 0 0 0.058813611
YLR072W YOR141C 0 0 0.026530917
YPR101W YMR213W 0.502981709 1 0.737057687
YLL040C YBR057C 0.458239705 0 0.063869073
YLR035C YMR167W 0.823460915 1 0.128367254
YLR052W YNL215W 0 0 0.139401363
YLR052W YOR141C 0.508438023 0 0.850948774
YNL215W YNL059C 0 0 0.139401363
YNL215W YOR141C 0 0 0.139401363
YOR141C YNL059C 0.508438023 1 0.850948774
YLR055C YDR406W 0.028502013 0 0.017693444
YLR057W YMR289W 0 0 0
YLR083C YDR313C 0.028502013 0 0.503049637
YLR131C YNL135C 0.132196165 0.147099343 0.128367254
YLR154C YDR279W 0.434001092 1 0.874544634
YLR154C YNL072W 0.434001092 1 0.874544634
YDR279W YNL072W 0.434001092 1 0.874544634
YLR194C YNL050C 0 0 0
YLR196W YNR038W 0.350111051 0 0.34093377
YLR196W YOL041C 0.350111051 0 0.34093377
YLR196W YOR206W 0.350111051 0 0.34093377
YNL061W YPL211W 0.350111051 0 0.619530009
YNL061W YOR206W 0.350111051 0 0.619530009
YOR078W YPR137W 0.34631639 0.663695038 0.605888772
YLR208W YDL195W 0.842767619 1 1
YLR208W YDR164C 0.518095219 0 0.212100908
YLR248W YLR113W 0.646975846 0.443169629 0.058813611
YLR270W YPL245W 0 0 0.128367254
YLR287C YML029W 0 0 0.063869073
YML029W YMR173W 0.354036137 0 0.063869073
YML029W YNL294C 0.028502013 0 0
YLR293C YGL097W 0.717202427 0 0.139401363
YLR312C YCL045C 0 0 0
YLR319C YOR304C-A 0.399547925 0 0.503049637
YLR345W YJL155C 0.545618728 0.914024179 0.063869073
YLR345W YOR219C 0.080830797 0.123110421 0.063869073
YLR354C YGR043C 0.244081967 1 0.026530917
YGR043C YLR418C 0.055521238 0 0.139401363
YLR373C YPL128C 0.080830797 0 0.017693444
YPL128C YGR071C 0 0 0.139401363
YLR384C YPL101W 0.632376154 0 0.79539111
YLR418C YMR113W 0.141123268 0 0.026530917
YLR418C YNL126W 0.128368209 0 0.19871176
YLR418C YOR061W 0.555519994 0 0.223156409
YLR418C YOR138C 0.240479815 0 0.139401363
YLR423C YBR197C 0 0 0.058813611
YLR423C YDR022C 0.641899065 0 0.652332601
YLR423C YPL166W 0.641899065 0 0.652332601
YLR423C YPR049C 0.8637422 0.844611176 0.652332601
YNL032W YNL099C 0.248909505 0.707039201 0.058813611
YLR447C YOR270C 1 1 1
YOR270C YOR112W 0.180234305 0 0.212100908
YLR454W YPL180W 0 0 0.06481985
YML014W YNR046W 0.669894199 0.615397601 0.139401363
YNR046W YOL124C 0.669894199 0.949707369 0.058813611
YML031W YPL177C 0.028502013 0 0.139401363
YML071C YNL051W 0.774990785 0 0.828085299
YMR034C YPL211W 0 0 0
YMR043W YNL042W 0 0 0.139401363
YMR064W YMR098C 0.12693783 0 0.199050162
YMR105C YOR090C 0.160579971 0.123110421 0.063869073
YMR108W YAR062W 0 0 0
YMR108W YPL247C 0 0 0.06481985
YMR117C YOL069W 0.646975846 1 0.841692953
YMR124W YAL059W 0 0 0.026530917
YMR144W YGR142W 0 0 0.06481985
YMR172W YOR061W 0.313460575 0 0.223156409
YOR061W YLR407W 0 0 0
YMR173W YDL004W 0.149668025 0.491286296 0.063869073
YMR173W YMR118C 0 0 0
YMR173W YMR277W 0.164766101 0.222292016 0.026530917
YMR173W YOL109W 0.248909505 0 0.063869073
YMR173W YPL126W 0.164766101 0 0.026530917
YMR277W YOL117W 0.240479815 0 0.128367254
YNR031C YLR006C 0.646975846 0.560247725 0.063869073
YMR200W YOR021C 0 0 0
YMR257C YLR178C 0.359768246 0 0.285057249
YLR178C YNL009W 0.244081967 0 0.06481985
YMR258C YKR014C 0 0 0.06481985
YBR061C YPL183C 0.028502013 0 0.058813611
YMR291W YDR263C 0 0.123110421 0.06481985
YNL009W YOR089C 0.028502013 0.123110421 0.199050162
YNL037C YHR182W 0 0 0.063869073
YNL037C YOR136W 1 1 1
YNL037C YPL090C 0.132196165 0 0.209115134
YNL052W YGL187C 0.71620187 1 0.877515008
YNL056W YNL099C 0 0 0.058813611
YNL071W YER178W 0.726139332 0.123110421 0.91404265
YNL082W YGL111W 0.028502013 0 0.148688558
YGL111W YOR380W 0 0 0.139401363
YNL126W YBR151W 0 0 0.063869073
YNL134C YCR102C 0.305618313 0 0
YNL135C YPR166C 0.135388994 0 0.216159987
YIR021W YOL052C 0.132196165 0.123110421 0.06481985
YNL220W YOR187W 0.11861081 0.200338789 0.063869073
YNL272C YNL287W 0.327122566 0 0.500815158
YNL273W YPR037C 0.080830797 0 0.017693444
YNL274C YER153C 0.055521238 0 0.199050162
YNL274C YKR103W 0 0.123110421 0.017693444
YNL286W YOR148C 0.502981709 0 0.272147062
YNL292W YHR011W 0.417550532 0.123110421 0.199050162
YNR011C YPL012W 0.276076972 0 0.272147062
YNR016C YMR207C 0.683346055 1 0.199050162
YOR335C YDR322C-A 0.346690233 0 0.199050162
YOL108C YDR123C 0.516427908 0.536228416 0.128367254
YOL111C YBR137W 0.232491928 0 0.063869073
YOL111C YOR007C 0.19372976 0 0.063869073
YOL111C YOR164C 1 0 0.063869073
YOL111C YPL174C 0.244387339 0 0.209115134
YBR137W YOR007C 0.395458171 0 0.058813611
YOR009W YGR211W 0 0 0.017693444
YOR018W YGR248W 0.305618313 0 0.017693444
YOR043W YIL135C 0.028502013 0 0
YOR069W YOR132W 0.65228884 1 1
YOR089C YOR370C 0.279976662 0.147099343 0.212100908
YOR144C YOL094C 0.581589134 0 0.886370563
YOR168W YNL019C 0 0 0
YOR206W YPR131C 0.454182188 0 0.19871176
YPR131C YOL076W 1 1 1
YOR207C YPR190C 0.578697618 0.656096715 0.708405383
YOR207C YPR110C 0.578697618 0.656096715 0.708405383
YPR190C YPR110C 0.578697618 0.656096715 0.708405383
YOR233W YMR010W 0 0 0.063869073
YHR073W YPR191W 0.180234305 0 0.063869073
YPL060W YGR277C 0.028502013 0 0.06481985
YPL122C YDR079C-A 0.555519994 0.513129529 0.842790246
YPL161C YPR198W 0.19372976 0 0.017693444
YPL166W YPR049C 0.641899065 0 0.652332601
YPR047W YOR252W 0 0 0.06481985
YPR049C YPR110C 0.180234305 0 0.026530917
YPR069C YLR146C 1 0.584525853 0.058813611
YPR114W YDR266C 0 0 0.063869073
YPR116W YDR065W 0.581589134 0 0.199050162
YPR116W YLL033W 0.028502013 0 0
YPR116W YLR091W 0.581589134 0 0.199050162
YPR118W YJL217W 0 0 0.058813611
YPR191W YBL045C 0.733114263 1 0.903023234
