# Supplementary material for: Detecting protein complexes with multiple properties by an adaptive harmony search algorithm
Source: BMC Bioinformatics. 2022 Oct 7;23:414. doi: 10.1186/s12859-022-04923-4 (PMC9541083; doi:10.1186/s12859-022-04923-4)
Supplement: Supplementary file 17 — Additional file 17. Experimental results on Biogrid dataset. [file 12859_2022_4923_MOESM17_ESM.txt]

YBL067C	YOL087C	0	0	0
YEL062W	YJR138W	0	0	0
YGL100W	YBL104C	0.026530917	0	0
YOL087C	YER098W	0.058813611	0	0
YBL104C	YOL138C	0.063869073	0	0
YDL126C	YDR049W	0.06481985	0	0
YJL141C	YPL247C	0.128367254	0	0
YDR190C	YEL044W	0.139401363	0	0
YNL059C	YEL044W	0.139401363	0	0
YPL235W	YEL044W	0.139401363	0	0
YGR207C	YPR004C	0.199050162	0	0
YCR046C	YNL122C	0.216159987	0	0
YHR165C	YDR482C	0.272147062	0	0
YOL138C	YDR128W	0.520043483	0	0
YKL173W	YDR482C	0.523308369	0	0
YCR063W	YDR482C	0.523308369	0	0
YMR213W	YPL064C	0.546614915	0	0
YMR247C	YPL009C	0.666408922	0	0
YGR099W	YKL033W	0.924075654	0	0
YER007C-A	YJR014W	0.666408922	0.393233403	0
YKL019W	YGL155W	0.920846477	1	0
YKR063C	YLL035W	0	0	0.028502013
YHR122W	YIL128W	0.139401363	0	0.028502013
YBL027W	YLR009W	0.272147062	0	0.028502013
YDL136W	YLR009W	0.272147062	0	0.028502013
YDL191W	YLR009W	0.272147062	0	0.028502013
YFR031C-A	YLR009W	0.272147062	0	0.028502013
YER056C-A	YLR009W	0.272147062	0	0.028502013
YGL076C	YLR009W	0.272147062	0	0.028502013
YLR009W	YGL135W	0.272147062	0	0.028502013
YLR009W	YIL018W	0.272147062	0	0.028502013
YJR104C	YMR038C	0.3438158	0	0.028502013
YHR186C	YCR027C	0.384990793	0	0.028502013
YDR373W	YNL267W	0.433974071	0	0.028502013
YKL053C-A	YLR193C	0.691037973	0	0.028502013
YDL136W	YDR101C	0.907334967	0	0.028502013
YDR101C	YFR031C-A	0.907334967	0	0.028502013
YDR101C	YIL018W	0.907334967	0	0.028502013
YDR101C	YBR031W	0.907334967	0	0.028502013
YMR138W	YOR349W	0	0.147099343	0.028502013
YBR229C	YDR221W	1	0.749039619	0.028502013
YER048W-A	YKL192C	0.216159987	0	0.055521238
YBR146W	YDR036C	0.449065737	1	0.063674894
YBR251W	YDR036C	0.449065737	1	0.063674894
YDR337W	YDR036C	0.449065737	1	0.063674894
YGL129C	YDR036C	0.449065737	1	0.063674894
YBL027W	YPR016C	0.272147062	0	0.12693783
YPR016C	YDL136W	0.272147062	0	0.12693783
YPR016C	YDL191W	0.272147062	0	0.12693783
YPR016C	YER056C-A	0.272147062	0	0.12693783
YPR016C	YFR031C-A	0.272147062	0	0.12693783
YPR016C	YGL076C	0.272147062	0	0.12693783
YPR016C	YIL018W	0.272147062	0	0.12693783
YPR016C	YKL180W	0.272147062	0	0.12693783
YPR016C	YLR185W	0.272147062	0	0.12693783
YPR016C	YGL135W	0.272147062	0	0.12693783
YOR310C	YHR203C	0.535023088	0	0.12693783
YOR310C	YJR145C	0.535023088	0	0.12693783
YBR247C	YHR203C	0.535023088	0	0.12693783
YBR247C	YJR145C	0.535023088	0	0.12693783
YDR267C	YHR122W	0.128367254	0	0.128368209
YDL064W	YMR235C	0.139401363	0	0.128368209
YDL064W	YGL016W	0.139401363	0	0.128368209
YGL206C	YDR320C	0.367186819	0	0.128368209
YLR167W	YKL210W	0.063869073	0	0.135388994
YLR167W	YLL039C	0.063869073	1	0.135388994
YMR235C	YDR510W	0.139401363	0	0.141123268
YDR510W	YLR335W	0.360224298	0	0.141123268
YAL003W	YPL048W	0.054227174	0.147099343	0.141123268
YDL042C	YFR028C	1	0.222292016	0.160579971
YDR267C	YIL128W	0.139401363	0	0.164766101
YHR034C	YDR190C	0.148688558	0	0.164766101
YDL160C	YPR129W	0.058813611	0.147099343	0.164766101
YOR297C	YKL141W	0.436584909	0	0.180234305
YOL111C	YOR007C	0.063869073	0	0.19372976
YHL015W	YDR429C	0.148688558	0	0.209373362
YNL178W	YMR260C	0.359513635	0	0.209373362
YHL015W	YMR260C	0.359513635	0	0.209373362
YOR369C	YMR260C	0.359513635	0	0.209373362
YJR123W	YMR260C	0.359513635	0	0.209373362
YOL040C	YMR260C	0.359513635	0	0.209373362
YAL035W	YFR031C-A	0.778764374	0	0.209373362
YAL035W	YHL015W	1	0	0.209373362
YAL035W	YOR369C	1	0	0.209373362
YAL035W	YLR167W	1	0	0.209373362
YAL035W	YJR123W	1	0	0.209373362
YAL035W	YOL040C	1	0	0.209373362
YAL035W	YGR118W	1	0	0.209373362
YAL035W	YBR181C	1	0	0.209373362
YAL035W	YPL090C	1	0	0.209373362
YAL035W	YPR132W	1	0	0.209373362
YHL015W	YMR116C	1	0	0.209373362
YOR369C	YMR116C	1	0	0.209373362
YLR167W	YMR116C	1	0	0.209373362
YMR116C	YBR181C	1	0	0.209373362
YMR116C	YDL061C	1	0	0.209373362
YMR116C	YDR447C	1	0	0.209373362
YMR116C	YDR450W	1	0	0.209373362
YMR116C	YER131W	1	0	0.209373362
YMR116C	YGL189C	1	0	0.209373362
YMR116C	YGR027C	1	0	0.209373362
YMR116C	YJL190C	1	0	0.209373362
YMR116C	YKL156W	1	0	0.209373362
YMR116C	YKR057W	1	0	0.209373362
YMR116C	YLR264W	1	0	0.209373362
YMR116C	YLR287C-A	1	0	0.209373362
YMR116C	YLR333C	1	0	0.209373362
YMR116C	YLR388W	1	0	0.209373362
YMR116C	YML026C	1	0	0.209373362
YMR116C	YOL121C	1	0	0.209373362
YMR116C	YOR167C	1	0	0.209373362
YMR116C	YMR143W	1	0	0.209373362
YMR116C	YOR182C	1	0	0.209373362
YMR116C	YOR293W	1	0	0.209373362
YMR116C	YOR096W	1	0	0.209373362
YMR116C	YNL302C	1	0	0.209373362
YMR116C	YPL090C	1	0	0.209373362
YMR116C	YOL040C	1	0	0.209373362
YMR116C	YMR230W	1	0	0.209373362
YAL035W	YNL178W	1	0.123110421	0.209373362
YNL178W	YMR116C	1	0.123110421	0.209373362
YAL035W	YMR116C	1	0.147099343	0.209373362
YMR116C	YCR031C	1	0.147099343	0.209373362
YMR116C	YDR064W	1	0.147099343	0.209373362
YDR064W	YMR260C	0.359513635	0.243570982	0.209373362
YGL123W	YMR260C	0.359513635	0.243570982	0.209373362
YAL035W	YGL103W	0.778764374	0.243570982	0.209373362
YAL035W	YOL127W	0.778764374	0.243570982	0.209373362
YNL178W	YIL133C	0.778764374	1	0.209373362
YOR369C	YIL133C	0.778764374	1	0.209373362
YOL040C	YIL133C	0.778764374	1	0.209373362
YLR340W	YHR203C	0.778764374	1	0.209373362
YLR340W	YJR145C	0.778764374	1	0.209373362
YER025W	YPL237W	0.841692953	1	0.209373362
YGL103W	YBL027W	0.907334967	1	0.209373362
YGL103W	YBL092W	0.907334967	1	0.209373362
YGL103W	YDL136W	0.907334967	1	0.209373362
YGL103W	YDL191W	0.907334967	1	0.209373362
YGL103W	YER056C-A	0.907334967	1	0.209373362
YGL103W	YFR031C-A	0.907334967	1	0.209373362
YGL103W	YFR032C-A	0.907334967	1	0.209373362
YGL103W	YGL076C	0.907334967	1	0.209373362
YGL103W	YJL189W	0.907334967	1	0.209373362
YGL103W	YLR185W	0.907334967	1	0.209373362
YGL103W	YGL135W	0.907334967	1	0.209373362
YGL103W	YIL018W	0.907334967	1	0.209373362
YGL103W	YKL180W	0.907334967	1	0.209373362
YGL103W	YBR191W	0.907334967	1	0.209373362
YGL103W	YGL031C	0.907334967	1	0.209373362
YGL103W	YOL039W	0.907334967	1	0.209373362
YGL103W	YIL133C	0.907334967	1	0.209373362
YGL103W	YPL143W	0.907334967	1	0.209373362
YGL103W	YHR010W	0.907334967	1	0.209373362
YGL103W	YOL120C	0.907334967	1	0.209373362
YGL103W	YHR141C	0.907334967	1	0.209373362
YOL127W	YBL027W	0.907334967	1	0.209373362
YOL127W	YBL092W	0.907334967	1	0.209373362
YOL127W	YDL136W	0.907334967	1	0.209373362
YOL127W	YDL191W	0.907334967	1	0.209373362
YOL127W	YER056C-A	0.907334967	1	0.209373362
YOL127W	YFR031C-A	0.907334967	1	0.209373362
YOL127W	YFR032C-A	0.907334967	1	0.209373362
YOL127W	YGL076C	0.907334967	1	0.209373362
YOL127W	YGL135W	0.907334967	1	0.209373362
YOL127W	YIL018W	0.907334967	1	0.209373362
YOL127W	YJL189W	0.907334967	1	0.209373362
YOL127W	YKL180W	0.907334967	1	0.209373362
YOL127W	YLR185W	0.907334967	1	0.209373362
YOL127W	YBR031W	0.907334967	1	0.209373362
YOL127W	YBR191W	0.907334967	1	0.209373362
YOL127W	YGL031C	0.907334967	1	0.209373362
YOL127W	YHR010W	0.907334967	1	0.209373362
YOL127W	YIL133C	0.907334967	1	0.209373362
YOL127W	YOL039W	0.907334967	1	0.209373362
YOL127W	YPL143W	0.907334967	1	0.209373362
YOL127W	YBL087C	0.907334967	1	0.209373362
YOL127W	YBR084C-A	0.907334967	1	0.209373362
YOL127W	YDR012W	0.907334967	1	0.209373362
YOL127W	YLR344W	0.907334967	1	0.209373362
YBL027W	YOR063W	0.907334967	1	0.209373362
YBL027W	YDL191W	0.907334967	1	0.209373362
YBL027W	YDL136W	0.907334967	1	0.209373362
YBL027W	YLR185W	0.907334967	1	0.209373362
YBL027W	YDR418W	0.907334967	1	0.209373362
YBL027W	YER056C-A	0.907334967	1	0.209373362
YBL027W	YGL135W	0.907334967	1	0.209373362
YBL027W	YKL180W	0.907334967	1	0.209373362
YBL027W	YIL018W	0.907334967	1	0.209373362
YBL027W	YFR031C-A	0.907334967	1	0.209373362
YBL027W	YGL076C	0.907334967	1	0.209373362
YOR063W	YBL092W	0.907334967	1	0.209373362
YOR063W	YDL136W	0.907334967	1	0.209373362
YOR063W	YDL191W	0.907334967	1	0.209373362
YOR063W	YER056C-A	0.907334967	1	0.209373362
YOR063W	YFR032C-A	0.907334967	1	0.209373362
YOR063W	YGL135W	0.907334967	1	0.209373362
YOR063W	YIL018W	0.907334967	1	0.209373362
YOR063W	YJL189W	0.907334967	1	0.209373362
YOR063W	YLR185W	0.907334967	1	0.209373362
YOR063W	YBR191W	0.907334967	1	0.209373362
YOR063W	YHR010W	0.907334967	1	0.209373362
YOR063W	YOL039W	0.907334967	1	0.209373362
YOR063W	YPL143W	0.907334967	1	0.209373362
YLR340W	YBL092W	0.907334967	1	0.209373362
YLR340W	YFR032C-A	0.907334967	1	0.209373362
YLR340W	YGL031C	0.907334967	1	0.209373362
YLR340W	YJL189W	0.907334967	1	0.209373362
YLR340W	YBR191W	0.907334967	1	0.209373362
YLR340W	YGL076C	0.907334967	1	0.209373362
YLR340W	YGL135W	0.907334967	1	0.209373362
YLR340W	YHR010W	0.907334967	1	0.209373362
YLR340W	YIL133C	0.907334967	1	0.209373362
YLR340W	YKL180W	0.907334967	1	0.209373362
YLR340W	YPL143W	0.907334967	1	0.209373362
YLR340W	YBR031W	0.907334967	1	0.209373362
YLR340W	YDR012W	0.907334967	1	0.209373362
YLR340W	YFR031C-A	0.907334967	1	0.209373362
YBL092W	YJL189W	0.907334967	1	0.209373362
YBL092W	YFR032C-A	0.907334967	1	0.209373362
YBL092W	YLR325C	0.907334967	1	0.209373362
YBL092W	YPL131W	0.907334967	1	0.209373362
YBL092W	YGL030W	0.907334967	1	0.209373362
YBL092W	YLR075W	0.907334967	1	0.209373362
YBL092W	YIL133C	0.907334967	1	0.209373362
YBL092W	YGL031C	0.907334967	1	0.209373362
YBL092W	YOL039W	0.907334967	1	0.209373362
YBL092W	YBR191W	0.907334967	1	0.209373362
YBL092W	YGL076C	0.907334967	1	0.209373362
YBL092W	YNL067W	0.907334967	1	0.209373362
YBL092W	YHR010W	0.907334967	1	0.209373362
YBL092W	YPL143W	0.907334967	1	0.209373362
YBL092W	YLR448W	0.907334967	1	0.209373362
YBL092W	YKL180W	0.907334967	1	0.209373362
YJL189W	YFR032C-A	0.907334967	1	0.209373362
YJL189W	YGL030W	0.907334967	1	0.209373362
YJL189W	YIL133C	0.907334967	1	0.209373362
YJL189W	YLR325C	0.907334967	1	0.209373362
YJL189W	YLR075W	0.907334967	1	0.209373362
YJL189W	YPL131W	0.907334967	1	0.209373362
YJL189W	YBR191W	0.907334967	1	0.209373362
YJL189W	YGL031C	0.907334967	1	0.209373362
YJL189W	YGL076C	0.907334967	1	0.209373362
YJL189W	YHR010W	0.907334967	1	0.209373362
YJL189W	YKL180W	0.907334967	1	0.209373362
YJL189W	YLR448W	0.907334967	1	0.209373362
YJL189W	YPL143W	0.907334967	1	0.209373362
YJL189W	YNL067W	0.907334967	1	0.209373362
YJL189W	YOL039W	0.907334967	1	0.209373362
YFR032C-A	YLR325C	0.907334967	1	0.209373362
YFR032C-A	YGL030W	0.907334967	1	0.209373362
YFR032C-A	YLR075W	0.907334967	1	0.209373362
YFR032C-A	YPL131W	0.907334967	1	0.209373362
YFR032C-A	YBR191W	0.907334967	1	0.209373362
YFR032C-A	YPL143W	0.907334967	1	0.209373362
YFR032C-A	YIL133C	0.907334967	1	0.209373362
YFR032C-A	YHR010W	0.907334967	1	0.209373362
YFR032C-A	YLR344W	0.907334967	1	0.209373362
YFR032C-A	YGL076C	0.907334967	1	0.209373362
YFR032C-A	YNL067W	0.907334967	1	0.209373362
YFR032C-A	YKL180W	0.907334967	1	0.209373362
YFR032C-A	YLR448W	0.907334967	1	0.209373362
YFR032C-A	YGL031C	0.907334967	1	0.209373362
YFR032C-A	YOL039W	0.907334967	1	0.209373362
YFR032C-A	YOL120C	0.907334967	1	0.209373362
YLR325C	YBR191W	0.907334967	1	0.209373362
YLR325C	YGL031C	0.907334967	1	0.209373362
YLR325C	YGL076C	0.907334967	1	0.209373362
YLR325C	YHR010W	0.907334967	1	0.209373362
YLR325C	YIL133C	0.907334967	1	0.209373362
YLR325C	YKL180W	0.907334967	1	0.209373362
YLR325C	YOL039W	0.907334967	1	0.209373362
YLR325C	YPL143W	0.907334967	1	0.209373362
YLR325C	YBR084C-A	0.907334967	1	0.209373362
YLR325C	YLR061W	0.907334967	1	0.209373362
YLR325C	YLR344W	0.907334967	1	0.209373362
YPL131W	YBL087C	0.907334967	1	0.209373362
YPL131W	YBR191W	0.907334967	1	0.209373362
YPL131W	YHR010W	0.907334967	1	0.209373362
YPL131W	YOL039W	0.907334967	1	0.209373362
YPL131W	YPL143W	0.907334967	1	0.209373362
YGL030W	YBR191W	0.907334967	1	0.209373362
YGL030W	YOL039W	0.907334967	1	0.209373362
YGL030W	YPL143W	0.907334967	1	0.209373362
YGL030W	YHR010W	0.907334967	1	0.209373362
YLR075W	YBR191W	0.907334967	1	0.209373362
YLR075W	YHR010W	0.907334967	1	0.209373362
YLR075W	YPL143W	0.907334967	1	0.209373362
YLR075W	YOL039W	0.907334967	1	0.209373362
YLR075W	YBL087C	0.907334967	1	0.209373362
YLR075W	YDL136W	0.907334967	1	0.209373362
YLR075W	YGL135W	0.907334967	1	0.209373362
YDL136W	YLR185W	0.907334967	1	0.209373362
YDL136W	YER056C-A	0.907334967	1	0.209373362
YDL136W	YGL135W	0.907334967	1	0.209373362
YDL136W	YDR418W	0.907334967	1	0.209373362
YDL136W	YGL076C	0.907334967	1	0.209373362
YDL136W	YKL180W	0.907334967	1	0.209373362
YDL136W	YIL018W	0.907334967	1	0.209373362
YDL136W	YFR031C-A	0.907334967	1	0.209373362
YDL191W	YER056C-A	0.907334967	1	0.209373362
YDL191W	YGL135W	0.907334967	1	0.209373362
YDL191W	YLR185W	0.907334967	1	0.209373362
YDL191W	YDR418W	0.907334967	1	0.209373362
YDL191W	YGL076C	0.907334967	1	0.209373362
YDL191W	YKL180W	0.907334967	1	0.209373362
YDL191W	YIL018W	0.907334967	1	0.209373362
YDL191W	YFR031C-A	0.907334967	1	0.209373362
YFR031C-A	YER056C-A	0.907334967	1	0.209373362
YFR031C-A	YGL135W	0.907334967	1	0.209373362
YFR031C-A	YLR185W	0.907334967	1	0.209373362
YDR418W	YIL018W	0.907334967	1	0.209373362
YDR418W	YLR185W	0.907334967	1	0.209373362
YDR418W	YER056C-A	0.907334967	1	0.209373362
YDR418W	YGL135W	0.907334967	1	0.209373362
YER056C-A	YGL076C	0.907334967	1	0.209373362
YER056C-A	YIL018W	0.907334967	1	0.209373362
YER056C-A	YKL180W	0.907334967	1	0.209373362
YER056C-A	YGL135W	0.907334967	1	0.209373362
YER056C-A	YLR185W	0.907334967	1	0.209373362
YGL076C	YIL018W	0.907334967	1	0.209373362
YGL076C	YGL135W	0.907334967	1	0.209373362
YGL076C	YLR185W	0.907334967	1	0.209373362
YLR185W	YGL135W	0.907334967	1	0.209373362
YLR185W	YIL018W	0.907334967	1	0.209373362
YLR185W	YKL180W	0.907334967	1	0.209373362
YGL135W	YIL018W	0.907334967	1	0.209373362
YGL135W	YKL180W	0.907334967	1	0.209373362
YIL018W	YKL180W	0.907334967	1	0.209373362
YNL178W	YDL061C	1	1	0.209373362
YNL178W	YGR027C	1	1	0.209373362
YNL178W	YHR203C	1	1	0.209373362
YNL178W	YJL190C	1	1	0.209373362
YNL178W	YJR145C	1	1	0.209373362
YNL178W	YLR287C-A	1	1	0.209373362
YNL178W	YLR333C	1	1	0.209373362
YNL178W	YLR388W	1	1	0.209373362
YNL178W	YOR182C	1	1	0.209373362
YNL178W	YOR369C	1	1	0.209373362
YHL015W	YDL061C	1	1	0.209373362
YHL015W	YGR027C	1	1	0.209373362
YHL015W	YJL190C	1	1	0.209373362
YHL015W	YLR287C-A	1	1	0.209373362
YHL015W	YJR145C	1	1	0.209373362
YHL015W	YOR182C	1	1	0.209373362
YHL015W	YOR369C	1	1	0.209373362
YHL015W	YHR203C	1	1	0.209373362
YHL015W	YLR333C	1	1	0.209373362
YHL015W	YLR388W	1	1	0.209373362
YOR369C	YBL072C	1	1	0.209373362
YOR369C	YBR048W	1	1	0.209373362
YOR369C	YBR181C	1	1	0.209373362
YOR369C	YBR189W	1	1	0.209373362
YOR369C	YCR031C	1	1	0.209373362
YOR369C	YDL083C	1	1	0.209373362
YOR369C	YDR025W	1	1	0.209373362
YOR369C	YDR064W	1	1	0.209373362
YOR369C	YDR447C	1	1	0.209373362
YOR369C	YDR450W	1	1	0.209373362
YOR369C	YER074W	1	1	0.209373362
YOR369C	YER102W	1	1	0.209373362
YOR369C	YER131W	1	1	0.209373362
YOR369C	YGL123W	1	1	0.209373362
YOR369C	YGL189C	1	1	0.209373362
YOR369C	YGR027C	1	1	0.209373362
YOR369C	YGR118W	1	1	0.209373362
YOR369C	YGR214W	1	1	0.209373362
YOR369C	YHR203C	1	1	0.209373362
YOR369C	YIL069C	1	1	0.209373362
YOR369C	YJL190C	1	1	0.209373362
YOR369C	YJL191W	1	1	0.209373362
YOR369C	YJR123W	1	1	0.209373362
YOR369C	YJR145C	1	1	0.209373362
YOR369C	YKL156W	1	1	0.209373362
YOR369C	YKR057W	1	1	0.209373362
YOR369C	YLR048W	1	1	0.209373362
YOR369C	YLR167W	1	1	0.209373362
YOR369C	YLR264W	1	1	0.209373362
YOR369C	YLR287C-A	1	1	0.209373362
YOR369C	YLR333C	1	1	0.209373362
YOR369C	YLR367W	1	1	0.209373362
YOR369C	YLR388W	1	1	0.209373362
YOR369C	YLR441C	1	1	0.209373362
YOR369C	YML024W	1	1	0.209373362
YOR369C	YML026C	1	1	0.209373362
YOR369C	YML063W	1	1	0.209373362
YOR369C	YMR143W	1	1	0.209373362
YOR369C	YNL302C	1	1	0.209373362
YOR369C	YOL040C	1	1	0.209373362
YOR369C	YOL121C	1	1	0.209373362
YOR369C	YOR096W	1	1	0.209373362
YOR369C	YOR167C	1	1	0.209373362
YOR369C	YOR182C	1	1	0.209373362
YOR369C	YOR293W	1	1	0.209373362
YOR369C	YPL081W	1	1	0.209373362
YOR369C	YPR132W	1	1	0.209373362
YOR369C	YPL090C	1	1	0.209373362
YLR167W	YGR027C	1	1	0.209373362
YLR167W	YHR203C	1	1	0.209373362
YLR167W	YJL190C	1	1	0.209373362
YLR167W	YJR145C	1	1	0.209373362
YLR167W	YLR333C	1	1	0.209373362
YLR167W	YOR182C	1	1	0.209373362
YLR167W	YLR287C-A	1	1	0.209373362
YLR167W	YLR388W	1	1	0.209373362
YJR123W	YDL061C	1	1	0.209373362
YJR123W	YGR027C	1	1	0.209373362
YJR123W	YJL190C	1	1	0.209373362
YJR123W	YLR388W	1	1	0.209373362
YJR123W	YLR333C	1	1	0.209373362
YJR123W	YOR182C	1	1	0.209373362
YJR123W	YLR367W	1	1	0.209373362
YJR123W	YLR287C-A	1	1	0.209373362
YOL040C	YDL061C	1	1	0.209373362
YOL040C	YGR027C	1	1	0.209373362
YOL040C	YHR203C	1	1	0.209373362
YOL040C	YJL190C	1	1	0.209373362
YOL040C	YJR145C	1	1	0.209373362
YOL040C	YLR287C-A	1	1	0.209373362
YOL040C	YLR333C	1	1	0.209373362
YOL040C	YLR388W	1	1	0.209373362
YOL040C	YOR182C	1	1	0.209373362
YBL072C	YOR182C	1	1	0.209373362
YBL072C	YGR027C	1	1	0.209373362
YBL072C	YLR333C	1	1	0.209373362
YBL072C	YLR388W	1	1	0.209373362
YBL072C	YLR367W	1	1	0.209373362
YBL072C	YJL190C	1	1	0.209373362
YBL072C	YLR287C-A	1	1	0.209373362
YDR064W	YDL061C	1	1	0.209373362
YDR064W	YLR388W	1	1	0.209373362
YDR064W	YLR333C	1	1	0.209373362
YDR064W	YHR203C	1	1	0.209373362
YDR064W	YOR182C	1	1	0.209373362
YDR064W	YGR027C	1	1	0.209373362
YDR064W	YLR367W	1	1	0.209373362
YDR064W	YLR287C-A	1	1	0.209373362
YDR064W	YJR145C	1	1	0.209373362
YDR064W	YJL190C	1	1	0.209373362
YGL123W	YDL061C	1	1	0.209373362
YGL123W	YLR287C-A	1	1	0.209373362
YGL123W	YJL190C	1	1	0.209373362
YGL123W	YOR182C	1	1	0.209373362
YGL123W	YGR027C	1	1	0.209373362
YGL123W	YLR388W	1	1	0.209373362
YGL123W	YLR333C	1	1	0.209373362
YBR048W	YLR367W	1	1	0.209373362
YBR048W	YLR287C-A	1	1	0.209373362
YBR048W	YJL190C	1	1	0.209373362
YBR048W	YLR333C	1	1	0.209373362
YBR048W	YLR388W	1	1	0.209373362
YBR048W	YDL061C	1	1	0.209373362
YBR048W	YOR182C	1	1	0.209373362
YBR048W	YGR027C	1	1	0.209373362
YBR181C	YLR388W	1	1	0.209373362
YBR181C	YHR203C	1	1	0.209373362
YBR181C	YLR333C	1	1	0.209373362
YBR181C	YJL190C	1	1	0.209373362
YBR181C	YJR145C	1	1	0.209373362
YBR181C	YLR287C-A	1	1	0.209373362
YBR181C	YLR367W	1	1	0.209373362
YBR181C	YGR027C	1	1	0.209373362
YBR181C	YOR182C	1	1	0.209373362
YBR189W	YLR287C-A	1	1	0.209373362
YBR189W	YJL190C	1	1	0.209373362
YBR189W	YLR388W	1	1	0.209373362
YBR189W	YOR182C	1	1	0.209373362
YBR189W	YGR027C	1	1	0.209373362
YMR143W	YDL061C	1	1	0.209373362
YMR143W	YGR027C	1	1	0.209373362
YMR143W	YHR203C	1	1	0.209373362
YMR143W	YJL190C	1	1	0.209373362
YMR143W	YJR145C	1	1	0.209373362
YMR143W	YLR287C-A	1	1	0.209373362
YMR143W	YLR333C	1	1	0.209373362
YMR143W	YLR367W	1	1	0.209373362
YMR143W	YLR388W	1	1	0.209373362
YMR143W	YOR182C	1	1	0.209373362
YDR025W	YDL061C	1	1	0.209373362
YDR025W	YLR287C-A	1	1	0.209373362
YDR025W	YJL190C	1	1	0.209373362
YDR025W	YLR367W	1	1	0.209373362
YDR025W	YOR182C	1	1	0.209373362
YDR025W	YGR027C	1	1	0.209373362
YDR025W	YLR333C	1	1	0.209373362
YDR025W	YLR388W	1	1	0.209373362
YPL090C	YGR027C	1	1	0.209373362
YPL090C	YHR203C	1	1	0.209373362
YPL090C	YJL190C	1	1	0.209373362
YPL090C	YJR145C	1	1	0.209373362
YPL090C	YLR287C-A	1	1	0.209373362
YPL090C	YLR333C	1	1	0.209373362
YPL090C	YLR367W	1	1	0.209373362
YPL090C	YLR388W	1	1	0.209373362
YPL090C	YOR182C	1	1	0.209373362
YLR441C	YGR027C	1	1	0.209373362
YLR441C	YJL190C	1	1	0.209373362
YLR441C	YLR287C-A	1	1	0.209373362
YLR441C	YLR367W	1	1	0.209373362
YLR441C	YLR388W	1	1	0.209373362
YLR441C	YOR182C	1	1	0.209373362
YPL081W	YDL061C	1	1	0.209373362
YPL081W	YGR027C	1	1	0.209373362
YPL081W	YJL190C	1	1	0.209373362
YPL081W	YLR287C-A	1	1	0.209373362
YPL081W	YLR333C	1	1	0.209373362
YPL081W	YLR367W	1	1	0.209373362
YPL081W	YLR388W	1	1	0.209373362
YPL081W	YOR182C	1	1	0.209373362
YHR203C	YCR031C	1	1	0.209373362
YHR203C	YDR447C	1	1	0.209373362
YHR203C	YDR450W	1	1	0.209373362
YHR203C	YER131W	1	1	0.209373362
YHR203C	YGL189C	1	1	0.209373362
YHR203C	YGR027C	1	1	0.209373362
YHR203C	YLR287C-A	1	1	0.209373362
YHR203C	YJL190C	1	1	0.209373362
YHR203C	YOR096W	1	1	0.209373362
YHR203C	YNL302C	1	1	0.209373362
YHR203C	YLR367W	1	1	0.209373362
YHR203C	YML026C	1	1	0.209373362
YHR203C	YKL156W	1	1	0.209373362
YHR203C	YOR182C	1	1	0.209373362
YHR203C	YOR293W	1	1	0.209373362
YHR203C	YLR333C	1	1	0.209373362
YHR203C	YOL121C	1	1	0.209373362
YHR203C	YLR264W	1	1	0.209373362
YHR203C	YKR057W	1	1	0.209373362
YHR203C	YOR167C	1	1	0.209373362
YHR203C	YLR388W	1	1	0.209373362
YOR096W	YGR027C	1	1	0.209373362
YOR096W	YJL190C	1	1	0.209373362
YOR096W	YJR145C	1	1	0.209373362
YOR096W	YLR287C-A	1	1	0.209373362
YOR096W	YLR333C	1	1	0.209373362
YOR096W	YLR367W	1	1	0.209373362
YOR096W	YLR388W	1	1	0.209373362
YOR096W	YOR182C	1	1	0.209373362
YCR031C	YLR388W	1	1	0.209373362
YCR031C	YDL061C	1	1	0.209373362
YCR031C	YOR182C	1	1	0.209373362
YCR031C	YGR027C	1	1	0.209373362
YCR031C	YLR367W	1	1	0.209373362
YCR031C	YJR145C	1	1	0.209373362
YCR031C	YLR287C-A	1	1	0.209373362
YCR031C	YJL190C	1	1	0.209373362
YJR145C	YDR447C	1	1	0.209373362
YJR145C	YDR450W	1	1	0.209373362
YJR145C	YER131W	1	1	0.209373362
YJR145C	YGL189C	1	1	0.209373362
YJR145C	YGR027C	1	1	0.209373362
YJR145C	YJL190C	1	1	0.209373362
YJR145C	YOR182C	1	1	0.209373362
YJR145C	YKL156W	1	1	0.209373362
YJR145C	YOR293W	1	1	0.209373362
YJR145C	YML026C	1	1	0.209373362
YJR145C	YOR167C	1	1	0.209373362
YJR145C	YKR057W	1	1	0.209373362
YJR145C	YOL121C	1	1	0.209373362
YJR145C	YLR264W	1	1	0.209373362
YJR145C	YLR333C	1	1	0.209373362
YJR145C	YLR388W	1	1	0.209373362
YJR145C	YLR287C-A	1	1	0.209373362
YJR145C	YNL302C	1	1	0.209373362
YJR145C	YLR367W	1	1	0.209373362
YER102W	YLR333C	1	1	0.209373362
YER102W	YLR388W	1	1	0.209373362
YER102W	YOR182C	1	1	0.209373362
YER102W	YGR027C	1	1	0.209373362
YER102W	YLR367W	1	1	0.209373362
YER102W	YLR287C-A	1	1	0.209373362
YER102W	YJL190C	1	1	0.209373362
YER131W	YLR388W	1	1	0.209373362
YER131W	YGR027C	1	1	0.209373362
YER131W	YOR182C	1	1	0.209373362
YER131W	YJL190C	1	1	0.209373362
YER131W	YLR287C-A	1	1	0.209373362
YDL061C	YML026C	1	1	0.209373362
YDL061C	YDL083C	1	1	0.209373362
YDL061C	YGR214W	1	1	0.209373362
YDL061C	YJL191W	1	1	0.209373362
YDL061C	YOL121C	1	1	0.209373362
YDL061C	YDR450W	1	1	0.209373362
YDL061C	YGR118W	1	1	0.209373362
YDL061C	YJL190C	1	1	0.209373362
YDL061C	YNL302C	1	1	0.209373362
YDL061C	YPR132W	1	1	0.209373362
YDL083C	YGR027C	1	1	0.209373362
YDL083C	YOR182C	1	1	0.209373362
YDL083C	YLR333C	1	1	0.209373362
YDL083C	YLR388W	1	1	0.209373362
YDL083C	YJL190C	1	1	0.209373362
YDL083C	YLR287C-A	1	1	0.209373362
YDL083C	YLR367W	1	1	0.209373362
YLR388W	YDR447C	1	1	0.209373362
YLR388W	YDR450W	1	1	0.209373362
YLR388W	YER074W	1	1	0.209373362
YLR388W	YGL189C	1	1	0.209373362
YLR388W	YGR027C	1	1	0.209373362
YLR388W	YGR118W	1	1	0.209373362
YLR388W	YGR214W	1	1	0.209373362
YLR388W	YIL069C	1	1	0.209373362
YLR388W	YJL190C	1	1	0.209373362
YLR388W	YJL191W	1	1	0.209373362
YLR388W	YKL156W	1	1	0.209373362
YLR388W	YKR057W	1	1	0.209373362
YLR388W	YLR048W	1	1	0.209373362
YLR388W	YLR264W	1	1	0.209373362
YLR388W	YLR287C-A	1	1	0.209373362
YLR388W	YLR333C	1	1	0.209373362
YLR388W	YML024W	1	1	0.209373362
YLR388W	YML063W	1	1	0.209373362
YLR388W	YOL121C	1	1	0.209373362
YLR388W	YOR167C	1	1	0.209373362
YLR388W	YML026C	1	1	0.209373362
YLR388W	YOR293W	1	1	0.209373362
YLR388W	YOR182C	1	1	0.209373362
YLR388W	YPR132W	1	1	0.209373362
YLR388W	YNL302C	1	1	0.209373362
YDR447C	YJL190C	1	1	0.209373362
YDR447C	YLR287C-A	1	1	0.209373362
YDR447C	YLR333C	1	1	0.209373362
YDR447C	YOR182C	1	1	0.209373362
YDR447C	YGR027C	1	1	0.209373362
YML024W	YJL190C	1	1	0.209373362
YML024W	YGR027C	1	1	0.209373362
YML024W	YLR287C-A	1	1	0.209373362
YML024W	YLR333C	1	1	0.209373362
YML024W	YOR182C	1	1	0.209373362
YGR118W	YGR027C	1	1	0.209373362
YGR118W	YOR182C	1	1	0.209373362
YGR118W	YLR333C	1	1	0.209373362
YGR118W	YJL190C	1	1	0.209373362
YGR118W	YLR287C-A	1	1	0.209373362
YGR118W	YLR367W	1	1	0.209373362
YLR264W	YGR027C	1	1	0.209373362
YLR264W	YJL190C	1	1	0.209373362
YLR264W	YLR333C	1	1	0.209373362
YLR264W	YOR182C	1	1	0.209373362
YLR264W	YLR287C-A	1	1	0.209373362
YOL121C	YGR027C	1	1	0.209373362
YOL121C	YJL190C	1	1	0.209373362
YOL121C	YLR287C-A	1	1	0.209373362
YOL121C	YLR333C	1	1	0.209373362
YOL121C	YOR182C	1	1	0.209373362
YDR450W	YLR287C-A	1	1	0.209373362
YDR450W	YJL190C	1	1	0.209373362
YDR450W	YLR367W	1	1	0.209373362
YDR450W	YOR182C	1	1	0.209373362
YDR450W	YGR027C	1	1	0.209373362
YDR450W	YLR333C	1	1	0.209373362
YLR333C	YER074W	1	1	0.209373362
YLR333C	YGR214W	1	1	0.209373362
YLR333C	YIL069C	1	1	0.209373362
YLR333C	YJL190C	1	1	0.209373362
YLR333C	YKL156W	1	1	0.209373362
YLR333C	YKR057W	1	1	0.209373362
YLR333C	YLR287C-A	1	1	0.209373362
YLR333C	YML026C	1	1	0.209373362
YLR333C	YOR293W	1	1	0.209373362
YLR333C	YOR182C	1	1	0.209373362
YLR333C	YPR132W	1	1	0.209373362
YLR333C	YOR167C	1	1	0.209373362
YML063W	YGR027C	1	1	0.209373362
YML063W	YJL190C	1	1	0.209373362
YML063W	YLR287C-A	1	1	0.209373362
YML063W	YOR182C	1	1	0.209373362
YOR167C	YGR027C	1	1	0.209373362
YOR167C	YJL190C	1	1	0.209373362
YOR167C	YLR287C-A	1	1	0.209373362
YOR167C	YLR367W	1	1	0.209373362
YOR167C	YOR182C	1	1	0.209373362
YKR057W	YGR027C	1	1	0.209373362
YKR057W	YJL190C	1	1	0.209373362
YKR057W	YOR182C	1	1	0.209373362
YKR057W	YLR287C-A	1	1	0.209373362
YGL189C	YOR182C	1	1	0.209373362
YGL189C	YGR027C	1	1	0.209373362
YGL189C	YLR287C-A	1	1	0.209373362
YGL189C	YJL190C	1	1	0.209373362
YLR048W	YGR027C	1	1	0.209373362
YLR048W	YJL190C	1	1	0.209373362
YLR048W	YLR287C-A	1	1	0.209373362
YLR048W	YOR182C	1	1	0.209373362
YJL191W	YGR027C	1	1	0.209373362
YJL191W	YJL190C	1	1	0.209373362
YJL191W	YLR287C-A	1	1	0.209373362
YJL191W	YOR182C	1	1	0.209373362
YGR214W	YJL190C	1	1	0.209373362
YGR214W	YGR027C	1	1	0.209373362
YGR214W	YOR182C	1	1	0.209373362
YGR214W	YLR287C-A	1	1	0.209373362
YML026C	YGR027C	1	1	0.209373362
YML026C	YJL190C	1	1	0.209373362
YML026C	YLR287C-A	1	1	0.209373362
YML026C	YLR367W	1	1	0.209373362
YML026C	YOR182C	1	1	0.209373362
YKL156W	YGR027C	1	1	0.209373362
YKL156W	YJL190C	1	1	0.209373362
YKL156W	YOR182C	1	1	0.209373362
YKL156W	YLR287C-A	1	1	0.209373362
YKL156W	YLR367W	1	1	0.209373362
YOR182C	YER074W	1	1	0.209373362
YOR182C	YGR027C	1	1	0.209373362
YOR182C	YIL069C	1	1	0.209373362
YOR182C	YJL190C	1	1	0.209373362
YOR182C	YNL302C	1	1	0.209373362
YOR182C	YOR293W	1	1	0.209373362
YOR182C	YPR132W	1	1	0.209373362
YOR293W	YGR027C	1	1	0.209373362
YOR293W	YJL190C	1	1	0.209373362
YOR293W	YLR287C-A	1	1	0.209373362
YGR027C	YER074W	1	1	0.209373362
YGR027C	YNL302C	1	1	0.209373362
YGR027C	YPR132W	1	1	0.209373362
YGR027C	YIL069C	1	1	0.209373362
YGR027C	YJL190C	1	1	0.209373362
YGR027C	YLR287C-A	1	1	0.209373362
YPR132W	YJL190C	1	1	0.209373362
YPR132W	YLR287C-A	1	1	0.209373362
YPR132W	YLR367W	1	1	0.209373362
YLR367W	YER074W	1	1	0.209373362
YLR367W	YIL069C	1	1	0.209373362
YNL302C	YJL190C	1	1	0.209373362
YNL302C	YLR287C-A	1	1	0.209373362
YER074W	YJL190C	1	1	0.209373362
YER074W	YLR287C-A	1	1	0.209373362
YLR287C-A	YIL069C	1	1	0.209373362
YLR287C-A	YJL190C	1	1	0.209373362
YJL190C	YHR021C	1	1	0.209373362
YJL190C	YIL069C	1	1	0.209373362
YBL038W	YLR439W	1	1	0.209373362
YDR462W	YGR220C	1	1	0.209373362
YML025C	YGR220C	1	1	0.209373362
YML025C	YLR439W	1	1	0.209373362
YOR150W	YGR220C	1	1	0.209373362
YLR439W	YCR046C	1	1	0.209373362
YLR439W	YBR282W	1	1	0.209373362
YLR439W	YCR071C	1	1	0.209373362
YLR439W	YDR405W	1	1	0.209373362
YLR439W	YGR220C	1	1	0.209373362
YLR439W	YNL177C	1	1	0.209373362
YLR439W	YNL284C	1	1	0.209373362
YCR046C	YGR220C	1	1	0.209373362
YCR046C	YEL050C	1	1	0.209373362
YNL284C	YGR220C	1	1	0.209373362
YGR220C	YCR071C	1	1	0.209373362
YGR220C	YDR405W	1	1	0.209373362
YGR220C	YNL252C	1	1	0.209373362
YGR220C	YNL005C	1	1	0.209373362
YGR220C	YJL063C	1	1	0.209373362
YGR220C	YML009C	1	1	0.209373362
YGR220C	YPL183W-A	1	1	0.209373362
YHR012W	YJL044C	0.463231486	0	0.244387339
YDL134C	YMR028W	0.017693444	0.352403259	0.262580285
YGR186W	YMR277W	0.139401363	0	0.26456972
YLR340W	YDR385W	0.359513635	0.243570982	0.266038663
YAL003W	YKL081W	0.841692953	1	0.266038663
YAL003W	YPR080W	0.841692953	1	0.266038663
YLR340W	YOL039W	0.907334967	1	0.266038663
YLR340W	YDL081C	0.907334967	1	0.266038663
YLR340W	YDL130W	0.907334967	1	0.266038663
YOL039W	YDL081C	0.907334967	1	0.266038663
YDL081C	YDR382W	0.907334967	1	0.266038663
YML069W	YOR039W	0.223156409	0	0.272893246
YNR053C	YLR074C	0.139401363	0	0.274872651
YOL127W	YNR053C	0.272147062	0	0.274872651
YJR123W	YBR247C	0.535023088	0	0.274872651
YJR123W	YDL014W	0.535023088	0	0.274872651
YJR123W	YLR197W	0.535023088	0	0.274872651
YBR247C	YOR096W	0.535023088	0	0.274872651
YDR299W	YNL132W	0.535023088	0	0.274872651
YPR137W	YNL132W	0.535023088	0	0.274872651
YLR197W	YOR096W	0.605888772	0	0.274872651
YOR310C	YOR096W	0.605888772	0	0.274872651
YDL014W	YOR096W	0.605888772	0	0.274872651
YER126C	YNR053C	0.619530009	0	0.274872651
YKR081C	YNR053C	0.619530009	0	0.274872651
YNL178W	YBR247C	0.800413213	0	0.274872651
YNL110C	YER006W	0.619530009	0.393233403	0.274872651
YNL178W	YLR340W	0.778764374	1	0.274872651
YNL178W	YLR075W	0.778764374	1	0.274872651
YNL178W	YPL131W	0.778764374	1	0.274872651
YJR123W	YLR340W	0.778764374	1	0.274872651
YBL072C	YLR340W	0.778764374	1	0.274872651
YDR064W	YLR340W	0.778764374	1	0.274872651
YLR340W	YBR181C	0.778764374	1	0.274872651
YLR340W	YBR189W	0.778764374	1	0.274872651
YLR340W	YER102W	0.778764374	1	0.274872651
YLR340W	YPL081W	0.778764374	1	0.274872651
YLR340W	YPL090C	0.778764374	1	0.274872651
YLR340W	YOR096W	0.778764374	1	0.274872651
YLR340W	YLR441C	0.778764374	1	0.274872651
YLR340W	YMR143W	0.778764374	1	0.274872651
YLR340W	YML063W	0.778764374	1	0.274872651
YOL127W	YGL030W	0.907334967	1	0.274872651
YLR340W	YGL030W	0.907334967	1	0.274872651
YNL178W	YBL072C	1	1	0.274872651
YNL178W	YBR048W	1	1	0.274872651
YNL178W	YBR181C	1	1	0.274872651
YNL178W	YBR189W	1	1	0.274872651
YNL178W	YCR031C	1	1	0.274872651
YNL178W	YDL083C	1	1	0.274872651
YNL178W	YDR025W	1	1	0.274872651
YNL178W	YDR064W	1	1	0.274872651
YNL178W	YDR447C	1	1	0.274872651
YNL178W	YER074W	1	1	0.274872651
YNL178W	YER102W	1	1	0.274872651
YNL178W	YGR118W	1	1	0.274872651
YNL178W	YHL015W	1	1	0.274872651
YNL178W	YIL069C	1	1	0.274872651
YNL178W	YJL191W	1	1	0.274872651
YNL178W	YKL156W	1	1	0.274872651
YNL178W	YKR057W	1	1	0.274872651
YNL178W	YLR167W	1	1	0.274872651
YNL178W	YLR441C	1	1	0.274872651
YNL178W	YML024W	1	1	0.274872651
YNL178W	YML063W	1	1	0.274872651
YNL178W	YMR143W	1	1	0.274872651
YNL178W	YPL090C	1	1	0.274872651
YNL178W	YPR132W	1	1	0.274872651
YNL178W	YPL081W	1	1	0.274872651
YHL015W	YER131W	1	1	0.274872651
YHL015W	YGL123W	1	1	0.274872651
YHL015W	YGL189C	1	1	0.274872651
YHL015W	YOL040C	1	1	0.274872651
YHL015W	YOR096W	1	1	0.274872651
YHL015W	YJR123W	1	1	0.274872651
YHL015W	YOR293W	1	1	0.274872651
YHL015W	YOR167C	1	1	0.274872651
YLR167W	YER131W	1	1	0.274872651
YLR167W	YGL123W	1	1	0.274872651
YLR167W	YGL189C	1	1	0.274872651
YLR167W	YJR123W	1	1	0.274872651
YLR167W	YOL040C	1	1	0.274872651
YLR167W	YOR167C	1	1	0.274872651
YLR167W	YOR293W	1	1	0.274872651
YLR167W	YOR096W	1	1	0.274872651
YJR123W	YBR181C	1	1	0.274872651
YJR123W	YCR031C	1	1	0.274872651
YJR123W	YDR064W	1	1	0.274872651
YJR123W	YDR447C	1	1	0.274872651
YJR123W	YMR143W	1	1	0.274872651
YJR123W	YKR057W	1	1	0.274872651
YJR123W	YKL156W	1	1	0.274872651
YJR123W	YPL090C	1	1	0.274872651
YOL040C	YBL072C	1	1	0.274872651
YOL040C	YBR048W	1	1	0.274872651
YOL040C	YBR181C	1	1	0.274872651
YOL040C	YBR189W	1	1	0.274872651
YOL040C	YCR031C	1	1	0.274872651
YOL040C	YDL083C	1	1	0.274872651
YOL040C	YDR025W	1	1	0.274872651
YOL040C	YDR064W	1	1	0.274872651
YOL040C	YDR447C	1	1	0.274872651
YOL040C	YER074W	1	1	0.274872651
YOL040C	YER102W	1	1	0.274872651
YOL040C	YGR118W	1	1	0.274872651
YOL040C	YIL069C	1	1	0.274872651
YOL040C	YJL191W	1	1	0.274872651
YOL040C	YKL156W	1	1	0.274872651
YOL040C	YKR057W	1	1	0.274872651
YOL040C	YLR441C	1	1	0.274872651
YOL040C	YML024W	1	1	0.274872651
YOL040C	YML063W	1	1	0.274872651
YOL040C	YMR143W	1	1	0.274872651
YOL040C	YPR132W	1	1	0.274872651
YOL040C	YPL090C	1	1	0.274872651
YOL040C	YPL081W	1	1	0.274872651
YBL072C	YOR293W	1	1	0.274872651
YBL072C	YER131W	1	1	0.274872651
YBL072C	YGL189C	1	1	0.274872651
YBL072C	YOR167C	1	1	0.274872651
YBL072C	YOR096W	1	1	0.274872651
YDR064W	YER131W	1	1	0.274872651
YDR064W	YOR167C	1	1	0.274872651
YDR064W	YGL189C	1	1	0.274872651
YDR064W	YGL123W	1	1	0.274872651
YDR064W	YOR293W	1	1	0.274872651
YDR064W	YOR096W	1	1	0.274872651
YGL123W	YBR181C	1	1	0.274872651
YGL123W	YCR031C	1	1	0.274872651
YGL123W	YDR447C	1	1	0.274872651
YGL123W	YPL090C	1	1	0.274872651
YGL123W	YKL156W	1	1	0.274872651
YGL123W	YMR143W	1	1	0.274872651
YGL123W	YKR057W	1	1	0.274872651
YBR048W	YOR096W	1	1	0.274872651
YBR048W	YER131W	1	1	0.274872651
YBR048W	YOR167C	1	1	0.274872651
YBR048W	YGL189C	1	1	0.274872651
YBR048W	YOR293W	1	1	0.274872651
YBR181C	YOR096W	1	1	0.274872651
YBR181C	YER131W	1	1	0.274872651
YBR181C	YOR167C	1	1	0.274872651
YBR181C	YGL189C	1	1	0.274872651
YBR181C	YOR293W	1	1	0.274872651
YBR189W	YOR096W	1	1	0.274872651
YBR189W	YOR167C	1	1	0.274872651
YBR189W	YGL189C	1	1	0.274872651
YBR189W	YER131W	1	1	0.274872651
YBR189W	YOR293W	1	1	0.274872651
YMR143W	YER131W	1	1	0.274872651
YMR143W	YGL189C	1	1	0.274872651
YMR143W	YOR096W	1	1	0.274872651
YMR143W	YOR293W	1	1	0.274872651
YMR143W	YOR167C	1	1	0.274872651
YDR025W	YOR096W	1	1	0.274872651
YDR025W	YOR293W	1	1	0.274872651
YDR025W	YGL189C	1	1	0.274872651
YDR025W	YOR167C	1	1	0.274872651
YDR025W	YER131W	1	1	0.274872651
YPL090C	YER131W	1	1	0.274872651
YPL090C	YGL189C	1	1	0.274872651
YPL090C	YOR096W	1	1	0.274872651
YPL090C	YOR167C	1	1	0.274872651
YPL090C	YOR293W	1	1	0.274872651
YLR441C	YER131W	1	1	0.274872651
YLR441C	YGL189C	1	1	0.274872651
YLR441C	YOR293W	1	1	0.274872651
YLR441C	YOR167C	1	1	0.274872651
YLR441C	YOR096W	1	1	0.274872651
YPL081W	YER131W	1	1	0.274872651
YPL081W	YGL189C	1	1	0.274872651
YPL081W	YOR096W	1	1	0.274872651
YPL081W	YOR167C	1	1	0.274872651
YPL081W	YOR293W	1	1	0.274872651
YOR096W	YCR031C	1	1	0.274872651
YOR096W	YDL083C	1	1	0.274872651
YOR096W	YDR447C	1	1	0.274872651
YOR096W	YER074W	1	1	0.274872651
YOR096W	YER102W	1	1	0.274872651
YOR096W	YGR118W	1	1	0.274872651
YOR096W	YIL069C	1	1	0.274872651
YOR096W	YJL191W	1	1	0.274872651
YOR096W	YKL156W	1	1	0.274872651
YOR096W	YKR057W	1	1	0.274872651
YOR096W	YML024W	1	1	0.274872651
YOR096W	YML063W	1	1	0.274872651
YOR096W	YPR132W	1	1	0.274872651
YCR031C	YER131W	1	1	0.274872651
YCR031C	YGL189C	1	1	0.274872651
YCR031C	YOR167C	1	1	0.274872651
YCR031C	YOR293W	1	1	0.274872651
YER102W	YOR167C	1	1	0.274872651
YER102W	YGL189C	1	1	0.274872651
YER102W	YER131W	1	1	0.274872651
YER102W	YOR293W	1	1	0.274872651
YER131W	YJL191W	1	1	0.274872651
YER131W	YDL083C	1	1	0.274872651
YER131W	YDR447C	1	1	0.274872651
YER131W	YER074W	1	1	0.274872651
YER131W	YML063W	1	1	0.274872651
YER131W	YKR057W	1	1	0.274872651
YER131W	YML024W	1	1	0.274872651
YER131W	YGR118W	1	1	0.274872651
YER131W	YKL156W	1	1	0.274872651
YER131W	YPR132W	1	1	0.274872651
YER131W	YIL069C	1	1	0.274872651
YDL083C	YOR293W	1	1	0.274872651
YDL083C	YGL189C	1	1	0.274872651
YDL083C	YOR167C	1	1	0.274872651
YDR447C	YOR167C	1	1	0.274872651
YDR447C	YGL189C	1	1	0.274872651
YDR447C	YOR293W	1	1	0.274872651
YML024W	YGL189C	1	1	0.274872651
YML024W	YOR293W	1	1	0.274872651
YML024W	YOR167C	1	1	0.274872651
YGR118W	YGL189C	1	1	0.274872651
YGR118W	YOR293W	1	1	0.274872651
YGR118W	YOR167C	1	1	0.274872651
YML063W	YGL189C	1	1	0.274872651
YML063W	YOR293W	1	1	0.274872651
YML063W	YOR167C	1	1	0.274872651
YOR167C	YER074W	1	1	0.274872651
YOR167C	YIL069C	1	1	0.274872651
YOR167C	YJL191W	1	1	0.274872651
YOR167C	YKL156W	1	1	0.274872651
YOR167C	YKR057W	1	1	0.274872651
YOR167C	YPR132W	1	1	0.274872651
YKR057W	YGL189C	1	1	0.274872651
YKR057W	YOR293W	1	1	0.274872651
YGL189C	YJL191W	1	1	0.274872651
YGL189C	YER074W	1	1	0.274872651
YGL189C	YKL156W	1	1	0.274872651
YGL189C	YPR132W	1	1	0.274872651
YGL189C	YIL069C	1	1	0.274872651
YJL191W	YOR293W	1	1	0.274872651
YKL156W	YOR293W	1	1	0.274872651
YOR293W	YER074W	1	1	0.274872651
YOR293W	YIL069C	1	1	0.274872651
YOR293W	YPR132W	1	1	0.274872651
YGR278W	YDR021W	0.139401363	0	0.276076972
YDR159W	YOR257W	0.841692953	0.147099343	0.277090366
YLR167W	YDR092W	0.148688558	0	0.30000872
YKL143W	YDL060W	0.475829319	0	0.310149944
YLR009W	YNR053C	0.619530009	0	0.310149944
YGL103W	YGL030W	0.907334967	1	0.310149944
YLR325C	YGL030W	0.907334967	1	0.310149944
YGL030W	YNL067W	0.907334967	1	0.310149944
YNL178W	YOR096W	1	1	0.310149944
YNL178W	YNL096C	1	1	0.310149944
YJR123W	YOR096W	1	1	0.310149944
YOL040C	YOR096W	1	1	0.310149944
YGL123W	YOR096W	1	1	0.310149944
YOR096W	YDR450W	1	1	0.310149944
YOR096W	YER131W	1	1	0.310149944
YOR096W	YGL189C	1	1	0.310149944
YOR096W	YGR214W	1	1	0.310149944
YOR096W	YLR048W	1	1	0.310149944
YOR096W	YLR264W	1	1	0.310149944
YOR096W	YML026C	1	1	0.310149944
YOR096W	YNL302C	1	1	0.310149944
YOR096W	YOL121C	1	1	0.310149944
YOR096W	YOR167C	1	1	0.310149944
YOR096W	YOR293W	1	1	0.310149944
YOR167C	YHR021C	1	1	0.310149944
YBR154C	YKL160W	0.139401363	0	0.318029535
YDR404C	YKL160W	0.139401363	0	0.318029535
YKL160W	YIL021W	0.139401363	0	0.318029535
YKL160W	YJL140W	0.139401363	0	0.318029535
YKL160W	YOL005C	0.139401363	0	0.318029535
YKL160W	YPR187W	0.139401363	0	0.318029535
YKL160W	YOR224C	0.139401363	0	0.318029535
YKL160W	YOR210W	0.139401363	0	0.318029535
YBR154C	YPR086W	0.378217219	0	0.318029535
YPR187W	YPR086W	0.378217219	0	0.318029535
YPR086W	YOL005C	0.378217219	0	0.318029535
YBR154C	YGR005C	0.578216686	0	0.318029535
YBR154C	YKR062W	0.578216686	0	0.318029535
YDR404C	YML010W	0.578216686	0	0.318029535
YGR005C	YIL021W	0.578216686	0	0.318029535
YGR005C	YHR143W-A	0.578216686	0	0.318029535
YPR187W	YKR062W	0.578216686	0	0.318029535
YBR193C	YGL127C	0.681920006	0	0.318029535
YPR168W	YGL127C	0.681920006	0	0.318029535
YER022W	YGL127C	0.681920006	0	0.318029535
YHR058C	YGL127C	0.681920006	0	0.318029535
YOL135C	YGL127C	0.681920006	0	0.318029535
YDR308C	YGL127C	0.681920006	0	0.318029535
YBR154C	YDR404C	0.767877357	0	0.318029535
YBR154C	YGR186W	0.767877357	0	0.318029535
YBR154C	YGL070C	0.767877357	0	0.318029535
YBR154C	YJL140W	0.767877357	0	0.318029535
YDR404C	YPR187W	0.767877357	0	0.318029535
YDR404C	YOR224C	0.767877357	0	0.318029535
YDR404C	YIL021W	0.767877357	0	0.318029535
YDR404C	YOR210W	0.767877357	0	0.318029535
YDR404C	YHR143W-A	0.767877357	0	0.318029535
YDR404C	YOL005C	0.767877357	0	0.318029535
YDR404C	YOR151C	0.767877357	0	0.318029535
YOR151C	YGL070C	0.767877357	0	0.318029535
YOR151C	YJL140W	0.767877357	0	0.318029535
YPR187W	YGL070C	0.767877357	0	0.318029535
YPR187W	YJL140W	0.767877357	0	0.318029535
YDL140C	YGL070C	0.767877357	0	0.318029535
YDL140C	YJL140W	0.767877357	0	0.318029535
YIL021W	YJL140W	0.767877357	0	0.318029535
YIL021W	YGL070C	0.767877357	0	0.318029535
YOR224C	YGL070C	0.767877357	0	0.318029535
YGL070C	YOR210W	0.767877357	0	0.318029535
YGL070C	YHR143W-A	0.767877357	0	0.318029535
YOR210W	YJL140W	0.767877357	0	0.318029535
YJL140W	YOL005C	0.767877357	0	0.318029535
YCR093W	YNL288W	0.813478996	0	0.318029535
YBR154C	YIL143C	0.578216686	0.123110421	0.318029535
YPR187W	YIL143C	0.578216686	0.123110421	0.318029535
YIL143C	YOL005C	0.578216686	0.123110421	0.318029535
YKL160W	YDL140C	0.139401363	0.363131869	0.318029535
YKL160W	YOR151C	0.139401363	0.363131869	0.318029535
YOR151C	YGR063C	0.378217219	0.363131869	0.318029535
YDL140C	YGR116W	0.378217219	0.363131869	0.318029535
YDL140C	YGR063C	0.378217219	0.363131869	0.318029535
YOR151C	YML010W	0.578216686	0.363131869	0.318029535
YDL140C	YML010W	0.578216686	0.363131869	0.318029535
YDL140C	YLR418C	0.578216686	0.363131869	0.318029535
YOR151C	YPR086W	0.378217219	0.429233449	0.318029535
YGR005C	YOR151C	0.578216686	0.429233449	0.318029535
YOR151C	YKR062W	0.578216686	0.429233449	0.318029535
YOR151C	YGR186W	0.767877357	0.429233449	0.318029535
YDL140C	YPR086W	0.378217219	0.513129529	0.318029535
YGR005C	YDL140C	0.578216686	0.513129529	0.318029535
YDL140C	YKL028W	0.578216686	0.513129529	0.318029535
YDL140C	YKR062W	0.578216686	0.513129529	0.318029535
YDL140C	YIL143C	0.578216686	0.513129529	0.318029535
YKL028W	YER171W	0.578216686	0.513129529	0.318029535
YDL140C	YGR186W	0.767877357	0.513129529	0.318029535
YDL140C	YOL135C	0.681920006	0.615397601	0.318029535
YBR193C	YPR168W	0.681920006	0.615397601	0.318029535
YBR193C	YER022W	0.681920006	0.615397601	0.318029535
YBR193C	YHR058C	0.681920006	0.615397601	0.318029535
YBR193C	YOL135C	0.681920006	0.615397601	0.318029535
YBR193C	YLR071C	0.681920006	0.615397601	0.318029535
YPR168W	YDR308C	0.681920006	0.615397601	0.318029535
YPR168W	YER022W	0.681920006	0.615397601	0.318029535
YPR168W	YHR058C	0.681920006	0.615397601	0.318029535
YPR168W	YLR071C	0.681920006	0.615397601	0.318029535
YPR168W	YOL135C	0.681920006	0.615397601	0.318029535
YER022W	YHR058C	0.681920006	0.615397601	0.318029535
YER022W	YOL135C	0.681920006	0.615397601	0.318029535
YER022W	YLR071C	0.681920006	0.615397601	0.318029535
YER022W	YDR308C	0.681920006	0.615397601	0.318029535
YER022W	YMR112C	0.681920006	0.615397601	0.318029535
YHR058C	YDR308C	0.681920006	0.615397601	0.318029535
YHR058C	YLR071C	0.681920006	0.615397601	0.318029535
YHR058C	YOL135C	0.681920006	0.615397601	0.318029535
YOL135C	YDR308C	0.681920006	0.615397601	0.318029535
YOL135C	YLR071C	0.681920006	0.615397601	0.318029535
YDR308C	YLR071C	0.681920006	0.615397601	0.318029535
YGR104C	YHR041C	0.681920006	0.615397601	0.318029535
YBR154C	YGL043W	0.641564295	0.656096715	0.318029535
YOR151C	YGL043W	0.641564295	0.656096715	0.318029535
YPR187W	YGL043W	0.641564295	0.656096715	0.318029535
YDL140C	YGL043W	0.641564295	0.656096715	0.318029535
YIL021W	YGL043W	0.641564295	0.656096715	0.318029535
YGL043W	YOL005C	0.641564295	0.656096715	0.318029535
YGL043W	YOR210W	0.641564295	0.656096715	0.318029535
YBR154C	YOR151C	0.767877357	0.656096715	0.318029535
YBR154C	YOL005C	0.767877357	0.656096715	0.318029535
YOR151C	YDL140C	0.767877357	0.656096715	0.318029535
YOR151C	YHR143W-A	0.767877357	0.656096715	0.318029535
YOR151C	YIL021W	0.767877357	0.656096715	0.318029535
YOR151C	YOL005C	0.767877357	0.656096715	0.318029535
YOR151C	YPR187W	0.767877357	0.656096715	0.318029535
YOR151C	YOR210W	0.767877357	0.656096715	0.318029535
YOR151C	YOR224C	0.767877357	0.656096715	0.318029535
YPR187W	YOL005C	0.767877357	0.656096715	0.318029535
YDL140C	YOR210W	0.767877357	0.656096715	0.318029535
YDL140C	YOR224C	0.767877357	0.656096715	0.318029535
YDL140C	YHR143W-A	0.767877357	0.656096715	0.318029535
YDL140C	YOL005C	0.767877357	0.656096715	0.318029535
YIL021W	YHR143W-A	0.767877357	0.656096715	0.318029535
YIL021W	YOR224C	0.767877357	0.656096715	0.318029535
YIL021W	YOR210W	0.767877357	0.656096715	0.318029535
YOR224C	YOL005C	0.767877357	0.656096715	0.318029535
YOR210W	YOL005C	0.767877357	0.656096715	0.318029535
YHR143W-A	YOL005C	0.767877357	0.656096715	0.318029535
YOL012C	YKR048C	0.572166205	0.147099343	0.318321256
YBL037W	YBL047C	0.316028591	0	0.327122566
YIL076W	YPL010W	1	0	0.327122566
YLR071C	YGL127C	0.681920006	0	0.337692766
YBL041W	YFL007W	0.888103023	0	0.345572357
YFL007W	YER012W	0.888103023	0	0.345572357
YFL007W	YER094C	0.888103023	0	0.345572357
YFL007W	YOR362C	0.888103023	0	0.345572357
YFL007W	YJL001W	0.888103023	0	0.345572357
YFL007W	YGR135W	0.888103023	0	0.345572357
YFL007W	YOR157C	0.888103023	0	0.345572357
YFL007W	YML092C	0.888103023	0	0.345572357
YFL007W	YGR253C	0.888103023	0	0.345572357
YFL007W	YMR314W	0.888103023	0	0.345572357
YFL007W	YOL038W	0.888103023	0	0.345572357
YDR299W	YER127W	0.272147062	0	0.34631639
YCL059C	YDR299W	0.535023088	0	0.34631639
YBL004W	YPR137W	0.605888772	0	0.34631639
YCL059C	YPR137W	0.605888772	0	0.34631639
YPR137W	YDR324C	0.605888772	0	0.34631639
YPR137W	YER082C	0.605888772	0	0.34631639
YOR310C	YLR175W	0.64373211	0	0.34631639
YLL011W	YPR137W	0.64373211	0	0.34631639
YOR310C	YPR137W	0.75572833	0	0.34631639
YPR137W	YMR229C	0.605888772	0.243570982	0.34631639
YPR137W	YEL026W	0.75572833	0.243570982	0.34631639
YPR137W	YPL217C	0.535023088	0.663695038	0.34631639
YJL109C	YPR137W	0.605888772	0.663695038	0.34631639
YLR129W	YPR137W	0.605888772	0.663695038	0.34631639
YLR409C	YPR137W	0.605888772	0.663695038	0.34631639
YLR222C	YPR137W	0.605888772	0.663695038	0.34631639
YCR057C	YPR137W	0.605888772	0.663695038	0.34631639
YPR137W	YHR148W	0.605888772	0.663695038	0.34631639
YPR137W	YMR093W	0.605888772	0.663695038	0.34631639
YPR137W	YDL148C	0.605888772	0.663695038	0.34631639
YPR137W	YPL126W	0.605888772	0.663695038	0.34631639
YDL060W	YNL207W	0.139401363	0	0.350111051
YDR299W	YML093W	0.475829319	0	0.350111051
YDR299W	YKL099C	0.475829319	0	0.350111051
YBL004W	YDR299W	0.535023088	0	0.350111051
YOR310C	YDR299W	0.535023088	0	0.350111051
YOR310C	YMR290C	0.535023088	0	0.350111051
YOR310C	YMR049C	0.535023088	0	0.350111051
YLL011W	YDR299W	0.535023088	0	0.350111051
YGR090W	YDR299W	0.535023088	0	0.350111051
YLR409C	YDR299W	0.535023088	0	0.350111051
YLR222C	YDR299W	0.535023088	0	0.350111051
YPR144C	YDR299W	0.535023088	0	0.350111051
YDR299W	YCR057C	0.535023088	0	0.350111051
YDR299W	YDL148C	0.535023088	0	0.350111051
YDR299W	YMR229C	0.535023088	0	0.350111051
YDR299W	YHR148W	0.535023088	0	0.350111051
YDR299W	YOL010W	0.535023088	0	0.350111051
YDR299W	YJL069C	0.535023088	0	0.350111051
YDR299W	YGR145W	0.535023088	0	0.350111051
YDR299W	YJR002W	0.535023088	0	0.350111051
YDR299W	YDR324C	0.535023088	0	0.350111051
YDR299W	YDR398W	0.535023088	0	0.350111051
YMR229C	YGL171W	0.535023088	0	0.350111051
YPL093W	YNL061W	0.619530009	0	0.350111051
YGR103W	YER006W	0.619530009	0	0.350111051
YKR081C	YKL172W	0.619530009	0	0.350111051
YKL172W	YOL077C	0.619530009	0	0.350111051
YNL061W	YPL211W	0.619530009	0	0.350111051
YOR145C	YDL060W	0.535023088	0.147099343	0.350111051
YDR224C	YOL012C	0.572166205	0.147099343	0.353240254
YDR168W	YMR186W	0.063869073	1	0.363177716
YJL090C	YHR154W	0.139401363	0	0.364046228
YDR288W	YLR007W	0.76253943	0	0.364046228
YAL021C	YNL288W	0.813478996	0	0.366692109
YNR052C	YNL288W	0.813478996	0	0.366692109
YNL288W	YPR072W	0.813478996	0	0.366692109
YNL288W	YIL038C	0.813478996	0	0.366692109
YHR099W	YDR190C	0.924075654	0.123110421	0.366692109
YHR099W	YPL235W	0.924075654	0.123110421	0.366692109
Q0045	YLR038C	0.877515008	1	0.36849071
YBL026W	YCR077C	0.69712395	0	0.369858496
YEL015W	YOL149W	0.69712395	0	0.369858496
YDR394W	YGR232W	0.877316236	0	0.379921118
YHR200W	YFR010W	0.877316236	0	0.379921118
YDL097C	YFR010W	0.877316236	0	0.379921118
YDL147W	YFR010W	0.877316236	0	0.379921118
YPR108W	YFR010W	0.877316236	0	0.379921118
YFR010W	YDR427W	0.877316236	0	0.379921118
YDL126C	YFL044C	0.128367254	0.222292016	0.379921118
YHR200W	YLL039C	0.063869073	0.273826385	0.379921118
YBL041W	YFR010W	0.60849961	0.420328916	0.379921118
YOL038W	YFR010W	0.60849961	0.420328916	0.379921118
YGL011C	YFR010W	0.60849961	0.420328916	0.379921118
YGR135W	YFR010W	0.60849961	0.420328916	0.379921118
YER094C	YFR010W	0.60849961	0.420328916	0.379921118
YMR314W	YFR010W	0.60849961	0.420328916	0.379921118
YER021W	YFR010W	0.877316236	0.420328916	0.379921118
YDR394W	YFR010W	0.877316236	0.420328916	0.379921118
YIL075C	YFR010W	0.877316236	0.420328916	0.379921118
YFR004W	YFR010W	0.877316236	0.420328916	0.379921118
YOR261C	YFR010W	0.877316236	0.420328916	0.379921118
YOR259C	YFR010W	0.877316236	0.420328916	0.379921118
YGL048C	YFR010W	0.877316236	0.420328916	0.379921118
YHR027C	YFR010W	0.877316236	0.420328916	0.379921118
YDL007W	YFR010W	0.877316236	0.420328916	0.379921118
YER012W	YFR010W	0.877316236	0.420328916	0.379921118
YOR117W	YFR010W	0.877316236	0.420328916	0.379921118
YFR010W	YKL145W	0.877316236	0.420328916	0.379921118
YFR010W	YFR052W	0.877316236	0.420328916	0.379921118
YDL105W	YDR288W	0.76253943	0	0.385568545
YDL105W	YOL034W	0.76253943	0	0.385568545
YDR288W	YOL034W	0.76253943	0	0.385568545
YEL019C	YOL034W	0.76253943	0	0.385568545
YEL019C	YLR383W	0.76253943	0	0.385568545
YBL002W	YOL012C	0.572166205	0.147099343	0.390406346
YBL037W	YJR058C	1	0	0.399547925
YOL062C	YJR058C	1	0	0.399547925
YJR058C	YJR005W	1	0	0.399547925
YPR137W	YOL010W	0.535023088	0	0.402561524
YPR144C	YPR137W	0.605888772	0	0.402561524
YJR123W	YMR116C	1	0	0.402561524
YMR116C	YBL072C	1	0	0.402561524
YMR116C	YBR048W	1	0	0.402561524
YMR116C	YBR189W	1	0	0.402561524
YMR116C	YDL083C	1	0	0.402561524
YMR116C	YDR025W	1	0	0.402561524
YMR116C	YER074W	1	0	0.402561524
YMR116C	YER102W	1	0	0.402561524
YMR116C	YGR118W	1	0	0.402561524
YMR116C	YGR214W	1	0	0.402561524
YMR116C	YHR203C	1	0	0.402561524
YMR116C	YIL069C	1	0	0.402561524
YMR116C	YJR145C	1	0	0.402561524
YMR116C	YLR048W	1	0	0.402561524
YMR116C	YLR441C	1	0	0.402561524
YMR116C	YML024W	1	0	0.402561524
YMR116C	YML063W	1	0	0.402561524
YMR116C	YPR132W	1	0	0.402561524
YBR247C	YDL060W	0.535023088	0.147099343	0.402561524
YMR116C	YGL123W	1	0.147099343	0.402561524
YMR116C	YJL191W	1	0.147099343	0.402561524
YMR116C	YPL081W	1	0.147099343	0.402561524
YNR046W	YCR047C	0.34093377	0.615397601	0.402561524
YPR137W	YNL075W	0.605888772	0.663695038	0.402561524
YOR063W	YGL030W	0.907334967	1	0.402561524
YPL131W	YGL030W	0.907334967	1	0.402561524
YGL030W	YLR075W	0.907334967	1	0.402561524
YGL030W	YIL133C	0.907334967	1	0.402561524
YGL030W	YGL031C	0.907334967	1	0.402561524
YGL030W	YGL076C	0.907334967	1	0.402561524
YGL030W	YKL180W	0.907334967	1	0.402561524
YGL030W	YLR448W	0.907334967	1	0.402561524
YBR135W	YDR328C	0.19871176	0.273826385	0.403173905
YDR404C	YDL140C	0.767877357	0	0.404408606
YPL240C	YOR057W	0.026530917	0.273826385	0.407555052
YBR257W	YEL026W	0.64373211	0	0.40883831
YLL041C	YJL045W	0.216159987	1	0.409485387
YGL191W	YIL111W	0.877515008	1	0.409485387
YDL140C	YDL108W	0.578216686	0.513129529	0.410136151
YER025W	YDR211W	0.182983024	1	0.410790644
YER025W	YKR026C	0.182983024	1	0.410790644
YER025W	YLR291C	0.182983024	1	0.410790644
YGL123W	YIL133C	0.778764374	1	0.410790644
YBR079C	YER025W	0.813478996	1	0.410790644
YER025W	YOR361C	0.813478996	1	0.410790644
YER025W	YJR007W	0.841692953	1	0.410790644
YER025W	YPR041W	0.841692953	1	0.410790644
YOR063W	YFR031C-A	0.907334967	1	0.410790644
YOR063W	YGL031C	0.907334967	1	0.410790644
YOR063W	YGL076C	0.907334967	1	0.410790644
YOR063W	YKL180W	0.907334967	1	0.410790644
YOR063W	YIL133C	0.907334967	1	0.410790644
YOR063W	YBR031W	0.907334967	1	0.410790644
YOR063W	YDR012W	0.907334967	1	0.410790644
YOR063W	YHL001W	0.907334967	1	0.410790644
YPL131W	YGL031C	0.907334967	1	0.410790644
YPL131W	YGL076C	0.907334967	1	0.410790644
YPL131W	YIL133C	0.907334967	1	0.410790644
YPL131W	YKL180W	0.907334967	1	0.410790644
YPL131W	YBR031W	0.907334967	1	0.410790644
YPL131W	YHL033C	0.907334967	1	0.410790644
YLR075W	YGL031C	0.907334967	1	0.410790644
YLR075W	YGL076C	0.907334967	1	0.410790644
YLR075W	YIL133C	0.907334967	1	0.410790644
YLR075W	YKL180W	0.907334967	1	0.410790644
YLR075W	YHL033C	0.907334967	1	0.410790644
YFR031C-A	YGL076C	0.907334967	1	0.410790644
YFR031C-A	YDR418W	0.907334967	1	0.410790644
YFR031C-A	YKL180W	0.907334967	1	0.410790644
YDR418W	YGL076C	0.907334967	1	0.410790644
YDR418W	YKL180W	0.907334967	1	0.410790644
YGL076C	YKL180W	0.907334967	1	0.410790644
YJR123W	YBL072C	1	1	0.410790644
YJR123W	YBR048W	1	1	0.410790644
YJR123W	YDL083C	1	1	0.410790644
YJR123W	YDR025W	1	1	0.410790644
YJR123W	YER074W	1	1	0.410790644
YJR123W	YER102W	1	1	0.410790644
YJR123W	YHR203C	1	1	0.410790644
YJR123W	YIL069C	1	1	0.410790644
YJR123W	YJL191W	1	1	0.410790644
YJR123W	YML024W	1	1	0.410790644
YJR123W	YML063W	1	1	0.410790644
YJR123W	YPL081W	1	1	0.410790644
YJR123W	YLR441C	1	1	0.410790644
YJR123W	YJR145C	1	1	0.410790644
YBL072C	YGL123W	1	1	0.410790644
YBL072C	YHR203C	1	1	0.410790644
YBL072C	YJR145C	1	1	0.410790644
YGL123W	YBR048W	1	1	0.410790644
YGL123W	YDL083C	1	1	0.410790644
YGL123W	YDR025W	1	1	0.410790644
YGL123W	YER074W	1	1	0.410790644
YGL123W	YER102W	1	1	0.410790644
YGL123W	YJR145C	1	1	0.410790644
YGL123W	YIL069C	1	1	0.410790644
YGL123W	YLR441C	1	1	0.410790644
YGL123W	YJL191W	1	1	0.410790644
YGL123W	YML024W	1	1	0.410790644
YGL123W	YPL081W	1	1	0.410790644
YGL123W	YHR203C	1	1	0.410790644
YGL123W	YML063W	1	1	0.410790644
YBR048W	YJR145C	1	1	0.410790644
YBR048W	YHR203C	1	1	0.410790644
YBR189W	YJR145C	1	1	0.410790644
YBR189W	YHR203C	1	1	0.410790644
YDR025W	YJR145C	1	1	0.410790644
YDR025W	YHR203C	1	1	0.410790644
YLR441C	YHR203C	1	1	0.410790644
YLR441C	YJR145C	1	1	0.410790644
YPL081W	YHR203C	1	1	0.410790644
YPL081W	YJR145C	1	1	0.410790644
YHR203C	YER102W	1	1	0.410790644
YHR203C	YDL083C	1	1	0.410790644
YHR203C	YER074W	1	1	0.410790644
YHR203C	YGR118W	1	1	0.410790644
YHR203C	YGR214W	1	1	0.410790644
YHR203C	YIL069C	1	1	0.410790644
YHR203C	YPR132W	1	1	0.410790644
YHR203C	YJL191W	1	1	0.410790644
YHR203C	YML063W	1	1	0.410790644
YHR203C	YLR048W	1	1	0.410790644
YHR203C	YML024W	1	1	0.410790644
YJR145C	YER102W	1	1	0.410790644
YJR145C	YDL083C	1	1	0.410790644
YJR145C	YER074W	1	1	0.410790644
YJR145C	YGR118W	1	1	0.410790644
YJR145C	YGR214W	1	1	0.410790644
YJR145C	YIL069C	1	1	0.410790644
YJR145C	YJL191W	1	1	0.410790644
YJR145C	YLR048W	1	1	0.410790644
YJR145C	YML063W	1	1	0.410790644
YJR145C	YML024W	1	1	0.410790644
YJR145C	YPR132W	1	1	0.410790644
YOR065W	YGL191W	0.764059466	0	0.412776934
YHR051W	YGL191W	0.877515008	1	0.412776934
YGL191W	YNL052W	0.877515008	1	0.412776934
YGL191W	YLR038C	0.877515008	1	0.412776934
YDL126C	YKL213C	0.128367254	0	0.413446782
YOR259C	YIL007C	0.277699351	0	0.413446782
YOR117W	YIL007C	0.277699351	0	0.413446782
YBL041W	YHR200W	0.60849961	0	0.413446782
YBL041W	YDL097C	0.60849961	0	0.413446782
YBL041W	YDL147W	0.60849961	0	0.413446782
YBL041W	YDR427W	0.60849961	0	0.413446782
YBL041W	YPR108W	0.60849961	0	0.413446782
YBL041W	YLR421C	0.60849961	0	0.413446782
YDL097C	YDL007W	0.877316236	0	0.413446782
YDL007W	YPR108W	0.877316236	0	0.413446782
YDL007W	YLR421C	0.877316236	0	0.413446782
YDL007W	YDL147W	0.877316236	0	0.413446782
YDL007W	YDR363W-A	0.877316236	0	0.413446782
YBR170C	YGR048W	0.949718173	0	0.413446782
YDR394W	YDL097C	0.973729925	0	0.413446782
YDR394W	YDL147W	0.973729925	0	0.413446782
YDR394W	YDR363W-A	0.973729925	0	0.413446782
YDR394W	YPR108W	0.973729925	0	0.413446782
YDR394W	YLR421C	0.973729925	0	0.413446782
YDR394W	YDR427W	0.973729925	0	0.413446782
YJL001W	YDL097C	1	0	0.413446782
YJL001W	YDL147W	1	0	0.413446782
YJL001W	YDR427W	1	0	0.413446782
YJL001W	YHR200W	1	0	0.413446782
YJL001W	YLR421C	1	0	0.413446782
YJL001W	YPR108W	1	0	0.413446782
YOL038W	YDL097C	1	0	0.413446782
YOL038W	YDL147W	1	0	0.413446782
YOL038W	YDR427W	1	0	0.413446782
YOL038W	YHR200W	1	0	0.413446782
YOL038W	YLR421C	1	0	0.413446782
YOL038W	YPR108W	1	0	0.413446782
YER021W	YDL097C	1	0	0.413446782
YER021W	YDL147W	1	0	0.413446782
YER021W	YDR363W-A	1	0	0.413446782
YER021W	YDR427W	1	0	0.413446782
YER021W	YPR108W	1	0	0.413446782
YER021W	YHR200W	1	0	0.413446782
YER021W	YLR421C	1	0	0.413446782
YDR394W	YHR200W	1	0	0.413446782
YFR050C	YDL147W	1	0	0.413446782
YFR050C	YHR200W	1	0	0.413446782
YFR050C	YLR421C	1	0	0.413446782
YFR050C	YPR108W	1	0	0.413446782
YML092C	YDL097C	1	0	0.413446782
YML092C	YDL147W	1	0	0.413446782
YML092C	YDR427W	1	0	0.413446782
YML092C	YHR200W	1	0	0.413446782
YML092C	YLR421C	1	0	0.413446782
YML092C	YPR108W	1	0	0.413446782
YOR157C	YDL097C	1	0	0.413446782
YOR157C	YDL147W	1	0	0.413446782
YOR157C	YDR427W	1	0	0.413446782
YOR157C	YHR200W	1	0	0.413446782
YOR157C	YLR421C	1	0	0.413446782
YOR157C	YPR108W	1	0	0.413446782
YGL011C	YDL097C	1	0	0.413446782
YGL011C	YDL147W	1	0	0.413446782
YGL011C	YDR427W	1	0	0.413446782
YGL011C	YPR108W	1	0	0.413446782
YGL011C	YHR200W	1	0	0.413446782
YIL075C	YDL147W	1	0	0.413446782
YIL075C	YPR108W	1	0	0.413446782
YFR004W	YDL097C	1	0	0.413446782
YFR004W	YDL147W	1	0	0.413446782
YFR004W	YDR427W	1	0	0.413446782
YFR004W	YPR108W	1	0	0.413446782
YFR004W	YLR421C	1	0	0.413446782
YFR004W	YHR200W	1	0	0.413446782
YPR103W	YDL097C	1	0	0.413446782
YPR103W	YDL147W	1	0	0.413446782
YPR103W	YHR200W	1	0	0.413446782
YPR103W	YPR108W	1	0	0.413446782
YPR103W	YDR427W	1	0	0.413446782
YPR103W	YLR421C	1	0	0.413446782
YHR200W	YDL007W	1	0	0.413446782
YHR200W	YDL097C	1	0	0.413446782
YHR200W	YDL147W	1	0	0.413446782
YHR200W	YDR363W-A	1	0	0.413446782
YHR200W	YDR427W	1	0	0.413446782
YHR200W	YER012W	1	0	0.413446782
YHR200W	YER094C	1	0	0.413446782
YHR200W	YFR052W	1	0	0.413446782
YHR200W	YGL048C	1	0	0.413446782
YHR200W	YGR135W	1	0	0.413446782
YHR200W	YGR253C	1	0	0.413446782
YHR200W	YOR117W	1	0	0.413446782
YHR200W	YMR314W	1	0	0.413446782
YHR200W	YPR108W	1	0	0.413446782
YHR200W	YOR259C	1	0	0.413446782
YHR200W	YOR362C	1	0	0.413446782
YHR200W	YOR261C	1	0	0.413446782
YHR200W	YKL145W	1	0	0.413446782
YOR261C	YDL097C	1	0	0.413446782
YOR261C	YDL147W	1	0	0.413446782
YOR261C	YDR363W-A	1	0	0.413446782
YOR261C	YDR427W	1	0	0.413446782
YOR261C	YLR421C	1	0	0.413446782
YOR261C	YPR108W	1	0	0.413446782
YOR362C	YDL097C	1	0	0.413446782
YOR362C	YDL147W	1	0	0.413446782
YOR362C	YDR427W	1	0	0.413446782
YOR362C	YLR421C	1	0	0.413446782
YOR362C	YPR108W	1	0	0.413446782
YOR259C	YDL097C	1	0	0.413446782
YOR259C	YDL147W	1	0	0.413446782
YOR259C	YDR427W	1	0	0.413446782
YOR259C	YLR421C	1	0	0.413446782
YOR259C	YPR108W	1	0	0.413446782
YOR259C	YDR363W-A	1	0	0.413446782
YGL048C	YDL097C	1	0	0.413446782
YGL048C	YDL147W	1	0	0.413446782
YGL048C	YDR427W	1	0	0.413446782
YGL048C	YLR421C	1	0	0.413446782
YGL048C	YPR108W	1	0	0.413446782
YGR135W	YDL097C	1	0	0.413446782
YGR135W	YDL147W	1	0	0.413446782
YGR135W	YDR427W	1	0	0.413446782
YGR135W	YLR421C	1	0	0.413446782
YGR135W	YPR108W	1	0	0.413446782
YDL097C	YOR117W	1	0	0.413446782
YDL097C	YFR052W	1	0	0.413446782
YDL097C	YMR314W	1	0	0.413446782
YDL097C	YDL147W	1	0	0.413446782
YDL097C	YLR421C	1	0	0.413446782
YDL097C	YER094C	1	0	0.413446782
YDL097C	YHR027C	1	0	0.413446782
YDL097C	YGR253C	1	0	0.413446782
YDL097C	YER012W	1	0	0.413446782
YDL097C	YKL145W	1	0	0.413446782
YGR253C	YDL147W	1	0	0.413446782
YGR253C	YDR427W	1	0	0.413446782
YGR253C	YLR421C	1	0	0.413446782
YGR253C	YPR108W	1	0	0.413446782
YER094C	YDL147W	1	0	0.413446782
YER094C	YDR427W	1	0	0.413446782
YER094C	YPR108W	1	0	0.413446782
YER094C	YLR421C	1	0	0.413446782
YHR027C	YDL147W	1	0	0.413446782
YHR027C	YDR363W-A	1	0	0.413446782
YHR027C	YDR427W	1	0	0.413446782
YHR027C	YPR108W	1	0	0.413446782
YER012W	YDL147W	1	0	0.413446782
YER012W	YDR427W	1	0	0.413446782
YER012W	YPR108W	1	0	0.413446782
YER012W	YLR421C	1	0	0.413446782
YOR117W	YDL147W	1	0	0.413446782
YOR117W	YDR363W-A	1	0	0.413446782
YOR117W	YDR427W	1	0	0.413446782
YOR117W	YLR421C	1	0	0.413446782
YOR117W	YPR108W	1	0	0.413446782
YMR314W	YDL147W	1	0	0.413446782
YMR314W	YDR427W	1	0	0.413446782
YMR314W	YLR421C	1	0	0.413446782
YMR314W	YPR108W	1	0	0.413446782
YDL147W	YLR421C	1	0	0.413446782
YDL147W	YFR052W	1	0	0.413446782
YDL147W	YDR363W-A	1	0	0.413446782
YDL147W	YPR108W	1	0	0.413446782
YDL147W	YDR427W	1	0	0.413446782
YDL147W	YKL145W	1	0	0.413446782
YPR108W	YDR363W-A	1	0	0.413446782
YPR108W	YFR052W	1	0	0.413446782
YPR108W	YKL145W	1	0	0.413446782
YPR108W	YLR421C	1	0	0.413446782
YLR421C	YDR427W	1	0	0.413446782
YLR421C	YFR052W	1	0	0.413446782
YLR421C	YKL145W	1	0	0.413446782
YKL145W	YDR427W	1	0	0.413446782
YFR052W	YDR363W-A	1	0	0.413446782
YDL126C	YDL190C	0.128367254	0.123110421	0.413446782
YEL037C	YDL190C	0.139401363	0.123110421	0.413446782
YIL075C	YHR200W	1	0.273826385	0.413446782
YIL075C	YLR421C	1	0.273826385	0.413446782
YHR200W	YHR027C	1	0.273826385	0.413446782
YHR027C	YLR421C	1	0.273826385	0.413446782
YBL041W	YER021W	0.60849961	0.420328916	0.413446782
YER021W	YDL007W	0.877316236	0.420328916	0.413446782
YER021W	YDR394W	0.973729925	0.420328916	0.413446782
YJL001W	YER021W	1	0.420328916	0.413446782
YOL038W	YER021W	1	0.420328916	0.413446782
YER021W	YER012W	1	0.420328916	0.413446782
YER021W	YFR050C	1	0.420328916	0.413446782
YER021W	YKL145W	1	0.420328916	0.413446782
YER021W	YGL048C	1	0.420328916	0.413446782
YER021W	YGR135W	1	0.420328916	0.413446782
YER021W	YHR027C	1	0.420328916	0.413446782
YER021W	YER094C	1	0.420328916	0.413446782
YER021W	YGR253C	1	0.420328916	0.413446782
YER021W	YPR103W	1	0.420328916	0.413446782
YER021W	YIL075C	1	0.420328916	0.413446782
YER021W	YFR004W	1	0.420328916	0.413446782
YER021W	YOR259C	1	0.420328916	0.413446782
YER021W	YOR362C	1	0.420328916	0.413446782
YER021W	YOR261C	1	0.420328916	0.413446782
YER021W	YOR117W	1	0.420328916	0.413446782
YER021W	YOR157C	1	0.420328916	0.413446782
YER021W	YML092C	1	0.420328916	0.413446782
YER021W	YGL011C	1	0.420328916	0.413446782
YER021W	YFR052W	1	0.420328916	0.413446782
YER021W	YMR314W	1	0.420328916	0.413446782
YOL133W	YJL047C	0.584577579	0.53787657	0.413446782
YHR200W	YEL037C	0.916174944	0.669870434	0.413446782
YHR200W	YLR421C	1	0.669870434	0.413446782
YBL041W	YDR394W	0.60849961	0.711212898	0.413446782
YBL041W	YIL075C	0.60849961	0.711212898	0.413446782
YBL041W	YFR004W	0.60849961	0.711212898	0.413446782
YBL041W	YOR261C	0.60849961	0.711212898	0.413446782
YBL041W	YOR259C	0.60849961	0.711212898	0.413446782
YBL041W	YGL048C	0.60849961	0.711212898	0.413446782
YBL041W	YHR027C	0.60849961	0.711212898	0.413446782
YBL041W	YDL007W	0.60849961	0.711212898	0.413446782
YBL041W	YOR117W	0.60849961	0.711212898	0.413446782
YBL041W	YKL145W	0.60849961	0.711212898	0.413446782
YBL041W	YFR052W	0.60849961	0.711212898	0.413446782
YJL001W	YDL007W	0.60849961	0.711212898	0.413446782
YJL001W	YDR394W	0.60849961	0.711212898	0.413446782
YOL038W	YDL007W	0.60849961	0.711212898	0.413446782
YOL038W	YDR394W	0.60849961	0.711212898	0.413446782
YDR394W	YGR253C	0.60849961	0.711212898	0.413446782
YDR394W	YER094C	0.60849961	0.711212898	0.413446782
YDR394W	YGR135W	0.60849961	0.711212898	0.413446782
YDR394W	YMR314W	0.60849961	0.711212898	0.413446782
YDR394W	YFR050C	0.60849961	0.711212898	0.413446782
YDR394W	YGL011C	0.60849961	0.711212898	0.413446782
YDR394W	YML092C	0.60849961	0.711212898	0.413446782
YDR394W	YOR157C	0.60849961	0.711212898	0.413446782
YDR394W	YOR362C	0.60849961	0.711212898	0.413446782
YDR394W	YPR103W	0.60849961	0.711212898	0.413446782
YFR050C	YDL007W	0.60849961	0.711212898	0.413446782
YML092C	YDL007W	0.60849961	0.711212898	0.413446782
YOR157C	YDL007W	0.60849961	0.711212898	0.413446782
YGL011C	YDL007W	0.60849961	0.711212898	0.413446782
YPR103W	YDL007W	0.60849961	0.711212898	0.413446782
YOR362C	YDL007W	0.60849961	0.711212898	0.413446782
YGR135W	YDL007W	0.60849961	0.711212898	0.413446782
YGR253C	YDL007W	0.60849961	0.711212898	0.413446782
YER094C	YDL007W	0.60849961	0.711212898	0.413446782
YDL007W	YMR314W	0.60849961	0.711212898	0.413446782
YDR394W	YER012W	0.877316236	0.711212898	0.413446782
YFR004W	YDL007W	0.877316236	0.711212898	0.413446782
YOR261C	YDL007W	0.877316236	0.711212898	0.413446782
YDL007W	YER012W	0.877316236	0.711212898	0.413446782
YBL041W	YOL038W	0.888103023	0.711212898	0.413446782
YBL041W	YGL011C	0.888103023	0.711212898	0.413446782
YBL041W	YOR362C	0.888103023	0.711212898	0.413446782
YBL041W	YGR135W	0.888103023	0.711212898	0.413446782
YBL041W	YGR253C	0.888103023	0.711212898	0.413446782
YBL041W	YMR314W	0.888103023	0.711212898	0.413446782
YDR394W	YFR052W	0.973729925	0.711212898	0.413446782
YDR394W	YOR261C	0.973729925	0.711212898	0.413446782
YDR394W	YFR004W	0.973729925	0.711212898	0.413446782
YBL041W	YJL001W	0.980394995	0.711212898	0.413446782
YBL041W	YFR050C	0.980394995	0.711212898	0.413446782
YBL041W	YML092C	0.980394995	0.711212898	0.413446782
YBL041W	YOR157C	0.980394995	0.711212898	0.413446782
YBL041W	YPR103W	0.980394995	0.711212898	0.413446782
YBL041W	YER094C	0.980394995	0.711212898	0.413446782
YBL041W	YER012W	0.980394995	0.711212898	0.413446782
YJL001W	YFR004W	1	0.711212898	0.413446782
YJL001W	YGL048C	1	0.711212898	0.413446782
YJL001W	YHR027C	1	0.711212898	0.413446782
YJL001W	YIL075C	1	0.711212898	0.413446782
YJL001W	YOR259C	1	0.711212898	0.413446782
YJL001W	YOR261C	1	0.711212898	0.413446782
YJL001W	YOR362C	1	0.711212898	0.413446782
YJL001W	YML092C	1	0.711212898	0.413446782
YJL001W	YOR157C	1	0.711212898	0.413446782
YJL001W	YMR314W	1	0.711212898	0.413446782
YJL001W	YOR117W	1	0.711212898	0.413446782
YJL001W	YKL145W	1	0.711212898	0.413446782
YJL001W	YOL038W	1	0.711212898	0.413446782
YOL038W	YER012W	1	0.711212898	0.413446782
YOL038W	YER094C	1	0.711212898	0.413446782
YOL038W	YFR004W	1	0.711212898	0.413446782
YOL038W	YFR050C	1	0.711212898	0.413446782
YOL038W	YFR052W	1	0.711212898	0.413446782
YOL038W	YGL011C	1	0.711212898	0.413446782
YOL038W	YGL048C	1	0.711212898	0.413446782
YOL038W	YGR135W	1	0.711212898	0.413446782
YOL038W	YGR253C	1	0.711212898	0.413446782
YOL038W	YHR027C	1	0.711212898	0.413446782
YOL038W	YIL075C	1	0.711212898	0.413446782
YOL038W	YKL145W	1	0.711212898	0.413446782
YOL038W	YML092C	1	0.711212898	0.413446782
YOL038W	YMR314W	1	0.711212898	0.413446782
YOL038W	YOR157C	1	0.711212898	0.413446782
YOL038W	YOR362C	1	0.711212898	0.413446782
YOL038W	YOR261C	1	0.711212898	0.413446782
YOL038W	YOR259C	1	0.711212898	0.413446782
YOL038W	YPR103W	1	0.711212898	0.413446782
YOL038W	YOR117W	1	0.711212898	0.413446782
YDR394W	YDL007W	1	0.711212898	0.413446782
YDR394W	YGL048C	1	0.711212898	0.413446782
YDR394W	YOR117W	1	0.711212898	0.413446782
YDR394W	YKL145W	1	0.711212898	0.413446782
YDR394W	YOR259C	1	0.711212898	0.413446782
YDR394W	YIL075C	1	0.711212898	0.413446782
YDR394W	YHR027C	1	0.711212898	0.413446782
YFR050C	YFR004W	1	0.711212898	0.413446782
YFR050C	YOR261C	1	0.711212898	0.413446782
YFR050C	YKL145W	1	0.711212898	0.413446782
YFR050C	YOR362C	1	0.711212898	0.413446782
YFR050C	YOR259C	1	0.711212898	0.413446782
YFR050C	YGL048C	1	0.711212898	0.413446782
YFR050C	YMR314W	1	0.711212898	0.413446782
YFR050C	YML092C	1	0.711212898	0.413446782
YFR050C	YOR157C	1	0.711212898	0.413446782
YFR050C	YHR027C	1	0.711212898	0.413446782
YFR050C	YOR117W	1	0.711212898	0.413446782
YML092C	YER012W	1	0.711212898	0.413446782
YML092C	YER094C	1	0.711212898	0.413446782
YML092C	YFR004W	1	0.711212898	0.413446782
YML092C	YFR052W	1	0.711212898	0.413446782
YML092C	YGL011C	1	0.711212898	0.413446782
YML092C	YGL048C	1	0.711212898	0.413446782
YML092C	YGR135W	1	0.711212898	0.413446782
YML092C	YGR253C	1	0.711212898	0.413446782
YML092C	YHR027C	1	0.711212898	0.413446782
YML092C	YIL075C	1	0.711212898	0.413446782
YML092C	YKL145W	1	0.711212898	0.413446782
YML092C	YMR314W	1	0.711212898	0.413446782
YML092C	YOR157C	1	0.711212898	0.413446782
YML092C	YOR117W	1	0.711212898	0.413446782
YML092C	YOR261C	1	0.711212898	0.413446782
YML092C	YOR362C	1	0.711212898	0.413446782
YML092C	YOR259C	1	0.711212898	0.413446782
YML092C	YPR103W	1	0.711212898	0.413446782
YOR157C	YER012W	1	0.711212898	0.413446782
YOR157C	YER094C	1	0.711212898	0.413446782
YOR157C	YFR004W	1	0.711212898	0.413446782
YOR157C	YFR052W	1	0.711212898	0.413446782
YOR157C	YGL011C	1	0.711212898	0.413446782
YOR157C	YGL048C	1	0.711212898	0.413446782
YOR157C	YGR135W	1	0.711212898	0.413446782
YOR157C	YGR253C	1	0.711212898	0.413446782
YOR157C	YHR027C	1	0.711212898	0.413446782
YOR157C	YIL075C	1	0.711212898	0.413446782
YOR157C	YKL145W	1	0.711212898	0.413446782
YOR157C	YMR314W	1	0.711212898	0.413446782
YOR157C	YOR261C	1	0.711212898	0.413446782
YOR157C	YOR362C	1	0.711212898	0.413446782
YOR157C	YOR259C	1	0.711212898	0.413446782
YOR157C	YPR103W	1	0.711212898	0.413446782
YOR157C	YOR117W	1	0.711212898	0.413446782
YGL011C	YFR004W	1	0.711212898	0.413446782
YGL011C	YHR027C	1	0.711212898	0.413446782
YGL011C	YMR314W	1	0.711212898	0.413446782
YGL011C	YOR117W	1	0.711212898	0.413446782
YGL011C	YKL145W	1	0.711212898	0.413446782
YGL011C	YOR261C	1	0.711212898	0.413446782
YGL011C	YOR362C	1	0.711212898	0.413446782
YGL011C	YOR259C	1	0.711212898	0.413446782
YGL011C	YIL075C	1	0.711212898	0.413446782
YGL011C	YGL048C	1	0.711212898	0.413446782
YIL075C	YDL007W	1	0.711212898	0.413446782
YIL075C	YER012W	1	0.711212898	0.413446782
YIL075C	YER094C	1	0.711212898	0.413446782
YIL075C	YFR004W	1	0.711212898	0.413446782
YIL075C	YFR052W	1	0.711212898	0.413446782
YIL075C	YGL048C	1	0.711212898	0.413446782
YIL075C	YGR135W	1	0.711212898	0.413446782
YIL075C	YGR253C	1	0.711212898	0.413446782
YIL075C	YKL145W	1	0.711212898	0.413446782
YIL075C	YOR117W	1	0.711212898	0.413446782
YIL075C	YMR314W	1	0.711212898	0.413446782
YIL075C	YPR103W	1	0.711212898	0.413446782
YIL075C	YOR259C	1	0.711212898	0.413446782
YIL075C	YOR261C	1	0.711212898	0.413446782
YIL075C	YOR362C	1	0.711212898	0.413446782
YFR004W	YER012W	1	0.711212898	0.413446782
YFR004W	YER094C	1	0.711212898	0.413446782
YFR004W	YOR117W	1	0.711212898	0.413446782
YFR004W	YMR314W	1	0.711212898	0.413446782
YFR004W	YGR135W	1	0.711212898	0.413446782
YFR004W	YFR052W	1	0.711212898	0.413446782
YFR004W	YKL145W	1	0.711212898	0.413446782
YFR004W	YGL048C	1	0.711212898	0.413446782
YFR004W	YHR027C	1	0.711212898	0.413446782
YFR004W	YGR253C	1	0.711212898	0.413446782
YFR004W	YPR103W	1	0.711212898	0.413446782
YFR004W	YOR259C	1	0.711212898	0.413446782
YFR004W	YOR362C	1	0.711212898	0.413446782
YFR004W	YOR261C	1	0.711212898	0.413446782
YPR103W	YGL048C	1	0.711212898	0.413446782
YPR103W	YHR027C	1	0.711212898	0.413446782
YPR103W	YKL145W	1	0.711212898	0.413446782
YPR103W	YMR314W	1	0.711212898	0.413446782
YPR103W	YOR259C	1	0.711212898	0.413446782
YPR103W	YOR261C	1	0.711212898	0.413446782
YPR103W	YOR362C	1	0.711212898	0.413446782
YPR103W	YOR117W	1	0.711212898	0.413446782
YOR261C	YER012W	1	0.711212898	0.413446782
YOR261C	YER094C	1	0.711212898	0.413446782
YOR261C	YFR052W	1	0.711212898	0.413446782
YOR261C	YGL048C	1	0.711212898	0.413446782
YOR261C	YGR135W	1	0.711212898	0.413446782
YOR261C	YGR253C	1	0.711212898	0.413446782
YOR261C	YHR027C	1	0.711212898	0.413446782
YOR261C	YKL145W	1	0.711212898	0.413446782
YOR261C	YMR314W	1	0.711212898	0.413446782
YOR261C	YOR117W	1	0.711212898	0.413446782
YOR261C	YOR259C	1	0.711212898	0.413446782
YOR261C	YOR362C	1	0.711212898	0.413446782
YOR362C	YER012W	1	0.711212898	0.413446782
YOR362C	YER094C	1	0.711212898	0.413446782
YOR362C	YFR052W	1	0.711212898	0.413446782
YOR362C	YGL048C	1	0.711212898	0.413446782
YOR362C	YGR135W	1	0.711212898	0.413446782
YOR362C	YGR253C	1	0.711212898	0.413446782
YOR362C	YHR027C	1	0.711212898	0.413446782
YOR362C	YKL145W	1	0.711212898	0.413446782
YOR362C	YMR314W	1	0.711212898	0.413446782
YOR362C	YOR117W	1	0.711212898	0.413446782
YOR362C	YOR259C	1	0.711212898	0.413446782
YOR259C	YDL007W	1	0.711212898	0.413446782
YOR259C	YER012W	1	0.711212898	0.413446782
YOR259C	YER094C	1	0.711212898	0.413446782
YOR259C	YFR052W	1	0.711212898	0.413446782
YOR259C	YGL048C	1	0.711212898	0.413446782
YOR259C	YGR135W	1	0.711212898	0.413446782
YOR259C	YGR253C	1	0.711212898	0.413446782
YOR259C	YHR027C	1	0.711212898	0.413446782
YOR259C	YKL145W	1	0.711212898	0.413446782
YOR259C	YMR314W	1	0.711212898	0.413446782
YOR259C	YOR117W	1	0.711212898	0.413446782
YGL048C	YDL007W	1	0.711212898	0.413446782
YGL048C	YER012W	1	0.711212898	0.413446782
YGL048C	YER094C	1	0.711212898	0.413446782
YGL048C	YFR052W	1	0.711212898	0.413446782
YGL048C	YGR253C	1	0.711212898	0.413446782
YGL048C	YHR027C	1	0.711212898	0.413446782
YGL048C	YGR135W	1	0.711212898	0.413446782
YGL048C	YOR117W	1	0.711212898	0.413446782
YGL048C	YMR314W	1	0.711212898	0.413446782
YGL048C	YKL145W	1	0.711212898	0.413446782
YGR135W	YOR117W	1	0.711212898	0.413446782
YGR135W	YMR314W	1	0.711212898	0.413446782
YGR135W	YHR027C	1	0.711212898	0.413446782
YGR135W	YKL145W	1	0.711212898	0.413446782
YGR253C	YHR027C	1	0.711212898	0.413446782
YGR253C	YOR117W	1	0.711212898	0.413446782
YGR253C	YMR314W	1	0.711212898	0.413446782
YGR253C	YKL145W	1	0.711212898	0.413446782
YER094C	YOR117W	1	0.711212898	0.413446782
YER094C	YMR314W	1	0.711212898	0.413446782
YER094C	YHR027C	1	0.711212898	0.413446782
YER094C	YKL145W	1	0.711212898	0.413446782
YHR027C	YER012W	1	0.711212898	0.413446782
YHR027C	YFR052W	1	0.711212898	0.413446782
YHR027C	YKL145W	1	0.711212898	0.413446782
YHR027C	YOR117W	1	0.711212898	0.413446782
YHR027C	YMR314W	1	0.711212898	0.413446782
YHR027C	YDL007W	1	0.711212898	0.413446782
YDL007W	YOR117W	1	0.711212898	0.413446782
YDL007W	YKL145W	1	0.711212898	0.413446782
YER012W	YMR314W	1	0.711212898	0.413446782
YER012W	YOR117W	1	0.711212898	0.413446782
YOR117W	YFR052W	1	0.711212898	0.413446782
YOR117W	YKL145W	1	0.711212898	0.413446782
YOR117W	YMR314W	1	0.711212898	0.413446782
YMR314W	YFR052W	1	0.711212898	0.413446782
YMR314W	YKL145W	1	0.711212898	0.413446782
YKL145W	YFR052W	1	0.711212898	0.413446782
YIL075C	YHR027C	1	1	0.413446782
YDL097C	YPR108W	1	1	0.413446782
YPR108W	YDR427W	1	1	0.413446782
YML121W	YHR186C	0.626678354	0	0.420370645
YML121W	YBR077C	0.886370563	0.147099343	0.420370645
YGR163W	YML121W	0.886370563	1	0.420370645
YCL055W	YGL192W	0	0	0.423996625
YLR418C	YGL213C	0.223156409	0	0.430828422
YJL115W	YPL153C	0.139401363	0.147099343	0.434001092
YBR087W	YER173W	0.886370563	1	0.434001092
YOL094C	YER173W	0.886370563	1	0.434001092
YNL290W	YER173W	0.886370563	1	0.434001092
YER172C	YBR065C	0.272147062	0	0.435621101
YAL032C	YCR063W	0.523308369	0	0.435621101
YKL173W	YDR163W	0.523308369	0	0.435621101
YKL173W	YGR278W	0.523308369	0	0.435621101
YKL173W	YBR065C	0.523308369	0	0.435621101
YAL032C	YER029C	0.546614915	0	0.435621101
YLL036C	YLR323C	0.546614915	0	0.435621101
YDR416W	YPL213W	0.61948092	0	0.435621101
YKL173W	YCR063W	0.700744021	0	0.435621101
YGR091W	YPL213W	0.700744021	0	0.435621101
YER172C	YCR063W	0.700744021	0	0.435621101
YKL173W	YBR055C	0.805905952	0	0.435621101
YKL173W	YPR178W	0.805905952	0	0.435621101
YKL173W	YDR473C	0.805905952	0	0.435621101
YBL026W	YGR091W	0.805905952	0	0.435621101
YDR473C	YGR091W	0.805905952	0	0.435621101
YDR473C	YER172C	0.805905952	0	0.435621101
YER029C	YGR091W	0.805905952	0	0.435621101
YPR182W	YGR091W	0.805905952	0	0.435621101
YOR159C	YGR091W	0.805905952	0	0.435621101
YPR178W	YGR091W	0.805905952	0	0.435621101
YLR275W	YGR091W	0.805905952	0	0.435621101
YBR055C	YGR091W	0.805905952	0	0.435621101
YBR055C	YER172C	0.805905952	0	0.435621101
YPR082C	YGR091W	0.805905952	0	0.435621101
YGR091W	YDR378C	0.805905952	0	0.435621101
YGR091W	YEL026W	0.805905952	0	0.435621101
YGR091W	YER146W	0.805905952	0	0.435621101
YGR091W	YFL017W-A	0.805905952	0	0.435621101
YGR091W	YOR308C	0.805905952	0	0.435621101
YER172C	YOR308C	0.805905952	0	0.435621101
YER172C	YEL026W	0.805905952	0	0.435621101
YPR182W	YDR243C	0.900555794	0	0.435621101
YOR159C	YDR243C	0.900555794	0	0.435621101
YLR275W	YDR243C	0.900555794	0	0.435621101
YFL017W-A	YDR243C	0.900555794	0	0.435621101
YKR086W	YMR213W	0.546614915	0.123110421	0.435621101
YMR213W	YNR011C	0.716237587	0.123110421	0.435621101
YLR147C	YLR117C	0.61948092	0.243570982	0.435621101
YGR074W	YLR117C	0.61948092	0.243570982	0.435621101
YPL213W	YML046W	0.700744021	0.243570982	0.435621101
YKL173W	YBL026W	0.805905952	0.243570982	0.435621101
YKL012W	YML046W	0.885049586	0.243570982	0.435621101
YKL173W	YER029C	0.900555794	0.243570982	0.435621101
YKL173W	YFL017W-A	0.900555794	0.243570982	0.435621101
YKL173W	YGR074W	0.900555794	0.243570982	0.435621101
YKL173W	YOR159C	0.900555794	0.243570982	0.435621101
YKL173W	YPR182W	0.900555794	0.243570982	0.435621101
YKL173W	YLR275W	0.900555794	0.243570982	0.435621101
YFL017W-A	YLR117C	0.61948092	0.393233403	0.435621101
YFL017W-A	YLL036C	0.900555794	0.393233403	0.435621101
YKL173W	YIR009W	0.700744021	0.716181439	0.435621101
YAL032C	YMR213W	0.716237587	1	0.435621101
YGR129W	YKL095W	0.716237587	1	0.435621101
YMR213W	YKL095W	0.716237587	1	0.435621101
YDR416W	YMR213W	0.737057687	1	0.435621101
YMR213W	YLL036C	0.737057687	1	0.435621101
YMR213W	YLR117C	0.737057687	1	0.435621101
YLL036C	YDL209C	0.737057687	1	0.435621101
YAL032C	YGR129W	0.76253943	1	0.435621101
YGR129W	YKR086W	0.76253943	1	0.435621101
YGR129W	YDR416W	0.81621121	1	0.435621101
YGR129W	YLR117C	0.81621121	1	0.435621101
YDR510W	YPL020C	0.139401363	0	0.436439806
YBR154C	YDL140C	0.767877357	0.656096715	0.437264421
YBR154C	YIL021W	0.767877357	0.656096715	0.437264421
YPR187W	YDL140C	0.767877357	0.656096715	0.437264421
YPR187W	YIL021W	0.767877357	0.656096715	0.437264421
YDL140C	YIL021W	0.767877357	0.656096715	0.437264421
YDR477W	YDR422C	0.81621121	1	0.437264421
YGL115W	YDR422C	0.81621121	1	0.437264421
YER027C	YGL115W	1	1	0.437264421
YMR240C	YNR011C	0.546614915	0	0.444084882
YDR416W	YML049C	0.61948092	0	0.444084882
YER172C	YMR240C	0.700744021	0	0.444084882
YHR165C	YNR011C	0.272147062	0.123110421	0.444084882
YGL120C	YLL036C	0.523308369	0.123110421	0.444084882
YAL032C	YGL120C	0.76253943	0.123110421	0.444084882
YHR165C	YER172C	0.900555794	0.123110421	0.444084882
YGL120C	YKL173W	0.523308369	0.322740168	0.444084882
YKL173W	YDR243C	0.900555794	0.322740168	0.444084882
YER172C	YDR243C	0.900555794	0.600639426	0.444084882
YKL173W	YER112W	0.900555794	0.716181439	0.444084882
YAL032C	YHR165C	0.272147062	1	0.444084882
YDR416W	YHR165C	0.272147062	1	0.444084882
YKL095W	YLR117C	0.716237587	1	0.444084882
YKR086W	YLR117C	0.76253943	1	0.444084882
YDR416W	YLR117C	0.81621121	1	0.444084882
YDL140C	YER148W	0.578216686	0.513129529	0.446105946
YGR145W	YER127W	0.272147062	0	0.446751355
YBL004W	YNL132W	0.535023088	0	0.446751355
YLR197W	YKR060W	0.535023088	0	0.446751355
YOR310C	YNL132W	0.535023088	0	0.446751355
YOR310C	YKR060W	0.535023088	0	0.446751355
YOR310C	YPL217C	0.535023088	0	0.446751355
YBR247C	YNL132W	0.535023088	0	0.446751355
YLR186W	YKR060W	0.535023088	0	0.446751355
YCL031C	YDR324C	0.535023088	0	0.446751355
YCL031C	YJL069C	0.535023088	0	0.446751355
YCL031C	YPR144C	0.535023088	0	0.446751355
YCL031C	YMR229C	0.535023088	0	0.446751355
YCL031C	YCR057C	0.535023088	0	0.446751355
YGR090W	YGR145W	0.535023088	0	0.446751355
YGR090W	YNL132W	0.535023088	0	0.446751355
YCL059C	YPL217C	0.535023088	0	0.446751355
YCL059C	YNL132W	0.535023088	0	0.446751355
YCL059C	YGR145W	0.535023088	0	0.446751355
YLR409C	YGR145W	0.535023088	0	0.446751355
YLR409C	YOL010W	0.535023088	0	0.446751355
YLR409C	YNL132W	0.535023088	0	0.446751355
YPR144C	YGR145W	0.535023088	0	0.446751355
YPR144C	YNL132W	0.535023088	0	0.446751355
YPR144C	YPL217C	0.535023088	0	0.446751355
YCR057C	YGR145W	0.535023088	0	0.446751355
YCR057C	YNL132W	0.535023088	0	0.446751355
YDR449C	YGR145W	0.535023088	0	0.446751355
YDR449C	YNL132W	0.535023088	0	0.446751355
YDR324C	YPL217C	0.535023088	0	0.446751355
YDR324C	YNL132W	0.535023088	0	0.446751355
YDR324C	YGR145W	0.535023088	0	0.446751355
YJL069C	YKR060W	0.535023088	0	0.446751355
YNL075W	YGR145W	0.535023088	0	0.446751355
YGR145W	YJR002W	0.535023088	0	0.446751355
YGR145W	YPL217C	0.535023088	0	0.446751355
YGR145W	YNL132W	0.535023088	0	0.446751355
YNL132W	YER082C	0.535023088	0	0.446751355
YNL132W	YPL217C	0.535023088	0	0.446751355
YPL217C	YER082C	0.535023088	0	0.446751355
YBL004W	YLR409C	0.605888772	0	0.446751355
YLR197W	YLR409C	0.605888772	0	0.446751355
YOR310C	YLR409C	0.605888772	0	0.446751355
YLL011W	YHR148W	0.605888772	0	0.446751355
YLL011W	YLR409C	0.605888772	0	0.446751355
[truncated: 3,071 more rows]
