# Supplementary material for: Detecting protein complexes with multiple properties by an adaptive harmony search algorithm
Source: BMC Bioinformatics. 2022 Oct 7;23:414. doi: 10.1186/s12859-022-04923-4 (PMC9541083; doi:10.1186/s12859-022-04923-4)
Supplement: Supplementary file 18 — Additional file 18. Functional enrichment analysis of protein complexes detected in String, DIP and Biogrid datasets. [file 12859_2022_4923_MOESM18_ESM.txt]

15S_RRNA	15S_RRNA	GO:0000229	Cytoplasmic chromosome	1.6
15S_RRNA	15S_RRNA	GO:0000262	Mitochondrial chromosome	1.6
15S_RRNA	15S_RRNA	GO:0000313	Organellar ribosome	1.6
15S_RRNA	15S_RRNA	GO:0005739	Mitochondrion	1.6
15S_RRNA	15S_RRNA	GO:0005759	Mitochondrial matrix	1.6
15S_RRNA	15S_RRNA	GO:0005761	Mitochondrial ribosome	1.6
15S_RRNA	15S_RRNA	GO:0042645	Mitochondrial nucleoid	1.6
15S_RRNA	15S_RRNA	GO:0009295	Nucleoid	1.5
15S_RRNA	15S_RRNA	GO:0044429	Mitochondrial part	1.5
15S_RRNA	15S_RRNA	GO:0015935	Small ribosomal subunit	1.3
15S_RRNA	15S_RRNA	GO:0005737	Cytoplasm	1.2
15S_RRNA	15S_RRNA	GO:0005840	Ribosome	1.2
15S_RRNA	15S_RRNA	GO:0009547	Plastid ribosome	1.2
15S_RRNA	15S_RRNA	GO:0031974	membrane-enclosed lumen	1.2
15S_RRNA	15S_RRNA	GO:0043227	membrane-bounded organelle	1.2
15S_RRNA	15S_RRNA	GO:0043231	Intracellular membrane-bounded organelle	1.2
15S_RRNA	15S_RRNA	GO:0043233	Organelle lumen	1.2
15S_RRNA	15S_RRNA	GO:0043253	Chloroplast ribosome	1.2
15S_RRNA	15S_RRNA	GO:0044444	Cytoplasmic part	1.2
15S_RRNA	15S_RRNA	GO:0070013	Intracellular organelle lumen	1.2
15S_RRNA	15S_RRNA	GO:0030529	Intracellular ribonucleoprotein complex	1.1
15S_RRNA	15S_RRNA	GO:0043226	Organelle	1.1
15S_RRNA	15S_RRNA	GO:0043228	non-membrane-bounded organelle	1.1
15S_RRNA	15S_RRNA	GO:0043229	Intracellular organelle	1.1
15S_RRNA	15S_RRNA	GO:0043232	Intracellular non-membrane-bounded organelle	1.1
15S_RRNA	15S_RRNA	GO:0044391	Ribosomal subunit	1.1
15S_RRNA	15S_RRNA	GO:1990904	Ribonucleoprotein complex	1.1
15S_RRNA	15S_RRNA	GO:0005575	cellular_component	1
15S_RRNA	15S_RRNA	GO:0005622	Intracellular	1
15S_RRNA	15S_RRNA	GO:0005623	Cell	1
15S_RRNA	15S_RRNA	GO:0009532	Plastid stroma	1
15S_RRNA	15S_RRNA	GO:0009570	Chloroplast stroma	1
15S_RRNA	15S_RRNA	GO:0044424	Intracellular part	1
15S_RRNA	15S_RRNA	GO:0044464	Cell part	1
15S_RRNA	15S_RRNA	GO:0005694	Chromosome	0.9
15S_RRNA	15S_RRNA	GO:0044422	Organelle part	0.9
15S_RRNA	15S_RRNA	GO:0044446	Intracellular organelle part	0.9
15S_RRNA	15S_RRNA	GO:0005634	Nucleus	0.8
15S_RRNA	15S_RRNA	GO:0044434	Chloroplast part	0.7
15S_RRNA	15S_RRNA	GO:0009507	Chloroplast	0.6
15S_RRNA	15S_RRNA	GO:0009536	Plastid	0.6
15S_RRNA	15S_RRNA	GO:0032991	Macromolecular complex	0.6
15S_RRNA	15S_RRNA	GO:0044435	Plastid part	0.6
21S_RRNA	21S_RRNA	GO:0000229	Cytoplasmic chromosome	1.9
21S_RRNA	21S_RRNA	GO:0000262	Mitochondrial chromosome	1.9
21S_RRNA	21S_RRNA	GO:0005739	Mitochondrion	1.9
21S_RRNA	21S_RRNA	GO:0005759	Mitochondrial matrix	1.9
21S_RRNA	21S_RRNA	GO:0009295	Nucleoid	1.9
21S_RRNA	21S_RRNA	GO:0042645	Mitochondrial nucleoid	1.9
21S_RRNA	21S_RRNA	GO:0044429	Mitochondrial part	1.7
21S_RRNA	21S_RRNA	GO:0044444	Cytoplasmic part	1.6
21S_RRNA	21S_RRNA	GO:0005737	Cytoplasm	1.5
21S_RRNA	21S_RRNA	GO:0031974	membrane-enclosed lumen	1.5
21S_RRNA	21S_RRNA	GO:0043227	membrane-bounded organelle	1.5
21S_RRNA	21S_RRNA	GO:0043231	Intracellular membrane-bounded organelle	1.5
21S_RRNA	21S_RRNA	GO:0043233	Organelle lumen	1.5
21S_RRNA	21S_RRNA	GO:0070013	Intracellular organelle lumen	1.5
21S_RRNA	21S_RRNA	GO:0000313	Organellar ribosome	1.4
21S_RRNA	21S_RRNA	GO:0005622	Intracellular	1.4
21S_RRNA	21S_RRNA	GO:0005623	Cell	1.4
21S_RRNA	21S_RRNA	GO:0005761	Mitochondrial ribosome	1.4
21S_RRNA	21S_RRNA	GO:0005840	Ribosome	1.4
21S_RRNA	21S_RRNA	GO:0043226	Organelle	1.4
21S_RRNA	21S_RRNA	GO:0043228	non-membrane-bounded organelle	1.4
21S_RRNA	21S_RRNA	GO:0043229	Intracellular organelle	1.4
21S_RRNA	21S_RRNA	GO:0043232	Intracellular non-membrane-bounded organelle	1.4
21S_RRNA	21S_RRNA	GO:0044424	Intracellular part	1.4
21S_RRNA	21S_RRNA	GO:0044464	Cell part	1.4
21S_RRNA	21S_RRNA	GO:0005575	cellular_component	1.3
21S_RRNA	21S_RRNA	GO:0005694	Chromosome	1.3
21S_RRNA	21S_RRNA	GO:0030529	Intracellular ribonucleoprotein complex	1.2
21S_RRNA	21S_RRNA	GO:0044422	Organelle part	1.2
21S_RRNA	21S_RRNA	GO:0044446	Intracellular organelle part	1.2
21S_RRNA	21S_RRNA	GO:1990904	Ribonucleoprotein complex	1.2
21S_RRNA	21S_RRNA	GO:0032991	Macromolecular complex	1
21S_RRNA	21S_RRNA	GO:0044391	Ribosomal subunit	0.9
21S_RRNA	21S_RRNA	GO:0015934	Large ribosomal subunit	0.8
21S_RRNA	21S_RRNA	GO:0005634	Nucleus	0.7
21S_RRNA	21S_RRNA	GO:0009507	Chloroplast	0.7
21S_RRNA	21S_RRNA	GO:0009536	Plastid	0.7
21S_RRNA	21S_RRNA	GO:1905348	Endonuclease complex	0.7
21S_RRNA	21S_RRNA	GO:0015935	Small ribosomal subunit	0.6
21S_RRNA	21S_RRNA	GO:0000177	Cytoplasmic exosome (RNase complex)	0.5
21S_RRNA	21S_RRNA	GO:0000178	Exosome (RNase complex)	0.5
21S_RRNA	21S_RRNA	GO:0045025	Mitochondrial degradosome	0.5
Q0010	Q0010	GO:0005575	cellular_component	3
Q0010	Q0010	GO:0005622	Intracellular	1.1
Q0010	Q0010	GO:0005623	Cell	1.1
Q0010	Q0010	GO:0005737	Cytoplasm	1.1
Q0010	Q0010	GO:0005739	Mitochondrion	1.1
Q0010	Q0010	GO:0043226	Organelle	1.1
Q0010	Q0010	GO:0043227	membrane-bounded organelle	1.1
Q0010	Q0010	GO:0043229	Intracellular organelle	1.1
Q0010	Q0010	GO:0043231	Intracellular membrane-bounded organelle	1.1
Q0010	Q0010	GO:0044424	Intracellular part	1.1
Q0010	Q0010	GO:0044444	Cytoplasmic part	1.1
Q0010	Q0010	GO:0044464	Cell part	1.1
Q0010	Q0010	GO:0000428	DNA-directed RNA polymerase complex	1
Q0010	Q0010	GO:0005886	Plasma membrane	0.9
Q0010	Q0010	GO:0016020	Membrane	0.9
Q0010	Q0010	GO:0071944	Cell periphery	0.9
Q0010	Q0010	GO:0030880	RNA polymerase complex	0.8
Q0010	Q0010	GO:0005783	Endoplasmic reticulum	0.7
Q0010	Q0010	GO:0005794	Golgi apparatus	0.3
Q0010	Q0010	GO:0005576	Extracellular region	0.2
Q0017	Q0017	GO:0005575	cellular_component	3
Q0017	Q0017	GO:0005576	Extracellular region	0.7
Q0017	Q0017	GO:0005622	Intracellular	0.3
Q0017	Q0017	GO:0005623	Cell	0.3
Q0017	Q0017	GO:0005737	Cytoplasm	0.3
Q0017	Q0017	GO:0043226	Organelle	0.3
Q0017	Q0017	GO:0043227	membrane-bounded organelle	0.3
Q0017	Q0017	GO:0043229	Intracellular organelle	0.3
Q0017	Q0017	GO:0043231	Intracellular membrane-bounded organelle	0.3
Q0017	Q0017	GO:0044424	Intracellular part	0.3
Q0017	Q0017	GO:0044444	Cytoplasmic part	0.3
Q0017	Q0017	GO:0044464	Cell part	0.3
Q0017	Q0017	GO:0005773	Vacuole	0.2
Q0032	Q0032	GO:0005575	cellular_component	3
Q0032	Q0032	GO:0005576	Extracellular region	2.2
Q0032	Q0032	GO:0005622	Intracellular	1.3
Q0032	Q0032	GO:0005623	Cell	1.3
Q0032	Q0032	GO:0005737	Cytoplasm	1.3
Q0032	Q0032	GO:0005739	Mitochondrion	1.3
Q0032	Q0032	GO:0043226	Organelle	1.3
Q0032	Q0032	GO:0043227	membrane-bounded organelle	1.3
Q0032	Q0032	GO:0043229	Intracellular organelle	1.3
Q0032	Q0032	GO:0043231	Intracellular membrane-bounded organelle	1.3
Q0032	Q0032	GO:0044424	Intracellular part	1.3
Q0032	Q0032	GO:0044444	Cytoplasmic part	1.3
Q0032	Q0032	GO:0044464	Cell part	1.3
Q0032	Q0032	GO:0005829	Cytosol	0.6
Q0032	Q0032	GO:0005634	Nucleus	0.5
Q0032	Q0032	GO:0005886	Plasma membrane	0.3
Q0032	Q0032	GO:0016020	Membrane	0.3
Q0032	Q0032	GO:0071944	Cell periphery	0.3
Q0032	Q0032	GO:0005783	Endoplasmic reticulum	0.2
Q0045	COX1	GO:0005575	cellular_component	5
Q0045	COX1	GO:0005622	Intracellular	5
Q0045	COX1	GO:0005623	Cell	5
Q0045	COX1	GO:0005737	Cytoplasm	5
Q0045	COX1	GO:0005739	Mitochondrion	5
Q0045	COX1	GO:0043226	Organelle	5
Q0045	COX1	GO:0043227	membrane-bounded organelle	5
Q0045	COX1	GO:0043229	Intracellular organelle	5
Q0045	COX1	GO:0043231	Intracellular membrane-bounded organelle	5
Q0045	COX1	GO:0044424	Intracellular part	5
Q0045	COX1	GO:0044444	Cytoplasmic part	5
Q0045	COX1	GO:0044464	Cell part	5
Q0045	COX1	GO:0016020	Membrane	4.5
Q0045	COX1	GO:0044429	Mitochondrial part	4.4
Q0045	COX1	GO:0044422	Organelle part	4.3
Q0045	COX1	GO:0044446	Intracellular organelle part	4.3
Q0045	COX1	GO:0045277	Respiratory chain complex IV	4.3
Q0045	COX1	GO:0070069	Cytochrome complex	4.3
Q0045	COX1	GO:0070469	Respiratory chain	4.3
Q0045	COX1	GO:0098803	GO:0098803	4.3
Q0045	COX1	GO:0005740	Mitochondrial envelope	4.2
Q0045	COX1	GO:0031966	Mitochondrial membrane	4.2
Q0045	COX1	GO:0032991	Macromolecular complex	4.2
Q0045	COX1	GO:0044425	Membrane part	4.2
Q0045	COX1	GO:0098796	GO:0098796	4.2
Q0045	COX1	GO:0005743	Mitochondrial inner membrane	4.1
Q0045	COX1	GO:0019866	Organelle inner membrane	4.1
Q0045	COX1	GO:0031090	Organelle membrane	4.1
Q0045	COX1	GO:0031967	Organelle envelope	4.1
Q0045	COX1	GO:0031975	GO:0031975	4.1
Q0045	COX1	GO:0043234	Protein complex	4.1
Q0045	COX1	GO:0005746	Mitochondrial respiratory chain	4
Q0045	COX1	GO:0005751	Mitochondrial respiratory chain complex IV	4
Q0045	COX1	GO:0016021	Integral component of membrane	4
Q0045	COX1	GO:0031224	Intrinsic component of membrane	4
Q0045	COX1	GO:0044455	Mitochondrial membrane part	4
Q0045	COX1	GO:0098798	GO:0098798	4
Q0045	COX1	GO:0098800	GO:0098800	4
Q0045	COX1	GO:0000229	Cytoplasmic chromosome	2
Q0045	COX1	GO:0000262	Mitochondrial chromosome	2
Q0045	COX1	GO:0005759	Mitochondrial matrix	2
Q0045	COX1	GO:0005886	Plasma membrane	2
Q0045	COX1	GO:0009295	Nucleoid	2
Q0045	COX1	GO:0042645	Mitochondrial nucleoid	2
Q0045	COX1	GO:0071944	Cell periphery	2
Q0045	COX1	GO:0031974	membrane-enclosed lumen	1.6
Q0045	COX1	GO:0043233	Organelle lumen	1.6
Q0045	COX1	GO:0070013	Intracellular organelle lumen	1.6
Q0045	COX1	GO:0005694	Chromosome	1.4
Q0045	COX1	GO:0005893	interleukin-2 receptor complex	1.3
Q0045	COX1	GO:0043228	non-membrane-bounded organelle	1.3
Q0045	COX1	GO:0043232	Intracellular non-membrane-bounded organelle	1.3
Q0045	COX1	GO:0005634	Nucleus	1.1
Q0045	COX1	GO:0000313	Organellar ribosome	1
Q0045	COX1	GO:0005761	Mitochondrial ribosome	1
Q0045	COX1	GO:0035145	exon-exon junction complex	0.7
Q0045	COX1	GO:1990904	Ribonucleoprotein complex	0.7
Q0045	COX1	GO:0005840	Ribosome	0.6
Q0045	COX1	GO:0018995	Host	0.6
Q0045	COX1	GO:0030529	Intracellular ribonucleoprotein complex	0.6
Q0045	COX1	GO:0044215	Other organism	0.6
Q0045	COX1	GO:0005783	Endoplasmic reticulum	0.3
Q0050	AI1	GO:0005575	cellular_component	4.7
Q0050	AI1	GO:0005623	Cell	4.4
Q0050	AI1	GO:0005739	Mitochondrion	4.4
Q0050	AI1	GO:0044464	Cell part	4.4
Q0050	AI1	GO:0005622	Intracellular	4.3
Q0050	AI1	GO:0005737	Cytoplasm	4.3
Q0050	AI1	GO:0043226	Organelle	4.3
Q0050	AI1	GO:0043227	membrane-bounded organelle	4.3
Q0050	AI1	GO:0043229	Intracellular organelle	4.3
Q0050	AI1	GO:0043231	Intracellular membrane-bounded organelle	4.3
Q0050	AI1	GO:0044424	Intracellular part	4.3
Q0050	AI1	GO:0044444	Cytoplasmic part	4.3
Q0050	AI1	GO:0000229	Cytoplasmic chromosome	1.7
Q0050	AI1	GO:0000262	Mitochondrial chromosome	1.7
Q0050	AI1	GO:0042645	Mitochondrial nucleoid	1.7
Q0050	AI1	GO:0005759	Mitochondrial matrix	1.6
Q0050	AI1	GO:0009295	Nucleoid	1.6
Q0050	AI1	GO:0044429	Mitochondrial part	1.4
Q0050	AI1	GO:0031974	membrane-enclosed lumen	1.2
Q0050	AI1	GO:0043233	Organelle lumen	1.2
Q0050	AI1	GO:0070013	Intracellular organelle lumen	1.2
Q0050	AI1	GO:0005694	Chromosome	1
Q0050	AI1	GO:0018995	Host	1
Q0050	AI1	GO:0048046	Apoplast	1
Q0050	AI1	GO:0043228	non-membrane-bounded organelle	0.9
Q0050	AI1	GO:0043232	Intracellular non-membrane-bounded organelle	0.9
Q0050	AI1	GO:0044215	Other organism	0.9
Q0050	AI1	GO:0044422	Organelle part	0.8
Q0050	AI1	GO:0044446	Intracellular organelle part	0.8
Q0050	AI1	GO:1905348	Endonuclease complex	0.8
Q0050	AI1	GO:0005783	Endoplasmic reticulum	0.7
Q0050	AI1	GO:0005794	Golgi apparatus	0.6
Q0050	AI1	GO:0005634	Nucleus	0.4
Q0050	AI1	GO:0005777	Peroxisome	0.4
Q0050	AI1	GO:0042579	Microbody	0.4
Q0050	AI1	GO:0005886	Plasma membrane	0.3
Q0050	AI1	GO:0016020	Membrane	0.3
Q0050	AI1	GO:0071944	Cell periphery	0.3
Q0055	AI2	GO:0005575	cellular_component	5
Q0055	AI2	GO:0005622	Intracellular	5
Q0055	AI2	GO:0005623	Cell	5
Q0055	AI2	GO:0005737	Cytoplasm	5
Q0055	AI2	GO:0005739	Mitochondrion	5
Q0055	AI2	GO:0043226	Organelle	5
Q0055	AI2	GO:0043227	membrane-bounded organelle	5
Q0055	AI2	GO:0043229	Intracellular organelle	5
Q0055	AI2	GO:0043231	Intracellular membrane-bounded organelle	5
Q0055	AI2	GO:0044424	Intracellular part	5
Q0055	AI2	GO:0044444	Cytoplasmic part	5
Q0055	AI2	GO:0044464	Cell part	5
Q0055	AI2	GO:0016020	Membrane	2.5
Q0055	AI2	GO:0016021	Integral component of membrane	2
Q0055	AI2	GO:0031224	Intrinsic component of membrane	2
Q0055	AI2	GO:0044425	Membrane part	2
Q0055	AI2	GO:0000229	Cytoplasmic chromosome	1.6
Q0055	AI2	GO:0000262	Mitochondrial chromosome	1.6
Q0055	AI2	GO:0042645	Mitochondrial nucleoid	1.6
Q0055	AI2	GO:0005759	Mitochondrial matrix	1.5
Q0055	AI2	GO:0009295	Nucleoid	1.5
Q0055	AI2	GO:0044429	Mitochondrial part	1.3
Q0055	AI2	GO:0005783	Endoplasmic reticulum	1.2
Q0055	AI2	GO:0018995	Host	1
Q0055	AI2	GO:0031974	membrane-enclosed lumen	1
Q0055	AI2	GO:0043233	Organelle lumen	1
Q0055	AI2	GO:0044215	Other organism	1
Q0055	AI2	GO:0048046	Apoplast	1
Q0055	AI2	GO:0070013	Intracellular organelle lumen	1
Q0055	AI2	GO:0005694	Chromosome	0.9
Q0055	AI2	GO:0035145	exon-exon junction complex	0.9
Q0055	AI2	GO:0005886	Plasma membrane	0.8
Q0055	AI2	GO:0043228	non-membrane-bounded organelle	0.8
Q0055	AI2	GO:0043232	Intracellular non-membrane-bounded organelle	0.8
Q0055	AI2	GO:0071944	Cell periphery	0.8
Q0055	AI2	GO:0044422	Organelle part	0.7
Q0055	AI2	GO:0044446	Intracellular organelle part	0.7
Q0055	AI2	GO:1905348	Endonuclease complex	0.6
Q0055	AI2	GO:0005794	Golgi apparatus	0.4
Q0055	AI2	GO:0005777	Peroxisome	0.3
Q0055	AI2	GO:0042579	Microbody	0.3
Q0055	AI2	GO:0005829	Cytosol	0.2
Q0060	AI3	GO:0005575	cellular_component	5
Q0060	AI3	GO:0005622	Intracellular	5
Q0060	AI3	GO:0005623	Cell	5
Q0060	AI3	GO:0005737	Cytoplasm	5
Q0060	AI3	GO:0005739	Mitochondrion	5
Q0060	AI3	GO:0043226	Organelle	5
Q0060	AI3	GO:0043227	membrane-bounded organelle	5
Q0060	AI3	GO:0043229	Intracellular organelle	5
Q0060	AI3	GO:0043231	Intracellular membrane-bounded organelle	5
Q0060	AI3	GO:0044424	Intracellular part	5
Q0060	AI3	GO:0044444	Cytoplasmic part	5
Q0060	AI3	GO:0044464	Cell part	5
Q0060	AI3	GO:0016020	Membrane	3.4
Q0060	AI3	GO:0005740	Mitochondrial envelope	3
Q0060	AI3	GO:0005743	Mitochondrial inner membrane	3
Q0060	AI3	GO:0005746	Mitochondrial respiratory chain	3
Q0060	AI3	GO:0005751	Mitochondrial respiratory chain complex IV	3
Q0060	AI3	GO:0019866	Organelle inner membrane	3
Q0060	AI3	GO:0031090	Organelle membrane	3
Q0060	AI3	GO:0031966	Mitochondrial membrane	3
Q0060	AI3	GO:0031967	Organelle envelope	3
Q0060	AI3	GO:0031975	GO:0031975	3
Q0060	AI3	GO:0032991	Macromolecular complex	3
Q0060	AI3	GO:0043234	Protein complex	3
Q0060	AI3	GO:0044422	Organelle part	3
Q0060	AI3	GO:0044425	Membrane part	3
Q0060	AI3	GO:0044429	Mitochondrial part	3
Q0060	AI3	GO:0044446	Intracellular organelle part	3
Q0060	AI3	GO:0044455	Mitochondrial membrane part	3
Q0060	AI3	GO:0045277	Respiratory chain complex IV	3
Q0060	AI3	GO:0070069	Cytochrome complex	3
Q0060	AI3	GO:0070469	Respiratory chain	3
Q0060	AI3	GO:0098796	GO:0098796	3
Q0060	AI3	GO:0098798	GO:0098798	3
Q0060	AI3	GO:0098800	GO:0098800	3
Q0060	AI3	GO:0098803	GO:0098803	3
Q0060	AI3	GO:0016021	Integral component of membrane	2
Q0060	AI3	GO:0031224	Intrinsic component of membrane	2
Q0060	AI3	GO:0005783	Endoplasmic reticulum	1
Q0060	AI3	GO:0005886	Plasma membrane	1
Q0060	AI3	GO:0071944	Cell periphery	1
Q0060	AI3	GO:1905348	Endonuclease complex	0.9
Q0060	AI3	GO:0000229	Cytoplasmic chromosome	0.7
Q0060	AI3	GO:0000262	Mitochondrial chromosome	0.7
Q0060	AI3	GO:0005759	Mitochondrial matrix	0.7
Q0060	AI3	GO:0009295	Nucleoid	0.7
Q0060	AI3	GO:0042645	Mitochondrial nucleoid	0.7
Q0060	AI3	GO:0005777	Peroxisome	0.3
Q0060	AI3	GO:0042579	Microbody	0.3
Q0060	AI3	GO:0005794	Golgi apparatus	0.2
Q0065	AI4	GO:0005575	cellular_component	5
Q0065	AI4	GO:0005622	Intracellular	5
Q0065	AI4	GO:0005623	Cell	5
Q0065	AI4	GO:0005737	Cytoplasm	5
Q0065	AI4	GO:0005739	Mitochondrion	5
Q0065	AI4	GO:0043226	Organelle	5
Q0065	AI4	GO:0043227	membrane-bounded organelle	5
Q0065	AI4	GO:0043229	Intracellular organelle	5
Q0065	AI4	GO:0043231	Intracellular membrane-bounded organelle	5
Q0065	AI4	GO:0044424	Intracellular part	5
Q0065	AI4	GO:0044444	Cytoplasmic part	5
Q0065	AI4	GO:0044464	Cell part	5
Q0065	AI4	GO:0016020	Membrane	3.6
Q0065	AI4	GO:0044429	Mitochondrial part	3.4
Q0065	AI4	GO:0005740	Mitochondrial envelope	3
Q0065	AI4	GO:0005743	Mitochondrial inner membrane	3
Q0065	AI4	GO:0005746	Mitochondrial respiratory chain	3
Q0065	AI4	GO:0005751	Mitochondrial respiratory chain complex IV	3
Q0065	AI4	GO:0019866	Organelle inner membrane	3
Q0065	AI4	GO:0031090	Organelle membrane	3
Q0065	AI4	GO:0031966	Mitochondrial membrane	3
Q0065	AI4	GO:0031967	Organelle envelope	3
Q0065	AI4	GO:0031975	GO:0031975	3
Q0065	AI4	GO:0032991	Macromolecular complex	3
Q0065	AI4	GO:0043234	Protein complex	3
Q0065	AI4	GO:0044422	Organelle part	3
Q0065	AI4	GO:0044425	Membrane part	3
Q0065	AI4	GO:0044446	Intracellular organelle part	3
Q0065	AI4	GO:0044455	Mitochondrial membrane part	3
Q0065	AI4	GO:0045277	Respiratory chain complex IV	3
Q0065	AI4	GO:0070069	Cytochrome complex	3
Q0065	AI4	GO:0070469	Respiratory chain	3
Q0065	AI4	GO:0098796	GO:0098796	3
Q0065	AI4	GO:0098798	GO:0098798	3
Q0065	AI4	GO:0098800	GO:0098800	3
Q0065	AI4	GO:0098803	GO:0098803	3
Q0065	AI4	GO:0016021	Integral component of membrane	2
Q0065	AI4	GO:0031224	Intrinsic component of membrane	2
Q0065	AI4	GO:0005886	Plasma membrane	1.6
Q0065	AI4	GO:0071944	Cell periphery	1.6
Q0065	AI4	GO:0000229	Cytoplasmic chromosome	1.3
Q0065	AI4	GO:0000262	Mitochondrial chromosome	1.3
Q0065	AI4	GO:0042645	Mitochondrial nucleoid	1.3
Q0065	AI4	GO:0005759	Mitochondrial matrix	1.2
Q0065	AI4	GO:0009295	Nucleoid	1.2
Q0065	AI4	GO:1905348	Endonuclease complex	1.1
Q0065	AI4	GO:0005783	Endoplasmic reticulum	0.7
Q0065	AI4	GO:0031974	membrane-enclosed lumen	0.7
Q0065	AI4	GO:0043233	Organelle lumen	0.7
Q0065	AI4	GO:0070013	Intracellular organelle lumen	0.7
Q0065	AI4	GO:0005694	Chromosome	0.6
Q0070	AI5_ALPHA	GO:0005575	cellular_component	5
Q0070	AI5_ALPHA	GO:0005622	Intracellular	5
Q0070	AI5_ALPHA	GO:0005623	Cell	5
Q0070	AI5_ALPHA	GO:0005737	Cytoplasm	5
Q0070	AI5_ALPHA	GO:0005739	Mitochondrion	5
Q0070	AI5_ALPHA	GO:0043226	Organelle	5
Q0070	AI5_ALPHA	GO:0043227	membrane-bounded organelle	5
Q0070	AI5_ALPHA	GO:0043229	Intracellular organelle	5
Q0070	AI5_ALPHA	GO:0043231	Intracellular membrane-bounded organelle	5
Q0070	AI5_ALPHA	GO:0044424	Intracellular part	5
Q0070	AI5_ALPHA	GO:0044444	Cytoplasmic part	5
Q0070	AI5_ALPHA	GO:0044464	Cell part	5
Q0070	AI5_ALPHA	GO:0016020	Membrane	3.5
Q0070	AI5_ALPHA	GO:0045277	Respiratory chain complex IV	3.3
Q0070	AI5_ALPHA	GO:0070069	Cytochrome complex	3.2
Q0070	AI5_ALPHA	GO:0005740	Mitochondrial envelope	3
Q0070	AI5_ALPHA	GO:0005743	Mitochondrial inner membrane	3
Q0070	AI5_ALPHA	GO:0005746	Mitochondrial respiratory chain	3
Q0070	AI5_ALPHA	GO:0005751	Mitochondrial respiratory chain complex IV	3
Q0070	AI5_ALPHA	GO:0019866	Organelle inner membrane	3
Q0070	AI5_ALPHA	GO:0031090	Organelle membrane	3
Q0070	AI5_ALPHA	GO:0031966	Mitochondrial membrane	3
Q0070	AI5_ALPHA	GO:0031967	Organelle envelope	3
Q0070	AI5_ALPHA	GO:0031975	GO:0031975	3
Q0070	AI5_ALPHA	GO:0032991	Macromolecular complex	3
Q0070	AI5_ALPHA	GO:0043234	Protein complex	3
Q0070	AI5_ALPHA	GO:0044422	Organelle part	3
Q0070	AI5_ALPHA	GO:0044425	Membrane part	3
Q0070	AI5_ALPHA	GO:0044429	Mitochondrial part	3
Q0070	AI5_ALPHA	GO:0044446	Intracellular organelle part	3
Q0070	AI5_ALPHA	GO:0044455	Mitochondrial membrane part	3
Q0070	AI5_ALPHA	GO:0070469	Respiratory chain	3
Q0070	AI5_ALPHA	GO:0098796	GO:0098796	3
Q0070	AI5_ALPHA	GO:0098798	GO:0098798	3
Q0070	AI5_ALPHA	GO:0098800	GO:0098800	3
Q0070	AI5_ALPHA	GO:0098803	GO:0098803	3
Q0070	AI5_ALPHA	GO:0016021	Integral component of membrane	2
Q0070	AI5_ALPHA	GO:0031224	Intrinsic component of membrane	2
Q0070	AI5_ALPHA	GO:0005886	Plasma membrane	1.2
Q0070	AI5_ALPHA	GO:0071944	Cell periphery	1.2
Q0070	AI5_ALPHA	GO:0005783	Endoplasmic reticulum	0.7
Q0070	AI5_ALPHA	GO:0005794	Golgi apparatus	0.3
Q0075	AI5_BETA	GO:0005575	cellular_component	5
Q0075	AI5_BETA	GO:0005622	Intracellular	5
Q0075	AI5_BETA	GO:0005623	Cell	5
Q0075	AI5_BETA	GO:0005737	Cytoplasm	5
Q0075	AI5_BETA	GO:0005739	Mitochondrion	5
Q0075	AI5_BETA	GO:0043226	Organelle	5
Q0075	AI5_BETA	GO:0043227	membrane-bounded organelle	5
Q0075	AI5_BETA	GO:0043229	Intracellular organelle	5
Q0075	AI5_BETA	GO:0043231	Intracellular membrane-bounded organelle	5
Q0075	AI5_BETA	GO:0044424	Intracellular part	5
Q0075	AI5_BETA	GO:0044444	Cytoplasmic part	5
Q0075	AI5_BETA	GO:0044464	Cell part	5
Q0075	AI5_BETA	GO:0000177	Cytoplasmic exosome (RNase complex)	1.2
Q0075	AI5_BETA	GO:0000178	Exosome (RNase complex)	1.2
Q0075	AI5_BETA	GO:0045025	Mitochondrial degradosome	1.2
Q0075	AI5_BETA	GO:0045277	Respiratory chain complex IV	1.2
Q0075	AI5_BETA	GO:0000229	Cytoplasmic chromosome	1
Q0075	AI5_BETA	GO:0000262	Mitochondrial chromosome	1
Q0075	AI5_BETA	GO:0005634	Nucleus	1
Q0075	AI5_BETA	GO:0005829	Cytosol	1
Q0075	AI5_BETA	GO:0042645	Mitochondrial nucleoid	1
Q0075	AI5_BETA	GO:0070069	Cytochrome complex	1
Q0075	AI5_BETA	GO:0098803	GO:0098803	1
Q0075	AI5_BETA	GO:0005759	Mitochondrial matrix	0.9
Q0075	AI5_BETA	GO:0009295	Nucleoid	0.9
Q0075	AI5_BETA	GO:0070469	Respiratory chain	0.9
Q0075	AI5_BETA	GO:0044429	Mitochondrial part	0.7
Q0075	AI5_BETA	GO:1905354	Exoribonuclease complex	0.7
Q0075	AI5_BETA	GO:0005794	Golgi apparatus	0.5
Q0075	AI5_BETA	GO:0005886	Plasma membrane	0.3
Q0075	AI5_BETA	GO:0016020	Membrane	0.3
Q0075	AI5_BETA	GO:0071944	Cell periphery	0.3
Q0080	ATP8	GO:0005575	cellular_component	5
Q0080	ATP8	GO:0005622	Intracellular	5
Q0080	ATP8	GO:0005623	Cell	5
Q0080	ATP8	GO:0005737	Cytoplasm	5
Q0080	ATP8	GO:0005739	Mitochondrion	5
Q0080	ATP8	GO:0043226	Organelle	5
Q0080	ATP8	GO:0043227	membrane-bounded organelle	5
Q0080	ATP8	GO:0043229	Intracellular organelle	5
Q0080	ATP8	GO:0043231	Intracellular membrane-bounded organelle	5
Q0080	ATP8	GO:0044424	Intracellular part	5
Q0080	ATP8	GO:0044444	Cytoplasmic part	5
Q0080	ATP8	GO:0044464	Cell part	5
Q0080	ATP8	GO:0016020	Membrane	4.2
Q0080	ATP8	GO:0044429	Mitochondrial part	4.2
Q0080	ATP8	GO:0000276	Mitochondrial proton-transporting ATP synthase complex, coupling factor F(o)	4
Q0080	ATP8	GO:0005740	Mitochondrial envelope	4
Q0080	ATP8	GO:0005743	Mitochondrial inner membrane	4
Q0080	ATP8	GO:0005753	Mitochondrial proton-transporting ATP synthase complex	4
Q0080	ATP8	GO:0016021	Integral component of membrane	4
Q0080	ATP8	GO:0016469	proton-transporting two-sector ATPase complex	4
Q0080	ATP8	GO:0019866	Organelle inner membrane	4
Q0080	ATP8	GO:0031090	Organelle membrane	4
Q0080	ATP8	GO:0031224	Intrinsic component of membrane	4
Q0080	ATP8	GO:0031966	Mitochondrial membrane	4
Q0080	ATP8	GO:0031967	Organelle envelope	4
Q0080	ATP8	GO:0031975	GO:0031975	4
Q0080	ATP8	GO:0032991	Macromolecular complex	4
Q0080	ATP8	GO:0033177	proton-transporting two-sector ATPase complex, proton-transporting domain	4
Q0080	ATP8	GO:0043234	Protein complex	4
Q0080	ATP8	GO:0044422	Organelle part	4
Q0080	ATP8	GO:0044425	Membrane part	4
Q0080	ATP8	GO:0044446	Intracellular organelle part	4
Q0080	ATP8	GO:0044455	Mitochondrial membrane part	4
Q0080	ATP8	GO:0045259	proton-transporting ATP synthase complex	4
Q0080	ATP8	GO:0045263	proton-transporting ATP synthase complex, coupling factor F(o)	4
Q0080	ATP8	GO:0098796	GO:0098796	4
Q0080	ATP8	GO:0098798	GO:0098798	4
Q0080	ATP8	GO:0098800	GO:0098800	4
Q0080	ATP8	GO:0030956	glutamyl-tRNA(Gln) amidotransferase complex	1.3
Q0080	ATP8	GO:0000229	Cytoplasmic chromosome	1.2
Q0080	ATP8	GO:0000262	Mitochondrial chromosome	1.2
Q0080	ATP8	GO:0042645	Mitochondrial nucleoid	1.2
Q0080	ATP8	GO:0005759	Mitochondrial matrix	1.1
Q0080	ATP8	GO:0009295	Nucleoid	1.1
Q0080	ATP8	GO:0030678	Mitochondrial ribonuclease P complex	1
Q0080	ATP8	GO:0005634	Nucleus	0.8
Q0080	ATP8	GO:0005886	Plasma membrane	0.8
Q0080	ATP8	GO:0030677	Ribonuclease P complex	0.8
Q0080	ATP8	GO:0071944	Cell periphery	0.8
Q0080	ATP8	GO:0005783	Endoplasmic reticulum	0.7
Q0080	ATP8	GO:0031974	membrane-enclosed lumen	0.7
Q0080	ATP8	GO:0043233	Organelle lumen	0.7
Q0080	ATP8	GO:0070013	Intracellular organelle lumen	0.7
Q0080	ATP8	GO:0005576	Extracellular region	0.6
Q0080	ATP8	GO:0005694	Chromosome	0.6
Q0080	ATP8	GO:1904949	ATPase complex	0.6
Q0080	ATP8	GO:0005773	Vacuole	0.4
Q0080	ATP8	GO:0005794	Golgi apparatus	0.2
Q0080	ATP8	GO:0005829	Cytosol	0.2
Q0085	ATP6	GO:0000276	Mitochondrial proton-transporting ATP synthase complex, coupling factor F(o)	5
Q0085	ATP6	GO:0005575	cellular_component	5
Q0085	ATP6	GO:0005622	Intracellular	5
Q0085	ATP6	GO:0005623	Cell	5
Q0085	ATP6	GO:0005737	Cytoplasm	5
Q0085	ATP6	GO:0005739	Mitochondrion	5
Q0085	ATP6	GO:0005740	Mitochondrial envelope	5
Q0085	ATP6	GO:0005743	Mitochondrial inner membrane	5
Q0085	ATP6	GO:0005753	Mitochondrial proton-transporting ATP synthase complex	5
Q0085	ATP6	GO:0016020	Membrane	5
Q0085	ATP6	GO:0016469	proton-transporting two-sector ATPase complex	5
Q0085	ATP6	GO:0019866	Organelle inner membrane	5
Q0085	ATP6	GO:0031090	Organelle membrane	5
Q0085	ATP6	GO:0031966	Mitochondrial membrane	5
Q0085	ATP6	GO:0031967	Organelle envelope	5
Q0085	ATP6	GO:0031975	GO:0031975	5
Q0085	ATP6	GO:0032991	Macromolecular complex	5
Q0085	ATP6	GO:0033177	proton-transporting two-sector ATPase complex, proton-transporting domain	5
Q0085	ATP6	GO:0043226	Organelle	5
Q0085	ATP6	GO:0043227	membrane-bounded organelle	5
Q0085	ATP6	GO:0043229	Intracellular organelle	5
Q0085	ATP6	GO:0043231	Intracellular membrane-bounded organelle	5
Q0085	ATP6	GO:0043234	Protein complex	5
Q0085	ATP6	GO:0044422	Organelle part	5
Q0085	ATP6	GO:0044424	Intracellular part	5
Q0085	ATP6	GO:0044425	Membrane part	5
Q0085	ATP6	GO:0044429	Mitochondrial part	5
Q0085	ATP6	GO:0044444	Cytoplasmic part	5
Q0085	ATP6	GO:0044446	Intracellular organelle part	5
Q0085	ATP6	GO:0044455	Mitochondrial membrane part	5
Q0085	ATP6	GO:0044464	Cell part	5
Q0085	ATP6	GO:0045259	proton-transporting ATP synthase complex	5
Q0085	ATP6	GO:0045263	proton-transporting ATP synthase complex, coupling factor F(o)	5
Q0085	ATP6	GO:0098796	GO:0098796	5
Q0085	ATP6	GO:0098798	GO:0098798	5
Q0085	ATP6	GO:0098800	GO:0098800	5
Q0085	ATP6	GO:0016021	Integral component of membrane	4
Q0085	ATP6	GO:0031224	Intrinsic component of membrane	4
Q0085	ATP6	GO:0005886	Plasma membrane	2.3
Q0085	ATP6	GO:0071944	Cell periphery	2.3
Q0085	ATP6	GO:0000229	Cytoplasmic chromosome	2.1
Q0085	ATP6	GO:0000262	Mitochondrial chromosome	2.1
Q0085	ATP6	GO:0005759	Mitochondrial matrix	2.1
Q0085	ATP6	GO:0009295	Nucleoid	2.1
Q0085	ATP6	GO:0042645	Mitochondrial nucleoid	2.1
Q0085	ATP6	GO:0031974	membrane-enclosed lumen	1.7
Q0085	ATP6	GO:0043233	Organelle lumen	1.7
Q0085	ATP6	GO:0070013	Intracellular organelle lumen	1.7
Q0085	ATP6	GO:0005694	Chromosome	1.5
Q0085	ATP6	GO:0043228	non-membrane-bounded organelle	1.4
Q0085	ATP6	GO:0043232	Intracellular non-membrane-bounded organelle	1.4
Q0085	ATP6	GO:0030061	Mitochondrial crista	1.2
Q0085	ATP6	GO:1904949	ATPase complex	1.1
Q0085	ATP6	GO:1902494	Catalytic complex	1
Q0085	ATP6	GO:0005761	Mitochondrial ribosome	0.9
Q0085	ATP6	GO:0020039	Pellicle	0.9
Q0085	ATP6	GO:0030964	NADH dehydrogenase complex	0.9
Q0085	ATP6	GO:0070258	Inner membrane complex	0.9
Q0085	ATP6	GO:0000313	Organellar ribosome	0.8
Q0085	ATP6	GO:0005634	Nucleus	0.8
Q0085	ATP6	GO:1904097	Acid phosphatase complex	0.8
Q0085	ATP6	GO:0030677	Ribonuclease P complex	0.7
Q0085	ATP6	GO:0005840	Ribosome	0.6
Q0085	ATP6	GO:0030529	Intracellular ribonucleoprotein complex	0.5
Q0085	ATP6	GO:1990904	Ribonucleoprotein complex	0.5
Q0085	ATP6	GO:0005783	Endoplasmic reticulum	0.3
Q0092	Q0092	GO:0005575	cellular_component	3.3
Q0092	Q0092	GO:0005739	Mitochondrion	2.3
Q0092	Q0092	GO:0005622	Intracellular	2.1
Q0092	Q0092	GO:0005623	Cell	2.1
Q0092	Q0092	GO:0005737	Cytoplasm	2.1
Q0092	Q0092	GO:0043227	membrane-bounded organelle	2.1
Q0092	Q0092	GO:0043231	Intracellular membrane-bounded organelle	2.1
Q0092	Q0092	GO:0044424	Intracellular part	2.1
Q0092	Q0092	GO:0044444	Cytoplasmic part	2.1
Q0092	Q0092	GO:0044464	Cell part	2.1
Q0092	Q0092	GO:0043226	Organelle	2
Q0092	Q0092	GO:0043229	Intracellular organelle	2
Q0092	Q0092	GO:0000229	Cytoplasmic chromosome	1.6
Q0092	Q0092	GO:0000262	Mitochondrial chromosome	1.6
Q0092	Q0092	GO:0009295	Nucleoid	1.6
Q0092	Q0092	GO:0042645	Mitochondrial nucleoid	1.6
Q0092	Q0092	GO:0005759	Mitochondrial matrix	1.5
Q0092	Q0092	GO:0009506	Plasmodesma	1.5
Q0092	Q0092	GO:0044429	Mitochondrial part	1.3
Q0092	Q0092	GO:0055044	Symplast	1.3
Q0092	Q0092	GO:0005634	Nucleus	1.1
Q0092	Q0092	GO:0031974	membrane-enclosed lumen	1.1
Q0092	Q0092	GO:0043233	Organelle lumen	1.1
Q0092	Q0092	GO:0070013	Intracellular organelle lumen	1.1
Q0092	Q0092	GO:0005694	Chromosome	1
Q0092	Q0092	GO:0005829	Cytosol	0.8
Q0092	Q0092	GO:0043228	non-membrane-bounded organelle	0.8
Q0092	Q0092	GO:0043232	Intracellular non-membrane-bounded organelle	0.8
Q0092	Q0092	GO:0044446	Intracellular organelle part	0.8
Q0092	Q0092	GO:0005576	Extracellular region	0.7
Q0092	Q0092	GO:0044422	Organelle part	0.7
Q0092	Q0092	GO:0005773	Vacuole	0.3
Q0105	COB	GO:0005575	cellular_component	5
Q0105	COB	GO:0005622	Intracellular	5
Q0105	COB	GO:0005623	Cell	5
Q0105	COB	GO:0005737	Cytoplasm	5
Q0105	COB	GO:0005739	Mitochondrion	5
Q0105	COB	GO:0005740	Mitochondrial envelope	5
Q0105	COB	GO:0005743	Mitochondrial inner membrane	5
Q0105	COB	GO:0005746	Mitochondrial respiratory chain	5
Q0105	COB	GO:0005750	Mitochondrial respiratory chain complex III	5
Q0105	COB	GO:0016020	Membrane	5
Q0105	COB	GO:0016021	Integral component of membrane	5
Q0105	COB	GO:0019866	Organelle inner membrane	5
Q0105	COB	GO:0031090	Organelle membrane	5
Q0105	COB	GO:0031224	Intrinsic component of membrane	5
Q0105	COB	GO:0031966	Mitochondrial membrane	5
Q0105	COB	GO:0031967	Organelle envelope	5
Q0105	COB	GO:0031975	GO:0031975	5
Q0105	COB	GO:0032991	Macromolecular complex	5
Q0105	COB	GO:0043226	Organelle	5
Q0105	COB	GO:0043227	membrane-bounded organelle	5
Q0105	COB	GO:0043229	Intracellular organelle	5
Q0105	COB	GO:0043231	Intracellular membrane-bounded organelle	5
Q0105	COB	GO:0043234	Protein complex	5
Q0105	COB	GO:0044422	Organelle part	5
Q0105	COB	GO:0044424	Intracellular part	5
Q0105	COB	GO:0044425	Membrane part	5
Q0105	COB	GO:0044429	Mitochondrial part	5
Q0105	COB	GO:0044444	Cytoplasmic part	5
Q0105	COB	GO:0044446	Intracellular organelle part	5
Q0105	COB	GO:0044455	Mitochondrial membrane part	5
Q0105	COB	GO:0044464	Cell part	5
Q0105	COB	GO:0045275	Respiratory chain complex III	5
Q0105	COB	GO:0070069	Cytochrome complex	5
Q0105	COB	GO:0070469	Respiratory chain	5
Q0105	COB	GO:0098796	GO:0098796	5
Q0105	COB	GO:0098798	GO:0098798	5
Q0105	COB	GO:0098800	GO:0098800	5
Q0105	COB	GO:0098803	GO:0098803	5
Q0105	COB	GO:1902494	Catalytic complex	5
Q0105	COB	GO:1902495	Transmembrane transporter complex	5
Q0105	COB	GO:1990204	Oxidoreductase complex	5
Q0105	COB	GO:1990351	Transporter complex	5
Q0105	COB	GO:0000229	Cytoplasmic chromosome	2
Q0105	COB	GO:0000262	Mitochondrial chromosome	2
Q0105	COB	GO:0005759	Mitochondrial matrix	2
Q0105	COB	GO:0042645	Mitochondrial nucleoid	2
Q0105	COB	GO:0009295	Nucleoid	1.9
Q0105	COB	GO:0005886	Plasma membrane	1.6
Q0105	COB	GO:0031974	membrane-enclosed lumen	1.6
Q0105	COB	GO:0043233	Organelle lumen	1.6
Q0105	COB	GO:0070013	Intracellular organelle lumen	1.6
Q0105	COB	GO:0071944	Cell periphery	1.6
Q0105	COB	GO:0045277	Respiratory chain complex IV	1.5
Q0105	COB	GO:0005634	Nucleus	1.4
Q0105	COB	GO:0005694	Chromosome	1.3
Q0105	COB	GO:0043228	non-membrane-bounded organelle	1.3
Q0105	COB	GO:0043232	Intracellular non-membrane-bounded organelle	1.3
Q0105	COB	GO:0020039	Pellicle	1.1
Q0105	COB	GO:0043020	NADPH oxidase complex	1.1
Q0105	COB	GO:0044214	Spanning component of plasma membrane	1.1
Q0105	COB	GO:0070258	Inner membrane complex	1.1
Q0105	COB	GO:0009503	Thylakoid light-harvesting complex	1
Q0105	COB	GO:0009517	PSII associated light-harvesting complex II	1
Q0105	COB	GO:0030082	B800-850 antenna complex	1
Q0105	COB	GO:0042581	Specific granule	1
Q0105	COB	GO:0000313	Organellar ribosome	0.9
Q0105	COB	GO:0005761	Mitochondrial ribosome	0.9
Q0105	COB	GO:0009579	Thylakoid	0.9
Q0105	COB	GO:0030079	light-harvesting complex, peripheral complex	0.8
Q0105	COB	GO:0045281	Succinate dehydrogenase complex	0.8
Q0105	COB	GO:0005840	Ribosome	0.7
Q0105	COB	GO:0009507	Chloroplast	0.7
Q0105	COB	GO:0030076	light-harvesting complex	0.7
Q0105	COB	GO:0030077	Plasma membrane light-harvesting complex	0.7
Q0105	COB	GO:0045273	Respiratory chain complex II	0.7
Q0105	COB	GO:0005783	Endoplasmic reticulum	0.6
Q0105	COB	GO:0005887	Integral component of plasma membrane	0.6
Q0105	COB	GO:0009522	Photosystem I	0.6
Q0105	COB	GO:0009535	Chloroplast thylakoid membrane	0.6
Q0105	COB	GO:0009536	Plastid	0.6
Q0105	COB	GO:0030141	Secretory granule	0.6
Q0105	COB	GO:0030529	Intracellular ribonucleoprotein complex	0.6
Q0105	COB	GO:0030964	NADH dehydrogenase complex	0.6
Q0105	COB	GO:0031226	Intrinsic component of plasma membrane	0.6
Q0105	COB	GO:0036087	Glutathione synthase complex	0.6
Q0105	COB	GO:0042716	Plasma membrane-derived chromatophore	0.6
Q0105	COB	GO:0055035	Plastid thylakoid membrane	0.6
Q0105	COB	GO:0098807	Chloroplast thylakoid membrane protein complex	0.6
Q0105	COB	GO:1990904	Ribonucleoprotein complex	0.6
Q0105	COB	GO:0005794	Golgi apparatus	0.4
Q0110	BI2	GO:0005575	cellular_component	5
Q0110	BI2	GO:0005622	Intracellular	5
Q0110	BI2	GO:0005623	Cell	5
Q0110	BI2	GO:0005737	Cytoplasm	5
Q0110	BI2	GO:0005739	Mitochondrion	5
Q0110	BI2	GO:0043226	Organelle	5
Q0110	BI2	GO:0043227	membrane-bounded organelle	5
Q0110	BI2	GO:0043229	Intracellular organelle	5
Q0110	BI2	GO:0043231	Intracellular membrane-bounded organelle	5
Q0110	BI2	GO:0044424	Intracellular part	5
Q0110	BI2	GO:0044444	Cytoplasmic part	5
Q0110	BI2	GO:0044464	Cell part	5
Q0110	BI2	GO:0016020	Membrane	2.5
Q0110	BI2	GO:0044429	Mitochondrial part	2.4
Q0110	BI2	GO:0005740	Mitochondrial envelope	2
Q0110	BI2	GO:0005743	Mitochondrial inner membrane	2
Q0110	BI2	GO:0016021	Integral component of membrane	2
Q0110	BI2	GO:0019866	Organelle inner membrane	2
Q0110	BI2	GO:0031090	Organelle membrane	2
Q0110	BI2	GO:0031224	Intrinsic component of membrane	2
Q0110	BI2	GO:0031966	Mitochondrial membrane	2
Q0110	BI2	GO:0031967	Organelle envelope	2
Q0110	BI2	GO:0031975	GO:0031975	2
Q0110	BI2	GO:0044422	Organelle part	2
Q0110	BI2	GO:0044425	Membrane part	2
Q0110	BI2	GO:0044446	Intracellular organelle part	2
Q0110	BI2	GO:0005773	Vacuole	1.1
Q0110	BI2	GO:0005634	Nucleus	0.9
Q0110	BI2	GO:0005886	Plasma membrane	0.9
Q0110	BI2	GO:0071944	Cell periphery	0.9
Q0110	BI2	GO:0045277	Respiratory chain complex IV	0.8
Q0110	BI2	GO:0000229	Cytoplasmic chromosome	0.7
Q0110	BI2	GO:0000262	Mitochondrial chromosome	0.7
Q0110	BI2	GO:0009295	Nucleoid	0.7
Q0110	BI2	GO:0042645	Mitochondrial nucleoid	0.7
Q0110	BI2	GO:0070069	Cytochrome complex	0.7
Q0110	BI2	GO:0005759	Mitochondrial matrix	0.6
Q0110	BI2	GO:0070469	Respiratory chain	0.6
Q0110	BI2	GO:0098803	GO:0098803	0.6
Q0110	BI2	GO:1905348	Endonuclease complex	0.6
Q0110	BI2	GO:0005783	Endoplasmic reticulum	0.4
Q0110	BI2	GO:0005794	Golgi apparatus	0.3
Q0115	BI3	GO:0005575	cellular_component	5
Q0115	BI3	GO:0005622	Intracellular	5
Q0115	BI3	GO:0005623	Cell	5
Q0115	BI3	GO:0005737	Cytoplasm	5
Q0115	BI3	GO:0005739	Mitochondrion	5
Q0115	BI3	GO:0043226	Organelle	5
Q0115	BI3	GO:0043227	membrane-bounded organelle	5
Q0115	BI3	GO:0043229	Intracellular organelle	5
Q0115	BI3	GO:0043231	Intracellular membrane-bounded organelle	5
Q0115	BI3	GO:0044424	Intracellular part	5
Q0115	BI3	GO:0044444	Cytoplasmic part	5
Q0115	BI3	GO:0044464	Cell part	5
Q0115	BI3	GO:0016020	Membrane	2.7
Q0115	BI3	GO:0044429	Mitochondrial part	2.4
Q0115	BI3	GO:0005740	Mitochondrial envelope	2
Q0115	BI3	GO:0005743	Mitochondrial inner membrane	2
Q0115	BI3	GO:0016021	Integral component of membrane	2
Q0115	BI3	GO:0019866	Organelle inner membrane	2
Q0115	BI3	GO:0031090	Organelle membrane	2
Q0115	BI3	GO:0031224	Intrinsic component of membrane	2
Q0115	BI3	GO:0031966	Mitochondrial membrane	2
Q0115	BI3	GO:0031967	Organelle envelope	2
Q0115	BI3	GO:0031975	GO:0031975	2
Q0115	BI3	GO:0044422	Organelle part	2
Q0115	BI3	GO:0044425	Membrane part	2
Q0115	BI3	GO:0044446	Intracellular organelle part	2
Q0115	BI3	GO:0000177	Cytoplasmic exosome (RNase complex)	1.1
Q0115	BI3	GO:0000178	Exosome (RNase complex)	1.1
Q0115	BI3	GO:0005886	Plasma membrane	1.1
Q0115	BI3	GO:0045025	Mitochondrial degradosome	1.1
Q0115	BI3	GO:0071944	Cell periphery	1.1
Q0115	BI3	GO:0000229	Cytoplasmic chromosome	0.9
Q0115	BI3	GO:0000262	Mitochondrial chromosome	0.9
Q0115	BI3	GO:0009295	Nucleoid	0.9
Q0115	BI3	GO:0042645	Mitochondrial nucleoid	0.9
Q0115	BI3	GO:0005759	Mitochondrial matrix	0.8
Q0115	BI3	GO:0005783	Endoplasmic reticulum	0.8
Q0115	BI3	GO:0045277	Respiratory chain complex IV	0.8
Q0115	BI3	GO:0070069	Cytochrome complex	0.7
Q0115	BI3	GO:0005634	Nucleus	0.6
Q0115	BI3	GO:0070469	Respiratory chain	0.6
Q0115	BI3	GO:0098803	GO:0098803	0.6
Q0115	BI3	GO:1905354	Exoribonuclease complex	0.6
Q0115	BI3	GO:1990904	Ribonucleoprotein complex	0.5
Q0115	BI3	GO:0005576	Extracellular region	0.1
Q0115	BI3	GO:0005794	Golgi apparatus	0.1
Q0115	BI3	GO:0005829	Cytosol	0.1
Q0120	BI4	GO:0005575	cellular_component	5
Q0120	BI4	GO:0005622	Intracellular	5
Q0120	BI4	GO:0005623	Cell	5
Q0120	BI4	GO:0005737	Cytoplasm	5
Q0120	BI4	GO:0005739	Mitochondrion	5
Q0120	BI4	GO:0043226	Organelle	5
Q0120	BI4	GO:0043227	membrane-bounded organelle	5
Q0120	BI4	GO:0043229	Intracellular organelle	5
Q0120	BI4	GO:0043231	Intracellular membrane-bounded organelle	5
Q0120	BI4	GO:0044424	Intracellular part	5
Q0120	BI4	GO:0044444	Cytoplasmic part	5
Q0120	BI4	GO:0044464	Cell part	5
Q0120	BI4	GO:0000229	Cytoplasmic chromosome	1.3
Q0120	BI4	GO:0000262	Mitochondrial chromosome	1.3
Q0120	BI4	GO:0005759	Mitochondrial matrix	1.3
Q0120	BI4	GO:0005886	Plasma membrane	1.3
Q0120	BI4	GO:0009295	Nucleoid	1.3
Q0120	BI4	GO:0009547	Plastid ribosome	1.3
Q0120	BI4	GO:0016020	Membrane	1.3
Q0120	BI4	GO:0042645	Mitochondrial nucleoid	1.3
Q0120	BI4	GO:0043253	Chloroplast ribosome	1.3
Q0120	BI4	GO:0071944	Cell periphery	1.3
Q0120	BI4	GO:0044429	Mitochondrial part	1.2
Q0120	BI4	GO:0009532	Plastid stroma	1.1
Q0120	BI4	GO:0009570	Chloroplast stroma	1.1
Q0120	BI4	GO:0031974	membrane-enclosed lumen	0.9
Q0120	BI4	GO:0043233	Organelle lumen	0.9
Q0120	BI4	GO:0045277	Respiratory chain complex IV	0.9
Q0120	BI4	GO:0070013	Intracellular organelle lumen	0.9
Q0120	BI4	GO:0070069	Cytochrome complex	0.9
Q0120	BI4	GO:0005634	Nucleus	0.8
Q0120	BI4	GO:0044434	Chloroplast part	0.8
Q0120	BI4	GO:0005694	Chromosome	0.7
Q0120	BI4	GO:0005783	Endoplasmic reticulum	0.7
Q0120	BI4	GO:0043228	non-membrane-bounded organelle	0.7
Q0120	BI4	GO:0043232	Intracellular non-membrane-bounded organelle	0.7
Q0120	BI4	GO:0044435	Plastid part	0.7
Q0120	BI4	GO:0070469	Respiratory chain	0.7
Q0120	BI4	GO:0098803	GO:0098803	0.7
Q0120	BI4	GO:0044422	Organelle part	0.6
Q0120	BI4	GO:0044446	Intracellular organelle part	0.6
Q0120	BI4	GO:0005794	Golgi apparatus	0.4
Q0130	OLI1	GO:0005575	cellular_component	5
Q0130	OLI1	GO:0005622	Intracellular	5
Q0130	OLI1	GO:0005623	Cell	5
Q0130	OLI1	GO:0005737	Cytoplasm	5
Q0130	OLI1	GO:0005739	Mitochondrion	5
Q0130	OLI1	GO:0043226	Organelle	5
Q0130	OLI1	GO:0043227	membrane-bounded organelle	5
Q0130	OLI1	GO:0043229	Intracellular organelle	5
Q0130	OLI1	GO:0043231	Intracellular membrane-bounded organelle	5
Q0130	OLI1	GO:0044424	Intracellular part	5
Q0130	OLI1	GO:0044444	Cytoplasmic part	5
Q0130	OLI1	GO:0044464	Cell part	5
Q0130	OLI1	GO:0016020	Membrane	4.4
Q0130	OLI1	GO:0044429	Mitochondrial part	4.4
Q0130	OLI1	GO:0044422	Organelle part	4.3
Q0130	OLI1	GO:0044446	Intracellular organelle part	4.3
Q0130	OLI1	GO:0005740	Mitochondrial envelope	4.2
Q0130	OLI1	GO:0031090	Organelle membrane	4.2
Q0130	OLI1	GO:0031966	Mitochondrial membrane	4.2
Q0130	OLI1	GO:0031967	Organelle envelope	4.2
Q0130	OLI1	GO:0031975	GO:0031975	4.2
Q0130	OLI1	GO:0032991	Macromolecular complex	4.2
Q0130	OLI1	GO:0005743	Mitochondrial inner membrane	4.1
Q0130	OLI1	GO:0019866	Organelle inner membrane	4.1
Q0130	OLI1	GO:0044425	Membrane part	4.1
Q0130	OLI1	GO:0000276	Mitochondrial proton-transporting ATP synthase complex, coupling factor F(o)	4
Q0130	OLI1	GO:0005753	Mitochondrial proton-transporting ATP synthase complex	4
Q0130	OLI1	GO:0016021	Integral component of membrane	4
Q0130	OLI1	GO:0016469	proton-transporting two-sector ATPase complex	4
Q0130	OLI1	GO:0031224	Intrinsic component of membrane	4
Q0130	OLI1	GO:0033177	proton-transporting two-sector ATPase complex, proton-transporting domain	4
Q0130	OLI1	GO:0043234	Protein complex	4
Q0130	OLI1	GO:0044455	Mitochondrial membrane part	4
Q0130	OLI1	GO:0045259	proton-transporting ATP synthase complex	4
Q0130	OLI1	GO:0045263	proton-transporting ATP synthase complex, coupling factor F(o)	4
Q0130	OLI1	GO:0098796	GO:0098796	4
Q0130	OLI1	GO:0098798	GO:0098798	4
Q0130	OLI1	GO:0098800	GO:0098800	4
Q0130	OLI1	GO:0000229	Cytoplasmic chromosome	2
Q0130	OLI1	GO:0000262	Mitochondrial chromosome	2
Q0130	OLI1	GO:0005759	Mitochondrial matrix	2
Q0130	OLI1	GO:0009295	Nucleoid	2
Q0130	OLI1	GO:0042645	Mitochondrial nucleoid	2
Q0130	OLI1	GO:0005576	Extracellular region	1.6
Q0130	OLI1	GO:0031974	membrane-enclosed lumen	1.6
Q0130	OLI1	GO:0043233	Organelle lumen	1.6
Q0130	OLI1	GO:0070013	Intracellular organelle lumen	1.6
Q0130	OLI1	GO:0005694	Chromosome	1.4
Q0130	OLI1	GO:0005886	Plasma membrane	1.4
Q0130	OLI1	GO:0071944	Cell periphery	1.4
Q0130	OLI1	GO:0043228	non-membrane-bounded organelle	1.3
Q0130	OLI1	GO:0043232	Intracellular non-membrane-bounded organelle	1.3
Q0130	OLI1	GO:1904949	ATPase complex	1.1
Q0130	OLI1	GO:0005634	Nucleus	1
Q0130	OLI1	GO:0070701	Mucus layer	0.9
Q0130	OLI1	GO:1902494	Catalytic complex	0.9
Q0130	OLI1	GO:0005783	Endoplasmic reticulum	0.8
Q0130	OLI1	GO:0032865	ERMES complex	0.8
Q0130	OLI1	GO:0044233	ER-mitochondrion membrane contact site	0.8
Q0130	OLI1	GO:0030964	NADH dehydrogenase complex	0.7
Q0130	OLI1	GO:0032994	protein-lipid complex	0.7
Q0130	OLI1	GO:0044232	Organelle membrane contact site	0.7
Q0130	OLI1	GO:0005640	Nuclear outer membrane	0.6
Q0130	OLI1	GO:0005773	Vacuole	0.6
Q0130	OLI1	GO:0019867	Outer membrane	0.6
Q0130	OLI1	GO:0030677	Ribonuclease P complex	0.6
Q0130	OLI1	GO:0098799	Outer mitochondrial membrane protein complex	0.6
Q0130	OLI1	GO:0000314	Organellar small ribosomal subunit	0.5
Q0130	OLI1	GO:0005763	Mitochondrial small ribosomal subunit	0.5
Q0130	OLI1	GO:0031968	Organelle outer membrane	0.5
Q0130	OLI1	GO:0070069	Cytochrome complex	0.5
Q0140	VAR1	GO:0000313	Organellar ribosome	5
Q0140	VAR1	GO:0000314	Organellar small ribosomal subunit	5
Q0140	VAR1	GO:0005575	cellular_component	5
Q0140	VAR1	GO:0005622	Intracellular	5
Q0140	VAR1	GO:0005623	Cell	5
Q0140	VAR1	GO:0005737	Cytoplasm	5
Q0140	VAR1	GO:0005739	Mitochondrion	5
Q0140	VAR1	GO:0005759	Mitochondrial matrix	5
Q0140	VAR1	GO:0005761	Mitochondrial ribosome	5
Q0140	VAR1	GO:0005763	Mitochondrial small ribosomal subunit	5
Q0140	VAR1	GO:0005840	Ribosome	5
Q0140	VAR1	GO:0015935	Small ribosomal subunit	5
Q0140	VAR1	GO:0030529	Intracellular ribonucleoprotein complex	5
Q0140	VAR1	GO:0031974	membrane-enclosed lumen	5
Q0140	VAR1	GO:0032991	Macromolecular complex	5
Q0140	VAR1	GO:0043226	Organelle	5
Q0140	VAR1	GO:0043227	membrane-bounded organelle	5
Q0140	VAR1	GO:0043228	non-membrane-bounded organelle	5
Q0140	VAR1	GO:0043229	Intracellular organelle	5
Q0140	VAR1	GO:0043231	Intracellular membrane-bounded organelle	5
Q0140	VAR1	GO:0043232	Intracellular non-membrane-bounded organelle	5
Q0140	VAR1	GO:0043233	Organelle lumen	5
Q0140	VAR1	GO:0044391	Ribosomal subunit	5
Q0140	VAR1	GO:0044422	Organelle part	5
Q0140	VAR1	GO:0044424	Intracellular part	5
Q0140	VAR1	GO:0044429	Mitochondrial part	5
Q0140	VAR1	GO:0044444	Cytoplasmic part	5
Q0140	VAR1	GO:0044446	Intracellular organelle part	5
Q0140	VAR1	GO:0044464	Cell part	5
Q0140	VAR1	GO:0070013	Intracellular organelle lumen	5
Q0140	VAR1	GO:1990904	Ribonucleoprotein complex	5
Q0140	VAR1	GO:0000229	Cytoplasmic chromosome	1.9
Q0140	VAR1	GO:0000262	Mitochondrial chromosome	1.9
Q0140	VAR1	GO:0009295	Nucleoid	1.9
Q0140	VAR1	GO:0042645	Mitochondrial nucleoid	1.9
Q0140	VAR1	GO:0005694	Chromosome	1.3
Q0140	VAR1	GO:0000177	Cytoplasmic exosome (RNase complex)	1
Q0140	VAR1	GO:0000178	Exosome (RNase complex)	1
Q0140	VAR1	GO:0045025	Mitochondrial degradosome	1
Q0140	VAR1	GO:0030677	Ribonuclease P complex	0.8
Q0140	VAR1	GO:1902555	Endoribonuclease complex	0.8
Q0140	VAR1	GO:0005634	Nucleus	0.6
Q0140	VAR1	GO:0045277	Respiratory chain complex IV	0.6
Q0140	VAR1	GO:0070069	Cytochrome complex	0.6
Q0140	VAR1	GO:0070469	Respiratory chain	0.6
Q0140	VAR1	GO:0098803	GO:0098803	0.6
Q0140	VAR1	GO:1905348	Endonuclease complex	0.6
Q0140	VAR1	GO:1905354	Exoribonuclease complex	0.6
Q0140	VAR1	GO:0034457	Mpp10 complex	0.5
Q0142	Q0142	GO:0005575	cellular_component	3
Q0142	Q0142	GO:0005622	Intracellular	1.3
Q0142	Q0142	GO:0005623	Cell	1.3
Q0142	Q0142	GO:0005737	Cytoplasm	1.3
Q0142	Q0142	GO:0005739	Mitochondrion	1.3
Q0142	Q0142	GO:0043226	Organelle	1.3
Q0142	Q0142	GO:0043227	membrane-bounded organelle	1.3
Q0142	Q0142	GO:0043229	Intracellular organelle	1.3
Q0142	Q0142	GO:0043231	Intracellular membrane-bounded organelle	1.3
Q0142	Q0142	GO:0044424	Intracellular part	1.3
Q0142	Q0142	GO:0044444	Cytoplasmic part	1.3
Q0142	Q0142	GO:0044464	Cell part	1.3
Q0142	Q0142	GO:0005634	Nucleus	1.2
Q0142	Q0142	GO:0005576	Extracellular region	0.5
Q0142	Q0142	GO:0005773	Vacuole	0.4
Q0142	Q0142	GO:0005777	Peroxisome	0.2
Q0142	Q0142	GO:0005829	Cytosol	0.2
Q0142	Q0142	GO:0042579	Microbody	0.2
Q0143	Q0143	GO:0005575	cellular_component	3
Q0143	Q0143	GO:0005622	Intracellular	1
Q0143	Q0143	GO:0005623	Cell	1
Q0143	Q0143	GO:0005634	Nucleus	1
Q0143	Q0143	GO:0043226	Organelle	1
Q0143	Q0143	GO:0043227	membrane-bounded organelle	1
Q0143	Q0143	GO:0043229	Intracellular organelle	1
Q0143	Q0143	GO:0043231	Intracellular membrane-bounded organelle	1
Q0143	Q0143	GO:0044424	Intracellular part	1
Q0143	Q0143	GO:0044464	Cell part	1
Q0143	Q0143	GO:0005737	Cytoplasm	0.9
Q0143	Q0143	GO:0005739	Mitochondrion	0.9
Q0143	Q0143	GO:0044444	Cytoplasmic part	0.9
Q0143	Q0143	GO:0005829	Cytosol	0.8
Q0143	Q0143	GO:0005576	Extracellular region	0.5
Q0143	Q0143	GO:0005773	Vacuole	0.4
Q0143	Q0143	GO:0005777	Peroxisome	0.4
Q0143	Q0143	GO:0042579	Microbody	0.4
Q0144	Q0144	GO:0005575	cellular_component	3
Q0144	Q0144	GO:0005622	Intracellular	1.6
Q0144	Q0144	GO:0005623	Cell	1.6
Q0144	Q0144	GO:0005737	Cytoplasm	1.6
Q0144	Q0144	GO:0005739	Mitochondrion	1.6
Q0144	Q0144	GO:0043226	Organelle	1.6
Q0144	Q0144	GO:0043227	membrane-bounded organelle	1.6
Q0144	Q0144	GO:0043229	Intracellular organelle	1.6
Q0144	Q0144	GO:0043231	Intracellular membrane-bounded organelle	1.6
Q0144	Q0144	GO:0044424	Intracellular part	1.6
Q0144	Q0144	GO:0044444	Cytoplasmic part	1.6
Q0144	Q0144	GO:0044464	Cell part	1.6
Q0144	Q0144	GO:0005773	Vacuole	1.1
Q0144	Q0144	GO:0005783	Endoplasmic reticulum	0.4
Q0144	Q0144	GO:0005886	Plasma membrane	0.4
Q0144	Q0144	GO:0016020	Membrane	0.4
Q0144	Q0144	GO:0071944	Cell periphery	0.4
Q0144	Q0144	GO:0005576	Extracellular region	0.2
Q0144	Q0144	GO:0005634	Nucleus	0.1
Q0144	Q0144	GO:0005777	Peroxisome	0.1
Q0144	Q0144	GO:0005794	Golgi apparatus	0.1
Q0144	Q0144	GO:0005829	Cytosol	0.1
Q0144	Q0144	GO:0042579	Microbody	0.1
Q0160	SCEI	GO:0005575	cellular_component	5
Q0160	SCEI	GO:0005622	Intracellular	5
Q0160	SCEI	GO:0005623	Cell	5
Q0160	SCEI	GO:0005737	Cytoplasm	5
Q0160	SCEI	GO:0005739	Mitochondrion	5
Q0160	SCEI	GO:0043226	Organelle	5
Q0160	SCEI	GO:0043227	membrane-bounded organelle	5
Q0160	SCEI	GO:0043229	Intracellular organelle	5
Q0160	SCEI	GO:0043231	Intracellular membrane-bounded organelle	5
Q0160	SCEI	GO:0044424	Intracellular part	5
Q0160	SCEI	GO:0044444	Cytoplasmic part	5
Q0160	SCEI	GO:0044464	Cell part	5
Q0160	SCEI	GO:1905348	Endonuclease complex	2.1
Q0160	SCEI	GO:0005634	Nucleus	2
Q0160	SCEI	GO:0070419	Nonhomologous end joining complex	1.7
Q0160	SCEI	GO:1990391	DNA repair complex	1.6
Q0160	SCEI	GO:0030867	Rough endoplasmic reticulum membrane	1.3
Q0160	SCEI	GO:0032991	Macromolecular complex	1.3
Q0160	SCEI	GO:1902494	Catalytic complex	1.3
Q0160	SCEI	GO:0005791	Rough endoplasmic reticulum	1.2
Q0160	SCEI	GO:0071256	Translocon complex	1.2
Q0160	SCEI	GO:0043234	Protein complex	1.1
Q0160	SCEI	GO:0000229	Cytoplasmic chromosome	1
Q0160	SCEI	GO:0000262	Mitochondrial chromosome	1
Q0160	SCEI	GO:0005694	Chromosome	1
Q0160	SCEI	GO:0005903	Brush border	1
Q0160	SCEI	GO:0009295	Nucleoid	1
Q0160	SCEI	GO:0042645	Mitochondrial nucleoid	1
Q0160	SCEI	GO:0044422	Organelle part	1
Q0160	SCEI	GO:0044446	Intracellular organelle part	1
Q0160	SCEI	GO:0005759	Mitochondrial matrix	0.9
Q0160	SCEI	GO:0030895	Apolipoprotein B mRNA editing enzyme complex	0.9
Q0160	SCEI	GO:0034751	Aryl hydrocarbon receptor complex	0.9
Q0160	SCEI	GO:0043228	non-membrane-bounded organelle	0.9
Q0160	SCEI	GO:0043232	Intracellular non-membrane-bounded organelle	0.9
Q0160	SCEI	GO:0005789	Endoplasmic reticulum membrane	0.8
Q0160	SCEI	GO:0042175	Nuclear outer membrane-endoplasmic reticulum membrane network	0.8
Q0160	SCEI	GO:0043240	Fanconi anaemia nuclear complex	0.8
Q0160	SCEI	GO:0044429	Mitochondrial part	0.8
Q0160	SCEI	GO:0046821	Extrachromosomal DNA	0.8
Q0160	SCEI	GO:0098862	Cluster of actin-based cell projections	0.8
Q0160	SCEI	GO:0005829	Cytosol	0.7
Q0160	SCEI	GO:0043684	Type IV secretion system complex	0.7
Q0160	SCEI	GO:0044432	Endoplasmic reticulum part	0.7
Q0160	SCEI	GO:0005783	Endoplasmic reticulum	0.6
Q0160	SCEI	GO:0005784	Sec61 translocon complex	0.6
Q0160	SCEI	GO:0005786	Signal recognition particle, endoplasmic reticulum targeting	0.6
Q0160	SCEI	GO:0030678	Mitochondrial ribonuclease P complex	0.6
Q0160	SCEI	GO:0031090	Organelle membrane	0.6
Q0160	SCEI	GO:0031974	membrane-enclosed lumen	0.6
Q0160	SCEI	GO:0043233	Organelle lumen	0.6
Q0160	SCEI	GO:0048500	Signal recognition particle	0.6
Q0160	SCEI	GO:0070013	Intracellular organelle lumen	0.6
Q0160	SCEI	GO:0098588	Bounding membrane of organelle	0.6
Q0160	SCEI	GO:0098796	GO:0098796	0.6
Q0160	SCEI	GO:0016020	Membrane	0.5
Q0160	SCEI	GO:0042597	Periplasmic space	0.5
Q0160	SCEI	GO:0044428	Nuclear part	0.5
Q0182	Q0182	GO:0005575	cellular_component	3
Q0182	Q0182	GO:0005623	Cell	1.4
Q0182	Q0182	GO:0044464	Cell part	1.4
Q0182	Q0182	GO:0005622	Intracellular	1.3
Q0182	Q0182	GO:0005737	Cytoplasm	1.3
Q0182	Q0182	GO:0005739	Mitochondrion	1.3
Q0182	Q0182	GO:0043226	Organelle	1.3
Q0182	Q0182	GO:0043227	membrane-bounded organelle	1.3
Q0182	Q0182	GO:0043229	Intracellular organelle	1.3
Q0182	Q0182	GO:0043231	Intracellular membrane-bounded organelle	1.3
Q0182	Q0182	GO:0044424	Intracellular part	1.3
Q0182	Q0182	GO:0044444	Cytoplasmic part	1.3
Q0182	Q0182	GO:0005886	Plasma membrane	1
Q0182	Q0182	GO:0016020	Membrane	1
Q0182	Q0182	GO:0071944	Cell periphery	1
Q0182	Q0182	GO:0005774	Vacuolar membrane	0.7
Q0182	Q0182	GO:0044437	Vacuolar part	0.7
Q0182	Q0182	GO:0005783	Endoplasmic reticulum	0.3
Q0182	Q0182	GO:0005773	Vacuole	0.2
Q0182	Q0182	GO:0005576	Extracellular region	0.1
Q0182	Q0182	GO:0005794	Golgi apparatus	0.1
Q0250	COX2	GO:0005575	cellular_component	5
Q0250	COX2	GO:0005622	Intracellular	5
Q0250	COX2	GO:0005623	Cell	5
Q0250	COX2	GO:0005737	Cytoplasm	5
Q0250	COX2	GO:0005739	Mitochondrion	5
Q0250	COX2	GO:0043226	Organelle	5
Q0250	COX2	GO:0043227	membrane-bounded organelle	5
Q0250	COX2	GO:0043229	Intracellular organelle	5
Q0250	COX2	GO:0043231	Intracellular membrane-bounded organelle	5
Q0250	COX2	GO:0044424	Intracellular part	5
Q0250	COX2	GO:0044444	Cytoplasmic part	5
Q0250	COX2	GO:0044464	Cell part	5
Q0250	COX2	GO:0016020	Membrane	4.5
Q0250	COX2	GO:0044429	Mitochondrial part	4.4
Q0250	COX2	GO:0045277	Respiratory chain complex IV	4.4
Q0250	COX2	GO:0070069	Cytochrome complex	4.4
Q0250	COX2	GO:0098803	GO:0098803	4.4
Q0250	COX2	GO:0044422	Organelle part	4.3
Q0250	COX2	GO:0044446	Intracellular organelle part	4.3
Q0250	COX2	GO:0070469	Respiratory chain	4.3
Q0250	COX2	GO:0098796	GO:0098796	4.3
Q0250	COX2	GO:0005740	Mitochondrial envelope	4.2
Q0250	COX2	GO:0005743	Mitochondrial inner membrane	4.2
Q0250	COX2	GO:0019866	Organelle inner membrane	4.2
Q0250	COX2	GO:0031090	Organelle membrane	4.2
Q0250	COX2	GO:0031966	Mitochondrial membrane	4.2
Q0250	COX2	GO:0031967	Organelle envelope	4.2
Q0250	COX2	GO:0031975	GO:0031975	4.2
Q0250	COX2	GO:0032991	Macromolecular complex	4.2
Q0250	COX2	GO:0043234	Protein complex	4.2
Q0250	COX2	GO:0044425	Membrane part	4.2
Q0250	COX2	GO:0005746	Mitochondrial respiratory chain	4
Q0250	COX2	GO:0005751	Mitochondrial respiratory chain complex IV	4
Q0250	COX2	GO:0016021	Integral component of membrane	4
Q0250	COX2	GO:0031224	Intrinsic component of membrane	4
Q0250	COX2	GO:0044455	Mitochondrial membrane part	4
Q0250	COX2	GO:0098798	GO:0098798	4
Q0250	COX2	GO:0098800	GO:0098800	4
Q0250	COX2	GO:0000229	Cytoplasmic chromosome	1.9
Q0250	COX2	GO:0000262	Mitochondrial chromosome	1.9
Q0250	COX2	GO:0005759	Mitochondrial matrix	1.9
Q0250	COX2	GO:0009295	Nucleoid	1.9
Q0250	COX2	GO:0042645	Mitochondrial nucleoid	1.9
Q0250	COX2	GO:0005886	Plasma membrane	1.6
Q0250	COX2	GO:0071944	Cell periphery	1.6
Q0250	COX2	GO:0031974	membrane-enclosed lumen	1.5
Q0250	COX2	GO:0043233	Organelle lumen	1.5
Q0250	COX2	GO:0070013	Intracellular organelle lumen	1.5
Q0250	COX2	GO:0000314	Organellar small ribosomal subunit	1.3
Q0250	COX2	GO:0005694	Chromosome	1.3
Q0250	COX2	GO:0005763	Mitochondrial small ribosomal subunit	1.3
Q0250	COX2	GO:0043228	non-membrane-bounded organelle	1.3
Q0250	COX2	GO:0043232	Intracellular non-membrane-bounded organelle	1.3
Q0250	COX2	GO:0000313	Organellar ribosome	1.1
Q0250	COX2	GO:0005634	Nucleus	1.1
Q0250	COX2	GO:0005761	Mitochondrial ribosome	1.1
Q0250	COX2	GO:0005840	Ribosome	0.8
Q0250	COX2	GO:0018444	Translation release factor complex	0.8
Q0250	COX2	GO:0020039	Pellicle	0.8
Q0250	COX2	GO:0042720	Mitochondrial inner membrane peptidase complex	0.8
Q0250	COX2	GO:0070258	Inner membrane complex	0.8
Q0250	COX2	GO:0015935	Small ribosomal subunit	0.7
Q0250	COX2	GO:0030529	Intracellular ribonucleoprotein complex	0.7
Q0250	COX2	GO:0030956	glutamyl-tRNA(Gln) amidotransferase complex	0.7
Q0250	COX2	GO:1990904	Ribonucleoprotein complex	0.7
Q0250	COX2	GO:0097144	BAX complex	0.6
Q0250	COX2	GO:0099126	Transforming growth factor beta complex	0.6
Q0250	COX2	GO:0009536	Plastid	0.5
Q0250	COX2	GO:0005783	Endoplasmic reticulum	0.3
Q0250	COX2	GO:0005773	Vacuole	0.2
Q0255	Q0255	GO:0005575	cellular_component	5
Q0255	Q0255	GO:0005622	Intracellular	5
Q0255	Q0255	GO:0005623	Cell	5
Q0255	Q0255	GO:0005737	Cytoplasm	5
Q0255	Q0255	GO:0005739	Mitochondrion	5
Q0255	Q0255	GO:0043226	Organelle	5
Q0255	Q0255	GO:0043227	membrane-bounded organelle	5
Q0255	Q0255	GO:0043229	Intracellular organelle	5
Q0255	Q0255	GO:0043231	Intracellular membrane-bounded organelle	5
Q0255	Q0255	GO:0044424	Intracellular part	5
Q0255	Q0255	GO:0044444	Cytoplasmic part	5
Q0255	Q0255	GO:0044464	Cell part	5
Q0255	Q0255	GO:0000229	Cytoplasmic chromosome	0.9
Q0255	Q0255	GO:0000262	Mitochondrial chromosome	0.9
Q0255	Q0255	GO:0005759	Mitochondrial matrix	0.9
Q0255	Q0255	GO:0009295	Nucleoid	0.9
Q0255	Q0255	GO:0042645	Mitochondrial nucleoid	0.9
Q0255	Q0255	GO:0005783	Endoplasmic reticulum	0.7
Q0255	Q0255	GO:0044429	Mitochondrial part	0.7
Q0255	Q0255	GO:0015935	Small ribosomal subunit	0.6
Q0255	Q0255	GO:0005794	Golgi apparatus	0.4
Q0255	Q0255	GO:0005777	Peroxisome	0.3
Q0255	Q0255	GO:0042579	Microbody	0.3
Q0255	Q0255	GO:0005576	Extracellular region	0.2
Q0255	Q0255	GO:0005634	Nucleus	0.2
Q0255	Q0255	GO:0005829	Cytosol	0.2
Q0255	Q0255	GO:0005886	Plasma membrane	0.2
Q0255	Q0255	GO:0016020	Membrane	0.2
Q0255	Q0255	GO:0071944	Cell periphery	0.2
Q0275	COX3	GO:0005575	cellular_component	5
Q0275	COX3	GO:0005622	Intracellular	5
Q0275	COX3	GO:0005623	Cell	5
Q0275	COX3	GO:0005737	Cytoplasm	5
Q0275	COX3	GO:0005739	Mitochondrion	5
Q0275	COX3	GO:0043226	Organelle	5
Q0275	COX3	GO:0043227	membrane-bounded organelle	5
Q0275	COX3	GO:0043229	Intracellular organelle	5
Q0275	COX3	GO:0043231	Intracellular membrane-bounded organelle	5
Q0275	COX3	GO:0044424	Intracellular part	5
Q0275	COX3	GO:0044444	Cytoplasmic part	5
Q0275	COX3	GO:0044464	Cell part	5
Q0275	COX3	GO:0016020	Membrane	4.5
Q0275	COX3	GO:0044429	Mitochondrial part	4.3
Q0275	COX3	GO:0045277	Respiratory chain complex IV	4.3
Q0275	COX3	GO:0070069	Cytochrome complex	4.3
Q0275	COX3	GO:0070469	Respiratory chain	4.3
Q0275	COX3	GO:0098803	GO:0098803	4.3
Q0275	COX3	GO:0044422	Organelle part	4.2
Q0275	COX3	GO:0044446	Intracellular organelle part	4.2
Q0275	COX3	GO:0098796	GO:0098796	4.2
Q0275	COX3	GO:0005740	Mitochondrial envelope	4.1
Q0275	COX3	GO:0031966	Mitochondrial membrane	4.1
Q0275	COX3	GO:0032991	Macromolecular complex	4.1
Q0275	COX3	GO:0044425	Membrane part	4.1
Q0275	COX3	GO:0005743	Mitochondrial inner membrane	4
Q0275	COX3	GO:0005746	Mitochondrial respiratory chain	4
Q0275	COX3	GO:0005751	Mitochondrial respiratory chain complex IV	4
Q0275	COX3	GO:0016021	Integral component of membrane	4
Q0275	COX3	GO:0019866	Organelle inner membrane	4
Q0275	COX3	GO:0031090	Organelle membrane	4
Q0275	COX3	GO:0031224	Intrinsic component of membrane	4
Q0275	COX3	GO:0031967	Organelle envelope	4
Q0275	COX3	GO:0031975	GO:0031975	4
Q0275	COX3	GO:0043234	Protein complex	4
Q0275	COX3	GO:0044455	Mitochondrial membrane part	4
Q0275	COX3	GO:0098798	GO:0098798	4
Q0275	COX3	GO:0098800	GO:0098800	4
Q0275	COX3	GO:0005886	Plasma membrane	2
Q0275	COX3	GO:0071944	Cell periphery	2
Q0275	COX3	GO:0000229	Cytoplasmic chromosome	1.6
Q0275	COX3	GO:0000262	Mitochondrial chromosome	1.6
Q0275	COX3	GO:0005759	Mitochondrial matrix	1.6
Q0275	COX3	GO:0042645	Mitochondrial nucleoid	1.6
Q0275	COX3	GO:0009295	Nucleoid	1.5
Q0275	COX3	GO:0000314	Organellar small ribosomal subunit	1.3
Q0275	COX3	GO:0005763	Mitochondrial small ribosomal subunit	1.3
Q0275	COX3	GO:0000313	Organellar ribosome	1.2
Q0275	COX3	GO:0005761	Mitochondrial ribosome	1.2
Q0275	COX3	GO:0031974	membrane-enclosed lumen	1.2
Q0275	COX3	GO:0043233	Organelle lumen	1.2
Q0275	COX3	GO:0070013	Intracellular organelle lumen	1.2
Q0275	COX3	GO:0043228	non-membrane-bounded organelle	1
Q0275	COX3	GO:0043232	Intracellular non-membrane-bounded organelle	1
Q0275	COX3	GO:0005634	Nucleus	0.9
Q0275	COX3	GO:0005694	Chromosome	0.9
Q0275	COX3	GO:0015935	Small ribosomal subunit	0.9
Q0275	COX3	GO:0005840	Ribosome	0.8
Q0275	COX3	GO:0030529	Intracellular ribonucleoprotein complex	0.7
Q0275	COX3	GO:1990904	Ribonucleoprotein complex	0.7
Q0275	COX3	GO:0020039	Pellicle	0.6
Q0275	COX3	GO:0044391	Ribosomal subunit	0.6
Q0275	COX3	GO:0070258	Inner membrane complex	0.6
Q0275	COX3	GO:0005783	Endoplasmic reticulum	0.3
Q0297	Q0297	GO:0005575	cellular_component	3
Q0297	Q0297	GO:0005622	Intracellular	3
Q0297	Q0297	GO:0005623	Cell	3
Q0297	Q0297	GO:0044424	Intracellular part	3
Q0297	Q0297	GO:0044464	Cell part	3
Q0297	Q0297	GO:0005634	Nucleus	1.7
Q0297	Q0297	GO:0043226	Organelle	1.7
Q0297	Q0297	GO:0043227	membrane-bounded organelle	1.7
Q0297	Q0297	GO:0043229	Intracellular organelle	1.7
Q0297	Q0297	GO:0043231	Intracellular membrane-bounded organelle	1.7
Q0297	Q0297	GO:0005737	Cytoplasm	1.2
Q0297	Q0297	GO:0005739	Mitochondrion	1.2
Q0297	Q0297	GO:0044444	Cytoplasmic part	1.2
Q0297	Q0297	GO:0005829	Cytosol	0.9
RDN18	RDN18	GO:0030529	Intracellular ribonucleoprotein complex	2.1
RDN18	RDN18	GO:0030684	Preribosome	2.1
RDN18	RDN18	GO:1990904	Ribonucleoprotein complex	2.1
RDN18	RDN18	GO:0005840	Ribosome	2
RDN18	RDN18	GO:0044391	Ribosomal subunit	2
RDN18	RDN18	GO:0015935	Small ribosomal subunit	1.9
RDN18	RDN18	GO:0022627	Cytosolic small ribosomal subunit	1.7
RDN18	RDN18	GO:0005730	Nucleolus	1.6
RDN18	RDN18	GO:0032040	small-subunit processome	1.6
RDN18	RDN18	GO:0032991	Macromolecular complex	1.6
RDN18	RDN18	GO:0043228	non-membrane-bounded organelle	1.6
RDN18	RDN18	GO:0043232	Intracellular non-membrane-bounded organelle	1.6
RDN18	RDN18	GO:0005575	cellular_component	1.5
RDN18	RDN18	GO:0005622	Intracellular	1.5
RDN18	RDN18	GO:0005623	Cell	1.5
RDN18	RDN18	GO:0005732	Small nucleolar ribonucleoprotein complex	1.5
RDN18	RDN18	GO:0005737	Cytoplasm	1.5
RDN18	RDN18	GO:0043226	Organelle	1.5
RDN18	RDN18	GO:0043229	Intracellular organelle	1.5
RDN18	RDN18	GO:0044424	Intracellular part	1.5
RDN18	RDN18	GO:0044444	Cytoplasmic part	1.5
RDN18	RDN18	GO:0044464	Cell part	1.5
RDN18	RDN18	GO:0022626	Cytosolic ribosome	1.4
RDN18	RDN18	GO:0030686	90S preribosome	1.4
RDN18	RDN18	GO:0097386	Glial cell projection	1.4
RDN18	RDN18	GO:0097456	Terminal loop	1.4
RDN18	RDN18	GO:0044422	Organelle part	1.3
RDN18	RDN18	GO:0044446	Intracellular organelle part	1.3
RDN18	RDN18	GO:0005634	Nucleus	1.2
RDN18	RDN18	GO:0005844	Polysome	1.2
RDN18	RDN18	GO:0031981	Nuclear lumen	1.1
RDN18	RDN18	GO:1990474	Synaptic vesicle, readily releasable pool	1.1
RDN18	RDN18	GO:0030849	Autosome	1
RDN18	RDN18	GO:0031974	membrane-enclosed lumen	1
RDN18	RDN18	GO:0043227	membrane-bounded organelle	1
RDN18	RDN18	GO:0043231	Intracellular membrane-bounded organelle	1
RDN18	RDN18	GO:0043233	Organelle lumen	1
RDN18	RDN18	GO:0044428	Nuclear part	1
RDN18	RDN18	GO:0044445	Cytosolic part	1
RDN18	RDN18	GO:0070013	Intracellular organelle lumen	1
RDN18	RDN18	GO:0001651	Dense fibrillar component	0.9
RDN18	RDN18	GO:0034455	t-UTP complex	0.9
RDN18	RDN18	GO:0043195	Terminal bouton	0.9
RDN18	RDN18	GO:0070825	Micropyle	0.9
RDN18	RDN18	GO:0005829	Cytosol	0.8
RDN18	RDN18	GO:0031429	Box H/ACA snoRNP complex	0.8
RDN18	RDN18	GO:0043679	Axon terminus	0.8
RDN18	RDN18	GO:0033267	Axon part	0.7
RDN18	RDN18	GO:0034388	Pwp2p-containing subcomplex of 90S preribosome	0.7
RDN18	RDN18	GO:0042600	Chorion	0.7
RDN18	RDN18	GO:0044462	External encapsulating structure part	0.7
RDN18	RDN18	GO:0072588	Box H/ACA RNP complex	0.7
RDN25	RDN25	GO:0005840	Ribosome	2.2
RDN25	RDN25	GO:0030529	Intracellular ribonucleoprotein complex	2.1
RDN25	RDN25	GO:0044391	Ribosomal subunit	2.1
RDN25	RDN25	GO:1990904	Ribonucleoprotein complex	2.1
RDN25	RDN25	GO:0015934	Large ribosomal subunit	1.8
RDN25	RDN25	GO:0043228	non-membrane-bounded organelle	1.7
RDN25	RDN25	GO:0043232	Intracellular non-membrane-bounded organelle	1.7
RDN25	RDN25	GO:0005730	Nucleolus	1.6
RDN25	RDN25	GO:0005737	Cytoplasm	1.6
RDN25	RDN25	GO:0005844	Polysome	1.6
RDN25	RDN25	GO:0022625	Cytosolic large ribosomal subunit	1.6
RDN25	RDN25	GO:0022626	Cytosolic ribosome	1.6
RDN25	RDN25	GO:0030684	Preribosome	1.6
RDN25	RDN25	GO:0032991	Macromolecular complex	1.6
RDN25	RDN25	GO:0044424	Intracellular part	1.6
RDN25	RDN25	GO:0044444	Cytoplasmic part	1.6
RDN25	RDN25	GO:0005575	cellular_component	1.5
RDN25	RDN25	GO:0005622	Intracellular	1.5
RDN25	RDN25	GO:0005623	Cell	1.5
RDN25	RDN25	GO:0043226	Organelle	1.5
RDN25	RDN25	GO:0043229	Intracellular organelle	1.5
RDN25	RDN25	GO:0044464	Cell part	1.5
RDN25	RDN25	GO:0044422	Organelle part	1.4
RDN25	RDN25	GO:0044446	Intracellular organelle part	1.4
RDN25	RDN25	GO:0001652	Granular component	1.3
RDN25	RDN25	GO:0044445	Cytosolic part	1.3
RDN25	RDN25	GO:0031981	Nuclear lumen	1.2
RDN25	RDN25	GO:0005634	Nucleus	1.1
RDN25	RDN25	GO:0031974	membrane-enclosed lumen	1.1
RDN25	RDN25	GO:0042788	Polysomal ribosome	1.1
RDN25	RDN25	GO:0043233	Organelle lumen	1.1
RDN25	RDN25	GO:0044428	Nuclear part	1.1
RDN25	RDN25	GO:0070013	Intracellular organelle lumen	1.1
RDN25	RDN25	GO:0090730	Las1 complex	1.1
RDN25	RDN25	GO:0005829	Cytosol	1
RDN25	RDN25	GO:0030688	preribosome, small subunit precursor	1
RDN25	RDN25	GO:0030689	Noc complex	1
RDN25	RDN25	GO:0030692	Noc4p-Nop14p complex	1
RDN25	RDN25	GO:0043227	membrane-bounded organelle	1
RDN25	RDN25	GO:0097356	Perinucleolar compartment	1
RDN25	RDN25	GO:1905354	Exoribonuclease complex	1
RDN25	RDN25	GO:1990474	Synaptic vesicle, readily releasable pool	1
RDN25	RDN25	GO:0043195	Terminal bouton	0.9
RDN25	RDN25	GO:0043231	Intracellular membrane-bounded organelle	0.9
RDN25	RDN25	GO:0005732	Small nucleolar ribonucleoprotein complex	0.8
RDN25	RDN25	GO:0043230	Extracellular organelle	0.8
RDN25	RDN25	GO:0043679	Axon terminus	0.8
RDN25	RDN25	GO:0070062	Extracellular exosome	0.8
RDN25	RDN25	GO:1903561	Extracellular vesicle	0.8
RDN25	RDN25	GO:1990563	Extracellular exosome complex	0.8
RDN25	RDN25	GO:0033267	Axon part	0.7
RDN25	RDN25	GO:0044421	Extracellular region part	0.7
RDN25	RDN25	GO:0070992	Translation initiation complex	0.7
RDN25	RDN25	GO:0072588	Box H/ACA RNP complex	0.7
RDN25	RDN25	GO:0030686	90S preribosome	0.6
RDN25	RDN25	GO:0097386	Glial cell projection	0.6
RDN25	RDN25	GO:0097456	Terminal loop	0.6
RDN37	RDN37	GO:0000229	Cytoplasmic chromosome	0.5
RDN37	RDN37	GO:0000262	Mitochondrial chromosome	0.5
RDN37	RDN37	GO:0042645	Mitochondrial nucleoid	0.5
RDN5	RDN5	GO:0005840	Ribosome	1.4
RDN5	RDN5	GO:1990904	Ribonucleoprotein complex	1.4
RDN5	RDN5	GO:0030529	Intracellular ribonucleoprotein complex	1.3
RDN5	RDN5	GO:0001674	Female germ cell nucleus	1.2
RDN5	RDN5	GO:0042585	Germinal vesicle	1.2
RDN5	RDN5	GO:0043073	Germ cell nucleus	1.1
RDN5	RDN5	GO:0005575	cellular_component	1
RDN5	RDN5	GO:0005622	Intracellular	1
RDN5	RDN5	GO:0005623	Cell	1
RDN5	RDN5	GO:0005737	Cytoplasm	1
RDN5	RDN5	GO:0043226	Organelle	1
RDN5	RDN5	GO:0043228	non-membrane-bounded organelle	1
RDN5	RDN5	GO:0043229	Intracellular organelle	1
RDN5	RDN5	GO:0043232	Intracellular non-membrane-bounded organelle	1
RDN5	RDN5	GO:0044391	Ribosomal subunit	1
RDN5	RDN5	GO:0044424	Intracellular part	1
RDN5	RDN5	GO:0044464	Cell part	1
RDN5	RDN5	GO:0015934	Large ribosomal subunit	0.9
RDN5	RDN5	GO:0032991	Macromolecular complex	0.9
RDN5	RDN5	GO:0044444	Cytoplasmic part	0.9
RDN5	RDN5	GO:0097344	Rix1 complex	0.9
RDN5	RDN5	GO:0022625	Cytosolic large ribosomal subunit	0.8
RDN5	RDN5	GO:0022626	Cytosolic ribosome	0.6
RDN5	RDN5	GO:0005844	Polysome	0.5
RDN5	RDN5	GO:0044422	Organelle part	0.5
RDN5	RDN5	GO:0044446	Intracellular organelle part	0.5
Rn18s	Rn18s	GO:0005840	Ribosome	1.2
Rn18s	Rn18s	GO:0030529	Intracellular ribonucleoprotein complex	1.1
Rn18s	Rn18s	GO:1990904	Ribonucleoprotein complex	1.1
Rn18s	Rn18s	GO:0009507	Chloroplast	1
Rn18s	Rn18s	GO:0009536	Plastid	0.9
Rn18s	Rn18s	GO:0005622	Intracellular	0.8
Rn18s	Rn18s	GO:0005737	Cytoplasm	0.8
Rn18s	Rn18s	GO:0043226	Organelle	0.8
Rn18s	Rn18s	GO:0043228	non-membrane-bounded organelle	0.8
Rn18s	Rn18s	GO:0043229	Intracellular organelle	0.8
Rn18s	Rn18s	GO:0043232	Intracellular non-membrane-bounded organelle	0.8
Rn18s	Rn18s	GO:0044444	Cytoplasmic part	0.8
Rn18s	Rn18s	GO:0005575	cellular_component	0.7
Rn18s	Rn18s	GO:0005623	Cell	0.7
Rn18s	Rn18s	GO:0044424	Intracellular part	0.7
Rn18s	Rn18s	GO:0044464	Cell part	0.7
Rn18s	Rn18s	GO:0005739	Mitochondrion	0.6
Rn18s	Rn18s	GO:0015935	Small ribosomal subunit	0.6
Rn18s	Rn18s	GO:0032991	Macromolecular complex	0.5
RTL	RTL	GO:0000943	Retrotransposon nucleocapsid	2.8
RTL	RTL	GO:0005575	cellular_component	1.8
RTL	RTL	GO:0005622	Intracellular	1.8
RTL	RTL	GO:0005623	Cell	1.8
RTL	RTL	GO:0005634	Nucleus	1.8
RTL	RTL	GO:0043226	Organelle	1.8
RTL	RTL	GO:0043229	Intracellular organelle	1.8
RTL	RTL	GO:0044422	Organelle part	1.8
RTL	RTL	GO:0044424	Intracellular part	1.8
RTL	RTL	GO:0044428	Nuclear part	1.8
RTL	RTL	GO:0044446	Intracellular organelle part	1.8
RTL	RTL	GO:0044464	Cell part	1.8
RTL	RTL	GO:0043227	membrane-bounded organelle	1.7
RTL	RTL	GO:0043231	Intracellular membrane-bounded organelle	1.7
RTL	RTL	GO:0043228	non-membrane-bounded organelle	1.4
RTL	RTL	GO:0043232	Intracellular non-membrane-bounded organelle	1.4
RTL	RTL	GO:0005737	Cytoplasm	1.3
RTL	RTL	GO:0030529	Intracellular ribonucleoprotein complex	1.3
RTL	RTL	GO:0032991	Macromolecular complex	1.3
RTL	RTL	GO:1990904	Ribonucleoprotein complex	1.3
RTL	RTL	GO:0000785	Chromatin	1.2
RTL	RTL	GO:0005694	Chromosome	1.2
RTL	RTL	GO:0005840	Ribosome	1.2
RTL	RTL	GO:0044427	Chromosomal part	1.2
RTL	RTL	GO:0044444	Cytoplasmic part	1.1
RTL	RTL	GO:0018995	Host	1
RTL	RTL	GO:0044215	Other organism	1
RTL	RTL	GO:0019012	Virion	0.9
RTL	RTL	GO:0043234	Protein complex	0.9
RTL	RTL	GO:0008623	CHRAC	0.8
RTL	RTL	GO:0031010	ISWI-type complex	0.7
RTL	RTL	GO:0033553	rDNA heterochromatin	0.7
RTL	RTL	GO:0042735	Protein body	0.7
RTL	RTL	GO:1902494	Catalytic complex	0.7
RTL	RTL	GO:0000792	Heterochromatin	0.6
RTL	RTL	GO:0005846	Nuclear cap binding complex	0.6
RTL	RTL	GO:0009331	glycerol-3-phosphate dehydrogenase complex	0.6
RTL	RTL	GO:0035770	Ribonucleoprotein granule	0.6
RTL	RTL	GO:0016029	Subrhabdomeral cisterna	0.5
RTL	RTL	GO:0046821	Extrachromosomal DNA	0.5
SNR10	SNR10	GO:0030684	Preribosome	1.3
SNR10	SNR10	GO:1990904	Ribonucleoprotein complex	1.2
SNR10	SNR10	GO:0005840	Ribosome	1.1
SNR10	SNR10	GO:0030529	Intracellular ribonucleoprotein complex	1.1
SNR10	SNR10	GO:0000172	Ribonuclease MRP complex	1
SNR10	SNR10	GO:0005730	Nucleolus	0.9
SNR10	SNR10	GO:0005732	Small nucleolar ribonucleoprotein complex	0.9
SNR10	SNR10	GO:0030686	90S preribosome	0.9
SNR10	SNR10	GO:0032040	small-subunit processome	0.9
SNR10	SNR10	GO:0043226	Organelle	0.8
SNR10	SNR10	GO:0043229	Intracellular organelle	0.8
SNR10	SNR10	GO:0005575	cellular_component	0.7
SNR10	SNR10	GO:0005622	Intracellular	0.7
SNR10	SNR10	GO:0005623	Cell	0.7
SNR10	SNR10	GO:0043228	non-membrane-bounded organelle	0.7
SNR10	SNR10	GO:0043232	Intracellular non-membrane-bounded organelle	0.7
SNR10	SNR10	GO:0044424	Intracellular part	0.7
SNR10	SNR10	GO:0044464	Cell part	0.7
SNR10	SNR10	GO:0032991	Macromolecular complex	0.6
SNR10	SNR10	GO:0044444	Cytoplasmic part	0.6
SNR10	SNR10	GO:0005634	Nucleus	0.5
SNR10	SNR10	GO:0005737	Cytoplasm	0.5
SNR10	SNR10	GO:0031981	Nuclear lumen	0.5
SNR11	SNR11	GO:0005732	Small nucleolar ribonucleoprotein complex	0.8
SNR11	SNR11	GO:0005730	Nucleolus	0.7
SNR11	SNR11	GO:0030529	Intracellular ribonucleoprotein complex	0.7
SNR11	SNR11	GO:1990904	Ribonucleoprotein complex	0.7
SNR11	SNR11	GO:0030532	Small nuclear ribonucleoprotein complex	0.6
SNR13	SNR13	GO:0035649	Nrd1 complex	1.4
SNR13	SNR13	GO:0005732	Small nucleolar ribonucleoprotein complex	1
SNR13	SNR13	GO:0005840	Ribosome	0.5
SNR190	SNR190	GO:0005732	Small nucleolar ribonucleoprotein complex	0.9
SNR190	SNR190	GO:0005730	Nucleolus	0.6
SNR191	SNR191	GO:0005732	Small nucleolar ribonucleoprotein complex	1.1
SNR191	SNR191	GO:0005844	Polysome	1
SNR3	SNR3	GO:0030684	Preribosome	0.8
SNR3	SNR3	GO:0005634	Nucleus	0.5
SNR30	SNR30	GO:0005732	Small nucleolar ribonucleoprotein complex	1.9
SNR30	SNR30	GO:0030684	Preribosome	1.7
SNR30	SNR30	GO:0030529	Intracellular ribonucleoprotein complex	1.5
SNR30	SNR30	GO:0032040	small-subunit processome	1.5
SNR30	SNR30	GO:1990904	Ribonucleoprotein complex	1.5
SNR30	SNR30	GO:0000172	Ribonuclease MRP complex	1.4
SNR30	SNR30	GO:0030686	90S preribosome	1.4
SNR30	SNR30	GO:0005730	Nucleolus	1.3
SNR30	SNR30	GO:0005840	Ribosome	1.1
SNR30	SNR30	GO:0032991	Macromolecular complex	1
SNR30	SNR30	GO:0005575	cellular_component	0.9
SNR30	SNR30	GO:0005622	Intracellular	0.9
SNR30	SNR30	GO:0005623	Cell	0.9
SNR30	SNR30	GO:0044424	Intracellular part	0.9
SNR30	SNR30	GO:0044464	Cell part	0.9
SNR30	SNR30	GO:0031981	Nuclear lumen	0.8
SNR30	SNR30	GO:0043228	non-membrane-bounded organelle	0.8
SNR30	SNR30	GO:0043232	Intracellular non-membrane-bounded organelle	0.8
SNR30	SNR30	GO:0005634	Nucleus	0.7
SNR30	SNR30	GO:0015935	Small ribosomal subunit	0.7
SNR30	SNR30	GO:0031974	membrane-enclosed lumen	0.7
SNR30	SNR30	GO:0043226	Organelle	0.7
SNR30	SNR30	GO:0043229	Intracellular organelle	0.7
SNR30	SNR30	GO:0043233	Organelle lumen	0.7
SNR30	SNR30	GO:0070013	Intracellular organelle lumen	0.7
SNR30	SNR30	GO:0044428	Nuclear part	0.6
SNR30	SNR30	GO:0044444	Cytoplasmic part	0.5
SNR30	SNR30	GO:0044446	Intracellular organelle part	0.5
SNR31	SNR31	GO:0005681	Spliceosomal complex	0.7
SNR32	SNR32	GO:0005681	Spliceosomal complex	0.9
SNR33	SNR33	GO:0005681	Spliceosomal complex	0.9
SNR35	SNR35	GO:0005730	Nucleolus	0.8
SNR36	SNR36	GO:0032040	small-subunit processome	1.3
SNR36	SNR36	GO:0030686	90S preribosome	1.2
SNR36	SNR36	GO:0005732	Small nucleolar ribonucleoprotein complex	0.9
SNR36	SNR36	GO:0030684	Preribosome	0.9
SNR36	SNR36	GO:0005730	Nucleolus	0.6
SNR36	SNR36	GO:0005840	Ribosome	0.6
SNR38	SNR38	GO:0005732	Small nucleolar ribonucleoprotein complex	1.5
SNR38	SNR38	GO:1905348	Endonuclease complex	1.3
SNR38	SNR38	GO:0030529	Intracellular ribonucleoprotein complex	0.7
SNR38	SNR38	GO:1990904	Ribonucleoprotein complex	0.7
SNR4	SNR4	GO:0005732	Small nucleolar ribonucleoprotein complex	1.2
SNR4	SNR4	GO:0030529	Intracellular ribonucleoprotein complex	0.8
SNR4	SNR4	GO:1990904	Ribonucleoprotein complex	0.8
SNR40	SNR40	GO:0005732	Small nucleolar ribonucleoprotein complex	1.1
SNR41	SNR41	GO:0030684	Preribosome	1.2
SNR42	SNR42	GO:0005732	Small nucleolar ribonucleoprotein complex	1.1
SNR42	SNR42	GO:0030684	Preribosome	0.9
SNR42	SNR42	GO:0005730	Nucleolus	0.7
SNR43	SNR43	GO:0005732	Small nucleolar ribonucleoprotein complex	1.3
SNR44	SNR44	GO:0031931	TORC1 complex	0.9
SNR44	SNR44	GO:0038201	TOR complex	0.8
SNR45	SNR45	GO:0005732	Small nucleolar ribonucleoprotein complex	1.4
SNR45	SNR45	GO:0030529	Intracellular ribonucleoprotein complex	0.6
SNR45	SNR45	GO:1990904	Ribonucleoprotein complex	0.6
SNR47	SNR47	GO:0035649	Nrd1 complex	1.4
SNR47	SNR47	GO:0000428	DNA-directed RNA polymerase complex	0.8
SNR47	SNR47	GO:0016591	DNA-directed RNA polymerase II, holoenzyme	0.8
SNR47	SNR47	GO:0016593	Cdc73/Paf1 complex	0.8
SNR47	SNR47	GO:0055029	Nuclear DNA-directed RNA polymerase complex	0.8
SNR47	SNR47	GO:0035097	Histone methyltransferase complex	0.7
SNR47	SNR47	GO:0008023	Transcription elongation factor complex	0.6
SNR47	SNR47	GO:0030880	RNA polymerase complex	0.6
SNR47	SNR47	GO:0034708	Methyltransferase complex	0.6
SNR48	SNR48	GO:0005732	Small nucleolar ribonucleoprotein complex	1.1
SNR5	SNR5	GO:0030677	Ribonuclease P complex	1
SNR5	SNR5	GO:0005730	Nucleolus	0.8
SNR5	SNR5	GO:0030684	Preribosome	0.8
SNR5	SNR5	GO:1902555	Endoribonuclease complex	0.7
SNR5	SNR5	GO:0005634	Nucleus	0.6
SNR5	SNR5	GO:0030529	Intracellular ribonucleoprotein complex	0.6
SNR5	SNR5	GO:0031981	Nuclear lumen	0.6
SNR5	SNR5	GO:1990904	Ribonucleoprotein complex	0.6
SNR51	SNR51	GO:0005844	Polysome	1
SNR52	SNR52	GO:0005732	Small nucleolar ribonucleoprotein complex	0.8
SNR52	SNR52	GO:0043230	Extracellular organelle	0.7
SNR52	SNR52	GO:0070062	Extracellular exosome	0.7
SNR52	SNR52	GO:1903561	Extracellular vesicle	0.7
SNR52	SNR52	GO:1990563	Extracellular exosome complex	0.7
SNR52	SNR52	GO:0030880	RNA polymerase complex	0.6
SNR52	SNR52	GO:0044421	Extracellular region part	0.6
SNR57	SNR57	GO:0015935	Small ribosomal subunit	1.3
SNR57	SNR57	GO:0030684	Preribosome	1.2
SNR57	SNR57	GO:0022627	Cytosolic small ribosomal subunit	1.1
SNR57	SNR57	GO:0044391	Ribosomal subunit	1
SNR57	SNR57	GO:0022626	Cytosolic ribosome	0.8
SNR57	SNR57	GO:0005840	Ribosome	0.6
SNR81	SNR81	GO:0072588	Box H/ACA RNP complex	1.8
SNR81	SNR81	GO:0015030	Cajal body	1.6
SNR81	SNR81	GO:0005732	Small nucleolar ribonucleoprotein complex	1.4
SNR81	SNR81	GO:0016604	Nuclear body	1.2
SNR81	SNR81	GO:0030529	Intracellular ribonucleoprotein complex	0.6
SNR81	SNR81	GO:1990904	Ribonucleoprotein complex	0.6
SNR85	SNR85	GO:0032040	small-subunit processome	1.5
SNR85	SNR85	GO:0030686	90S preribosome	1.4
SNR85	SNR85	GO:0005732	Small nucleolar ribonucleoprotein complex	1.1
SNR85	SNR85	GO:0030684	Preribosome	1
SNR9	SNR9	GO:0030529	Intracellular ribonucleoprotein complex	0.7
SNR9	SNR9	GO:0030684	Preribosome	0.7
SNR9	SNR9	GO:1990904	Ribonucleoprotein complex	0.7
SNR9	SNR9	GO:0005840	Ribosome	0.5
TERRA	TERRA	GO:0000781	chromosome, telomeric region	1.6
TERRA	TERRA	GO:0099115	chromosome, subtelomeric region	1.4
TERRA	TERRA	GO:0098687	Chromosomal region	1.3
TERRA	TERRA	GO:0000792	Heterochromatin	1.2
TERRA	TERRA	GO:0005694	Chromosome	1
TERRA	TERRA	GO:0044427	Chromosomal part	1
TERRA	TERRA	GO:0005697	Telomerase holoenzyme complex	0.9
TERRA	TERRA	GO:0043226	Organelle	0.9
TERRA	TERRA	GO:0043229	Intracellular organelle	0.9
TERRA	TERRA	GO:0044422	Organelle part	0.9
TERRA	TERRA	GO:0044446	Intracellular organelle part	0.9
TERRA	TERRA	GO:0005575	cellular_component	0.8
TERRA	TERRA	GO:0005622	Intracellular	0.8
TERRA	TERRA	GO:0005623	Cell	0.8
TERRA	TERRA	GO:0043228	non-membrane-bounded organelle	0.8
TERRA	TERRA	GO:0043232	Intracellular non-membrane-bounded organelle	0.8
TERRA	TERRA	GO:0044424	Intracellular part	0.8
TERRA	TERRA	GO:0044464	Cell part	0.8
TERRA	TERRA	GO:0000347	THO complex	0.7
TERRA	TERRA	GO:0000785	Chromatin	0.6
TERRA	TERRA	GO:0005634	Nucleus	0.6
TERRA	TERRA	GO:0030880	RNA polymerase complex	0.6
U1	U1	GO:0005681	Spliceosomal complex	1.3
U1	U1	GO:0030532	Small nuclear ribonucleoprotein complex	1
U1	U1	GO:0030529	Intracellular ribonucleoprotein complex	0.9
U1	U1	GO:1990904	Ribonucleoprotein complex	0.9
U1	U1	GO:0044428	Nuclear part	0.7
U1	U1	GO:0005634	Nucleus	0.6
U3	U3	GO:0097386	Glial cell projection	1.5
U3	U3	GO:0097456	Terminal loop	1.5
U3	U3	GO:0005634	Nucleus	0.7
U3	U3	GO:0005732	Small nucleolar ribonucleoprotein complex	0.7
U3	U3	GO:0030684	Preribosome	0.6
U3	U3	GO:0043231	Intracellular membrane-bounded organelle	0.6
U3	U3	GO:0030532	Small nuclear ribonucleoprotein complex	0.5
U3	U3	GO:0043226	Organelle	0.5
U3	U3	GO:0043227	membrane-bounded organelle	0.5
U3	U3	GO:0043229	Intracellular organelle	0.5
U4	U4	GO:0005681	Spliceosomal complex	1.4
U4	U4	GO:0030532	Small nuclear ribonucleoprotein complex	1.3
U4	U4	GO:0030529	Intracellular ribonucleoprotein complex	1.1
U4	U4	GO:1990904	Ribonucleoprotein complex	1.1
U4	U4	GO:0005634	Nucleus	0.9
U4	U4	GO:0044428	Nuclear part	0.9
U4	U4	GO:0000974	Prp19 complex	0.8
U4	U4	GO:0043227	membrane-bounded organelle	0.7
U4	U4	GO:0043231	Intracellular membrane-bounded organelle	0.7
U4	U4	GO:0043226	Organelle	0.6
U4	U4	GO:0043229	Intracellular organelle	0.6
U4	U4	GO:0044422	Organelle part	0.6
U4	U4	GO:0044446	Intracellular organelle part	0.6
U4	U4	GO:0005622	Intracellular	0.5
U4	U4	GO:0005623	Cell	0.5
U4	U4	GO:0032991	Macromolecular complex	0.5
U4	U4	GO:0044424	Intracellular part	0.5
U4	U4	GO:0044464	Cell part	0.5
U5	U5	GO:0005681	Spliceosomal complex	1.2
U5	U5	GO:0030532	Small nuclear ribonucleoprotein complex	1.2
U5	U5	GO:0030529	Intracellular ribonucleoprotein complex	0.6
U5	U5	GO:1990904	Ribonucleoprotein complex	0.6
U6	U6	GO:0001401	Mitochondrial sorting and assembly machinery complex	1.5
U6	U6	GO:0000785	Chromatin	1.1
U6	U6	GO:0005681	Spliceosomal complex	1.1
U6	U6	GO:0005622	Intracellular	1
U6	U6	GO:0005634	Nucleus	1
U6	U6	GO:0043226	Organelle	1
U6	U6	GO:0043229	Intracellular organelle	1
U6	U6	GO:0044424	Intracellular part	1
U6	U6	GO:0005575	cellular_component	0.9
U6	U6	GO:0005623	Cell	0.9
U6	U6	GO:0005694	Chromosome	0.9
U6	U6	GO:0036454	Growth factor complex	0.9
U6	U6	GO:0043227	membrane-bounded organelle	0.9
U6	U6	GO:0043231	Intracellular membrane-bounded organelle	0.9
U6	U6	GO:0044422	Organelle part	0.9
U6	U6	GO:0044427	Chromosomal part	0.9
U6	U6	GO:0044446	Intracellular organelle part	0.9
U6	U6	GO:0044464	Cell part	0.9
U6	U6	GO:0098799	Outer mitochondrial membrane protein complex	0.8
U6	U6	GO:0000786	Nucleosome	0.7
U6	U6	GO:0016586	RSC complex	0.7
U6	U6	GO:0032991	Macromolecular complex	0.7
U6	U6	GO:0043228	non-membrane-bounded organelle	0.7
U6	U6	GO:0043232	Intracellular non-membrane-bounded organelle	0.7
U6	U6	GO:0044815	DNA packaging complex	0.7
U6	U6	GO:0044428	Nuclear part	0.6
U6	U6	GO:0005741	Mitochondrial outer membrane	0.5
U6	U6	GO:0030529	Intracellular ribonucleoprotein complex	0.5
U6	U6	GO:0030532	Small nuclear ribonucleoprotein complex	0.5
U6	U6	GO:0031968	Organelle outer membrane	0.5
U6	U6	GO:0032993	protein-DNA complex	0.5
U6	U6	GO:0098798	GO:0098798	0.5
U6	U6	GO:1990904	Ribonucleoprotein complex	0.5
YAL001C	TFC3	GO:0000127	GO:0000127	5
YAL001C	TFC3	GO:0005575	cellular_component	5
YAL001C	TFC3	GO:0005622	Intracellular	5
YAL001C	TFC3	GO:0005623	Cell	5
YAL001C	TFC3	GO:0005634	Nucleus	5
YAL001C	TFC3	GO:0005667	GO:0005667	5
YAL001C	TFC3	GO:0005737	Cytoplasm	5
YAL001C	TFC3	GO:0005739	Mitochondrion	5
YAL001C	TFC3	GO:0032991	Macromolecular complex	5
YAL001C	TFC3	GO:0043226	Organelle	5
YAL001C	TFC3	GO:0043227	membrane-bounded organelle	5
YAL001C	TFC3	GO:0043229	Intracellular organelle	5
YAL001C	TFC3	GO:0043231	Intracellular membrane-bounded organelle	5
YAL001C	TFC3	GO:0043234	Protein complex	5
YAL001C	TFC3	GO:0044422	Organelle part	5
YAL001C	TFC3	GO:0044424	Intracellular part	5
YAL001C	TFC3	GO:0044428	Nuclear part	5
YAL001C	TFC3	GO:0044444	Cytoplasmic part	5
YAL001C	TFC3	GO:0044446	Intracellular organelle part	5
YAL001C	TFC3	GO:0044464	Cell part	5
YAL001C	TFC3	GO:0044798	GO:0044798	5
YAL001C	TFC3	GO:0090576	GO:0090576	5
YAL001C	TFC3	GO:0005829	Cytosol	1.1
YAL001C	TFC3	GO:0005637	Nuclear inner membrane	0.9
YAL001C	TFC3	GO:0005952	cAMP-dependent protein kinase complex	0.8
YAL001C	TFC3	GO:0034399	Nuclear periphery	0.7
YAL001C	TFC3	GO:0031965	Nuclear membrane	0.6
YAL001C	TFC3	GO:0005694	Chromosome	0.5
YAL002W	VPS8	GO:0005575	cellular_component	5
YAL002W	VPS8	GO:0005622	Intracellular	5
YAL002W	VPS8	GO:0005623	Cell	5
YAL002W	VPS8	GO:0005737	Cytoplasm	5
YAL002W	VPS8	GO:0005768	Endosome	5
YAL002W	VPS8	GO:0005770	Late endosome	5
YAL002W	VPS8	GO:0012505	Endomembrane system	5
YAL002W	VPS8	GO:0016020	Membrane	5
YAL002W	VPS8	GO:0031410	Cytoplasmic vesicle	5
YAL002W	VPS8	GO:0031982	Vesicle	5
YAL002W	VPS8	GO:0032991	Macromolecular complex	5
YAL002W	VPS8	GO:0033263	CORVET complex	5
YAL002W	VPS8	GO:0043226	Organelle	5
YAL002W	VPS8	GO:0043227	membrane-bounded organelle	5
YAL002W	VPS8	GO:0043229	Intracellular organelle	5
YAL002W	VPS8	GO:0043234	Protein complex	5
YAL002W	VPS8	GO:0044422	Organelle part	5
YAL002W	VPS8	GO:0044424	Intracellular part	5
YAL002W	VPS8	GO:0044433	Cytoplasmic vesicle part	5
YAL002W	VPS8	GO:0044440	Endosomal part	5
YAL002W	VPS8	GO:0044444	Cytoplasmic part	5
YAL002W	VPS8	GO:0044446	Intracellular organelle part	5
YAL002W	VPS8	GO:0044464	Cell part	5
YAL002W	VPS8	GO:0097708	Intracellular vesicle	5
YAL002W	VPS8	GO:0099023	Tethering complex	5
YAL002W	VPS8	GO:0030897	HOPS complex	3.7
YAL002W	VPS8	GO:0043231	Intracellular membrane-bounded organelle	3.6
YAL002W	VPS8	GO:0098796	GO:0098796	3.4
YAL002W	VPS8	GO:0044425	Membrane part	3.3
YAL002W	VPS8	GO:0005794	Golgi apparatus	2.5
YAL002W	VPS8	GO:0031984	Organelle subcompartment	2.3
YAL002W	VPS8	GO:0098791	GO:0098791	2.3
YAL002W	VPS8	GO:0005634	Nucleus	2.1
YAL002W	VPS8	GO:0005795	Golgi stack	2
YAL002W	VPS8	GO:0044431	Golgi apparatus part	2
YAL002W	VPS8	GO:1902501	Lysosomal HOPS complex	1.7
YAL002W	VPS8	GO:0020008	Rhoptry	1.5
YAL002W	VPS8	GO:0005773	Vacuole	1.4
YAL002W	VPS8	GO:0036019	Endolysosome	1.4
YAL002W	VPS8	GO:1902500	Vacuolar HOPS complex	1.3
YAL002W	VPS8	GO:0000323	Lytic vacuole	1.2
YAL002W	VPS8	GO:0005764	Lysosome	1.2
YAL002W	VPS8	GO:0044437	Vacuolar part	1.2
YAL002W	VPS8	GO:0005774	Vacuolar membrane	1.1
YAL002W	VPS8	GO:0020009	Microneme	1.1
YAL002W	VPS8	GO:0005765	Lysosomal membrane	0.9
YAL002W	VPS8	GO:0005769	Early endosome	0.9
YAL002W	VPS8	GO:0031090	Organelle membrane	0.9
YAL002W	VPS8	GO:0098588	Bounding membrane of organelle	0.9
YAL002W	VPS8	GO:0098805	Whole membrane	0.9
YAL002W	VPS8	GO:0098852	Lytic vacuole membrane	0.9
YAL002W	VPS8	GO:0000138	Golgi trans cisterna	0.8
YAL002W	VPS8	GO:0031201	SNARE complex	0.8
YAL002W	VPS8	GO:0035658	Mon1-Ccz1 complex	0.8
YAL002W	VPS8	GO:1905360	GTPase complex	0.8
YAL002W	VPS8	GO:0005829	Cytosol	0.7
YAL002W	VPS8	GO:0005802	trans-Golgi network	0.6
YAL002W	VPS8	GO:0036020	Endolysosome membrane	0.5
YAL002W	VPS8	GO:0005777	Peroxisome	0.3
YAL002W	VPS8	GO:0042579	Microbody	0.3
YAL002W	VPS8	GO:0005856	Cytoskeleton	0.2
YAL002W	VPS8	GO:0043228	non-membrane-bounded organelle	0.2
YAL002W	VPS8	GO:0043232	Intracellular non-membrane-bounded organelle	0.2
YAL003W	EFB1	GO:0005575	cellular_component	4.7
YAL003W	EFB1	GO:0005622	Intracellular	4.6
YAL003W	EFB1	GO:0005623	Cell	4.6
YAL003W	EFB1	GO:0044424	Intracellular part	4.6
YAL003W	EFB1	GO:0044464	Cell part	4.6
YAL003W	EFB1	GO:0005737	Cytoplasm	4.5
YAL003W	EFB1	GO:0044444	Cytoplasmic part	4.4
YAL003W	EFB1	GO:0032991	Macromolecular complex	4.1
YAL003W	EFB1	GO:0005853	Eukaryotic translation elongation factor 1 complex	4
YAL003W	EFB1	GO:0043234	Protein complex	4
YAL003W	EFB1	GO:0005829	Cytosol	1.9
YAL003W	EFB1	GO:0005634	Nucleus	1.4
YAL003W	EFB1	GO:0043226	Organelle	1.4
YAL003W	EFB1	GO:0043227	membrane-bounded organelle	1.4
YAL003W	EFB1	GO:0043229	Intracellular organelle	1.4
YAL003W	EFB1	GO:0043231	Intracellular membrane-bounded organelle	1.4
YAL003W	EFB1	GO:0005840	Ribosome	1.1
YAL003W	EFB1	GO:0030529	Intracellular ribonucleoprotein complex	1
YAL003W	EFB1	GO:1990904	Ribonucleoprotein complex	1
YAL003W	EFB1	GO:0099053	Activating signal cointegrator 1 complex	0.9
YAL003W	EFB1	GO:0043228	non-membrane-bounded organelle	0.6
YAL003W	EFB1	GO:0043232	Intracellular non-membrane-bounded organelle	0.6
YAL003W	EFB1	GO:0005739	Mitochondrion	0.2
YAL003W	EFB1	GO:0005777	Peroxisome	0.2
YAL003W	EFB1	GO:0042579	Microbody	0.2
YAL004W	YAL004W	GO:0005575	cellular_component	3
YAL004W	YAL004W	GO:0005623	Cell	2.2
YAL004W	YAL004W	GO:0044464	Cell part	2.2
YAL004W	YAL004W	GO:0005622	Intracellular	2
YAL004W	YAL004W	GO:0044424	Intracellular part	2
YAL004W	YAL004W	GO:0005737	Cytoplasm	1.7
YAL004W	YAL004W	GO:0044444	Cytoplasmic part	1.7
YAL004W	YAL004W	GO:0043226	Organelle	0.5
YAL004W	YAL004W	GO:0043227	membrane-bounded organelle	0.5
YAL004W	YAL004W	GO:0043229	Intracellular organelle	0.5
YAL004W	YAL004W	GO:0043231	Intracellular membrane-bounded organelle	0.5
YAL004W	YAL004W	GO:0005777	Peroxisome	0.4
YAL004W	YAL004W	GO:0005829	Cytosol	0.4
YAL004W	YAL004W	GO:0042579	Microbody	0.4
YAL005C	SSA1	GO:0000322	Storage vacuole	5
YAL005C	SSA1	GO:0000323	Lytic vacuole	5
YAL005C	SSA1	GO:0000324	fungal-type vacuole	5
YAL005C	SSA1	GO:0000329	fungal-type vacuole membrane	5
YAL005C	SSA1	GO:0005575	cellular_component	5
YAL005C	SSA1	GO:0005618	Cell wall	5
YAL005C	SSA1	GO:0005622	Intracellular	5
YAL005C	SSA1	GO:0005623	Cell	5
YAL005C	SSA1	GO:0005634	Nucleus	5
YAL005C	SSA1	GO:0005737	Cytoplasm	5
YAL005C	SSA1	GO:0005773	Vacuole	5
YAL005C	SSA1	GO:0005774	Vacuolar membrane	5
YAL005C	SSA1	GO:0005829	Cytosol	5
YAL005C	SSA1	GO:0005844	Polysome	5
YAL005C	SSA1	GO:0005886	Plasma membrane	5
YAL005C	SSA1	GO:0009277	fungal-type cell wall	5
YAL005C	SSA1	GO:0016020	Membrane	5
YAL005C	SSA1	GO:0030312	External encapsulating structure	5
YAL005C	SSA1	GO:0030529	Intracellular ribonucleoprotein complex	5
YAL005C	SSA1	GO:0031090	Organelle membrane	5
YAL005C	SSA1	GO:0032991	Macromolecular complex	5
YAL005C	SSA1	GO:0043226	Organelle	5
YAL005C	SSA1	GO:0043227	membrane-bounded organelle	5
YAL005C	SSA1	GO:0043229	Intracellular organelle	5
YAL005C	SSA1	GO:0043231	Intracellular membrane-bounded organelle	5
YAL005C	SSA1	GO:0044422	Organelle part	5
YAL005C	SSA1	GO:0044424	Intracellular part	5
YAL005C	SSA1	GO:0044437	Vacuolar part	5
YAL005C	SSA1	GO:0044444	Cytoplasmic part	5
YAL005C	SSA1	GO:0044446	Intracellular organelle part	5
YAL005C	SSA1	GO:0044464	Cell part	5
YAL005C	SSA1	GO:0071944	Cell periphery	5
YAL005C	SSA1	GO:0098588	Bounding membrane of organelle	5
YAL005C	SSA1	GO:0098805	Whole membrane	5
YAL005C	SSA1	GO:0098852	Lytic vacuole membrane	5
YAL005C	SSA1	GO:1990904	Ribonucleoprotein complex	5
YAL005C	SSA1	GO:0005576	Extracellular region	2
YAL005C	SSA1	GO:0000837	Doa10p ubiquitin ligase complex	1.1
YAL005C	SSA1	GO:0001534	Radial spoke	1.1
YAL005C	SSA1	GO:0044447	Axoneme part	1
YAL005C	SSA1	GO:0000502	Proteasome complex	0.9
YAL005C	SSA1	GO:0005783	Endoplasmic reticulum	0.9
YAL005C	SSA1	GO:0005930	Axoneme	0.9
YAL005C	SSA1	GO:0097014	Ciliary plasm	0.9
YAL005C	SSA1	GO:1904949	ATPase complex	0.9
YAL005C	SSA1	GO:1905369	Endopeptidase complex	0.9
YAL005C	SSA1	GO:0000835	ER ubiquitin ligase complex	0.8
YAL005C	SSA1	GO:0012505	Endomembrane system	0.8
YAL005C	SSA1	GO:0043234	Protein complex	0.8
YAL005C	SSA1	GO:0044432	Endoplasmic reticulum part	0.8
YAL005C	SSA1	GO:0101031	Chaperone complex	0.8
YAL005C	SSA1	GO:1902494	Catalytic complex	0.8
YAL005C	SSA1	GO:1905368	Peptidase complex	0.8
YAL005C	SSA1	GO:0000943	Retrotransposon nucleocapsid	0.7
YAL005C	SSA1	GO:0005789	Endoplasmic reticulum membrane	0.7
YAL005C	SSA1	GO:0042175	Nuclear outer membrane-endoplasmic reticulum membrane network	0.7
YAL005C	SSA1	GO:0044441	Ciliary part	0.7
YAL005C	SSA1	GO:0000153	Cytoplasmic ubiquitin ligase complex	0.6
YAL005C	SSA1	GO:0042597	Periplasmic space	0.6
YAL005C	SSA1	GO:0005832	chaperonin-containing T-complex	0.5
YAL005C	SSA1	GO:0005929	Cilium	0.5
YAL005C	SSA1	GO:0030313	Cell envelope	0.5
YAL005C	SSA1	GO:0044291	cell-cell contact zone	0.5
YAL007C	ERP2	GO:0005575	cellular_component	5
YAL007C	ERP2	GO:0005622	Intracellular	5
YAL007C	ERP2	GO:0005623	Cell	5
YAL007C	ERP2	GO:0005737	Cytoplasm	5
YAL007C	ERP2	GO:0005783	Endoplasmic reticulum	5
YAL007C	ERP2	GO:0012505	Endomembrane system	5
YAL007C	ERP2	GO:0030133	Transport vesicle	5
YAL007C	ERP2	GO:0030134	ER to Golgi transport vesicle	5
YAL007C	ERP2	GO:0030135	Coated vesicle	5
YAL007C	ERP2	GO:0031410	Cytoplasmic vesicle	5
YAL007C	ERP2	GO:0031982	Vesicle	5
YAL007C	ERP2	GO:0043226	Organelle	5
YAL007C	ERP2	GO:0043227	membrane-bounded organelle	5
YAL007C	ERP2	GO:0043229	Intracellular organelle	5
YAL007C	ERP2	GO:0043231	Intracellular membrane-bounded organelle	5
YAL007C	ERP2	GO:0044424	Intracellular part	5
YAL007C	ERP2	GO:0044444	Cytoplasmic part	5
YAL007C	ERP2	GO:0044464	Cell part	5
YAL007C	ERP2	GO:0097708	Intracellular vesicle	5
YAL007C	ERP2	GO:0016020	Membrane	2.1
YAL007C	ERP2	GO:0005789	Endoplasmic reticulum membrane	2
YAL007C	ERP2	GO:0016021	Integral component of membrane	2
YAL007C	ERP2	GO:0031224	Intrinsic component of membrane	2
YAL007C	ERP2	GO:0042175	Nuclear outer membrane-endoplasmic reticulum membrane network	2
YAL007C	ERP2	GO:0044422	Organelle part	2
YAL007C	ERP2	GO:0044425	Membrane part	2
YAL007C	ERP2	GO:0044432	Endoplasmic reticulum part	2
YAL007C	ERP2	GO:0044446	Intracellular organelle part	2
YAL007C	ERP2	GO:0012507	ER to Golgi transport vesicle membrane	1.4
YAL007C	ERP2	GO:0030127	COPII vesicle coat	1.4
YAL007C	ERP2	GO:0030658	Transport vesicle membrane	1.3
YAL007C	ERP2	GO:0005576	Extracellular region	1.2
YAL007C	ERP2	GO:0012506	Vesicle membrane	0.8
YAL007C	ERP2	GO:0030120	Vesicle coat	0.8
YAL007C	ERP2	GO:0030659	Cytoplasmic vesicle membrane	0.8
YAL007C	ERP2	GO:0030662	Coated vesicle membrane	0.8
YAL007C	ERP2	GO:0000139	Golgi membrane	0.6
YAL007C	ERP2	GO:0005794	Golgi apparatus	0.6
YAL007C	ERP2	GO:0098588	Bounding membrane of organelle	0.6
YAL007C	ERP2	GO:0005773	Vacuole	0.2
YAL007C	ERP2	GO:0005886	Plasma membrane	0.2
YAL007C	ERP2	GO:0071944	Cell periphery	0.2
YAL008W	FUN14	GO:0005575	cellular_component	5
YAL008W	FUN14	GO:0005622	Intracellular	5
YAL008W	FUN14	GO:0005623	Cell	5
YAL008W	FUN14	GO:0005737	Cytoplasm	5
YAL008W	FUN14	GO:0005739	Mitochondrion	5
YAL008W	FUN14	GO:0005740	Mitochondrial envelope	5
YAL008W	FUN14	GO:0005741	Mitochondrial outer membrane	5
YAL008W	FUN14	GO:0016020	Membrane	5
YAL008W	FUN14	GO:0016021	Integral component of membrane	5
YAL008W	FUN14	GO:0019867	Outer membrane	5
YAL008W	FUN14	GO:0031090	Organelle membrane	5
YAL008W	FUN14	GO:0031224	Intrinsic component of membrane	5
YAL008W	FUN14	GO:0031300	Intrinsic component of organelle membrane	5
YAL008W	FUN14	GO:0031301	Integral component of organelle membrane	5
YAL008W	FUN14	GO:0031306	Intrinsic component of mitochondrial outer membrane	5
YAL008W	FUN14	GO:0031307	Integral component of mitochondrial outer membrane	5
YAL008W	FUN14	GO:0031966	Mitochondrial membrane	5
YAL008W	FUN14	GO:0031967	Organelle envelope	5
YAL008W	FUN14	GO:0031968	Organelle outer membrane	5
YAL008W	FUN14	GO:0031975	GO:0031975	5
YAL008W	FUN14	GO:0032592	Integral component of mitochondrial membrane	5
YAL008W	FUN14	GO:0043226	Organelle	5
YAL008W	FUN14	GO:0043227	membrane-bounded organelle	5
YAL008W	FUN14	GO:0043229	Intracellular organelle	5
YAL008W	FUN14	GO:0043231	Intracellular membrane-bounded organelle	5
YAL008W	FUN14	GO:0044422	Organelle part	5
YAL008W	FUN14	GO:0044424	Intracellular part	5
YAL008W	FUN14	GO:0044425	Membrane part	5
YAL008W	FUN14	GO:0044429	Mitochondrial part	5
YAL008W	FUN14	GO:0044444	Cytoplasmic part	5
YAL008W	FUN14	GO:0044446	Intracellular organelle part	5
YAL008W	FUN14	GO:0044455	Mitochondrial membrane part	5
YAL008W	FUN14	GO:0044464	Cell part	5
YAL008W	FUN14	GO:0098573	Intrinsic component of mitochondrial membrane	5
YAL008W	FUN14	GO:0098588	Bounding membrane of organelle	5
YAL008W	FUN14	GO:0098805	Whole membrane	5
YAL008W	FUN14	GO:0032865	ERMES complex	1.5
YAL008W	FUN14	GO:0044233	ER-mitochondrion membrane contact site	1.5
YAL008W	FUN14	GO:0044232	Organelle membrane contact site	1.4
YAL008W	FUN14	GO:0005886	Plasma membrane	1.3
YAL008W	FUN14	GO:0071944	Cell periphery	1.3
YAL008W	FUN14	GO:0098799	Outer mitochondrial membrane protein complex	1.3
YAL008W	FUN14	GO:0005744	Mitochondrial inner membrane presequence translocase complex	1
YAL008W	FUN14	GO:0020039	Pellicle	1
YAL008W	FUN14	GO:0070258	Inner membrane complex	1
YAL008W	FUN14	GO:0098798	GO:0098798	1
YAL008W	FUN14	GO:0098800	GO:0098800	0.7
YAL008W	FUN14	GO:0005576	Extracellular region	0.6
YAL008W	FUN14	GO:0044432	Endoplasmic reticulum part	0.6
YAL008W	FUN14	GO:0005783	Endoplasmic reticulum	0.4
YAL008W	FUN14	GO:0005634	Nucleus	0.1
YAL008W	FUN14	GO:0005773	Vacuole	0.1
YAL008W	FUN14	GO:0005777	Peroxisome	0.1
YAL008W	FUN14	GO:0005829	Cytosol	0.1
YAL008W	FUN14	GO:0042579	Microbody	0.1
YAL009W	SPO7	GO:0005575	cellular_component	5
YAL009W	SPO7	GO:0005622	Intracellular	5
YAL009W	SPO7	GO:0005623	Cell	5
YAL009W	SPO7	GO:0005737	Cytoplasm	5
YAL009W	SPO7	GO:0005783	Endoplasmic reticulum	5
YAL009W	SPO7	GO:0012505	Endomembrane system	5
YAL009W	SPO7	GO:0016020	Membrane	5
YAL009W	SPO7	GO:0016021	Integral component of membrane	5
YAL009W	SPO7	GO:0031224	Intrinsic component of membrane	5
YAL009W	SPO7	GO:0043226	Organelle	5
YAL009W	SPO7	GO:0043227	membrane-bounded organelle	5
YAL009W	SPO7	GO:0043229	Intracellular organelle	5
YAL009W	SPO7	GO:0043231	Intracellular membrane-bounded organelle	5
YAL009W	SPO7	GO:0044424	Intracellular part	5
[truncated: 200,624 more rows]
